# Supplementary material for: 454 antibody sequencing - error characterization and correction
Source: BMC Res Notes. 2011 Oct 12;4:404. doi: 10.1186/1756-0500-4-404 (PMC3228814; doi:10.1186/1756-0500-4-404)
Supplement: Additional file 4 — FASTA file of the six antibodies #1-6. The sequences of six clonally-related antibodies which are known from the standard Sanger sequencing are given in the FASTA file. [file 1756-0500-4-404-S4.TXT]

>Antibody #1 length 336 nt
GAAGTGCAGCTGGTGCAGTCTGGGGCTGAGGTGAAGAAGCCTGGGGCCTCAGTGAAGGTTTCCTGCAAGGCATCTGGATACACCTTCACCAGCTACTATATACACTGGGTGCGACAGGCCCCTGGACAAGGGCTTGAGTGGATGGGAGTAATCAACCCTACTGGTGGTAACACAAACTACGCACAGAAGTTCCAGGGCAGAGTCACCATGACCAGTGACACGTCCACGAGCACAGTCTACATGGAGCTGAGCAGCCTGACATCTGAGGACACGGCCGTCTATTACTGTGCGAGATTTGACTACTGGGGCCAGGGAACCCTGGTCACCGTCTCCTCA
>Antibody #2 length 348 nt
GAGGTCCAGCTGGTGCAGTCTGGAGCAGAGGTGAAAAAGCCCGGGGAGTCTCTGAAGATCTCCTGTAAGGGTTCTGGATACAGCTTTACCAACTACTGGATCGGCTGGGTGCGCCAGATGCCCGGGAAAGGCCTGGAGTGGATGGGGATCATCTATCCTGGTGACTCTGATACCAGATACAGCCCGTCCTTCCAAGGCCAGGTCACCATCTCAGCCGACAAGTCCATCAGCACCGCCTACCTGCAGTGGAGCAGCCTGAAGGCCTCGGACACCGCCATGTATTACTGTGCGAGACGTGGAAGACCCATGGACGTCTGGGGCCAAGGGACCACGGTCACCGTCTCCTCA
>Antibody #3 length 330 nt
CAGCTGGTGCAGTCTGGGGCTGAGGTGAAGAAGCCTGGGGCCTCAGTGAAGGTTTCCTGCAAGGCATCTGGATACACCTTCACCAGCTACTATATGCACTGGGTGCGACAGGCCCCTGGACAAGGGCTTGAGTGGATGGGAGTAATCAACCCTAGTGGTGGTAGCACAAGCTACGCACAGAAGTTCCAGGGCAGAGTCACCATGACCAGGGACACGTCCACGAGCACAGTCTACATGGAGCTGAGCAGCCTGAGATCTGAGGACACGGCCGTGTATTACTGTGCGAGATTTGACTACTGGGGCCAGGGAACCCTGGTCACCGTCTCCTCA
>Antibody #4 length 330 nt
CAGCTGGTGCAGTCTGGGGCTGAGGTGAAGAAGCCTGGGGCCTCAGTGAAGGTTTCCTGCAAGGCATCTGGATACACCTTCACCAGCTACTATATGCACTGGGTGCGACAGGCCCCTGGACAAGGGCTTGAGTGGATGGGAGTAATCAACCCTAGTGGTGGTAGCACAAGCTACGCACAGAAGTTCCAGGGCAGAGTCACCATGACCAGGGACACGTCCACGAGCACAGTCTACATGGAGCTGAGCAGCCTGAGATCTGAGGACACGGCCGTGTATTACTGTGCGAGGTTTGACTACTGGGGCCAGGGAACCCTGGTCACCGTCTCCTCA
> Antibody #5 length 352 nt
CAGGTCCAGCTGGTGCAGTCTGGGGCAGAGGTGAAAAAGCCCGGGGAGTCTCTGAAGATCTCCTGTCAGGGTTCTGGATACAGCTTTTCCAACTACTGGATCGGCTGGGTGCGCCAGATGCCCGGGAAAGGCCTGGAGTGGATGGGGATCATCTATCCTGGTGACTCTGATACCAGATACAGCCCGTCCTTCCAAGGCCAGGTCACCATCTCAGCCGACAAGTCCATCAGCACCGCCTACCTGCAGTGGAGCAGCCTGAAGGCCTCGGACACCGCCATGTATTACTGTGCGAGACGGGGCCGTGACGGTATGCACGTCTGGGGCCAAGGGACCACGGTCACCGTCTCCTCAG
>Antibody #6 length 327 nt
CAGCTGGTGCAGTCTGGGGCTGAGGTGAAGAAGCCTGGGGCCTCAGTGAAGGTTTCCTGCAAGGCATCTGGATACACCTTCACCACCTACTATATACACTGGGTGCGACAGGCCCCTGGACAAGGGCTTGAGTGGATGGGAATAATCAACCCTAGTGGTGGTAGCACAACCTACGCACAGAAGTTCCAGGGCAGAGTCACCATGACCAGGGACACGTCCACGAGCACAGTCTACATGGAGCTGAGCAGCCTGAGATCTGAGGACACGGCCGTGTATTACTGTGCGAGAGTCGACTACTGGGGCCAGGGAACCCTGGTCACCGTCTCC
