# Supplementary material for: 454 antibody sequencing - error characterization and correction
Source: BMC Res Notes. 2011 Oct 12;4:404. doi: 10.1186/1756-0500-4-404 (PMC3228814; doi:10.1186/1756-0500-4-404)
Supplement: Additional file 5 — FASTA file containing 454 sequence data of six antibodies #1-6 (sequences of antibody #1 correspond to run 1 of antibody #1). 454 sequencing data derived from the six control antibodies at different concentrations as mentioned in Table 1. [file 1756-0500-4-404-S5.TXT]

>GJNZTB401C4VRS_1
GAAGTGCAGCTGGTGCAGTCTGGGGCTGAGGTGAAGAAGCCTGGGGCCTCAGTGAAGGTTTCCTGCAAGGCATCTGGGATACACCTTCACCAGCTACTATATACACTGGGTGCGACAGGCCCCTGGACAAGGGCTTGAGTGGATGGGAGTAATCAACCCTACTGGTGGTAACACAAACTACGCACAGAAGTTCCAGGGCAGAGTCACCATGACCAGTGACACGTCCACGAGCACAGTCTACATGGAGCTGAGCAGCCTGACATCTGAGGACACGGCCGTCTATTACTGTGCGAGATTTGACTACTGGGGCCAGGGGAACCCTGGTCACCGTCTCCTCA
>GJNZTB402I12S6_1
GAAGTGCAGCTGGTGCAGTCTGGGGCTGAGGTGAAGAAGCCTGGGGCCTCAGTGAAGGTTTCCTGCAAGGCATCTGGGATACACCTTCACCAGCTACTATATACACTGGGTGCGACAGGCCCCTGGACAAGGGCTTGAGTGGATGGGAGTAATCAACCCTACTGGTGGTAACACAAACTACGCACAGAAGTTCCAGGGCAGAGTCACCATGACCAGTGACACGTCCACGAGCACAGTCTACATGGAGCTGAGCAGCCTGACATCTGAGGACACGGCCGTCTATTACTGTGCGAGATTTGACTACTGGGGCCAGGGAACCCTGGTCACCGTCTCCTCA
>GJNZTB401D0QHR_1
GAAGTGCAGCTGGTGCAGTCTGGGGCTGAGGTGAAGAAGCCTGGGGCCTCAGTGAAGGTTTCCTGCAAGGCATCTGGGATACACCTTCACCAGCTACTATATACACTGGGTGCGACAGGCCCCTGGACAAGGGCTTGAGTGGATGGGAGTAATCAACCCTACTGGTGGTAACACAAACTACGCACAGAAGTTCCAGGGCAGAGTCACCATGACCAGTGACACGTCCACGAGCACAGTCTACATGGAGCTGAGCAGCCTGACATCTGAGGACACGGCCGTCTATTACTGTGCGAGATTTGACTACTGGGCCAGGGAACCCTGGTCACCGTCTCCTCA
>GJNZTB402IF4VS_1
GAAGTGCAGCTGGTGCAGTCTGGGGCTGAGGTGAAGAAGCCTGGGGCCTCAGTGAAGGTTTCCTGCAAGGCATCTGGGATACACCTTCACCAGCTACTATATACACTGGGTGCGACAGGCCCCTGGACAAGGGCTTGAGTGGATGGGAGTAATCAACCCTACTGGTGGTAACACAAACTACGCACAGAAGTTCCAGGGCAGAGTCACCATGACCAGTGACACGTCCACGAGCACAGTCTACATGGAGCTGAGCAGCCTGACATCTGAGGACACGGCCGTCTATTACTGTGCGAGATTTGACTACTGGGGCCAGGGAACCCTGGTCACCGTCTCCTCA
>GJNZTB401C8ZTX_1
GAAGTGCAGCTGGTGCAGTCTGGGGCTGAGGTGAAGAAGCCTGGGGCCTCAGTGAAGGTTTCCTGCAAGGCATCNGGGATACGACTTCACCAGCTACTATATACACTGGGTGCGACAGGCCCCTGGACAAGGGCTTGAGTGGATGGGAGTAATCAACCCTACTGGTGGTAACACAAAACTACGCACAGAAGTTCCAGGGCAGAGTCACCATGACCAGTGACACGTCCACGAGCACAGTCTACATGGAGCTGAGCAGCCTGACATCTGAGGACACGGCCGTCTATTACTGTGCGAGATTTGACTACTGGGGCCAGGGAACCCTGGTCACCGTCTCCTCA
>GJNZTB402I3Z0U_1
GAAGTGCAGCTGGTGCAGTCTGGGGCTGAGGTGAAGAAGCCTGGGGCCTCAGTGAAGGTTTCCTGCAAGGCATCTGGGGATACGACCTTCACCAGCTACTATATACACTGGGTGCGACAGGCCCCTGGACAAGGGCTTGAGTGGATGGGAGTAATCAACCCTACTGGTGGTAACACAAAACTACGCACAGAAGTTCCAGGGCAGAGTCACCATGACCAGTGACACGTCCACGAGCACAGTCTACATGGAGCTGAGCAGCCTGACATCTGAGGACACGGCCGTCTATTACTGTGCGAGATTTGACTACTGGGGCCAGGGAACCCTGGTCACCGTCTCCTCA
>GJNZTB402G2WAG_1
GAAGTGCAGCTGGTGCAGTCTGGGGCTGAGGTGAAGAAGCCTGGGGCCTCAGTGAAGGTTTCCTGCAAGGCATCTGGGATACGACTCACCAGCTACTATATACACTGGGTGCGACAGGCCCCTGGACAAGGGCTTGAGTGGATGGGAGTAATCAACCCTACTGGTGGTAACACAAACTACGCACAGAAGTTCCAGGGCAGAGTCACCATGACCAGTGACACGTCCACGAGCACAGTCTACATGGAGCTGAGCAGCCTGACATCTGAGGACACGGCCGTCTATTACTGTGCGAGATTTGACTACTGGGGCCAGGGAACCCTGGTCACCGTCTCCTCA
>GJNZTB401C88VP_1
GAAGTGCAGCTGGTGCAGTCTGGGGCTGAGGTGAAGAAGCCTGGGGCCTCAGTGAAGGTTTCCTGCAAGGCATCTGGGATACGACCTTCACCAGCTACTATATACACTGGGTGCGACAGGCCCCTGGACAAGGGCTTGAGTGGATGGGAGTAATCAACCCTACTGGTGGTAACACAAACTACGCACAGAAGTTCCAGGGCAGAGTCACCATGACCAGTGACACGTCCACGAGCACAGTCTACATGGAGCTGAGCAGCCTGACATCTGAGGACACGGCCGTCTATTACTGTGCGAGATTTGACTACTGGGGCCAGGGAACCCTGGTCACCGTCTCCTCA
>GJNZTB401ARVWM_1
GAAGTGCAGCTGGTGCAGTCTGGGGCTGAGGTGAAGAAGCCTGGGGCCTCAGTGAAGGTTTCCTGCAAGGCATCTGGGATACGACCTTCACCAGCTACTATATACACTGGGTGCGACAGGCCCCTGGACAAGGGCTTGAGTGGATGGGAGTAATCAACCCTACTGGTGGTAACACAAACTACGCACAGAAGTTCCAGGGCAGAGTCACCATGACCAGTGACACGTCCACGAGCACAGTCTACATGGAGCTGAGCAGCCTGACATCTGAGGACACGGCCGTCTATTACTGTGCGAGATTTGACTACTGGGGCCAGGGAACCCTGGTCACCGTCTCCTCA
>GJNZTB402FUCRG_1
GAAGTGCAGCTGGTGCAGTCTGGGCTGAGGTGAAGAAGCCTGGGGCCTCAGTGAAGGTTTCCTGCAAGGCANCNGGGATACGACTCACAGCTACTATATACACTGGGTGCGACAGGCCCCTGGACAAGGGCTTGAGTGGATGGGAGTAATCAACCCTACTGGTGGTAACACAAACTACGCACAGAAGTTCCAGGGCAGAGTCACCATGACCAGTGACACGTCCACGAGCACAGTCTACATGGAGCTGAGCAGCCTGACATCTGAGGACACGGGCCGTCTATTACTGTGCGAGATTTGACTACTGGGGCCAGGGAACCCTGGTCACCGTCTCCTCA
>GJNZTB401DQVE8_1
GAAGTGCAGCTGGTGCAGTCTGGGGCTGAGGTGAAGAAGCCTGGGGCCTCAGTGAAGGTTTCCTGCAAGGCATCTGGGATACGACCTTCACCAGCTACTATATACACTGGGTGCGACAGGCCCCTGGACAAGGGCTTGAGTGGATGGGAGTAATCAACCCTACTGGTGGTAACACAAACTACGCACAGAAGTTCCAGGGCAGAGTCACCATGACCAGTGACACGTCCACGAGCACAGTCTACATGGAGCTGAGCAGCCTGACATCTGAGGACACGGCCGTCTATTACTGTGCGAGATTTGACTACTGGGGCCAGGGAACCCTGGTCACCGTCTCCTCA
>GJNZTB402GRQEG_1
GAAGTGCAGCTGGTGCAGTCTGGGGCTGAGGTGAAGAAGCCTGGGGCCTCAGTGAAGGTTTCCTGCAAGGCATCTGGGATACGACCTTCACCAGCTACTATATACACTGGGTGCGACAGGCCCCTGGACAAGGGCTTGAGTGGATGGGAGTAATCAACCCTACTGGTGGTAACACAAACTACGCACAGAAGTTCCAGGGCAGAGTCACCATGACCAGTGACACGTCCACGAGCACAGTCTACATGGAGCTGAGCAGCCTGACATCTGAGGACACGGCCGTCTATTACTGTGCGAGATTTGACTACTGGGGCCAGGGAACCCTGGTCACCGTCTCCTCA
>GJNZTB401ECKAP_1
GAAGTGCAGCTGGTGCAGTCTGGGGCTGAGGTGAAGAAGCCTGGGGCCTCAGTGAAGGTTTCCTGCAAGGCATCTGGGGATACGACCTTCACAGCTACTATATACACTGGGTGCGACAGGCCCCTGGACAAGGGCTTGAGTGGATGGGAGTAATCAACCCTACTGGTGGTAACACAAACTACGCACAGAAGTTCCAGGGCAGAGTCACCATGACCAGTGACACGTCCACGAGCACAGTCTACATGGAGCTGAGCAGCCTGACATCTGAGGACACGGCCGTCTATTACTGTGCGAGATTTGACTACTGGGGCCAGGGAACCCTGGTCACCGTCTCCTCA
>GJNZTB401B0H7U_1
GAAGTGCAGCTGGTGCAGTCTGGGGCTGAGGTGAAGAAGCCTGGGGCCTCAGTGAAGGTTTCCTGCAAGGCATCTGGGGATACGACCTTCACCAGCTACTATATACACTGGGTGCGACAGGCCCCTGGACAAGGGCTTGAGTGGATGGGAGTAATCAACCCTACTGGTGGTAACACAAACTACGCACAGAAGTTCCAGGGCAGAGTCACCATGACCAGTGACACGTCCACGAGCACAGTTCTACATGGAGCTGAGCAGCCTGACATCTGAGGACACGGCCTCTATTACTGTGCGAGATTTGACTACTGGGGCCAGGGACCCTGGTCACCGTCTCCTCA
>GJNZTB402HOPN6_1
GAAGTGCAGCTGGTGCAGTCTGGGGCTGAGGTGAAGAAGCCTGGGGCCTCAGTGAAGGTTTCCTGCAAGGCACTCTGGGGATAACGACCTTCACCAGCTACTATATACACTGGGTGCGACAGGCCCCTGGACAAGGGCTTGAGTGGATGGGAGTAATCAACCCTACTGGTGGTAACACAAACTACGCACAGAAGTTCCAGGGCAGAGTCACCATGACCAGTGACACGTCCACGAGCACAGTCTACATGGAGCTGAGCAGCCTGACATCTGAGGACACGGGCCGTCTATTACTGTGCGAGATTTGACTACTGGGGCCAGGGAACCCTGGTCACCGTCTCCTCA
>GJNZTB401DUK18_1
GAAGTGCAGCTGGTGCAGTCTGGGCTGAGGTGAAGAAGCCTGGGGCCTCAGTGAAGGTTTCCTGCAAGGCATCTGGGGATACGACCTTCACCAGCTACTATATACACTGGGTGCGACAGGCCCCTGGACAAGGGCTTGAGTGGATGGGAGTAATCAACCCTACTGGTGGTAACACAAACTACGCACAGAAGTTCCAGGGCAGAGTCACCATGACCAGTGACACGTCCACGAGCACAGTCTACATGGAGCTGAGCAGCCTGACATCTGAGGACACGGCCGTCTATTACTGTGCGGAGATTTGACTACTGGGGCCAGGGAACCCTGGTCACCGTCTCCTCA
>GJNZTB401ASTBA_1
GAAGTGCAGCTGGTGCAGTCTGGGGCTGAGGTGAAGAAGCCTGGGGCCTCAGTGAAGGTTTCCTGCAAGGCATCTAGGGGATACGACCTTCACCAGCTACTATATACACTGGGTGCGACAGGCCCCTGGACAAGGGCTTGAGTGGATGGGAGTAATCAACCCTACTGGTGGTAACACAAACTACGCACAGAAGTTCCAGGGCAGAGTCACCATGACCAGTGACACGTCCACGAGCACAGTCTACATGGAGCTGAGCAGCCTGACATCTGAGGACACGGCCGTCTATTACTGTGCGAGATTTGACTACTGGGGCCAGGGAACCCTGGTCACCGTCTCCTCA
>GJNZTB401CURNE_1
GAAGTGCAGCTGGTGCAGTCTGGGGCTGAGGTGAAGAAGCCTGGGGCCTCAGTGAAGGTTTCCTGCAAGGCATCTGGGGATACGACCTTCACCAGCTACTATATACACTGGGTGCGACAGGCCCCTGGACAAGGGCTTGAGTGGATGGGGAGTAATCAACCCTACTGGTGGTAACACAAACTACGCACAGAAGTTCCAGGGCAGAGTCACCATGACCAGTGACACGTCCACGAGCACAGTCTACATGGAGCTGAGCAGCCTGACATCTGAGGACACGGCCGTCTATTACTGTGCGAGATTTGACTACTGGGGCCAGGGAACCCTGGTCACCGTCTCCTCA
>GJNZTB401BAB32_1
GAAGTGCAGCTGGTGCAGTCTGGGGCTGAGGTGAAGAAGCCTGGGGCCTCAGTGAAGGTTTCCTGCAAGGCATCTGGGATACGACCTTCACCAGCTACTATATACACTGGGTGCGACAGGCCCCTGGACAAGGGCTTGAGTGGATGGGAGTAATCAACCCTACTGGTGGTAACACAAACTACGCACAGAAGTTCCAGGGCAGAGTCACCATGACCAGTGACACGTCCACGAGCACAGTCTACATGGAGCTGAGCAGCCTGACATCTGAGGACACGGCCGTCTATTACTGTGCGAGATTTGACTACTGGGGCCAGGGAACCCTGGTCACCGTCTCCTCA
>GJNZTB401ADZ6S_1
GAAGTGCAGCTGGTGCAGTCTGGGGCTGAGGTGAAGAAGCCTGGGGCCTCAGTGAAGGTTTCCTGCAAGGCATCTGGGGATACGACCTTCACCAGCTACTATATACACTGGGTGCGACAGGCCCCTGGACAAGGGCTTGAGTGGATGGGAGTAATCAACCCTACTGGTGGTAACACAAACTACGCACAGAAGTTCCAGGGCAGAGTCACCATGACCAGTGACACGTCCACGAGCACAGTCTACATGGAGCTGAGCAGCCTGACATCTGAGGACACGGCCGTCTATTACTGTGCGAGATTTGACTACTGGGGCCAGGGAACCCTGGTCACCGTCTCCTCA
>GJNZTB401BTQMN_1
GAAGTGCAGCTGGTGCAGTCTGGGGCTGAGGTGAAGAAGCCTGGGGCCTCAGTGAAGGTTTCCTGCAAGGCATCTGGGGATACGACCTTCACCAGCTACTATATACACTGGGTGCGACAGGCCCCTGGACAAGGGCTTGAGTGGATGGGAGTAATCAACCCTACTGGTGGTAACACAAACTACGCACAGAAGTTCCAGGGCAGAGTCACCATGACCAGTGACACGTCCACGAGCACAGTCTACATGGAGCTGAGCAGCCTGACATCTGAGGACACGGCCGTCTATTACTGTGCGAGATTTGACTCTGGGCCAGGGAACCCTGGTCACCGTCTCCTCA
>GJNZTB402HEHY8_1
GAAGTGCAGCTGGTGCAGTCTGGGGCTGAGGTGAAGAAGCCTGGGGCCTCAGTGAAGGTTTCCTGCAAGGCATACTGGGGATACGACCTTCACCAGCTACTATATACACTGGGTGCGACAGGCCCCTGGACAAGGGCTTGAGTGGATGGGAGTAATCAACCCTACTGGTGGTAACACAAACTACGCACAGAAGTTCCAGGGCAGAGTCACCATGACCAGTGACACGTCCACGAGCACAGTCTACATGGAGCTGAGCAGCCTGACATCTGAGGACACGGCCGTCTATTACTGTGCGAGATTTGACTACTGGGGCCAGGGAACCCTGGTCACCGTCTCCTCA
>GJNZTB401AQ9D2_1
GAAGTGCAGCTGGTGCAGTCTGGGGCTGAGGTGAAGAAGCCTGGGGCCTCAGTGAAGGTTTCCTGCAAGGCATCTGGGGATACGACCTTCACCAGCTACTATATACACTGGGTGCGACAGGCCCCTGGACAAGGGCTTGAGTGGATGGGAGTAATCAACCCTACTGGTGGTAACACAAACTACGCACAGAAGTTCCAGGGCAGAGTCACCATGACCAGTGACACGTCCACGAGCACAGTCTACATGGAGCTGAGCAGCCTGACATCTGAGGACACGGCCGTCTATTACTGTGCGAGATTTGACTACTGGGGCCAGGGAACCCTGGTCACCGTCTCCTCA
>GJNZTB402INFAB_1
GAAGTGCAGCTGGTGCAGTCTGGGGCTGAGGTGAAGAAGCCTGGGGCCTCAGTGAAGGTTTCCTGCAAGGCATCTGGGATACGACCTTCACCAGCTACTATATACACTGGGTGCGACAGGCCCCTGGACAAGGGCTTGAGTGGATGGGAGTAATCAACCCTACTGGTGGTAACACAAACTACGCACAGAAGTTCCAGGGCAGAGTCACCATGACCAGTGACACGTCCACGAGCACAGTCTACATGGAGCTGAGCAGCCTGACATCTGAGGACACGGCCGTCTATTACTGTGCGAGATTTGACTACTGGGGCCAGGGAACCCTGGTCACCGTCTCCTCA
>GJNZTB402JI2N0_1
GAAGTGCAGCTGGTGCAGTCTGGGGCTGAGGTGAAGAAGCCTGGGGCCTCAGTGAAGGTTTCCTGCAAGGCATCTGGGATACGACCTTCACCAGCTACTATATACACTGGGTGCGACAGGCCCCTGGACAAGGGCTTGAGTGGATGGGAGTAATCAACCCTACTGGTGGTAACACAAACTACGCACAGAAGTTCCAGGGCAGAGTCACCATGACCAGTGACACGTCCACGAGCACAGTCTACATGGAGCTGAGCAGCCTGACATCTGAGGACACGGCCGTCTATTACTGTGCGAGATTTGACTACTGGGGCCAGGGAACCCTGGTCACCGTCTCCTCA
>GJNZTB402FKUDR_1
GAAGTGCAGCTGGTGCAGTCTGGGGCTGAGGTGAAGAAGCCTGGGGCCTCAGTGAAGGTTTCCTGCAAGGCATCTGGGATACGACCTTCACCAGCTACTATATACACTGGGTGCGACAGGCCCCTGGACAAGGGCTTGAGTGGATGGGAGTAATCAACCCTACTGGTGGTAACACAAACTACGCACAGAAGTTCCAGGGCAGAGTCACCATGACCAGTGACACGTCCACGAGCACAGTCTACATGGAGCTGAGCAGCCTGACATCTGAGGACACGGCCGTCTATTACTGTGCGAGATTTGACTACTGGGCCAGGGAACCCTGGTCACCGTCTCCTCA
>GJNZTB401CH2N3_1
GAAGTGCAGCTGGTGCAGTCTGGGGCTGAGGTGAAGAAGCCTGGGGCCTCAGTGAAGGTTTCCTGCAAGGCATCTGGGATACGACCTTCACCAGCTACTATATACACTGGGTGCGACAGGCCCCTGGACAAGGGCTTGAGTGGATGGGAGTAATCAACCCTACTGGTGGTAACACAAACTACGCACAGAAGTTCCAGGGCAGAGTCACCATGACCAGTGACACGTCCACGAGCACAGTCTACATGGAGCTGAGCAGCCTGACATCTGAGGACACGGCCGTCTATTACTGTGCGAGATTTGACTACTGGGGCCAGGGAACCCTGGTCACCGTCTCCTCA
>GJNZTB401EDEJY_1
GAAGTGCAGCTGGTGCAGTCTGGGGCTGAGGTGAAGAAGCCTGGGGCCTCAGTGAAGGTTTCCTGCAAGGCATCTGGGATACGACCTTCACCAGCTACTATATACACTGGGTGCGACAGGCCCCTGGACAAGGGCTTGAGTGGATGGGAGTAATCAACCCTACTGGTGGTAACACAAACTACGCACAGAAGTTCCAGGGCAGAGTCACCATGACCAGTGACACGTCCACGAGCACAGTCTACATGGAGCTGAGCAGCCTGACATCTGAGGACACGGCCGTCTATTACTGTGCGAGATTTGACTACTGGGGCCAGGGACCCTGGTCACCGTCTCCTCA
>GJNZTB401D9HEU_1
GAAGTGCAGCTGGTGCAGTCGTGGGGCTGAGGTGAAGAAGCCGTGGGGCCTCAGTGAAGGTTTCCTGCAAGGCATCGTGGGATACACCTTCACCAGCTACTATATACACTGGGTGCGACAGGCCCCTGGACAAGGGCTTGAGTGGATGGGAGTAATCAACCCTACTGGTGGTAACACAAACTACGCACAGAAGTTCCAGGGCAGAGTCACCATGACCAGTGACACGTCCACGAGCACAGTCTACATGGAGCTGAGCAGCCTGACATCTGAGGACACGGCCGTCTATTACTGTGCGAGATTTGACTACTGGGGCCAGGGACCCTGGTCACCGTCTCCTCA
>GJNZTB402FJPFR_1
GAAGTGCAGCTGGTGCAGTCTGGGGCTGAGGTGAAGAAGCCTGGGGCCTCAGTGAAGGTTTCCTGCAAGGCATCTGGGATACGACCTTCACCAGCTACTATATACACTGGGTGCGACAGGCCCCTGGACAAGGGCTTGAGTGGATGGGAGTAATCAACCCTACTGGTGGTAACACAAACTACGCACAGAAGTTCCAGGGCAGAGTCACCATGACCAGTGACACGTCCACGAGCACAGTCTACATGGAGCTGAGCAGCCTGACATCTGAGGACACGGCCGTCTATTACTGTGCGAGATTTGACTACTGGGGCCAGGGACCCTGGTCACCGTCTCCTCA
>GJNZTB401AJVBF_1
GAAGTGCAGCTGGTGCAGTCTGGGGCTGAGGTGAAGAAGCCTGGGGCCTCAGTGAAGGTTTCCTGCAAGGCATCTGGGATACGACCTTCACCAGCTACTATATACACTGGGTGCGACAGGCCCCTGGACAAGGGCTTGAGTGGATGGGAGTAATCAACCCTACTGGTGGTAACACAAACTACGCACAGAAGTTCCAGGGCAGAGTCACCATGACCAGTGACACGTCCACGAGCACAGTCTACATGGAGCTGAGCAGCCTGACATCTGAGGACACGGCCGTCTATTACTGTGCGAGATTTGACTACTGGGGCCAGGGAACCCTGGTCACCGTCTCCTCA
>GJNZTB401BMLNN_1
GAAGTGCAGCTGGTGCAGTCTGGGGCTGAGGTGAAGAAGCCTGGGGCCTCAGTGAAGGTTTCCTGCAAGGCATCTGGGATACGACCTTCACCAGCTACTATATACACTGGGTGCGACAGGCCCCTGGACAAGGGCTTGAGTGGATGGGAGTAATCAACCCTACTGGTGGTAACACAAACTACGCACAGAAGTTCCAGGGCAGAGTCACCATGACCAGTGACACGTCCACGAGCACAGTCTACATGGAGCTGAGCAGCCTGACATCTGAGGACACGGCCGTCTATTACTGTGCGAGATTTGACTACTGGGGCCAGGGACCCTGGTCACCGTCTCCTCA
>GJNZTB402H5PMA_1
GAAGTGCAGCTGGTGCAGTCTGGGGCTGAGGTGAAGAAGCCTGGGGCCTCAGTGAAGGTTTCCTGCAAGGCATCTGGGATACGACCTTCACCAGCTACTATATACACTGGGTGCGACAGGCCCCTGGACAAGGGCTTGAGTGGATGGGAGTAATCAACCCTACTGGTGGTAACACAAACTACGCACAGAAGTTCCAGGGCAGAGTCACCATGACCAGTGACACGTCCACGAGCACAGTCTACATGGAGCTGAGCAGCCTGACATCTGAGGACACGGCCGTCTATTACTGTGCGAGTATTTGACTACTGGGGCCAGGGAACCCTGGTCACCGTCTCCTCA
>GJNZTB401D0MOG_1
GAAGTGCAGCTGGTGCAGTCTGGGGCTGAGGTGAAGAAGCCTGGGGCCTCAGTGAAGGTTTCCTGCAAGGCATCTGGGATACGACCTTCACCAGCTACTATATACACTGGGTGCGACAGGCCCCTGGACAAGGGCTTGAGTGGATGGGAGTAATCAACCCCTACTGGTGGTAACACAAACTACGCACAGAAGTTCCAGGGCAGAGTCACCATGACCAGTGACACGTCCACGAGCACAGTCTACATGGAGCTGAGCAGCCTGACATCTGAGGACACGGCCGTCTATTACTGTGCGAGATTTGACTACTGGGGCCAGGGAACCCTGGTCACCGTCTCCTCA
>GJNZTB401AQ7DW_1
GAAGTGCAGCTGGTGCAGTCTGGGGCTGAGGTGAAGAAGCCTGGGGCCTCAGTGAAGGTTTCCTGCAAGGCATCTGGGATACGACCTTCACCAGCTACTATATACACTGGGTGCGACAGGCCCCTGGACAAGGGCTTGAGTGGATGGGAGTAATCAACCCCTACTGGTGGTAACACAAACTACGCACAGAAGTTCCAGGGCAGAGTCACCATGACCAGTGACACGTCCACGAGCACAGTCTACATGGAGCTGAGCAGCCTGACATCTGAGGACACGGCCGTCTATTACTGTGCGAGATTTGACTACTGGGGCCAGGGAACCCTGGTCACCGTCTCCTCA
>GJNZTB401A95D8_1
GAAGTGCAGCTGGTGCAGTCTGGGGCTGAGGTGAAGAAGCCTGGGGCCTCAGTGAAGGTTTCCTGCAAGGCATCTGGGATACGACCTTCACCAGCTACTATATACACTGGGTGCGACAGGCCCCTGGACAAGGGCTTGAGTGGATGGGAGTAATCAACCCTACTGGTGGTAACACAAACTACGCACAGAAGTTCCAGGGCAGAGTCACCATGACCAGTGACACGTCCACGAGCACAGTCTACATGGAGCTGAGCAGCCTGACATCTGAGGACACGGCCGTCTATTACTGTGCGAGATTTGACTACTGGGGCCAGGGAACCCTGGTCACCGTCTCCTCA
>GJNZTB401BYMZ6_1
GAAGTGCAGCTGGTGCAGTCTGGGGCTGAGGTGAAGAAGCCTGGGGCCTCAGTGAAGGTTTCCTGCAAGGCATCTGGGATACGACCTTCACCAGCTACTATATACACTGGGTGCGACAGGCCCCTGGACAAGGGCTTGAGTGGATGGGAGTAATCAACCCTACTGGTGGTAACACAAACTACGCACAGAAGTTCCAGGGCAGAGTCACCATGACCAGTGACACGTCCACGAGCACAGTCTACATGGAGCTGAGCAGCCTGACATCTGAGGACACGGCCGTCTATTACTGTGCGAGATTTGACTACTGGGGCCAGGGAACCCTGGTCACCGTCTCCTCA
>GJNZTB401AJYNU_1
GAAGTGCAGCTGGTGCAGTCTGGGGCTGAGGTGAAGAAGCCTGGGGCCTCAGTGAAGGTTTCCTGCAAGGCATCTGGGGATACGACCTTCACCAGCTACTATATACACTGGGTGCGACAGGCCCCTGGACAAGGGCTTGAGTGGATGGGAGTAATCAACCCTACTGGTGGTAACACAAACTACGCACAGAAGTTCCAGGGCAGAGTCACCATGACCAGTGACACGTCCGCGAGCACAGTCTACATGGAGCTGAGCAGCCTGACATCTGAGGACACGGCCGTCTATTACTGTGCGAGATTTGACTACTGGGGCCAGGGAACCCTGGTCACCGTCTCCTCA
>GJNZTB401CPOL2_1
GAAGTGCAGCTGGTGCAGTCTGGGGCTGAGGTGAAGAAGCCTGGGGCCTCAGTGAAGGTTTCCTGCAAGGCATCTGGGGATACGACCTTCACCAGCTACTATATACACTGGGTGCGACAGGCCCCTGGACAAGGGCTTGAGTGGATGGGAGTAATCAACCCTACTGGTGGTAACACAAACTACGCACAGAAGTTCCAGGGCAGAGTCACCATGACCAGTGACACGTCCACGAGCACAGTCTACATGGAGCTGAGCAGCCTGACATCTGAGGACACGGCCGTCTATTACTGTGCGAGATTTGACTACTGGGGCCAGGGAACCCTGGTCACCGTCTCCTCA
>GJNZTB401CNW2S_1
GAAGTGCAGCTGGTGCAGTCTGGGGCTGAGGTGAAGAAGCCTGGGGCCTCAGTGAAGGTTTCCTGCAAGGCATCTGGGATACGACCTTCACCAGCTACTATATACACTGGGTGCGACAGGCCCCTGGACAAGGGCTTGAGTGGATGGGAGTAATCAACCCTACTGGTGGTAACACAAACTACGCACAGAAGTTCCAGGGCAGAGTCACCATGACCAGTGACACGTCCACGAGCACAGTCTACATGGAGCTGAGCAGCCTGACATCTGAGGACACGGCCGTCTATTACTGTGCGAGATTTGACTACTGGGGCCAGGGAACCCTGGTCACCGTCTCCTCA
>GJNZTB401C5HUU_1
GAAGTGCAGCTGGTGCAGTCTGGGGCTGAGGTGAAGAAGCCTGGGGCCTCAGTGAAGGTTTCCTGCAAGGCATCTGGGATACGACCTTCACCAGCTACTATATACACTGGGTGCGACAGGCCCCTGGACAAGGGCTTGAGTGGATGGGGAGTAATCAACCCTACTGGTGGTAACACAAACTACGCACAGAAGTTCCAGGGCAGAGTCACCATGACCAGTGACACGTCCACGAGCACAGTCTACATGGAGCTGAGCAGCCTGACATCTGAGGACACGGCCGTCTATTACTGTGCGAGATTTGACTACTGGGGCCAGGGACCCTGGTCACCGTCTCCTCA
>GJNZTB401BTD5H_1
GAAGTGCAGCTGGTGCAGTCTGGGGCTGAGGTGAAGAAGCCTGGGGCCTCAGTGAAGGTTTCCTGCAAGGCATCTGGGGATACGACCTTCACCAGCTACTATATACACTGGGTGCGACAGGCCCCTGGACAAGGGCTTGAGTGGATGGGGAGTAATCAACCCTACTGGTGGTAACACAAACTACGCACAGAAGTTCCAGGGCAGAGTCACCATGACCAGTGACACGTCCACGAGCACAGTCTACATGGAGCTGAGCAGCCTGACATCTGAGGACACGGCCGTCTATTACTGTGCGAGATTTGACTACTGGGGCCAGGGAACCCTGGTCACCGTCTCCTCA
>GJNZTB401B5OVN_1
GAAGTGCAGCTGGTGCAGTCTGGGGCTGAGGTGAAGAAGCCTGGGGCCTCAGTGAAGGTTTCCTGCAAGGCATCTGGGATACGCTTCACCAGCTACTATATACACTGGGTGCGACAGGCCCCTGGACAAGGGCTTGAGTGGATGGGAGTAATCAACCCTACTGGTGGTAACACAAACTACGCACAGAAGTTCCAGGGCAGAGTCACCATGACCAGTGACACGTCCACGAGCACAGTCTACATGGAGCTGAGCAGCCTGACATCTGAGGACACGGCCGTCTATTACTGTGCGAGATTTGACTACTGGGGCCAGGGAACCCTGGTCACCGTCTCCTCA
>GJNZTB402JYME6_1
GAAGTGCAGCTGGTGCAGTCTGGGGCTGAGGTGAAGAAGCCTGGGGCCTCAGTGAAGGTTTCCTGCAAGGCATCTGGGATACGACCTTCACCAGCTACTATATACACTGGGTGCGACAGGCCCCTGGACAAGGGCTTGAGTGGATGGGAGTAATCAACCCTACTGGTGGTAACACAAACTACGCACAGAAGTTCCAGGGCAGAGTCACCATGACCAGTGACACGTCCACGAGCACAGTCTACATGGAGCTGAGCAGCCTGACATCTGAGGACACGGCCGTCTATTACTGTGCGAGATTTGACTACTGGGGCCAGGGAACCCTGGTCACCGTCTCCTCA
>GJNZTB402G21HW_1
GAAGTGCAGCTGGTGCAGTCTGGGGCTGAGGTGAAGAAGCCTGGGGCCTCAGTGAAGGTTTCCTGCAAGGCATCTGGGATACACCTTCACCAGCTACTATATACACTGGGTGCGACAGGCCCCTGGACAAGGGCTTGAGTGGATGGGAGTAATCAACCCTACTGGTGGTAACACAAACTACGCACAGAAGTTCCAGGGCAGAGTCACCATGACCAGTGACACGTCCACGAGCACAGTCTACATGGAGCTGAGCAGCCTGACATCTGAGGACACGGCCGTCTATTACTGTGCGAGATTTGACTACTGGGGCCAGGGAACCCTGGTCACCGTCTCCTCA
>GJNZTB401EF8MA_1
GAAGTGCAGCTGGTGCAGTCTGGGGCTGAGGTGAAGAAGCCTGGGGCCTCAGTGAAGGTTTCCTGCAAGGCATCTGGGATACACCTTCACCAGCTACTATATACACTGGGTGCGACAGGCCCCTGGACAAGGGCTTGAGTGGATGGGAGTAATCAACCCTACTGGTGGTAACACAAACTACGCACAGAAGTTCCAGGGCAGAGTCACCATGACCAGTGACACGTCCACGAGCACAGTCTACATGGAGCTGAGCAGCCTGACATCTGAGGACACGGCCGTCTATTACTGTGCGAGATTTGACTACTGGGGCCAGGGAACCCTGGTCACCGTCTCCTCA
>GJNZTB401B6AJR_1
GAAGTGCAGCTGGTGCAGTCTGGGGCTGAGGTGAAGAAGCCTGGGGCCTCAGTGAAGGTTTCCTGCAAGGCATCTGGGATACACCTTCACCAGCTACTATATACACTGGGTGCGACAGGCCCCTGGACAAGGGCTTGAGTGGATGGGAGTAATCAACCCTACTGGTGGTAACACAAACTACGCACAGAAGTTCCAGGGCAGAGTCACCATGACCAGTGACACGTCCACGAGCACAGTCTACATGGAGCTGAGCAGCCTGACATCTGAGGACACGGCCGTCTATTACTGTGCGAGATTTGACTACTGGGGCCAGGGGAACCCTGGTCACCGTCTCCTCA
>GJNZTB402HCRRV_1
GAAGTGCAGCTGGTGCAGTCTGGGGCTGAGGTGAAGAAGCCTGGGGCCTCAGTGAAGGTTTCCTGCAAGGCATCTGGGATACACCTTCACCAGCTACTATATACACTGGGTGCGACAGGCCCCTGGACAAGGGCTTGAGTGGATGGGAGTAATCAACCCTACTGGTGGTAACACAAACTACGCACAGAAGTTCCAGGGCAGAGTCACCATGACCAGTGACACGTCCACGAGCACAGTCTACATGGAGCTGAGCAGCCTGACATCTGAGGACACGGGCCGTCTATTACTGTGCGAGATTTGACTACTGGGGCCAGGGGAACCCTGGTCACCGTCTCCTCA
>GJNZTB402G1LFR_1
GAAGTGCAGCTGGTGCAGTCTGGGGCTGAGGTGAAGAAGCCTGGGGCCTCAGTGAAGGTTTCCTGCAAGGCATCTGGGATACGACCTTCACCAGCTACTATATACACTGGGTGCGACAGGCCCCTGGACAAGGGCTTGAGTGGATGGGAGTAATCAACCCTACTGGTGGTAACACAAACTACGCACAGAAGTTCCAGGGCAGAGTCACCATGACCAGTGACACGTCCACGAGCACAGTCTACATGGAGCTGAGCAGCCTGACATCTGAGGACACGGGCCGTCTATTACTGTGCGAGATTTGACTACTGGGGCCAGGGGAACCCTGGTCACCGTCTCCTCA
>GJNZTB402HGGYD_1
GAAGTGCAGCTGGTGCAGTCTGGGGCTGAGGTGAAGAAGCCTGGGGCCTCAGTGAAGGTTTCCTGCAAGGCATCTGGGATACACCTTCACCAGCTACTATATACACTGGGTGCGACAGGCCCCTGGACAAGGGCTTGAGTGGATGGGAGTAATCAACCCTACTGGTGGTAACACAAACTACGCACAGAAGTTCCAGGGCAGAGTCACCATGACCAGTGACACGTCCACGAGCACAGTCTACATGGAGCTGAGCAGCCTGACATCTGAGGACACGGCCGTCTATTACTGTGCGAGATTTGACTACTGGGGCCAGGGAACCCTGGTCACCGTCTCCTCA
>GJNZTB401DTTJQ_1
GAAGTGCAGCTGGTGCAGTCTGGGGCTGAGGTGAAGAAGCCTGGGGCCTCAGTGAAGGTTTCCTGCAAGGCATCTGGGATACGACCTTCACCAGCTACTATATACACTGGGTGCGACAGGCCCCTGGACAAGGGCTTGAGTGGATGGGAGTAATCAACCCTACTGGTGGTAACACAAACTACGCACAGAAGTTCCAGGGCAGAGTCACCATGACCAGTGACACGTCCACGAGCACAGTCTACATGGAGCTGAGCAGCCTGACATCTGAGGACACGGCCGTCTATTACTGTGCGAGATTTGACTACTGGGGCCAGGGGAACCCTGGTCACCGTCTCCTCA
>GJNZTB402GVC27_1
GAAGTGCAGCTGGTGCAGTCTGGGGCTGAGGTGAAGAAGCCTGGGGCCTCAGTGAAGGTTTCCTGCAAGGCATCTGGGATACGACCTTCACCAGCTACTATATACACTGGGTGCGACAGGCCCCTGGACAAGGGCTTGAGTGGATGGGAGTAATCAACCCTACTGGTGGTAACACAAACTACGCACAGAAGTTCCAGGGCAGAGTCACCATGACCAGTGACACGTCCACGAGCACAGTCTACATGGAGCTGAGCAGCCTGACATCTGAGGACACGGCCGTCTATTACTGTGCGAGATTTGACTACTGGGGCCAGGGGAACCCTGGTCACCGTCTCCTCA
>GJNZTB402GORB8_1
GAAGTGCAGCTGGTGCAGTCTGGGGCTGAGGTGAAGAAGCCTGGGGCCTCAGTGAAGGTTTCCTGCAAGGCATCTGGGATACACCTTCACCAGCTACTATATACACTGGGTGCGACAGGCCCCTGGACAAGGGCTTGAGTGGATGGGAGTAATCAACCCTACTGGTGGTAACACAAACTACGCACAGAAGTTCCAGGGCAGAGTCACCATGACCAGTGACACGTCCACGAGCACAGTCTACATGGAGCTGAGCAGCCTGACATCTGAGGACACGGCCGTCTATTACTGTGCGAGATTTGACTACTGGGGCCAGGGAACCCTGGTCACCGTCTCCTCA
>GJNZTB402HBK4H_1
GAAGTGCAGCTGGTGCAGTCTGGGGCTGAGGTGAAGAAGCCTGGGGCCTCAGTGAAGGTTTCCTGCAAGGCATCTGGGATACACCTTCACCAGCTACTATATACACTGGGTGCGACAGGCCCCTGGACAAGGGCTTGAGTGGATGGGAGTAATCAACCCTACTGGTGGTAACACAAACTACGCACAGAAGTTCCAGGGCAGAGTCACCATGACCAGTGACACGTCCACGAGCACAGTCTACATGGAGCTGAGCAGCCTGACATCTGAGGACACGGCCGTCTATTACTGTGCGAGATTTGACTACTGGGGCCAGGGAACCCTGGTCACCGTCTCCTCA
>GJNZTB402H3R8U_1
GAAGTGCAGCTGGTGCAGTCTGGGGCTGAGGTGAAGAAGCCTGGGGCCTCAGTGAAGGTTTCCTGCAAGGCATCTGGGATACACCTTCACCAGCTACTATATACACTGGGTGCGACAGGCCCCTGGACAAGGGCTTGAGTGGATGGGAGTAATCAACCCTACTGGTGGTAACACAAACTACGCACAGAAGTTCCAGGGCAGAGTCACCATGACCAGTGACACGTCCACGAGCACAGTCTACATGGAGCTGAGCAGCCTGACATCTGAGGACACGGCCGTCTATTACTGTGCGAGATTTGACTACTGGGGCCAGGGAACCCTGGTCACCGTCTCCTCA
>GJNZTB401D2QRC_1
GAAGTGCAGCTGGTGCAGTCTGGGGCTGAGGTGAAGAAGCCTGGGGCCTCAGTGAAGGTTTCCTGCAAGGCATCTGGGGATACGACCTTCACCAGCTACTATATACACTGGGTGCGACAGGCCCCTGGACAAGGGCTTGAGTGGATGGGAGTAATCAACCCTACTGGTGGTAACACAAACTACGCACAGAAGTTCCAGGGCAGAGTCACCATGACCAGTGACACGTCCACGAGCACAGTCTACATGGAGCTGAGCAGCCTGACATCTGAGGACACGGCCGTCTATTACTGTGCGAGATTTTGACTACTGGGGCCAGGGAACCCTGGTCACCGTCTCCTCA
>GJNZTB401BNGR2_1
GAAGTGCAGCTGGTGCAGTCTGGGGCTGAGGTGAAGAAGCCTGGGGCCTCAGTGAAGGTTTCCTGCAAGGCATCTGGGATACACCTTCACCAGCTACTATATACACTGGGTGCGACAGGCCCCTGGACAAGGGCTTGAGTGGATGGGAGTAATCAACCCTACTGGTGGTAACACAAACTACGCACAGAAGTTCCAGGGCAGAGTCACCATGACCAGTGACACGTCCACGAGCACAGTCTACATGGAGCTGAGCAGCCTGACATCTGAGGACACGGCCGTCTATTACTGTGCGAGATTTGACTACTGGGGCCAGGGAACCCTGGTCACCGTCTCCTCA
>GJNZTB401BO0BD_1
GAAGTGCAGCTGGTGCAGTCTGGGGCTGAGGTGAAGAAGCCTGGGGCCTCAGTGAAGGTTTCCTGCAAGGCATCTGGGATACACCTTCACCAGCTACTATATACACTGGGTGCGACAGGCCCCTGGACAAGGGCTTGAGTGGATGGGAGTAATCAACCCTACTGGTGGTAACACAAACTACGCACAGAAGTTCCAGGGCAGAGTCACCATGACCAGTGACACGTCCACGAGCACAGTCTACATGGAGCTGAGCAGCCTGACATCTGAGGACACGGCCGTCTATTACTGTGCGAGATTTGACTACTGGGGCCAGGGAACCCTGGTCACCGTCTCCTCA
>GJNZTB402JU0OI_1
GAAGTGCAGCTGGTGCAGTCTGGGGCTGAGGTGAAGAAGCCTGGGGCCTCAGTGAAGGTTTCCTGCAAGGCATCTGGGATACGACCTTCACCAGCTACTATATACACTGGGTGCGACAGGCCCCTGGACAAGGGCTTGAGTGGATGGGAGTAATCAACCCTACTGGTGGTAACACAAACTACGCACAGAAGTTCCAGGGCAGAGTCACCATGACCAGTGACACGTCCACGAGCACAGTCTACATGGAGCTGAGCAGCCTGACATCTGAGGACACGGCCGTCTATTACTGTGCGAGATTTGACTACTGGGGCCAGGGAACCCTGGTCACCGTCTCCTCA
>GJNZTB402I2SR7_1
GAAGTGCAGCTGGTGCAGTCTGGGGCTGAGGTGAAGAAGCCTGGGGCCTCAGTGAAGGTTTCCTGCAAGGCATCTGGGATACGACCTTCACCAGCTACTATATACACTGGGTGCGACAGGCCCCTGGACAAGGGCTTGAGTGGATGGGGAGTAATCAACCCTACTGGTGGTAACACAAACTACGCACAGAAGTTCCAGGGCAGAGTCACCATGACCAGTGACACGTCCACGAGCACAGTCTACATGGAGCTGAGCAGCCTGACATCTGAGGACACGGCCGTCTATTACTGTGCGAGATTTGACTACTGGGGCCAGGGAACCCTGGTCACCGTCTCCTCA
>GJNZTB401A377C_1
GAAGTGCAGCTGGTGCAGTCTGGGGCTGAGGTGAAGAAGCCTGGGGCCTCAGTGAAGGTTTCCTGCAAGGCATCTGGGATACACCTTCACCAGCTACTATATACACTGGGTGCGACAGGCCCCTGGACAAGGGCTTGAGTGGATGGGAGTAATCAACCCTACTGGTGGTAACACAAACTACGCACAGAAGTTCCAGGGCAGAGTCACCATGACCAGTGACACGTCCACGAGCACAGTCTACATGGAGCTGAGCAGCCTGACATCTGAGGACACGGCCGTCTATTACTGTGCGAGATTTGACTACTGGGGCCAGGGAACCCTGGTCACCGTCTCCTCA
>GJNZTB401DKGI6_1
GAAGTGCAGCTGGTGCAGTCTGGGGCTGAGGTGAAGAAGCCTGGGGCCTCAGTGAAGGTTTCCTGCAAGGCATCTGGGATACGACCTTCACCAGCTACTATATACACTGGGTGCGACAGGCCCCTGGACAAGGGCTTGAGTGGATGGGAGTAATCAACCCTACTGGTGGTAACACAAACTACGCACAGAAGTTCCAGGGCAGAGTCACCATGACCAGTGACACGTCCACGAGCACAGTCTACATGGAGCTGAGCAGCCTGACATCTGAGGACACGGCCGTCTATTACTGTGCGAGATTTGACTACTGGGGCCAGGGAACCCTGGTCACCGTCTCCTCA
>GJNZTB401BOCQ3_1
GAAGTGCAGCTGGTGCAGTCTGGGGCTGAGGTGAAGAAGCCTGGGGCCTCAGTGAAGGTTTCCTGCAAGGCATCTGGGGATACGACCTTCACCAGCTACTATATACACTGGGTGCGACAGGCCCCTGGACAAGGGCTTGAGTGGATGGGGAGTAATCAACCCTACTGGTGGTAACACAAACTACGCACAGAAGTTCCAGGGCAGAGTCACCATGACCAGTGACACGTCCACGAGCACAGTCTACATGGAGCTGAGCAGCCTGACATCTGAGGACACGGCCGTCTATTACTGTGCGAGATTTGACTACTGGGGCCAGGGAACCCTGGTCACCGTCTCCTCA
>GJNZTB401DI8F8_1
GAAGTGCAGCTGGTGCAGTCTGGGGCTGAGGTGAAGAAGCCTGGGGCCTCAGTGAAGGTTTCCTGCAAGGCATCTGGGATACGACCTTCACCAGCTACTATATACACTGGGTGCGACAGGCCCCTGGACAAGGGCTTGAGTGGATGGGAGTAATCAACCCTACTGGTGGTAACACAAACTACGCACAGAAGTTCCAGGGCAGAGTCACCATGACCAGTGACACGTCCACGAGCACAGTCTACATGGAGCTGAGCAGCCTGACATCTGAGGACACGGCCGTCTATTACTGTGCGAGATTTGACTACTGGGGCCAGGGAACCCTGGTCACCGTCTCCTCA
>GJNZTB401EBNDZ_1
GAAGTGCAGCTGGTGCAGTCTGGGGCTGAGGTGAAGAGGCCTGGGGCCTCAGTGAAGGTTTCCTGCAAGGCATCTGGGATACACCTTCACCAGCTACTATATACACTGGGTGCGACAGGCCCCTGGACAAGGGCTTGAGTGGATGGGAGTAATCAACCCTACTGGTGGTAACACAAACTACGCACAGAAGTTCCAGGGCAGAGTCACCATGACCAGTGACACGTCCACGAGCACAGTCTACATGGAGCTGAGCAGCCTGACATCTGAGGACACGGCCGTCTATTACTGTGCGAGATTTGACTACTGGGGCCAGGGAACCCTGGTCACCGTCTCCTCA
>GJNZTB401DSXK7_1
GAAGTGCAGCTGGTGCAGTCTGGGGCTGAGGTGAAGAAGCCTGGGGCCTCAGTGAAGGTTTCCTGCAAGGCATCTGGGATACACCTTCACCAGCTACTATATACACTGGGTGCGACAGGCCCCTGGACAAGGGCTTGAGTGGATGGGAGTAATCAACCCTACTGGTGGTAACACAAACTACGCACAGAAGTTCCAGGGCAGAGTCACCATGACCAGTGACACGTCCACGAGCACAGTCTACATGGAGCTGAGCAGCCTGACATCTGAGGACACGGCCGTCTATTACTGTGCGAGATTTGACTACTGGGGCCAGGGAACCCTGGTCACCGTCTCCTCA
>GJNZTB402HJ8YU_1
GAAGTGCAGCTGGTGCAGTCTGGGGCTGAGGTGAAGAAGCCTGGGGCCTCAGTGAAGGTTTCCTGCAAGGCATCTGGGATACACCTTCACCAGCTACTATATACACTGGGTGCGACAGGCCCCTGGACAAGGGCTTGAGTGGATGGGAGTAATCAACCCTACTGGTGGTAACACAAACTACGCACAGAAGTTCCAGGGCAGAGTCACCATGACCAGTGACACGTCCACGAGCACAGTCTACATGGAGCTGAGCAGCCTGACATCTGAGGACACGGCCGTCTATTACTGTGCGAGATTTGACTACTGGGGCCAGGGAACCCTGGTCACCGTCTCCTCA
>GJNZTB402G89NN_1
GAAGTGCAGCTGGTGCAGTCTGGGGCTGAGGTGAAGAAGCCTGGGGCCTCAGTGAAGGTTTCCTGCAAGGCATCTGGGATACGACCTTCACCAGCTACTATATACACTGGGTGCGACAGGCCCCTGGACAAGGGCTTGAGTGGATGGGAGTAATCAACCCTACTGGTGGTAACACAAACTACGCACAGAAGTTCCAGGGCAGAGTCACCATGACCAGTGACACGTCCACGAGCACAGTCTACATGGAGCTGAGCAGCCTGACATCTGAGGACACGGCCGTCTATTACTGTGCGAGATTTGACTACTGGGGCCAGGGAACCCTGGTCACCGTCTCCTCA
>GJNZTB401CK70K_1
GAAGTGCAGCTGGTGCAGTCTGGGGCTGAGGTGAAGAAGCCTGGGGCCTCAGTGAAGGTTTCCTGCAAGGCATCTGGGATACACCTTCACCAGCTACTATATACACTGGGTGCGACAGGCCCCTGGACAAGGGCTTGAGTGGATGGGAGTAATCAACCCTACTGGTGGTAACACAAACTACGCACAGAAGTTCCAGGGCAGAGTCACCATGACCAGTGACACGTCCACGAGCACAGTCTACATGGAGCTGAGCAGCCTGACATCTGAGGACACGGCCGTCTATTACTGTGCGAGATTTGACTACTGGGGCCAGGGAACCCTGGTCACCGTCTCCTCA
>GJNZTB402JYC73_1
GAAGTGCAGCTGGTGCAGTCTGGGGCTGAGGTGAAGAAGCCTGGGGCCTCAGTGAAGGTTTCCTGCAAGGCATCTGGATACACCTTCACCAGCTACTATATACACTGGGTGCGACAGGCCCCTGGACAAGGGCTTGAGTGGATGGGAGTAATCAACCCTACTGGTGGTAACACAAACTACGCACAGAAGTTCCAGGGCAGAGTCACCATGACCAGTGACACGTCCACGAGCACAGTCTACATGGAGCTGAGCAGCCTGACATCTGAGGACACGGCCGTCTATTACTGTGCGAGATTTGACTACTGGGGCCAGGGAACCCTGGTCACCGTCTCCTCA
>GJNZTB401ET1UZ_1
GAAGTGCAGCTGGTGCAGTCTGGGGCTGAGGTGAAGAAGCCTGGGGCCTCAGTGAAGGTTTCCTGCAAGGCATCTGGATACACCTTCACCAGCTACTATATACACTGGGTGCGACAGGCCCCTGGACAAGGGCTTGAGTGGATGGGAGTAATCAACCCTACTGGTGGTAACACAAACTACGCACAGAAGTTCCAGGGCAGAGTCACCATGACCAGTGACACGTCCACGAGCACAGTCTACATGGAGCTGAGCAGCCTGACATCTGAGGACACGGCCGTCTATTACTGTGCGAGATTTGACTACTGGGGCCAGGGAACCCTGGTCACCGTCTCCTCA
>GJNZTB401EIRU9_1
GAAGTGCAGCTGGTGCAGTCTGGGGCTGAGGTGAAGAAGCCTGGGGCCTCAGTGAAGGTTTCCTGCAAGGCATCTGGATACACCTTCACCAGCTACTATATACACTGGGTGCGACAGGCCCCTGGACAAGGGCTTGAGTGGATGGGAGTAATCAACCCTACTGGTGGTAACACAAACTACGCACAGAAGTTCCAGGGCAGAGTCACCATGACCAGTGACACGTCCACGAGCACAGTCTACATGGAGCTGAGCAGCCTGACATCTGAGGACACGGCCGTCTATTACTGTGCGAGATTTGACTACTGGGGCCAGGGAACCCTGGTCACCGTCTCCTCA
>GJNZTB402FU4QQ_1
GAAGTGCAGCTGGTGCAGTCTGGGGCTGAGGTGAAGAAGCCTGGGGCCTCAGTGAAGGTTTCCTGCAAGGCATCTGGATACACCTTCACCAGCTACTATATACACTGGGTGCGACAGGCCCCTGGACAAGGGCTTGAGTGGATGGGAGTAATCAACCCTACTGGTGGTAACACAAAACTACGCACAGAAGTTCCAGGGCAGAGTCACCATGACCAGTGACACGTCCACGAGCACAGTCTACATGGAGCTGAGCAGCCTGACATCTGAGGACACGGCCGTCTATTACTGTGCGAGATTTGACTACTGGGGCCAGGGAACCCTGGTCACCGTCTCCTCA
>GJNZTB401BMZBJ_1
GAAGTGCAGCTGGTGCAGTCTGGGGCTGAGGTGAAGAAGCCTGGGGCCTCAGTGAAGGTTTCCTGCAAGGCATCTGGATACACCTTCACCAGCTACTATATACACTGGGTGCGACAGGCCCCTGGACAAGGGCTTGAGTGGATGGGAGTAATCAACCCTACTGGTGGTAACACAAACTACGCACAGAAGTTCCAGGGCAGAGTCACCATGACCAGTGACACGTCCACGAGCACAGTCTACATGGAGCTGAGCAGCCTGACATCTGAGGACACGGCCGTCTATTACTGTGCGAGATTTGACTACTGGGGCCAGGGAACCCTGGTCACCGTCTCCTCA
>GJNZTB402IXR2I_1
GAAGTGCAGCTGGTGCAGTCTGGGGCTGAGGTGAAGAAGCCTGGGGCCTCAGTGAAGGTTTCCTGCAAGGCATCTGGATACACCTTCACCAGCTACTATATACACTGGGTGCGACAGGCCCCTGGACAAGGGCTTGAGTGGATGGGAGTAATCAACCCTACTGGTGGTAACACAAACTACGCACAGAAGTTCCAGGGCAGAGTCACCATGACCAGTGACACGTCCACGAGCACAGTCTACATGGAGCTGAGCAGCCTGACATCTGAGGACACGGCCGTCTATTACTGTGCGAGATTTGACTACTGGGGCCAGGGAACCCTGGTCACCGTCTCCTCA
>GJNZTB401EWP0J_1
GAAGTGCAGCTGGTGCAGTCTGGGGCTGAGGTGAAGAAGCCTGGGGCCTCAGTGAAGGTTTCCTGCAAGGCATCTGGGATACACCTTCACCAGCTACTATATACACTGGGTGCGACAGGCCCCTGGACAAGGGCTTGAGTGGATGGGAGTAATCAACCCTACTGGTGGTAACACAAACTACGCACAGAAGTTCCAGGGCAGAGTCACCATGACCAGTGACACGTCCACGAGCACAGTCTACATGGAGCTGAGCAGCCTGACATCTGAGGACACGGCCGTCTATTACTGTGCGAGATTTGACTACTGGGGCCAGGGAACCCTGGTCACCGTCTCCTCA
>GJNZTB401DNT91_1
GAAGTGCAGCTGGTGCAGTCTGGGGCTGAGGTGAAGAAGCCTGGGGCCTCAGTGAAGGTTTCCTGCAAGGCATCTGGATACACCTTCACCAGCTACTATATACACTGGGTGCGACAGGCCCCTGGACAAGGGCTTGAGTGGATGGGAGTAATCAACCCTACTGGTGGTAACACAAACTACGCACAGAAGTTCCAGGGCAGAGTCACCATGACCAGTGACACGTCCACGAGCACAGTCTACATGGAGCTGAGCAGCCTGACATCTGAGGACACGGCCGTCTATTACTGTGCGAGATTTGACTACTGGGGCCAGGGAACCCTGGTCACCGTCTCCTCA
>GJNZTB401DH1UG_1
GAAGTGCAGCTGGTGCAGTCTGGGGCTGAGGTGAAGAAGCCTGGGGCCTCAGTGAAGGTTTCCTGCAAGGCATCTGGATACACCTTCACCAGCTACTATATACACTGGGTGCGACAGGCCCCTGGACAAGGGCTTGAGTGGATGGGGAGTAATCAACCCTACTGGTGGTAACACAAACTACGCACAGAAGTTCCAGGGCAGAGTCACCATGACCAGTGACACGTCCACGAGCACAGTCTACATGGAGCTGAGCAGCCTGACATCTGAGGACACGGCCGTCTATTACTGTGCGAGATTTGACTACTGGGGCCAGGGAACCCTGGTCACCGTCTCCTCA
>GJNZTB402F95HB_1
GAAGTGCAGCTGGTGCAGTCTGGGGCTGAGGTGAAGAAGCCTGGGGCCTCAGTGAAGGTTTCCTGCAAGGCATCTGGATACACCTTCACCAGCTACTATATACACTGGGTGCGACAGGCCCCTGGACAAGGGCTTGAGTGGATGGGAGTAATCAACCCTACTGGTGGTAACACAAACTACGCACAGAAGTTCCAGGGCAGAGTCACCATGACCAGTGACACGTCCACGAGCACAGTCTACATGGAGCTGAGCAGCCTGACATCTGAGGACACGGCCGTCTATTACTGTGCGAGATTTGACTACTGGGGCCAGGGAACCCTGGTCACCGTCTCCTCA
>GJNZTB401BV5Q7_1
GAAGTGCAGCTGGTGCAGTCTGGGGCTGAGGTGAAGAAGCCTGGGGCCTCAGTGAAGGTTTCCTGCAAGGCATCTGGATACACCTTCACCAGCTACTATATACACTGGGTGCGACAGGCCCCTGGACAAGGGCTTGAGTGGATGGGGAGTAATCAACCCTACTGGTGGTAACACAAACTACGCACAGAAGTTCCAGGGCAGAGTCACCATGACCAGTGACACGTCCACGAGCACAGTCTACATGGAGCTGAGCAGCCTGACATCTGAGGACACGGCCGTCTATTACTGTGCGAGATTTGACTACTGGGGCCAGGGAACCCTGGTCACCGTCTCCTCA
>GJNZTB401A8EPK_1
GAAGTGCAGCTGGTGCAGTCTGGGGCTGAGGTGAAGAAGCCTGGGGCCTCAGTGAAGGTTTCCTGCAAGGCATCTGGATACACCTTCACCAGCTACTATATACACTGGGTGCGACAGGCCCCTGGACAAGGGCTTGAGTGGATGGGAGTAATCAACCCTACTGGTGGTAACACAAACTACGCACAGAAGTTCCAGGGCAGAGTCACCATGACCAGTGACACGTCCACGAGCACAGTCTACATGGAGCTGAGCAGCCTGACATCTGAGGACACGGCCGTCTATTACTGTGCGAGATTTGACTACTGGGGCCAGGGAACCCTGGTCACCGTCTCCTCA
>GJNZTB401EIVDF_1
GAAGTGCAGCTGGTGCAGTCTGGGGCTGAGGTGAAGAAGCCTGGGGCCTCAGTGAAGGTTTCCTGCAAGGCATCTGGATACACCTTCACCAGCTACTATATACACTGGGTGCGACAGGCCCCTGGACAAGGGCTTGAGTGGATGGGAGTAATCAACCCTACTGGTGGTAACACAAACTACGCACAGAAGTTCCAGGGCAGAGTCACCATGACCAGTGACACGTCCACGAGCACAGTCTACATGGAGCTGAGCAGCCTGACATCTGAGGACACGGCCGTCTATTACTGTGCGAGATTTGATTACTGGGGCCAGGGAACCCTGGTCACCGTCTCCTCA
>GJNZTB401ASXIC_1
GAAGTGCAGCTGGTGCAGTCTGGGGCTGAGGTGAAGAAGCCTGGGGCCTCAGTGAAGGTTTCCTGCAAGGCATCTGGATACACCTTCACCAGCTACTATATACACTGGGTGCGACAGGCCCCTGGACAAGGGCTTGAGTGGATGGGAGTAATCAACCCTACTGGTGGTAACACAAACTACGCACAGAAGTTCCAGGGCAGAGTCACCATGACCAGTGACACGTCCACGAGCACAGTCTACATGGAGCTGAGCAGCCTGACATCTGAGGACACGGCCGTCTATTACTGTGCGAGATTTGACTACTGGGGCCAGGGAACCCTGGTCACCGTCTCCTCA
>GJNZTB402FG09L_1
GAAGTGCAGCTGGTGCAGTCTGGGGCTGAGGTGAAGAAGCCTGGGGCCTCAGTGAAGGTTTCCTGCAAGGCATCTGGATACACCTTCACCAGCTACTATATACACTGGGTGCGACAGGCCCCTGGACAAGGGCTTGAGTGGATGGGAGTAATCAACCCTACTGGTGGTAACACAAACTACGCACAGAAGTTCCAGGGCAGAGTCACCATGACCAGTGACACGTCCACGAGCACAGTCTACATGGAGCTGAGCAGCCTGACATCTGAGGACACGGCCGTCTATTACTGTGCGAGATTTGACTACTGGGGCCAGGGAACCCTGGTCACCGTCTCCTCA
>GJNZTB401C2X6Q_1
GAAGTGCAGCTGGTGCAGTCTGGGGCTGAGGTGAAGAAGCCTGGGGCCTCAGTGAAGGTTTCCTGCAAGGCATCTGGATACACCTTCACCAGCTACTATATACACTGGGTGCGACAGGCCCCTGGACAAGGGCTTGAGTGGATGGGAGTAATCAACCCTACTGGTGGTAACACAAACTACGCACAGAAGTTCCAGGGCAGAGTCACCATGACCAGTGACACGTCCACGAGCACAGTCTACATGGAGCTGAGCAGCCTGACATCTGAGGACACGGCCGTCTATTACTGTGCGAGATTTGACTACTGGGGCCAGGGAACCCTGGTCACCGTCTCCTCA
>GJNZTB402FGOO4_1
GAAGTGCAGCTGGTGCAGTCTGGGGCTGAGGTGAAGAAGCCTGGGGCCTCAGTGAAGGTTTCCTGCAAGGCATCTGGATACACCTTCACCAGCTACTATATACACTGGGTGCGACAGGCCCCTGGACAAGGGCTTGAGTGGATGGGAGTAATCAACCCTACTGGTGGTAACACAAACTACGCACAGAAGTTCCAGGGCAGAGTCACCATGACCAGTGACACGTCCACGAGCACAGTCTACATGGAGCTGAGCAGCCTGACATCTGAGGACACGGCCGTCTATTACTGTGCGAGATTTGACTACTGGGGCCAGGGAACCCTGGTCACCGTCTCCTCA
>GJNZTB401DWVS0_1
GAAGTGCAGCTGGTGCAGTCTGGGGCTGAGGTGAAGAAGCCTGGGGCCTCAGTGAAGGTTTCCTGCAAGGCATCTGGATACACCTTCACCAGCTACTATATACACTGGGTGCGACAGGCCCCTGGACAAGGGCTTGAGTGGATGGGAGTAATCAACCCTACTGGTGGTAACACAAACTACGCACAGAAGTTCCAGGGCAGAGTCACCATGACCAGTGACACGTCCACGAGCACAGTCTACATGGAGCTGAGCAGCCTGACATCTGAGGACACGGCCGTCTATTACTGTGCGAGATTTGACTACTGGGGCCAGGGAACCCTGGTCACCGTCTCCTCA
>GJNZTB402J0EHF_1
GAAGTGCAGCTGGTGCAGTCTGGGGCTGAGGTCGAAGAAGCCTGGGGCCTCAGTGAAGGTTTCCTGCAAGGCATCTGGATACACCTTCACCAGCTACTATATACACTGGGTGCGACAGGCCCCTGGACAAGGGCTTGAGTGGATGGGGAGTAATCAACCCTACTGGTGGTAACACAAACTACGCACAGAAGTTCCAGGGCAGAGTCACCATGACCAGTGACACGTCCACGAGCACAGTCTACATGGAGCTGAGCAGCCTGACATCTGAGGACACGGCCGTCTATTACTGTGCGAGATTTGACTACTGGGGCCAGGGAACCCTGGTCACCGTCTCCTCA
>GJNZTB401C3QMJ_1
GAAGTGCAGCTGGTGCAGTCTGGGGCTGAGGTGAAGAAGCCTGGGGCCTCAGTGAAGGTTTCCTGCAAGGCATCTGGATACACCTTCACCAGCTACTATATACACTGGGTGCGACAGGCCCCTGGACAAGGGCTTGAGTGGATGGGAGTAATCAACCCTACTGGTGGTAACACAAACTACGCACAGAAGTTCCAGGGCAGAGTCACCATGACCAGTGACACGTCCACGAGCACAGTCTACATGGAGCTGAGCAGCCTGACATCTGAGGACACGGCCGTCTATTACTGTGCGAGATTTGACTACTGGGGCCAGGGAACCCTGGTCACCGTCTCCTCA
>GJNZTB401B89S1_1
GAAGTGCAGCTGGTGCAGTCTGGGGCTGAGGTGAAGAAGCCTGGGGCCTCAGTGAAGGTTTCCTGCAAGGCATCTGGATACACCTTCACCAGCTACTATATACACTGGGTGCGACAGGCCCCTGGACAAGGGCTTGAGTGGATGGGAGTAATCAACCCTACTGGTGGTAACACAAACTACGCACAGAAGTTCCAGGGCAGAGTCACCATGACCAGTGACACGTCCACGAGCACAGTCTACATGGAGCTGAGCAGCCTGACATCTGAGGACACGGCCGTCTATTACTGTGCGAGATTTGACTACTGGGGCCAGGGAACCCTGGTCACCGTCTCCTCA
>GJNZTB401E3X3B_1
GAAGTGCAGCTGGTGCAGTCTGGGGCTGAGGTGAAGAAGCCTGGGGCCTCAGTGAAGGTTTCCTGCAAGGCATCTGGATACACCTTCACCAGCTACTATATACACTGGGTGCGACAGGCCCCTGGACAAGGGCTTGAGTGGATGGGAGTAATCAACCCTACTGGTGGTAACACAAACTACGCACAGAAGTTCCAGGGCAGAGTCACCATGACCAGTGACACGTCCACGAGCACAGTCTACATGGAGCTGAGCAGCCTGACATCTGAGGACACGGCCGTCTATTACTGTGCGAGATTTGACTACTGGGGCCAGGGAACCCTGGTCACCGTCTCCTCA
>GJNZTB401DKKC3_1
GAAGTGCAGCTGGTGCAGTCTGGGGCTGAGGTGAAGAAGCCTGGGGCCTCAGTGAAGGTTTCCTGCAAGGCATCTGGATACACCTTCACCAGCTACTATATACACTGGGTGCGACAGGCCCCTGGACAAGGGCTTGAGTGGATGGGAGTAATCAACCCTACTGGTGGTAACACAAACTACGCACAGAAGTTCCAGGGCAGAGTCACCATGACCAGTGACACGTCCACGAGCACAGTCTACATGGAGCTGAGCAGCCTGACATCTGAGGACACGGCCGTCTATTACTGTGCGAGATTTGACTACTGGGGCCAGGGAACCCTGGTCACCGTCTCCTCA
>GJNZTB401ATF3J_1
GAAGTGCAGCTGGTGCAGTCTGGGGCTGAGGTGAAGAAGCCTGGGGCCTCAGTGAAGGTTTCCTGCAAGGCATCTGGATACACCTTCACCAGCTACTATATACACTGGGTGCGACAGGCCCCTGGACAAGGGCTTGAGTGGATGGGAGTAATCAACCCTACTGGTGGTAACACAAACTACGCACAGAAGTTCCAGGGCAGAGTCACCATGACCAGTGACACGTCCACGAGCACAGTCTACATGGAGCTGAGCAGCCTGACATCTGAGGACACGGCCGTCTATTACTGTGCGAGATTTGACTACTGGGGCCAGGGAACCCTGGTCACCGTCTCCTCA
>GJNZTB401AONHY_1
GAAGTGCAGCTGGTGCAGTCTGGGGCTGAGGTGAAGAAGCCTGGGGCCTCAGTGAAGGTTTCCTGCAAGGCATCTGGATACACCTTCACCAGCTACTATATACACTGGGTGCGACAGGCCCCTGGACAAGGGCTTGAGTGGATGGGAGTAATCAACCCTACTGGTGGTAACACAAACTACGCACAGAAGTTCCAGGGCAGAGTCACCATGACCAGTGACACGTCCACGAGCACAGTCTACATGGAGCTGAGCAGCCTGACATCTGAGGACACGGCCGTCTATTACTGTGCGAGATTTGACTACTGGGGCCAGGGAACCCTGGTCACCGTCTCCTCA
>GJNZTB402GDMFD_1
GAAGTGCAGCTGGTGCAGTCTGGGGCTGAGGTGAAGAAGCCTGGGGCCTCAGTGAAGGTTTCCTGCAAGGCATCTGGATACACCTTCACCAGCTACTATATACACTGGGTGCGACAGGCCCCTGGACAAGGGCTTGAGTGGATGGGAGTAATCAACCCTACTGGTGGTAACACAAACTACGCACAGAAGTTCCAGGGCAGAGTCACCATGACCAGTGACACGTCCACGAGCACAGTCTACATGGAGCTGAGCAGCCTGACATCTGAGGACACGGCCGTCTATTACTGTGCGAGATTTGACTACTGGGGCCAGGGAACCCTGGTCACCGTCTCCTCA
>GJNZTB401CVVOR_1
GAAGTGCAGCTGGTGCAGTCTGGGGCTGAGGTGAAGAAGCCTGGGGCCTCAGTGAAGGTTTCCTGCAAGGCATCTGGGATACACCTTCACCAGCTACTATATACACTGGGTGCGACAGGCCCCTGGACAAGGGCTTGAGTGGATGGGGAGTAATCAACCCTACTGGTGGTAACACAAACTACGCACAGAAGTTCCAGGGCAGAGTCACCATGACCAGTGACACGTCCACGAGCACAGTCTACATGGAGCTGAGCAGCCTGACATCTGAGGACACGGCCGTCTATTACTGTGCGAGATTTGACTACTGGGGCCAGGGAACCCTGGTCACCGTCTCCTCA
>GJNZTB401BC8V9_1
GAAGTGCAGCTGGTGCAGTCTGGGGCTGAGGTGAAGAAGCCTGGGGCCTCAGTGAAGGTTTCCTGCAAGGCATCTGGATACACCTTCACCAGCTACTATATACACTGGGTGCGACAGGCCCCTGGACAAGGGCTTGAGTGGATGGGAGTAATCAACCCTACTGGTGGTAACACAAACTACGCACAGAAGTTCCAGGGCAGAGTCACCATGACCAGTGACACGTCCACGAGCACAGCCTACATGGAGCTGAGCAGCCTGACATCTGAGGACACGGCCGTCTATTACTGTGCGAGATTTGACTACTGGGGCCAGGGACCCTGGTCACCGTCTCCTCA
>GJNZTB401BACQR_1
GAAGTGCAGCTGGTGCAGTCTGGGGCTGAGGTGAAGAAGCCTGGGGCCTCAGTGAAGGTTTCCTGCAAGGCATCTGGATACACCTTCACCAGCTACTATATACACTGGGTGCGACAGGCCCCTGGACAAGGGCTTGAGTGGATGGGAGTAATCAACCCTACTGGTGGTAACACAAACTACGCACAGAAGTTCCAGGGCAGAGTCACCATGACCAGTGACACGTCCACGAGCACAGTCTACATGGAGCTGAGCAGCCTGACATCTGAGGACACGGCCGTCTATTACTGTGCGAGATTTGACTACTGGGGCCAGGGAACCCTGGTCACCGTCTCCTCA
>GJNZTB402IEVHK_1
GAAGTGCAGCTGGTGCAGTCTGGGGCTGAGGTGAAGAAGCCTGGGGCCTCAGTGAAGGTTTCCTGCAAGGCATCTGGATACACCTTCACCAGCTACTATATACACTGGGTGCGACAGGCCCCTGGACAAGGGCTTGAGTGGATGGGAGTAATCAACCCTACTGGTGGTAACACAAACTACGCACAGAAGTTCCAGGGCAGAGTCACCATGACCAGTGACACGTCCACGAGCACAGTCTACATGGAGCTGAGCAGCCTGACATCTGAGGACACGGGCCGTCTATTACTGTGCGAGATTTGACTACTGGGGCCAGGGAACCCTGGTCACCGTCTCCTCA
>GJNZTB402IFTJE_1
GAAGTGCAGCTGGTGCAGTCTGGGGCTGAGGTGAAGAAGCCTGGGGCCTCAGTGAAGGTTTCCTGCAAGGCATCTGGATACACCTTCACCAGCTACTATATACACTGGGTGCGACAGGCCCCTGGACAAGGGCTTGAGTGGATGGGAGTAATCAACCCTACTGGTGGTAACACAAACTACGCACAGAAGTTCCAGGGCAGAGTCACCATGACCAGTGACACGTCCACGAGCACAGTCTACATGGAGCTGAGCAGCCTGACATCTGAGGACACGGGCCGTCTATTACTGTGCGAGATTTGGACGTACTGGGGCCAGGGAACCCTGGTCCACCGTCTCCTCA
>GJNZTB401EA66M_1
GAAGTGCAGCTGGTGCAGTCTGGGGCTGAGGTGAAGAAGCCTGGGGCCTCAGTGAAGGTTTCCTGCAAGGCATCTGGATACACCTTCACCAGCTACTATATACACTGGGTGCGACAGGCCCCTGGACAAGGGCTTGAGTGGATGGGAGTAATCAACCCTACTGGTGGTAACACAAACTACGCACAGAAGTTCCAGGGCAGAGTCACCATGACCAGTGACACGTCCACGAGCACAGTCTACATGGAGCTGAGCAGCCTGACATCTGAGGACACGGCCGTCTATTACTGTGCGAGATTTGACTACTGGGGCCAGGGAACCCTGGTCACCGTCTCCTCA
>GJNZTB402FMW3U_1
GAAGTGCAGCTGGTGCAGTCTGGGGCTGAGGTGAAGAAGCCTGGGGCCTCAGTGAAGGTTTCCTGCAAGGCATCTGGATACACCTTCACCAGCTACTATATACACTGGGTGCGACAGGCCCCTGGACAAGGGCTTGAGTGGATGGGAGTAATCAACCCTACTGGTGGTAACACAAACTACGCACAGAAGTTCCAGGGCAGAGTCACCATGACCAGTGACACGTCCACGAGCACAGTCTACATGGAGCTGAGCAGCCTGACATCTGAGGACACGGCCGTCTATTACTGTGCGAGATTTGACTACTGGGGCCAGGGAACCCTGGTCACCGTCTCCTCA
>GJNZTB401D0MBN_1
GAAGTGCAGCTGGTGCAGTCTGGGGCTGAGGTGAAGAAGCCTGGGGCCTCAGTGAAGGTTTCCTGCAAGGCATCTGGATACACCTTCACCAGCTACTATATACACTGGGTGCGACAGGCCCCTGGACAAGGGCTTGAGTGGATGGGAGTAATCAACCCTACTGGTGGTAACACAAACTACGCACAGAAGTTCCAGGGCAGAGTCACCATGACCAGTGACACGTCCACGAGCACAGTCTACATGGAGCTGAGCAGCCTGACATCTGAGGACACGGCCGTCTATTACTGTGCGAGATTTGACTACTGGGGCCAGGGAACCCTGGTCACCGTCTCCTCA
>GJNZTB402JJ3PZ_1
GAAGTGCAGCTGGTGCAGTCTGGGGCTGAGGTGAAGAAGCCTGGGGCCTCAGTGAAGGTTTCCTGCAAGGCATCTGGATACACCTTCACCAGCTACTATATACACTGGGTGCGACAGGCCCCTGGACAAGGGCTTGAGTGGATGGGAGTAATCAACCCTACTGGTGGTAACACAAACTACGCACAGAAGTTCCAGGGCAGAGTCACCATGACCAGTGACACGTCCACGAGCACAGTCTACATGGAGCTGAGCAGCCTGACATCTGAGGACACGGCCGTCTATTACTGTGCGAGATTTGACTACTGGGGCCAGGGAACCCTGGTCACCGTCTCCTCA
>GJNZTB402J14M4_1
GAAGTGCAGCTGGTGCAGTCTGGGGCTGAGGTGAAGAAGCCTGGGGCCTCAGTGAAGGTTTCCTGCAAGGCATCTGGATACACCTTCACCAGCTACTATATACACTGGGTGCGACAGGCCCCTGGACAAGGGCTTGAGTGGATGGGAGTAATCAACCCTACTGGTGGTAACACAAACTACGCACAGAAGTTCCAGGGCAGAGTCACCATGACCAGTGACACGTCCACGAGCACAGTCTACATGGAGCTGAGCAGCCTGACATCTGAGGACACGGCCGTCTATTACTGTGCGAGATTTGACTACTGGGGCCAGGGAACCCTGGTCACCGTCTCCTCA
>GJNZTB401AORFN_1
GAAGTGCAGCTGGTGCAGTCTGGGGCTGAGGTGAAGAAGCCTGGGGCCTCAGTGAAGGTTTCCTGCAAGGCATCTGGATACACCTTCACCAGCTACTATATACACTGGGTGCGACAGGCCCCTGGACAAGGGCTTGAGTGGATGGGAGTAATCAACCCTACTGGTGGTAACACAAACTACGCACAGAAGTTCCAGGGCAGAGTCACCATGACCAGTGACACGTCCACGAGCACAGTCTACATGGAGCTGAGCAGCCTGACATCTGAGGACACGGCCGTCTATTACTGTGCGAGATTTGACTACTGGGGCCAGGGAACCCTGGTCACCGTCTCCTCA
>GJNZTB402IY1AW_1
GAAGTGCAGCTGGTGCAGTCTGGGGCTGAGGTGAAGAAGCCTGGGGCCTCAGTGAAGGTTTCCTGCAAGGCATCTGGATACACCTTCACCAGCTACTATATACACTGGGTGCGACAGGCCCCTGGACAAGGGCTTGAGTGGATGGGAGTAATCAACCCTACTGGTGGTAACACAAACTACGCACAGAAGTTCCAGGGCAGAGTCACCATGACCAGTGACACGTCCACGAGCACAGTCTACATGGAGCTGAGCAGCCTGACATCTGAGGACACGGCCGTCTATTACTGTGCGAGATTTGACTACTGGGGCCAGGGAACCCTGGTCACCGTCTCCTCA
>GJNZTB401BO3OW_1
GAAGTGCAGCTGGTGCAGTCTGGGGCTGAGGTGAAGAAGCCTGGGGCCTCAGTGAAGGTTTCCTGCAAGGCATCTGGATACACCTTCACCAGCTACTATATACACTGGGTGCGACAGGCCCCTGGACAAGGGCTTGAGTGGATGGGAGTAATCAACCCTACTGGTGGTAACACAAACTACGCACAGAAGTTCCAGGGCAGAGTCACCATGACCAGTGACACGTCCACGAGCACAGTCTACATGGAGCTGAGCAGCCTGACATCTGAGGACACGGCCGTCTATTACTGTGCGAGATTTGACTACTGGGGCCAGGGAACCCTGGTCACCGTCTCCTCA
>GJNZTB401AFOMH_1
GAAGTGCAGCTGGTGCAGTCTGGGGCTGAGGTGAAGAAGCCTGGGGCCTCAGTGAAGGTTTCCTGCAAGGCATCTGGATACACCTTCACCAGCTACTATATACACTGGGTGCGACAGGCCCCTGGACAAGGGCTTGAGTGGATGGGAGTAATCAACCCTACTGGTGGTAACACAAACTACGCACAGAAGTTCCAGGGCAGAGTCACCATGACCAGTGACACGTCCACGAGCACAGTCTACATGGAGCTGAGCAGCCTGACATCTGAGGACACGGCCGTCTATTACTGTGCGAGATTTGACTACTGGGGCCAGGGAACCCTGGTCACCGTCTCCTCA
>GJNZTB402GIPWR_1
GAAGTGCAGCTGGTGCAGTCTGGGGCTGAGGTGAAGAAGCCTGGGGCCTCAGTGAAGGTTTCCTGCAAGGCATCTGGATACACCTTCACCAGCTACTATATACACTGGGTGCGACAGGCCCCTGGACAAGGGCTTGAGTGGATGGGAGTAATCAACCCTACTGGTGGTAACACAAACTACGCACAGAAGTTCCAGGGCAGAGTCACCATGACCAGTGACACGTCCACGAGCACAGTCTACATGGAGCTGAGCAGCCTGACATCTGAGGACACGGCCGTCTATTACTGTGCGAGATTTGACTACTGGGGCCAGGGAACCCTGGTCACCGTCTCCTCA
>GJNZTB402IV4M1_1
GAAGTGCAGCTGGTGCAGTCTGGGGCTGAGGTGAAGAAGCCTGGGGCCTCAGTGAAGGTTTCCTGCAAGGCATCTGGATACACCTTCACCAGCTACTATATACACTGGGTGCGACAGGCCCCTGGACAAGGGCTTGAGTGGATGGGAGTAATCAACCCTACTGGTGGTAACACAAACTACGCACAGAAGTTCCAGGGCAGAGTCACCATGACCAGTGACACGTCCACGAGCACAGTCTACATGGAGCTGAGCAGCCTGACATCTGAGGACACGGCCGTCTATTACTGTGCGAGATTTGACTACTGGGGCCAGGGAACCCTGGTCACCGTCTCCTCA
>GJNZTB402HECG3_1
GAAGTGCAGCTGGTGCAGTCTGGGGCTGAGGTGAAGAAGCCTGGGGCCTCAGTGAAGGTTTCCTGCAAGGCATCTGGATACACCTTCACCAGCTACTATATACACTGGGTGCGACAGGCCCCTGGACAAGGGCTTGAGTGGATGGGAGTAATCAACCCTACTGGTGGTAACACAAACTACGCACAGAAGTTCCAGGGCAGAGTCACCATGACCAGTGACACGTCCACGAGCACAGTCTACATGGAGCTGAGCAGCCTGACATCTGAGGACACGGCCGTCTATTACTGTGCGAGATTTGACTACTGGGGCCAGGGAACCCTGGTCACCGTCTCCTCA
>GJNZTB402IL1CY_1
GAAGTGCAGCTGGTGCAGTCTGGGGCTGAGGTGAAGAAGCCTGGGGCCTCAGTGAAGGTTTCCTGCAAGGCATCTGGATACACCTTCACCAGCTACTATATACACTGGGTGCGACAGGCCCCTGGACAAGGGCTTGAGTGGATGGGAGTAATCAACCCTACTGGTGGTAACACAAACTACGCACAGAAGTTCCAGGGCAGAGTCACCATGACCAGTGACACGTCCACGAGCACAGTCTACATGGAGCTGAGCAGCCTGACATCTGAGGACACGGCCGTCTATTACTGTGCGAGATTTGACTACTGGGGCCAGGGAACCCTGGTCACCGTCTCCTCA
>GJNZTB402HD4OP_1
GAAGTGCAGCTGGTGCAGTCTGGGGCTGAGGTGAAGAAGCCTGGGGCCTCAGTGAAGGTTTCCTGCAAGGCATCTGGATACACCTTCACCAGCTACTATATACACTGGGTGCGACAGGCCCCTGGACAAGGGCTTGAGTGGATGGGAGTAATCAACCCTACTGGTGGTAACACAAACTACGCACAGAAGTTCCAGGGCAGAGTCACCATGACCAGTGACACGTCCACGAGCACAGTCTACATGGAGCTGAGCAGCCTGACATCTGAGGACACGGCCGTCTATTACTGTGCGAGATTTGACTACTGGGGCCAGGGAACCCTGGTCACCGTCTCCTCA
>GJNZTB402GK3UV_1
GAAGTGCAGCTGGTGCAGTCTGGGGCTGAGGTGAAGAAGCCTGGGGCCTCAGTGAAGGTTTCCTGCAAGGCATCTGGATACACCTTCACCAGCTACTATATACACTGGGTGCGACAGGCCCCTGGACAAGGGCTTGAGTGGATGGGAGTAATCAACCCTACTGGTGGTAACACAAACTACGCACAGAAGTTCCAGGGCAGAGTCACCATGACCAGTGACACGTCCACGAGCACAGTCTACATGGAGCTGAGCAGCCTGACATCTGAGGACACGGCCGTCTATTACTGTGCGAGATTTGACTACTGGGGCCAGGGAACCCTGGTCACCGTCTCCTCA
>GJNZTB402H9CYI_1
GAAGTGCAGCTGGTGCAGTCTGGGGCTGAGGTGAAGAAGCCTGGGGCCTCAGTGAAGGTTTCCTGCAAGGCATCTGGATACACCTTCACCAGCTACTATATACACTGGGTGCGACAGGCCCCTGGACAAGGGCTTGAGTGGATGGGAGTAATCAACCCTACTGGTGGTAACACAAACTACGCACAGAAGTTCCAGGGCAGAGTCACCATGACCAGTGACACGTCCACGAGCACAGTCTACATGGAGCTGAGCAGCCTGACATCTGAGGACACGGCCGTCTATTACTGTGCGAGATTTGACTACTGGGGCCAGGGAACCCTGGTCACCGTCTCCTCA
>GJNZTB402HJFUL_1
GAAGTGCAGCTGGTGCAGTCTGGGGCTGAGGTGAAGAAGCCTGGGGCCTCAGTGAAGGTTTCCTGCAAGGCATCTGGATACACCTTCACCAGCTACTATATACACTGGGTGCGACAGGCCCCTGGACAAGGGCTTGAGTGGATGGGAGTAATCAACCCTACTGGTGGTAACACAAACTACGCACAGAAGTTCCAGGGCAGAGTCACCATGACCAGTGACACGTCCACGAGCACAGTCTACATGGAGCTGAGCAGCCTGACATCTGAGGACACGGCCGTCTATTACTGTGCGAGATTTGACTACTGGGGCCAGGGAACCCTGGTCACCGTCTCCTCA
>GJNZTB401EFRH8_1
GAAGTGCAGCTGGTGCAGTCTGGGGCTGAGGTGAAGAAGCCTGGGGCCTCAGTGAAGGTTTCCTGCAAGGCATCTGGATACACCTTCACCAGCTACTATATACACTGGGTGCGACAGGCCCCTGGACAAGGGCTTGAGTGGATGGGAGTAATCAACCCTACTGGTGGTAACACAAACTACGCACAGAAGTTCCAGGGCAGAGTCACCATGACCAGTGACACGTCCACGAGCACAGTCTACATGGAGCTGAGCAGCCTGACATCTGAGGACACGGCCGTCTATTACTGTGCGAGATTTGACTACTGGGGCCAGGGAACCCTGGTCACCGTCTCCTCA
>GJNZTB402G5GV6_1
GAAGTGCAGCTGGTGCAGTCTGGGGCTGAGGTGAAGAAGCCTGGGGCCTCAGTGAAGGTTTCCTGCAAGGCATCTGGATACACCTTCACCAGCTACTATATACACTGGGTGCGACAGGCCCCTGGACAAGGGCTTGAGTGGATGGGAGTAATCAACCCTACTGGTGGTAACACAAACTACGCACAGAAGTTCCAGGGCAGAGTCACCATGACCAGTGACACGTCCACGAGCACAGTCTACATGGAGCTGAGCAGCCTGACATCTGAGGACACGGCCGTCTATTACTGTGCGAGATTTGACTACTGGGGCCAGGGAACCCTGGTCACCGTCTCCTCA
>GJNZTB401AWPV4_1
GAAGTGCAGCTGGTGCAGTCTGGGGCTGAGGTGAAGAAGCCTGGGGCCTCAGTGAAGGTTTCCTGCAAGGCATCTGGATACACCTTCACCAGCTACTATATACACTGGGTGCGACAGGCCCCTGGACAAGGGCTTGAGTGGATGGGAGTAATCAACCCTACTGGTGGTAACACAAACTACGCACAGAAGTTCCAGGGCAGAGTCACCATGACCAGTGACACGTCCACGAGCATAGTCTACATGGAGCTGAGCAGCCTGACATCTGAGGACACGGCCGTCTATTACTGTGCGAGATTTGACTACTGGGGCCAGGGAACCCTGGTCACCGTCTCCTCA
>GJNZTB401EHKVI_1
GAAGTGCAGCTGGTGCAGTCTGGGGCTGAGGTGAAGAAGCCTGGGGCCTCAGTGAAGGTTTCCTGCAAGGCATCTGGATACACCTTCACCAGCTACTATATACACTGGGTGCGACAGGCCCCTGGACAAGGGCTTGAGTGGATGGGAGTAATCAACCCTACTGGTGGTAACACAAACTACGCACAGAAGTTCCAGGGCAGAGTCACCATGACCAGTGACACGTCCACGAGCACAGTCTACATGGAGCTGAGCAGCCTGACATCTGAGGACACGGCCGTCTATTACTGTGCGAGATTTGACTACTGGGGCCAGGGAACCCTGGTCACCGTCTCCTCA
>GJNZTB401DVFY7_1
GAAGTGCAGCTGGTGCAGTCTGGGGCTGAGGTGAAGAAGCCTGGGGCCTCAGTGAAGGTTTCCTGCAAGGCATCTGGATACACCTTCACCAGCTACTATATACACTGGGTGCGACAGGCCCCTGGACAAGGGCTTGAGTGGATGGGAGTAATCAACCCTACTGGTGGTAACACAAACTACGCACAGAAGTTCCAGGGCAGAGTCACCATGACCAGTGACACGTCCACGAGCACAGTCTACATGGAGCTGAGCAGCCTGACATCTGAGGACACGGCCGTCTATTACTGTGCGAGATTTGACTACTGGGGCCAGGGAACCCTGGTCACCGTCTCCTCA
>GJNZTB401CWLF6_1
GAAGTGCAGCTGGTGCAGTCTGGGGCTGAGGTGAAGAAGCCTGGGGCCTCAGTGAAGGTTTCCTGCAAGGCATCTGGATACACCTTCACCAGCTACTATATACACTGGGTGCGACAGGCCCCTGGACAAGGGCTTGAGTGGATGGGAGTAATCAACCCTACTGGTGGTAACACAAACTACGCACAGAAGTTCCAGGGCAGAGTCACCATGACCAGTGACACGTCCACGAGCACAGTCTACATGGAGCTGAGCAGCCTGACATCTGAGGACACGGCCGTCTATTACTGTGCGAGATTTGACTACTGGGGCCAGGGAACCCTGGTCACCGTCTCCTCA
>GJNZTB402FZ0KF_1
GAAGTGCAGCTGGTGCAGTCTGGGGCTGAGGTGAAGAAGCCTGGGGCCTCAGTGAAGGTTTCCTGCAAGGCATCTGGATACACCTTCACCAGCTACTATATACACTGGGTGCGACAGGCCCCTGGACAAGGGCTTGAGTGGATGGGAGTAATCAACCCTACTGGTGGTAACACAAACTACGCACAGAAGTTCCAGGGCAGAGTCACCATGACCAGTGACACGTCCACGAGCACAGTCTACATGGAGCTGAGCAGCCTGACATCTGAGGACACGGCCGTCTATTACTGTGCGAGATTTGACTACTGGGGCCAGGGAACCCTGGTCACCGTCTCCTCA
>GJNZTB402H96I1_1
GAAGTGCAGCTGGTGCAGTCTGGGGCTGAGGTGAAGAAGCCTGGGGCCTCAGTGAAGGTTTCCTGCAAGGCATCTGGATACACCTTCACCAGCTACTATATACACTGGGTGCGACAGGCCCCTGGACAAGGGCTTGAGTGGATGGGAGTAATCAACCCTACTGGTGGTAACACAAACTACGCACAGAAGTTCCAGGGCAGAGTCACCATGACCAGTGACACGTCCACGAGCACAGTCTACATGGAGCTGAGCAGCCTGACATCTGAGGACACGGCCGTCTATTACTGTGCGAGATTTGACTACTGGGGCCAGGGAACCCTGGTCACCGTCTCCTCA
>GJNZTB401DORS5_1
GAAGTGCAGCTGGTGCAGTCTGGGGCTGAGGTGAAGAAGCCTGGGGCCTCAGTGAAGGTTTCCTGCAAGGCATCTGGATACACCTTCACCAGCTACTATATACACTGGGTGCGACAGGCCCCTGGACAAGGGCTTGAGTGGATGGGAGTAATCAACCCTACTGGTGGTAACACAAACTACGCACAGAAGTTCCAGGGCAGAGTCACCATGACCAGTGACACGTCCACGAGCACAGTCTACATGGAGCTGAGCAGCCTGACATCTGAGGACACGGCCGTCTATTACTGTGCGAGATTTGACTACTGGGGCCAGGGAACCCTGGTCACCGTCTCCTCA
>GJNZTB401DQT75_1
GAAGTGCAGCTGGTGCAGTCTGGGGCTGAGGTGAAGAAGCCTGGGGCCTCAGTGAAGGTTTCCTGCAAGGCATCTGGATACACCTTCACCAGCTACTATATACACTGGGTGCGACAGGCCCCTGGACAAGGGCTTGAGTGGATGGGAGTAATCAACCCTACTGGTGGTAACACAAACTACGCACAGAAGTTCCAGGGCAGAGTCACCATGACCAGTGACACGTCCACGAGCACAGTCTACATGGAGCTGAGCAGCCTGACATCTGAGGACACGGCCGTCTATTACTGTGCGAGATTTGACTACTGGGGCCAGGGAACCCTGGTCACCGTCTCCTCA
>GJNZTB402GOBWQ_1
GAAGTGCAGCTGGTGCAGTCTGGGGCTGAGGTGAAGAAGCCTGGGGCCTCAGTGAAGGTTTCCTGCAAGGCATCTGGATACACCTTCACCAGCTACTATATACACTGGGTGCGACAGGCCCCTGGACAAGGGCTTGAGTGGATGGGAGTAATCAACCCTACTGGTGGTAACACAAACTACGCACAGAAGTTCCAGGGCAGAGTCACCATGACCAGTGACACGTCCACGAGCACAGTCTACATGGAGCTGAGCAGCCTGACATCTGAGGACACGGCCGTCTATTACTGTGCGAGATTTGACTACTGGGGCCAGGGAACCCTGGTCACCGTCTCCTCA
>GJNZTB402GPEMS_1
GAAGTGCAGCTGGTGCAGTCTGGGGCTGAGGTGAAGAAGCCTGGGGCCTCAGTGAAGGTTTCCTGCAAGGCATCTGGATACACCTTCACCAGCTACTATATACACTGGGTGCGACAGGCCCCTGGACAAGGGCTTGAGTGGATGGGAGTAATCAACCCTACTGGTGGTAACACAAACTACGCACAGAAGTTCCAGGGCAGAGTCACCATGACCAGTGACACGTCCACGAGCACAGTCTACATGGAGCTGAGCAGCCTGACATCTGAGGACACGGCCGTCTATTACTGTGCGAGATTTGACTACTGGGGCCAGGGAACCCTGGTCACCGTCTCCTCA
>GJNZTB401A0MU3_1
GAAGTGCAGCTGGTGCAGTCTGGGGCTGAGGTGAAGAAGCCTGGGGCCTCAGTGAAGGTTTCCTGCAAGGCATCTGGATACACCTTCACCAGCTACTATATACACTGGGTGCGACAGGCCCCTGGACAAGGGCTTGAGTGGATGGGAGTAATCAACCCTACTGGTGGTAACACAAACTACGCACAGAAGTTCCAGGGCAGAGTCACCATGACCAGTGACACGTCCACGAGCACAGTCTACATGGAGCTGAGCAGCCTGACATCTGAGGACACGGCCGTCTATTACTGTGCGAGATTTGACTACTGGGGCCAGGGAACCCCTGGTCACCGTCTCCTCA
>GJNZTB401CAL1D_1
GAAGTGCAGCTGGTGCAGTCTGGGGCTGAGGTGAAGAAGCCTGGGGCCTCAGTGAAGGTTTCCTGCAAGGCATCTGGATACACCTTCACCAGCTACTATATACACTGGGTGCGACAGGCCCCTGGACAAGGGCTTGAGTGGATGGGAGTAATCAACCCTACTGGTGGTAACACAAACTACGCACAGAAGTTCCAGGGCAGAGTCACCATGACCAGTGACACGTCCACGAGCACAGTCTACATGGAGCTGAGCAGCCTGACATCTGAGGACACGGCCGTCTATTACTGTGCGAGATTTGACTACTGGGGCCAGGGAACCCTGGTCACCGTCTCCTCA
>GJNZTB401EGYLP_1
GAAGTGCAGCTGGTGCAGTCTGGGGCTGAGGTGAAGAAGCCTGGGGCCTCAGTGAAGGTTTCCTGCAAGGCATCTGGATACACCTTCACCAGCTACTATATACACTGGGTGCGACAGGCCCCTGGACAAGGGCTTGAGTGGATGGGAGTAATCAACCCTACTGGTGGTAACACAAACTACGCACAGAAGTTCCAGGGCAGAGTCACCATGACCAGTGACACGTCCACGAGCACAGTCTACATGGAGCTGAGCAGCCTGACATCTGAGGACACGGCCGTCTATTACTGTGCGAGATTTGACTACTGGGGCCAGGGAACCCTGGTCACCGTCTCCTCA
>GJNZTB402IC2SV_1
GAAGTGCAGCTGGTGCAGTCTGGGGCTGAGGTGAAGAAGCCTGGGGCCTCAGTGAAGGTTTCCTGCAAGGCATCTGGATACACCTTCACCAGCTACTATATACACTGGGTGCGACAGGCCCCTGGACAAGGGCTTGAGTGGATGGGAGTAATCAACCCTACTGGTGGTAACACAAACTACGCACAGAAGTTCCAGGGCAGAGTCACCATGACCAGTGACACGTCCACGAGCACAGTCTACATGGAGCTGAGCAGCCTGACATCTGAGGACACGGCCGTCTATTACTGTGCGAGATTTGACTACTGGGGCCAGGGAACCCTGGTCACCGTCTCCTCA
>GJNZTB401CV33C_1
GAAGTGCAGCTGGTGCAGTCTGGGGCTGAGGTGAAGAAGCCTGGGGCCTCAGTGAAGGTTTCCTGCAAGGCATCTGGATACACCTTCACCAGCTACTATATACACTGGGTGCGACAGGCCCCTGGACAAGGGCTTGAGTGGATGGGAGTAATCAACCCTACTGGTGGTAACACAAACTACGCACAGAAGTTCCAGGGCAGAGTCACCATGACCAGTGACACGTCCACGAGCACAGTCTACATGGAGCTGAGCAGCCTGACATCTGAGGACACGGCCGTCTATTACTGTGCGAGATTTGACTACTGGGGCCAGGGAACCCTGGTCACCGTCTCCTCA
>GJNZTB402GMYPS_1
GAAGTGCAGCTGGTGCAGTCTGGGGCTGAGGTGAAGAAGCCTGGGGCCTCAGTGAAGGTTTCCTGCAAGGCATCTGGATACACCTTCACCAGCTACTATATACACTGGGTGCGACAGGCCCCTGGACAAGGGCTTGAGTGGATGGGAGTAATCAACCCTACTGGTGGTAACACAAACTACGCACAGAAGTTCCAGGGCAGAGTCACCATGACCAGTGACACGTCCACGAGCACAGTCTACATGGAGCTGAGCAGCCTGACATCTGAGGACACGGCCGTCTATTACTGTGCGAGATTTGACTACTGGGGCCAGGGAACCCTGGTCACCGTCTCCTCA
>GJNZTB402FHT7W_1
GAAGTGCAGCTGGTGCAGTCTGGGGCTGAGGTGAAGAAGCCTGGGGCCTCAGTGAAGGTTTCCTGCAAGGCATCTGGATACACCTTCACCAGCTACTATATACACTGGGTGCGACAGGCCCCTGGACAAGGGCTTGAGTGGATGGGAGTAATCAACCCTACTGGTGGTAACACAAACTACGCACAGAAGTTCCAGGGCAGAGTCACCATGACCAGTGACACGTCCACGAGCACAGTCTACATGGAGCTGAGCAGCCTGACATCTGAGGACACGGCCGTCTATTACTGTGCGAGATTTGACTACTGGGGCCAGGGAACCCTGGTCACCGTCTCCTCA
>GJNZTB402IV09A_1
GAAGTGCAGCTGGTGCAGTCTGGGGCTGAGGTGAAGAAGCCTGGGGCCTCAGTGAAGGTTTCCTGCAAGGCATCTGGATACACCTTCACCAGCTACTATATACACTGGGTGCGACAGGCCCCTGGACAAGGGCTTGAGTGGATGGGAGTAATCAACCCTACTGGTGGTAACACAAACTACGCACAGAAGTTCCAGGGCAGAGTCACCATGACCAGTGACACGTCCACGAGCACAGTCTACATGGAGCTGAGCAGCCTGACATCTGAGGACACGGCCGTCTATTACTGTGCGAGATTTGACTACTGGGGCCAGGGAACCCTGGTCACCGTCTCCTCA
>GJNZTB401AGSLL_1
GAAGTGCAGCTGGTGCAGTCTGGGGCTGAGGTGAAGAAGCCTGGGGCCTCAGTGAAGGTTTCCTGCAAGGCATCTGGATACACCTTCACCAGCTACTATATACACTGGGTGCGACAGGCCCCTGGACAAGGGCTTGAGTGGATGGGAGTAATCAACCCTACTGGTGGTAACACAAACTACGCACAGAAGTTCCAGGGCAGAGTCACCATGACCAGTGACACGTCCACGAGCACAGTCTACATGGAGCTGAGCAGCCTGACATCTGAGGACACGGCCGTCTATTACTGTGCGAGATTTGACTACTGGGGCCAGGGAACCCTGGTCACCGTCTCCTCA
>GJNZTB401DE11R_1
GAAGTGCAGCTGGTGCAGTCTGGGGCTGAGGTGAAGAAGCCTGGGGCCTCAGTGAAGGTTTCCTGCAAGGCATCTGGATACACCTTCACCAGCTACTATATACACTGGGTGCGACAGGCCCCTGGACAAGGGCTTGAGTGGATGGGAGTAATCAACCCTACTGGTGGTAACACAAACTACGCACAGAAGTTCCAGGGCAGAGTCACCATGACCAGTGACACGTCCACGAGCACAGTCTACATGGAGCTGAGCAGCCTGACATCTGAGGACACGGCCGTCTATTACTGTGCGAGATTTGACTACTGGGGCCAGGGAACCCTGGTCACCGTCTCCTCA
>GJNZTB402JHTLU_1
GAAGTGCAGCTGGTGCAGTCTGGGGCTGAGGTGAAGAAGCCTGGGGCCTCAGTGAAGGTTTCCTGCAAGGCATCTGGATACACCTTCACCAGCTACTATATACACTGGGTGCGACAGGCCCCTGGACAAGGGCTTGAGTGGATGGGAGTAATCAACCCTACTGGTGGTAACACAAACTACGCACAGAAGTTCCAGGGCAGAGTCACCATGACCAGTGACACGTCCACGAGCACAGTCTACATGGAGCTGAGCAGCCTGGCATCTGAGGACACGGCCGTCTATTACTGTGCGAGATTTGACTACTGGGGCCAGGGAACCCTGGTCACCGTCTCCTCA
>GJNZTB401AE7YJ_1
GAAGTGCAGCTGGTGCAGTCTGGGGCTGAGGTGAAGAAGCCTGGGGCCTCAGTGAAGGTTTCCTGCAAGGCATCTGGATACACCTTCACCAGCTACTATATACACTGGGTGCGACAGGCCCCTGGACAAGGGCTTGAGTGGATGGGAGTAATCAACCCTACTGGTGGTAACACAAACTACGCACAGAAGTTCCAGGGCAGAGTCACCATGACCAGTGACACGTCCACGAGCACAGTCTACATGGAGCTGAGCAGCCTGACATCTGAGGACACGGCCGTCTATTACTGTGCGAGATTTGACTACTGGGGCCAGGGAACCCTGGTCACCGTCTCCTCA
>GJNZTB401BOH60_1
GAAGTGCAGCTGGTGCAGTCTGGGGCTGAGGTGAAGAAGCCTGGGGCCTCAGTGAAGGTTTCCTGCAAGGCATCTGGATACACCTTCACCAGCTACTATATACACTGGGTGCGACAGGCCCCTGGACAAGGGCTTGAGTGGATGGGAGTAATCAACCCTACTGGTGGTAACACAAACTACGCACAGAAGTTCCAGGGCAGAGTCACCATGACCAGTGACACGTCCACGAGCACAGTCTACATGGAGCTGAGCAGCCTGACATCTGAGGACACGGCCGTCTATTACTGTGCGAGATTTGACTACTGGGGCCAGGGAACCCTGGTCACCGTCTCCTCA
>GJNZTB402IG9ED_1
GAAGTGCAGCTGGTGCAGTCTGGGGCTGAGGTGAAGAAGCCTGGGGCCTCAGTGAAGGTTTCCTGCAAGGCATCTGGATACACCTTCACCAGCTACTATATACACTGGGTGCGACAGGCCCCTGGACAAGGGCTTGAGTGGATGGGAGTAATCAACCCTACTGGTGGTAACACAAACTACGCACAGAAGTTCCAGGGCAGAGTCACCATGACCAGTGACACGTCCACGAGCACAGTCTACATGGAGCTGAGCAGCCTGACATCTGAGGACACGGCCGTCTATTACTGTGCGAGATTTGACTACTGGGGCCAGGGAACCCTGGTCACCGTCTCCTCA
>GJNZTB402JFAWO_1
GAAGTGCAGCTGGTGCAGTCTGGGGCTGAGGTGAAGAAGCCTGGGGCCTCAGTGAAGGTTTCCTGCAAGGCATCTGGATACACCTTCACCAGCTACTATATACACTGGGTGCGACAGGCCCCTGGACAAGGGCTTGAGTGGATGGGAGTAATCAACCCTACTGGTGGTAACACAAACTACGCACAGAAGTTCCAGGGCAGAGTCACCATGACCAGTGACACGTCCACGAGCACAGTCTACATGGAGCTGAGCAGCCTGACATCTGAGGACACGGCCGTCTATTACTGTGCGAGATTTGACTACTGGGGCCAGGGAACCCTGGTCACCGTCTCCTCA
>GJNZTB401C4W97_1
GAAGTGCAGCTGGTGCAGTCTGGGGCTGAGGTGAAGAAGCCTGGGGCCTCAGTGAAGGTTTCCTGCAAGGCATCTGGATACACCTTCACCAGCTACTATATACACTGGGTGCGACAGGCCCCTGGACAAGGGCTTGAGTGGATGGGAGTAATCAACCCTACTGGTGGTAACACAAACTACGCACAGAAGTTCCAGGGCAGAGTCACCATGACCAGTGACACGTCCACGAGCACAGTCTACATGGAGCTGAGCAGCCTGACATCTGAGGACACGGCCGTCTATTACTGTGCGAGATTTGACTACTGGGGCCAGGGAACCCTGGTCACCGTCTCCTCA
>GJNZTB402GKAKX_1
GAAGTGCAGCTGGTGCAGTCTGGGGCTGAGGTGAAGAAGCCTGGGGCCTCAGTGAAGGTTTCCTGCAAGGCATCTGGATACACCTTCACCAGCTACTATATACACTGGGTGCGACAGGCCCCTGGACAAGGGCTTGAGTGGATGGGAGTAATCAACCCTACTGGTGGTAACACAAACTACGCACAGAAGTTCCAGGGCAGAGTCACCATGACCAGTGACACGTCCACGAGCACAGTCTACATGGAGCTGAGCAGCCTGACATCTGAGGACACGGCCGTCTATTACTGTGCGAGATTTGACTACTGGGGCCAGGGAACCCTGGTCACCGTCTCCTCA
>GJNZTB401ALJNU_1
GAAGTGCAGCTGGTGCAGTCTGGGGCTGAGGTGAAGAAGCCTGGGGCCTCAGTGAAGGTTTCCTGCAAGGCATCTGGATACACCTTCACCAGCTACTATATACACTGGGTGCGACAGGCCCCTGGACAAGGGCTTGAGTGGATGGGAGTAATCAACCCTACTGGTGGTAACACAAACTACGCACAGAAGTTCCAGGGCAGAGTCACCATGACCAGTGACACGTCCACGAGCACAGTCTACATGGAGCTGAGCAGCCTGACATCTGAGGACACGGCCGTCTATTACTGTGCGAGATTTGACTACTGGGGCCAGGGAACCCTGGTCACCGTCTCCTCA
>GJNZTB402F05XR_1
GAAGTGCAGCTGGTGCAGTCTGGGGCTGAGGTGAAGAAGCCTGGGGCCTCAGTGAAGGTTTCCTGCAAGGCATCTGGATACACCTTCACCAGCTACTATATACACTGGGTGCGACAGGCCCCTGGACAAGGGCTTGAGTGGATGGGAGTAATCAACCCTACTGGTGGTAACACAAACTACGCACAGAAGTTCCAGGGCAGAGTCACCATGACCAGTGACACGTCCACGAGCACAGTCTACATGGAGCTGAGCAGCCTGACATCTGAGGACACGGCCGTCTATTACTGTGCGAGATTTGACTACTGGGGCCAGGGAACCCCTGGTCACCGTCTCCTCA
>GJNZTB402FILAY_1
GAAGTGCAGCTGGTGCAGTCTGGGGCTGAGGTGAAGAAGCCTGGGGCCTCAGTGAAGGTTTCCTGCAAGGCATCTGGATACACCTTCACCAGCTACTATATACACTGGGTGCGACAGGCCCCTGGACAAGGGCTTGAGTGGATGGGAGTAATCAACCCTACTGGTGGTAACACAAACTACGCACAGAAGTTCCAGGGCAGAGTCACCATGACCAGTGACACGTCCACGAGCACAGTCTACATGGAGCTGAGCAGCCTGACATCTGAGGACACGGCCGTCTATTACTGTGCGAGATTTGACTACTGGGGCCAGGGAACCCTGGTCACCGTCTCCTCA
>GJNZTB402I9DCA_1
GAAGTGCAGCTGGTGCAGTCTGGGGCTGAGGTGAAGAAGCCTGGGGCCTCAGTGAAGGTTTCCTGCAAGGCATCTGGATACACCTTCACCAGCTACTATATACACTGGGTGCGACAGGCCCCTGGACAAGGGCTTGAGTGGATGGGAGTAATCAACCCTACTGGTGGTAACACAAACTACGCACAGAAGTTCCAGGGCAGAGTCACCATGACCAGTGACACGTCCACGAGCACAGTCTACATGGAGCTGAGCAGCCTGACATCTGAGGACACGGCCGTCTATTACTGTGCGAGATTTGACTACTGGGGCCAGGGAACCCTGGTCACCGTCTCCTCA
>GJNZTB401BL1WY_1
GAAGTGCAGCTGGTGCAGTCTGGGGCTGAGGTGAAGAAGCCTGGGGCCTCAGTGAAGGTTTCCTGCAAGGCATCTGGATACACCTTCACCAGCTACTATATACACTGGGTGCGACAGGCCCCTGGACAAGGGCTTGAGTGGATGGGAGTAATCAACCCTACTGGTGGTAACACAAACTACGCACAGAAGTTCCAGGGCAGAGTCACCATGACCAGTGACACGTCCACGAGCACAGTCTACATGGAGCTGAGCAGCCTGACATCTGAGGACACGGCCGTCTATTACTGTGCGAGATTTGACTACTGGGGCCAGGGAACCCTGGTCACCGTCTCCTCA
>GJNZTB401AQPP8_1
GAAGTGCAGCTGGTGCAGTCTGGGGCTGAGGTGAAGAAGCCTGGGGCCTCAGTGAAGGTTTCCTGCAAGGCATCTGGATACACCTTCACCAGCTACTATATACACTGGGTGCGACAGGCCCCTGGACAAGGGCTTGAGTGGATGGGAGTAATCAACCCTACTGGTGGTAACACAAACTACGCACAGAAGTTCCAGGGCAGAGTCACCATGACCAGTGACACGTCCACGAGCACAGTCTACATGGAGCTGAGCAGCCTGACATCTGAGGACACGGCCGTCTATTACTGTGCGAGATTTGACTACTGGGGCCAGGGAACCCTGGTCACCGTCTCCTCA
>GJNZTB401DO98H_1
GAAGTGCAGCTGGTGCAGTCTGGGGCTGAGGTGAAGAAGCCTGGGGCCTCAGTGAAGGTTTCCTGCAAGGCATCTGGATACACCTTCACCAGCTACTATATACACTGGGTGCGACAGGCCCCTGGACAAGGGCTTGAGTGGATGGGAGTAATCAACCCTACTGGTGGTAACACAAACTACGCACAGAAGTTCCAGGGCAGAGTCACCATGACCAGTGACACGTCCACGAGCACAGTCTACATGGAGCTGAGCAGCCTGACATCTGAGGACACGGCCGTCTATTACTGTGCGAGATTTGACTACTGGGGCCAGGGAACCCTGGTCACCGTCTCCTCA
>GJNZTB401BOY93_1
GAAGTGCAGCTGGTGCAGTCTGGGGCTGAGGTGAAGAAGCCTGGGGCCTCAGTGAAGGTTTCCTGCAAGGCATCTGGATACACCTTCACCAGCTACTATATACACTGGGTGCGACAGGCCCCTGGACAAGGGCTTGAGTGGATGGGAGTAATCAACCCCTACTGGTGGTAACACAAACTACGCACAGAAGTTCCAGGGCAGAGTCACCATGACCAGTGACACGTCCACGAGCACAGTCTACATGGAGCTGAGCAGCCTGACATCTGAGGACACGGCCGTCTATTACTGTGCGAGATTTGACTACTGGGGCCAGGGAACCCTGGTCACCGTCTCCTCA
>GJNZTB401CGSEV_1
GAAGTGCAGCTGGTGCAGTCTGGGGCTGAGGTGAAGAAGCCTGGGGCCTCAGTGAAGGTTTCCTGCAAGGCATCTGGATACACCTTCACCAGCTACTATATACACTGGGTGCGACAGGCCCCTGGACAAGGGCTTGAGTGGATGGGAGTAATCAACCCTACTGGTGGTAACACAAACTACGCACAGAAGTTCCAGGGCAGAGTCACCATGACCAGTGACACGTCCACGAGCACAGTCTACATGGAGCTGAGCAGCCTGACATCTGAGGACACGGCCGTCTATTACTGTGCGAGATTTGACTACTGGGGCCAGGGAACCCTGGTCACCGTCTCCTCA
>GJNZTB401EPS5H_1
GAAGTGCAGCTGGTGCAGTCTGGGGCTGAGGTGAAGAAGCCTGGGGCCTCAGTGAAGGTTTCCTGCAAGGCATCTGGATACACCTTCACCAGCTACTATATACACTGGGTGCGACAGGCCCCTGGACAAGGGCTTGAGTGGATGGGAGTAATCAACCCTACTGGTGGTAACACAAACTACGCACAGAAGTTCCAGGGCAGAGTCACCATGACCAGTGACACGTCCACGAGCACAGTCTACATGGAGCTGAGCAGCCTGACATCTGAGGACACGGCCGTCTATTACTGTGCGAGATTTGACTACTGGGGCCAGGGAACCCTGGTCACCGTCTCCTCA
>GJNZTB401DWGGU_1
GAAGTGCAGCTGGTGCAGTCTGGGGCTGAGGTGAAGAAGCCTGGGGCCTCAGTGAAGGTTTCCTGCAAGGCATCTGGGATACACCTTCACCAGCTACTATATACACTGGGTGCGACAGGCCCCTGGACAAGGGCTTGAGTGGATGGGAGTAATCAACCCTACTGGTGGTAACACAAACTACGCACAGAAGTTCCAGGGCAGAGTCACCATGACCAGTGACACGTCCACGAGCACAGTCTACATGGAGCTGAGCAGCCTGACATCTGAGGACACGGCCGTCTATTACTGTGCGAGATTTGACTACTGGGGCCAGGGAACCCTGGTCACCGTCTCCTCA
>GJNZTB401DY6XL_1
GAAGTGCAGCTGGTGCAGTCTGGGGCTGAGGTGAAGAAGCCTGGGGCCTCAGTGAAGGTTTCCTGCAAGGCATCTGGATACACCTTCACCAGCTACTATATACACTGGGTGCGACAGGCCCCTGGACAAGGGCTTGAGTGGATGGGAGTAATCAACCCTACTGGTGGTAACACAAACTACGCACAGAAGTTCCAGGGCAGAGTCACCATGACCAGTGACACGTCCACGAGCACAGTCTACATGGAGCTGAGCAGCCTGACATCTGAGGACACGGCCGTCTATTACTGTGCGAGATTTGACTACTGGGGCCAGGGAACCCTGGTCACCGTCTCCTCA
>GJNZTB401BXXAM_1
GAAGTGCAGCTGGTGCAGTCTGGGGCTGAGGTGAAGAAGCCTGGGGCCTCAGTGAAGGTTTCCTGCAAGGCATCTGGATACACCTTCACCAGCTACTATATACACTGGGTGCGACAGGCCCCTGGACAAGGGCTTGAGTGGATGGGAGTAATCAACCCTACTGGTGGTAACACAAACTACGCACAGAAGTTCCAGGGCAGAGTCACCATGACCAGTGACACGTCCACGAGCACAGTCTACATGGAGCTGAGCAGCCTGACATCTGAGGACACGGCCGTCTATTACTGTGCGAGATTTGACTACTGGGGCCAGGGAACCCTGGTCACCGTCTCCTCA
>GJNZTB402IZBTM_1
GAAGTGCAGCTGGTGCAGTCTGGGGCTGAGGTGAAGAAGCCTGGGGCCTCAGTGAAGGTTTCCTGCAAGGCATCTGGATACACCTTCACCAGCTACTATATACACTGGGTGCGACAGGCCCCTGGACAAGGGCTTGAGTGGATGGGAGTAATCAACCCTACTGGTGGTAACACAAACTACGCACAGAAGTTCCAGGGCAGAGTCACCATGACCAGTGACACGTCCACGAGCACAGTCTACATGGAGCTGAGCAGCCTGACATCTGAGGACACGGCCGTCTATTACTGTGCGAGATTTGACTACTGGGGCCAGGGAACCCTGGTCACCGTCTCCTCA
>GJNZTB402GA6RH_1
GAAGTGCAGCTGGTGCAGTCTGGGGCTGAGGTGAAGAAGCCTGGGGCCTCAGTGAAGGTTTCCTGCAAGGCATCTGGGATACACCTTCACCAGCTACTATATACACTGGGTGCGACAGGCCCCTGGACAAGGGCTTGAGTGGATGGGAGTAATCAACCCTACTGGTGGTAACACAAACTACGCACAGAAGTTCCAGGGCAGAGTCACCATGACCAGTGACACGTCCACGAGCACAGTCTACATGGAGCTGAGCAGCCTGACATCTGAGGACACGGCCGTCTATTACTGTGCGAGATTTGACTACTGGGGCCAGGGGAACCCTGGTCACCGTCTCCTCA
>GJNZTB402GV997_1
GAAGTGCAGCTGGTGCAGTCTGGGGCTGAGGTGAAGAAGCCTGGGGCCTCAGTGAAGGTTTCCTGCAAGGCATCTGGATACACCTTCACCAGCTACTATATACACTGGGTGCGACAGGCCCCTGGACAAGGGCTTGAGTGGATGGGAGTAATCAACCCTACTGGTGGTAACACAAACTACGCACAGAAGTTCCAGGGCAGAGTCACCATGACCAGTGACACGTCCACGAGCACAGTCTACATGGAGCTGAGCAGCCTGACATCTGAGGACACGGCCGTCTATTACTGTGCGAGATTTGACTACTGGGGCCAGGGGAACCCTGGTCACCGTCTCCTCA
>GJNZTB402F7G7A_1
GAAGTGCAGCTGGTGCAGTCTGGGGCTGAGGTGAAGAAGCCTGGGGCCTCAGTGAAGGTTTCCTGCAAGGCATCTGGATACACCTTCACCAGCTACTATATACACTGGGTGCGACAGGCCCCTGGACAAGGGCTTGAGTGGATGGGAGTAATCAACCCTACTGGTGGTAACACAAACTACGCACAGAAGTTCCAGGGCAGAGTCACCATGACCAGTGACACGTCCACGAGCACAGTCTACATGGAGCTGAGCAGCCTGACATCTGAGGACACGGCCGTCTATTACTGTGCGAGATTTGACTACTGGGGCCAGGGGAACCCTGGTCACCGTCTCCTCA
>GJNZTB402JH5CD_1
GAAGTGCAGCTGGTGCAGTCTGGGGCTGAGGTGAAGAAGCCTGGGGCCTCAGTGAAGGTTTCCTGCAAGGCATCTGGATACACCTTCACCAGCTACTATATACACTGGGTGCGACAGGCCCCTGGACAAGGGCTTGAGTGGATGGGAGTAATCAACCCTACTGGTGGTAACACAAACTACGCACAGAAGTTCCAGGGCAGAGTCACCATGACCAGTGACACGTCCACGAGCACAGTCTACATGGAGCTGAGCAGCCTGACATCTGAGGACACGGCCGTCTATTACTGTGCGAGATTTGACTACTGGGGCCAGGGGAACCCTGGTCACCGTCTCCTCA
>GJNZTB402IOFG1_1
GAAGTGCAGCTGGTGCAGTCTGGGGCTGAGGTGAAGAAGCCTGGGGCCTCAGTGAAGGTTTCCTGCAAGGCATCTGGATACACCTTCACCAGCTACTATATACACTGGGTGCGACAGGCCCCTGGACAAGGGCTTGAGTGGATGGGAGTAATCAACCCTACTGGTGGTAACACAAACTACGCACAGAAGTTCCAGGGCAGAGTCACCATGACCAGTGACACGTCCACGAGCACAGTCTACATGGAGCTGAGCAGCCTGACATCTGAGGACACGGCCGTCTATTACTGTGCGAGATTTGACTACTGGGGCCAGGGGAACCCTGGTCACCGTCTCCTCA
>GJNZTB402GQ52B_1
GAAGTGCAGCTGGTGCAGTCTGGGGCTGAGGTGAAGAAGCCTGGGGCCTCAGTGAAGGTTTCCTGCAAGGCATCTGGATACACCTTCACCAGCTACTATATACACTGGGTGCGACAGGCCCCTGGACAAGGGCTTGAGTGGATGGGAGTAATCAACCCTACTGGTGGTAACACAAACTACGCACAGAAGTTCCAGGGCAGAGTCACCATGACCAGTGACACGTCCACGAGCACAGTCTACATGGAGCTGAGCAGCCTGACATCTGAGGACACGGCCGTCTATTACTGTGCGAGATTTGACTACTGGGGCCAGGGAACCCTGGTCACCGTCTCCTCA
>GJNZTB402G2KZS_1
GAAGTGCAGCTGGTGCAGTCTGGGGCTGAGGTGAAGAAGCCTGGGGCCTCAGTGAAGGTTTCCTGCAAGGCATCTGGATACACCTTCACCAGCTACTATATACACTGGGTGCGACAGGCCCCTGGACAAGGGCTTGAGTGGATGGGAGTAATCAACCCTACTGGTGGTAACACAAACTACGCACAGAAGTTCCAGGGCAGAGTCACCATGACCAGTGACACGTCCACGAGCACAGTCTACATGGAGCTGAGCAGCCTGACATCTGAGGACACGGCCGTCTATTACTGTGCGAGATTTGACTACTGGGGCCAGGGAACCCTGGTCACCGTCTCCTCA
>GJNZTB401EZQH1_1
GAAGTGCAGCTGGTGCAGTCTGGGGCTGAGGTGAAGAAGCCTGGGGCCTCAGTGAAGGTTTCCTGCAAGGCATCTGGGATACACCTTCACCAGCTACTATATACACTGGGTGCGACAGGCCCCTGGACAAGGGCTTGAGTGGATGGGAGTAATCAACCCTACTGGTGGTAACACAAACTACGCACAGAAGTTCCAGGGCAGAGTCACCATGACCAGTGACACGTCCACGAGCACAGTCTACATGGAGCTGAGCAGCCTGACATCTGAGGACACGGCCGTCTATTACTGTGCGAGATTTGACTACTGGGGCCAGGGAACCCTGGTCACCGTCTCCTCA
>GJNZTB401EHYY6_1
GAAGTGCAGCTGGTGCAGTCTGGGGCTGAGGTGAAGAAGCCTGGGGCCTCAGTGAAGGTTTCCTGCAAGGCATCTGGATACACCTTCACCAGCTACTATATACACTGGGTGCGACAGGCCCCTGGACAAGGGCTTGAGTGGATGGGAGTAATCAACCCTACTGGTGGTAACACAAACTACGCACAGAAGTTCCAGGGCAGAGTCACCATGACCAGTGACACGTCCACGAGCACAGTCTACATGGAGCTGAGCAGCCTGACATCTGAGGACACGGCCGTCTATTACTGTGCGAGATTTGACTACTGGGGCCAGGGAACCCTGGTCACCGTCTCCTCA
>GJNZTB401DCVT8_1
GAAGTGCAGCTGGTGCAGTCTGGGGCTGAGGTGAAGAAGCCTGGGGCCTCAGTGAAGGTTTCCTGCAAGGCATCTGGATACACCTTCACCAGCTACTATATACACTGGGTGCGACAGGCCCCTGGACAAGGGCTTGAGTGGATGGGAGTAATCAACCCTACTGGTGGTAACACAAACTACGCACAGAAGTTCCAGGGCAGAGTCACCATGACCAGTGACACGTCCACGAGCACAGTCTACATGGAGCTGAGCAGCCTGACATCTGAGGACACGGCCGTCTATTACTGTGCGAGATTTGACTACTGGGGCCAGGGAACCCTGGTCACCGTCTCCTCA
>GJNZTB401CY62D_1
GAAGTGCAGCTGGTGCAGTCTGGGGCTGAGGTGAAGAAGCCTGGGGCCTCAGTGAAGGTTTCCTGCAAGGCATCTGGATACACCTTCACCAGCTACTATATACACTGGGTGCGACAGGCCCCTGGACAAGGGCTTGAGTGGATGGGAGTAATCAACCCTACTGGTGGTAACACAAACTACGCACAGAAGTTCCAGGGCAGAGTCACCATGACCAGTGACACGTCCACGAGCACAGTCTACATGGAGCTGAGCAGCCTGACATCTGAGGACACGGCCGTCTATTACTGTGCGAGATTTGACTACTGGGGCCAGGGAACCCTGGTCACCGTCTCCTCA
>GJNZTB402G9H8P_1
GAAGTGCAGCTGGTGCAGTCTGGGGCTGAGGTGAAGAAGCCTGGGGCCTCAGTGAAGGTTTCCTGCAAGGCATCTGGATACACCTTCACCAGCTACTATATACACTGGGTGCGACAGGCCCCTGGACAAGGGCTTGAGTGGATGGGAGTAATCAACCCTACTGGTGGTAACACAAACTACGCACAGAAGTTCCAGGGCAGAGTCACCATGACCAGTGACACGTCCACGAGCACAGTCTACATGGAGCTGAGCAGCCTGACATCTGAGGACACGGCCGTCTATTACTGTGCGAGATTTGACTACTGGGGCCAGGGAACCCTGGTCACCGTCTCCTCA
>GJNZTB402I7MV0_1
GAAGTGCAGCTGGTGCAGTCTGGGGCTGAGGTGAAGAAGCCTGGGGCCTCAGTGAAGGTTTCCTGCAAGGCATCTGGATACACCTTCACCAGCTACTATATACACTGGGTGCGACAGGCCCCTGGACAAGGGCTTGAGTGGATGGGAGTAATCAACCCTACTGGTGGTAACACAAACTACGCACAGAAGTTCCAGGGCAGAGTCACCATGACCAGTGACACGTCCACGAGCACAGTCTACATGGAGCTGAGCAGCCTGACATCTGAGGACACGGCCGTCTATTACTGTGCGAGATTTGACTACTGGGGCCAGGGAACCCTGGTCACCGTCTCCTCA
>GJNZTB402G99CR_1
GAAGTGCAGCTGGTGCAGTCTGGGGCTGAGGTGAAGAAGCCTGGGGCCTCAGTGAAGGTTTCCTGCAAGGCATCTGGATACACCTTCACCAGCTACTATATACACTGGGTGCGACAGGCCCCTGGACAAGGGCTTGAGTGGATGGGAGTAATCAACCCTACTGGTGGTAACACAAACTACGCACAGAAGTTCCAGGGCAGAGTCACCATGACCAGTGACACGTCCACGAGCACAGTCTACATGGAGCTGAGCAGCCTGACATCTGAGGACACGGCCGTCTATTACTGTGCGAGATTTTGACTACTGGGCCAGGGAACCCTGGTCACCGTCTCCTCA
>GJNZTB401EXE34_1
GAAGTGCAGCTGGTGCAGTCTGGGGCTGAGGTGAAGAAGCCTGGGGCCTCAGTGAAGGTTTCCTGCAAGGCATCTGGATACACCTTCACCAGCTACTATATACACTGGGTGCGACAGGCCCCTGGACAAGGGCTTGAGTGGATGGGAGTAATCAACCCTACTGGTGGTAACACAAACTACGCACAGAAGTTCCAGGGCAGAGTCACCATGACCAGTGACACGTCCACGAGCACAGTCTACATGGAGCTGAGCAGCCTGACATCTGAGGACACGGCCGTCTATTACTGTGCGAGATTTTGACTACTGGGGCCAGGGAACCCTGGTCACCGTCTCCTCA
>GJNZTB401B85SC_1
GAAGTGCAGCTGGTGCAGTCTGGGGCTGAGGTGAAGAAGCCTGGGGCCTCAGTGAAGGTTTCCTGCAAGGCATCTGGATACACCTTCACCAGCTACTATATACACTGGGTGCGACAGGCCCCTGGACAAGGGCTTGAGTGGATGGGAGTAATCAACCCTACTGGTGGTAACACAAACTACGCACAGAAGTTCCAGGGCAGAGTCACCATGACCAGTGACACGTCCACGAGCACAGTCTACATGGAGCTGAGCAGCCTGACATCTGAGGACACGGCCGTCTATTACTGTGCGAGATTTTGACTACTGGGGCCAGGGAACCCTGGTCACCGTCTCCTCA
>GJNZTB402FDFJ4_1
GAAGTGCAGCTGGTGCAGTCTGGGGCTGAGGTGAAGAAGCCTGGGGCCTCAGTGAAGGTTTCCTGCAAGGCATCTGGATACACCTTCACCAGCTACTATATACACTGGGTGCGACAGGCCCCTGGACAAGGGCTTGAGTGGATGGGAGTAATCAACCCTACTGGTGGTAACACAAACTACGCACAGAAGTTCCAGGGCAGAGTCACCATGACCAGTGACACGTCCACGAGCACAGTCTACATGGAGCTGAGCAGCCTGACATCTGAGGACACGGCCGTCTATTACTGTGCGAGATTTTGACTACTGGGGCCAGGGAACCCTGGTCACCGTCTCCTCA
>GJNZTB401BLOJQ_1
GAAGTGCAGCTGGTGCAGTCTGGGGCTGAGGTGAAGAAGCCTGGGGCCTCAGTGAAGGTTTCCTGCAAGGCATCTGGATACACCTTCACCAGCTACTATATACACTGGGTGCGACAGGCCCCTGGACAAGGGCTTGAGTGGATGGGAGTAATCAACCCTACTGGTGGTAACACAAACTACGCACAGAAGTTCCAGGGCAGAGTCACCATGACCAGTGACACGTCCACGAGCACAGTCTACATGGAGCTGAGCAGCCTGACATCTGAGGACACGGCCGTCTATTACTGTGCGAGATTTTGACTACTGGGGCCAGGGAACCCTGGTCACCGTCTCCTCA
>GJNZTB402FMMPV_1
GAAGTGCAGCTGGTGCAGTCTGGGGCTGAGGTGAAGAAGCCTGGGGCCTCAGTGAAGGTTTCCTGCAAGGCATCTGGATACACCTTCACCAGCTACTATATACACTGGGTGCGACAGGCCCCTGGACAAGGGCTTGAGTGGATGGGAGTAATCAACCCTACTGGTGGTAACACAAACTACGCACAGAAGTTCCAGGGCAGAGTCACCATGACCAGTGACACGTCCACGAGCACAGTCTACATGGAGCTGAGCAGCCTGACATCTGAGGACACGGCCGTCTATTACTGTGCGAGATTTGACTACTGGGGCCAGGGAACCCTGGTCACCGTCTCCTCA
>GJNZTB402GX7TB_1
GAAGTGCAGCTGGTGCAGTCTGGGGCTGAGGTGAAGAAGCCTGGGGCCTCAGTGAAGGTTTCCTGCAAGGCATCTGGATACACCTTCACCAGCTACTATATACACTGGGTGCGACAGGCCCCTGGACAAGGGCTTGAGTGGATGGGAGTAATCAACCCTACTGGTGGTAACACAAACTACGCACAGAAGTTCCAGGGCAGAGTCACCATGACCAGTGACACGTCCACGAGCACAGTCTACATGGAGCTGAGCAGCCTGACATCTGAGGACACGGCCGTCTATTACTGTGCGAGATTTGACTACTGGGGCCAGGGAACCCTGGTCACCGTCTCCTCA
>GJNZTB402I1K87_1
GAAGTGCAGCTGGTGCAGTCTGGGGCTGAGGTGAAGAAGCCTGGGGCCTCAGTGAAGGTTTCCTGCAAGGCATCTGGATACACCTTCACCAGCTACTATATACACTGGGTGCGACAGGCCCCTGGACAAGGGCTTGAGTGGATGGGAGTAATCAACCCTACTGGTGGTAACACAAACTACGCACAGAAGTTCCAGGGCAGAGTCACCATGACCAGTGACACGTCCACGAGCACAGTCTACATGGAGCTGAGCAGCCTGACATCTGAGGACACGGCCGTCTATTACTGTGCGAGATTTGACTACTGGGGCCAGGGAACCCTGGTCACCGTCTCCTCA
>GJNZTB402GSEHL_1
GAAGTGCAGCTGGTGCAGTCTGGGGCTGAGGTGAAGAAGCCTGGGGCCTCAGTGAAGGTTTCCTGCAAGGCATCTGGATACACCTTCACCAGCTACTATATACACTGGGTGCGACAGGCCCCTGGACAAGGGCTTGAGTGGATGGGAGTAATCAACCCTACTGGTGGTAACACAAACTACGCACAGAAGTTCCAGGGCAGAGTCACCATGACCAGTGACACGTCCACGAGCACAGTCTACATGGAGCTGAGCAGCCTGACATCTGAGGACACGGCCGTCTATTACTGTGCGAGATTTGACTACTGGGGCCAGGGAACCCTGGTCACCGTCTCCTCA
>GJNZTB401DTBDE_1
GAAGTGCAGCTGGTGCAGTCTGGGGCTGAGGTGAAGAAGCCTGGGGCCTCAGTGAAGGTTTCCTGCAAGGCATCTGGATACACCTTCACCAGCTACTATATACACTGGGTGCGACAGGCCCCTGGACAAGGGCTTGAGTGGATGGGAGTAATCAACCCTACTGGTGGTAACACAAACTACGCACAGAAGTTCCAGGGCAGAGTCACCATGACCAGTGACACGTCCACGAGCACAGTCTACATGGAGCTGAGCAGCCTGACATCTGAGGACACGGCCGTCTATTACTGTGCGAGATTTGACTACTGGGGCCAGGGAACCCTGGTCACCGTCTCCTCA
>GJNZTB401DHZAU_1
GAAGTGCAGCTGGTGCAGTCTGGGGCTGAGGTGAAGAAGCCTGGGGCCTCAGTGAAGGTTTCCTGCAAGGCATCTGGGATACACCTTCACCAGCTACTATATACACTGGGTGCGACAGGCCCCTGGACAAGGGCTTGAGTGGATGGGAGTAATCAACCCTACTGGTGGTAACACAAACTACGCACAGAAGTTCCAGGGCAGAGTCACCATGACCAGTGACACGTCCACGAGCACAGTCTACATGGAGCTGAGCAGCCTGACATCTGAGGACACGGCCGTCTATTACTGTGCGAGATTTGACTACTGGGGCCAGGGAACCCTGGTCACCGTCTCCTCA
>GJNZTB402HG3S6_1
GAAGTGCAGCTGGTGCAGTCTGGGGCTGAGGTGAAGAAGCCTGGGGCCTCAGTGAAGGTTTCCTGCAAGGCATCTGGATACACCTTCACCAGCTACTATATACACTGGGTGCGACAGGCCCCTGGACAAGGGCTTGAGTGGATGGGAGTAATCAACCCTACTGGTGGTAACACAAACTACGCACAGAAGTTCCAGGGCAGAGTCACCATGACCAGTGACACGTCCACGAGCACAGTCTACATGGAGCTGAGCAGCCTGACATCTGAGGACACGGCCGTCTATTACTGTGCGAGATTTGACTACTGGGGCCAGGGAACCCTGGTCACCGTCTCCTCA
>GJNZTB402G2MRT_1
GAAGTGCAGCTGGTGCAGTCTGGGGCTGAGGTGAAGAAGCCTGGGGCCTCAGTGAAGGTTTCCTGCAAGGCATCTGGGATACACCTTCACCAGCTACTATATACACTGGGTGCGACAGGCCCCTGGACAAGGGCTTGAGTGGATGGGAGTAATCAACCCTACTGGTGGTAACACAAACTACGCACAGAAGTTCCAGGGCAGAGTCACCATGACCAGTGACACGTCCACGAGCACAGTCTACATGGAGCTGAGCAGCCTGACATCTGAGGACACGGCCGTCTATTACTGTGCGAGATTTGACTACTGGGGCCAGGGAACCCTGGTCACCGTCTCCTCA
>GJNZTB402G9QFE_1
GAAGTGCAGCTGGTGCAGTCTGGGGCTGAGGTGAAGAAGCCTGGGGCCTCAGTGAAGGTTTCCTGCAAGGCATCTGGATACACCTTCACCAGCTACTATATACACTGGGTGCGACAGGCCCCTGGACAAGGGCTTGAGTGGATGGGAGTAATCAACCCTACTGGTGGTAACACAAACTACGCACAGAAGTTCCAGGGCAGAGTCACCATGACCAGTGACACGTCCACGAGCACAGTCTACATGGAGCTGAGCAGCCTGACATCTGAGGACACGGCCGTCTATTACTGTGCGAGATTTGACTACTGGGGCCAGGGAACCCTGGTCACCGTCTCCTCA
>GJNZTB402GK8DY_1
GAAGTGCAGCTGGTGCAGTCTGGGGCTGAGGTGAAGAAGCCTGGGGCCTCAGTGAAGGTTTCCTGCAAGGCATCTGGGATACACCTTCACCAGCTACTATATACACTGGGTGCGACAGGCCCCTGGACAAGGGCTTGAGTGGATGGGAGTAATCAACCCTACTGGTGGTAACACAAACTACGCACAGAAGTTCCAGGGCAGAGTCACCATGACCAGTGACACGTCCACGAGCACAGTCTACATGGAGCTGAGCAGCCTGACATCTGAGGACACGGCCGTCTATTACTGTGCGAGATTTGACTACTGGGGCCAGGGAACCCTGGTCACCGTCTCCTCA
>GJNZTB401B5OV2_1
GAAGTGCAGCTGGTGCAGTCTGGGGCTGAGGTGAAGAAGCCTGGGGCCTCAGTGAAGGTTTCCTGCAAGGCATCTGGATACACCTTCACCAGCTACTATATACACTGGGTGCGACAGGCCCCTGGACAAGGGCTTGAGTGGATGGGAGTAATCAACCCTACTGGTGGTAACACAAACTACGCACAGAAGTTCCAGGGCAGAGTCACCATGACCAGTGACACGTCCACGAGCACAGTCTACATGGAGCTGAGCAGCCTGACATCTGAGGACACGGCCGTCTATTACTGTGCGAGATTTGACTACTGGGGCCAGGGAACCCTGGTCACCGTCTCCTCA
>GJNZTB401DHE42_1
GAAGTGCAGCTGGTGCAGTCTGGGGCTGAGGTGAAGAAGCCTGGGGCCTCAGTGAAGGTTTCCTGCAAGGCATCTGGATACACCTTCACCAGCTACTATATACACTGGGTGCGACAGGCCCCTGGACAAGGGCTTGAGTGGATGGGAGTAATCAACCCTACTGGTGGTAACACAAACTACGCACAGAAGTTCCAGGGCAGAGTCACCATGACCAGTGACACGTCCACGAGCACAGTCTACATGGAGCTGAGCAGCCTGACATCTGAGGACACGGCCGTCTATTACTGTGCGAGATTTGACTACTGGGGCCAGGGAACCCTGGTCACCGTCTCCTCA
>GJNZTB401C753L_1
GAAGTGCAGCTGGTGCAGTCTGGGGCTGAGGTGAAGAAGCCTGGGGCCTCAGTGAAGGTTTCCTGCAAGGCATCTGGATACACCTTCACCAGCTACTATATACACTGGGTGCGACAGGCCCCTGGACAAGGGCTTGAGTGGATGGGAGTAATCAACCCTACTGGTGGTAACACAAACTACGCACAGAAGTTCCAGGGCAGAGTCACCATGACCAGTGACACGTCCACGAGCACAGTCTACATGGAGCTGAGCAGCCTGACATCTGAGGACACGGCCGTCTATTACTGTGCGAGATTTGACTACTGGGGCCAGGGAACCCTGGTCACCGTCTCCTCA
>GJNZTB402GHGMC_1
GAAGTGCAGCTGGTGCAGTCTGGGGCTGAGGTGAAGAAGCCTGGGGCCTCAGTGAAGGTTTCCTGCAAGGCATCTGGATACACCTTCACCAGCTACTATATACACTGGGTGCGACAGGCCCCTGGACAAGGGCTTGAGTGGATGGGAGTAATCAACCCTACTGGTGGTAACACAAACTACGCACAGAAGTTCCAGGGCAGAGTCACCATGACCAGTGACACGTCCACGAGCACAGTCTACATGGAGCTGAGCAGCCTGACATCTGAGGACACGGCCGTCTATTACTGTGCGAGATTTGACTACTGGGGCCAGGGAACCCTGGTCACCGTCTCCTCA
>GJNZTB401DNDA1_1
GAAGTGCAGCTGGTGCAGTCTGGGGCTGAGGTGAAGAAGCCTGGGGCCTCAGTGAAGGTTTCCTGCAAGGCATCTGGATACACCTTCACCAGCTACTATATACACTGGGTGCGACAGGCCCCTGGACAAGGGCTTGAGTGGATGGGAGTAATCAACCCTACTGGTGGTAACACAAACTACGCACAGAAGTTCCAGGGCAGAGTCACCATGACCAGTGACACGTCCACGAGCACAGTCTACATGGAGCTGAGCAGCCTGACATCTGAGGACACGGCCGTCTATTACTGTGCGAGATTTGACTACTGGGGCCAGGGAACCCTGGTCACCGTCTCCTCA
>GJNZTB402F8X6M_1
GAAGTGCAGCTGGTGCAGTCTGGGGCTGAGGTGAAGAAGCCTGGGGCCTCAGTGAAGGTTTCCTGCAAGGCATCTGGATACACCTTCACCAGCTACTATATACACTGGGTGCGACAGGCCCCTGGACAAGGGCTTGAGTGGATGGGAGTAATCAACCCTACTGGTGGTAACACAAACTACGCACAGAAGTTCCAGGGCAGAGTCACCATGACCAGTGACACGTCCACGAGCACAGTCTACATGGAGCTGAGCAGCCTGACATCTGAGGACACGGCCGTCTATTACTGTGCGAGATTTGACTACTGGGGCCAGGGAACCCTGGTCACCGTCTCCTCA
>GJNZTB401ECRC9_1
GAAGTGCAGCTGGTGCAGTCTGGGGCTGAGGTGAAGAAGCCTGGGGCCTCAGTGAAGGTTTCCTGCAAGGCATCTGGATACACCTTCACCAGCTACTATATACACTGGGTGCGACAGGCCCCTGGACAAGGGCTTGAGTGGATGGGAGTAATCAACCCTACTGGTGGTAACACAAACTACGCACAGAAGTTCCAGGGCAGAGTCACCATGACCAGTGACACGTCCACGAGCACAGTCTACATGGAGCTGAGCAGCCTGACATCTGAGGACACGGCCGTCTATTACTGTGCGAGATTTGACTACTGGGGCCAGGGAACCCTGGTCACCGTCTCCTCA
>GJNZTB401EVWDS_1
GAAGTGCAGCTGGTGCAGTCTGGGGCTGAGGTGAAGAAGCCTGGGGCCTCAGTGAAGGTTTCCTGCAAGGCATCTGGATACACCTTCACCAGCTACTATATACACTGGGTGCGACAGGCCCCTGGACAAGGGCTTGAGTGGATGGGGAGTAATCAACCCTACTGGTGGTAACACAAACTACGCACAGAAGTTCCAGGGCAGAGTCACCATGACCAGTGACACGTCCACGAGCACAGTCTACATGGAGCTGAGCAGCCTGACATCTGAGGACACGGCCGTCTATTACTGTGCGAGATTTGACTACTGGGGCCAGGGAACCCTGGTCACCGTCTCCTCA
>GJNZTB402IPIV0_1
GAAGTGCAGCTGGTGCAGTCTGGGGCTGAGGTGAAGAAGCCTGGGGCCTCAGTGAAGGTTTCCTGCAAGGCATCTGGATACACCTTCACCAGCTACTATATACACTGGGTGCGACAGGCCCCTGGACAAGGGCTTGAGTGGATGGGGAGTAATCAACCCTACTGGTGGTAACACAAACTACGCACAGAAGTTCCAGGGCAGAGTCACCATGACCAGTGACACGTCCACGAGCACAGTCTACATGGAGCTGAGCAGCCTGACATCTGAGGACACGGCCGTCTATTACTGTGCGAGATTTGACTACTGGGGGCCAGGGAACCCTGGTCACCGTCTCCTCA
>GJNZTB402JNCBV_1
GAAGTGCAGCTGGTGCAGTCTGGGGCTGAGGTGAAGAAGCCTGGGGCCTCAGTGAAGGTTTCCTGCAAGGCATCTGGATACACCTTCACCAGCTACTATATACACTGGGTGCGACAGGCCCCTGGACAAGGGCTTGAGTGGATGGGAGTAATCAACCCTACTGGTGGTAACACAAACTACGCACAGAAGTTCCAGGGCAGAGTCACCATGACCAGTGACACGTCCACGAGCACAGTCTACATGGAGCTGAGCAGCCTGACATCTGAGGACACGGCCGTCTATTACTGTGCGAGATTTGACTACTGGGGCCAGGGAACCCTGGTCACCGTCTCCTCA
>GJNZTB402G7J4R_1
GAAGTGCAGCTGGTGCAGTCTGGGGCTGAGGTGAAGAAGCCTGGGGCCTCAGTGAAGGTTTCCTGCAAGGCATCTGGATACACCTTCACCAGCTACTATATACACTGGGTGCGACAGGCCCCTGGACAAGGGCTTGAGTGGATGGGAGTAATCAACCCTACTGGTGGTAACACAAACTACGCACAGAAGTTCCAGGGCAGAGTCACCATGACCAGTGACACGTCCACGAGCACAGTCTACATGGAGCTGAGCAGCCTGACATCTGAGGACACGGCCGTCTATTACTGTGCGAGATTTGACTACTGGGGCCAGGGAACCCTGGTCACCGTCTCCTCA
>GJNZTB402GNZIH_1
GAAGTGCAGCTGGTGCAGTCTGGGGCTGAGGTGAAGAAGCCTGGGGCCTCAGTGAAGGTTTCCTGCAAGGCATCTGGGATACACCTTCACCAGCTACTATATACACTGGGTGCGACAGGCCCCTGGACAAGGGCTTGAGTGGATGGGAGTAATCAACCCTACTGGTGGTAACACAAACTACGCACAGAAGTTCCAGGGCAGAGTCACCATGACCAGTGACACGTCCACGAGCACAGTCTACATGGAGCTGAGCAGCCTGACATCTGAGGACACGGCCGTCTATTACTGTGCGAGATTTGACTACTGGGGCCAGGGAACCCTGGTCACCGTCTCCTCA
>GJNZTB402FZNF8_1
GAAGTGCAGCTGGTGCAGTCTGGGGCTGAGGTGAAGAAGCCTGGGGCCTCAGTGAAGGTTTCCTGCAAGGCATCTGGATACACCTTCACCAGCTACTATATACACTGGGTGCGACAGGCCCCTGGACAAGGGCTTGAGTGGATGGGAGTAATCAACCCTACTGGTGGTAACACAAACTACGCACAGAAGTTCCAGGGCAGAGTCACCATGACCAGTGACACGTCCACGAGCACAGTCTACATGGAGCNGAGCAGCCTGACATCTGAGGACACGGCCGTCTATTACTGTGCGAGATTTGACTACTGGGGCCAGGGAACCCTGGTCACCGTCTCCTCA
>GJNZTB402IKNSS_1
GAAGTGCAGCTGGTGCAGTCTGGGGCTGAGGTGAAGAAGCCTGGGGCCTCAGTGAAGGTTTCCTGCAAGGCATCTGGATACACCTTCACCAGCTACTATATACACTGGGTGCGACAGGCCCCTGGACAAGGGCTTGAGTGGATGGGAGTAATCAACCCTACTGGTGGTAACACAAACTACGCACAGAAGTTCCAGGGCAGAGTCACCATGACCAGTGACACGTCCACGAGCACAGTCTACATGGAGCTGAGCAGCCTGACATCTGAGGACACGGCCGTCTATTACTGTGCGAGATTTGACTACTGGGGCCAGGGAACCCTGGTCACCGTCTCCTCA
>GJNZTB402HH3P7_1
GAAGTGCAGCTGGTGCAGTCTGGGGCTGAGGTGAAGAAGCCTGGGGCCTCAGTGAAGGTTTCCTGCAAGGCATCTGGATACACCTTCACCAGCTACTATATACACTGGGTGCGACAGGCCCCTGGACAAGGGCTTGAGTGGATGGGAGTAATCAACCCTACTGGTGGTAACACAAACTACGCACAGAAGTTCCAGGGCAGAGTCACCATGACCAGTGACACGTCCACGAGCACAGTCTACATGGAGCTGAGCAGCCTGACATCTGAGGACACGGCCGTCTATTACTGTGCGAGATTTGACTACTGGGGCCAGGGAACCCTGGTCACCGTCTCCTCA
>GJNZTB401E4RVP_1
GAAGTGCAGCTGGTGCAGTCTGGGGCTGAGGTGAAGAAGCCTGGGGCCTCAGTGAAGGTTTCCTGCAAGGCATCTGGATACACCTTCACCAGCTACTATATACACTGGGTGCGACAGGCCCCTGGACAAGGGCTTGAGTGGATGGGAGTAATCAACCCTACTGGTGGTAACACAAACTACGCACAGAAGTTCCAGGGCAGAGTCACCATGACCAGTGACACGTCCACGAGCACAGTCTACATGGAGCTGAGCAGCCTGACATCTGAGGACACGGCCGTCTATTACTGTGCGAGATTTGACTACTGGGGCCAGGGAACCCTGGTCACCGTCTCCTCA
>GJNZTB402FJQAH_1
GAAGTGCAGCTGGTGCAGTCTGGGGCTGAGGTGAAGAAGCCTGGGGCCTCAGTGAAGGTTTCCTGCAAGGCATCTGGATACACCTTCACCAGCTACTATATACACTGGGTGCGACAGGCCCCTGGACAAGGGCTTGAGTGGATGGGAGTAATCAACCCTACTGGTGGTAACACAAACTACGCACAGAAGTTCCAGGGCAGAGTCACCATGACCAGTGACACGTCCACGAGCACAGTCTACATGGAGCTGAGCAGCCTGACATCTGAGGACACGGCCGTCTATTACTGTGCGAGATTTGACTACTGGGGCCAGGGAACCCTGGTCACCGTCTCCTCA
>GJNZTB402GUQLK_1
GAAGTGCAGCTGGTGCAGTCTGGGGCTGAGGTGAAGAAGCCTGGGGCCTCAGTGAAGGTTTCCTGCAAGGCATCTGGGATACACCTTCACCAGCTACTATATACACTGGGTGCGACAGGCCCCTGGACAAGGGCTTGAGTGGATGGGAGTAATCAACCCTACTGGTGGTAACACAAACTACGCACAGAAGTTCCAGGGCAGAGTCACCATGACCAGTGACACGTCCACGAGCACAGTCTACATGGAGCTGAGCAGCCTGACATCTGAGGACACGGCCGTCTATTACTGTGCGAGATTTGACTACTGGGGCCAGGGAACCCTGGTCACCGTCTCCTCA
>GJNZTB401BGBSN_1
GAAGTGCAGCTGGTGCAGTCTGGGGCTGAGGTGAAGAAGCCTGGGGCCTCAGTGAAGGTTTCCTGCAAGGCATCTGGATACACCTTCACCAGCTACTATATACACTGGGTGCGACAGGCCCCTGGACAAGGGCTTGAGTGGATGGGAGTAATCAACCCTACTGGTGGTAACACAAACTACGCACAGAAGTTCCAGGGCAGAGTCACCATGACCAGTGACACGTCCACGAGCACAGTCTACATGGAGCTGAGCAGCCTGACATCTGAGGACACGGCCGTCTATTACTGTGCGAGATTTGACTACTGGGGCCAGGGAACCCTGGTCACCGTCTCCTCA
>GJNZTB401BOWM4_1
GAAGTGCAGCTGGTGCAGTCTGGGGCTGAGGTGAAGAAGCCTGGGGCCTCAGTGAAGGTTTCCTGCAAGGCATCTGGATACACCTTCACCAGCTACTATATACACTGGGTGCGACAGGCCCCTGGACAAGGGCTTGAGTGGATGGGAGTAATCAACCCTACTGGTGGTAACACAAACTACGCACAGAAGTTCCAGGGCAGAGTCACCATGACCAGTGACACGTCCACGAGCACAGTCTACATGGAGCTGAGCAGCCTGACATCTGAGGACACGGCCGTCTATTACTGTGCGAGATTTGACTACTGGGGCCAGGGAACCCTGGTCACCGTCTCCTCA
>GJNZTB401EQE82_1
GAAGTGCAGCTGGTGCAGTCTGGGGCTGAGGTGAAGAAGCCTGGGGCCTCAGTGAAGGTTTCCTGCAAGGCATCTGGATACACCTTCACCAGCTACTATATACACTGGGTGCGACAGGCCCCTGGACAAGGGCTTGAGTGGATGGGAGTAATCAACCCTACTGGTGGTAACACAAACTACGCACAGAAGTTCCAGGGCAGAGTCACCATGACCAGTGACACGTCCACGAGCACAGTCTACATGGAGCTGAGCAGCCTGACATCTGAGGACACGGCCGTCTATTACTGTGCGAGATTTGACTACTGGGGCCAGGGAACCCTGGTCACCGTCTCCTCA
>GJNZTB401EHWA6_1
GAAGTGCAGCTGGTGCAGTCTGGGGCTGAGGTGAAGAAGCCTGGGGCCTCAGTGAAGGTTTCCTGCAAGGCATCTGGGGATACGACCTTCACCAGCTACTATATACACTGGGTGCGACAGGCCCCTGGACAAGGGCTTGAGTGGATGGGAGTAATCAACCCTACTGGTGGTAACACAAACTACGCACAGAAGTTCCAGGGCAGAGTCACCATGACCAGTGACACGTCCACGAGCACAGTCTACATGGAGCTGAGCAGCCTGACATCTGAGGACACGGCCGTCTATTACTGTGCGAGATTTGACTACTGGGGCCAGGGAACCCTGGTCACCGTCTCCTCA
>GJNZTB401D0JXB_1
GAAGTGCAGCTGGTGCAGTCTGGGGCTGAGGTGAAGAAGCCTGGGGCCTCAGTGAAGGTTTCCTGCAAGGCATCTGGATACACCTTCACCAGCTACTATATACACTGGGTGCGACAGGCCCCTGGACAAGGGCTTGAGTGGATGGGAGTAATCAACCCTACTGGTGGTAACACAAACTACGCACAGAAGTTCCAGGGCAGAGTCACCATGACCAGTGACACGTCCACGAGCACAGTCTACATGGAGCTGAGCAGCCTGACATCTGAGGACACGGCCGTCTATTACTGTGCGAGATTTGACTACTGGGGCCAGGGAACCCTGGTCACCGTCTCCTCA
>GJNZTB401E089W_1
GAAGTGCAGCTGGTGCAGTCTGGGGCTGAGGTGAAGAAGCCTGGGGCCTCAGTGAAGGTTTCCTGCAAGGCATCTGGATACACCTTCACCAGCTACTATATACACTGGGTGCGACAGGCCCCTGGACAAGGGCTTGAGTGGATGGGAGTAATCAACCCTACTGGTGGTAACACAAACTACGCACAGAAGTTCCAGGGCAGAGTCACCATGACCAGTGACACGTCCACGAGCACAGTCTACATGGAGCTGAGCAGCCTGACATCTGAGGACACGGCCGTCTATTACTGTGCGAGATTTGACTACTGGGGCCAGGGAACCCTGGTCACCGTCTCCTCA
>GJNZTB402FOPMH_1
GAAGTGCAGCTGGTGCAGTCTGGGGCTGAGGTGAAGAAGCCTGGGGCCTCAGTGAAGGTTTCCTGCAAGGCATCTGGATACACCTTCACCAGCTACTATATACACTGGGTGCGACAGGCCCCTGGACAAGGGCTTGAGTGGATGGGAGTAATCAACCCTACTGGTGGTAACACAAACTACGCACAGAAGTTCCAGGGCAGAGTCACCATGACCAGTGACACGTCCACGAGCACAGTCTACATGGAGCTGAGCAGCCTGACATCTGAGGACACGGCCGTCTATTACTGTGCGAGATTTGACTACTGGGGCCAGGGAACCCTGGTCACCGTCTCCTCA
>GJNZTB401ANABC_1
GAAGTGCAGCTGGTGCAGTCTGGGGCTGAGGTGAAGAAGCCTGGGGCCTCAGTGAAGGTTTCCTGCAAGGCATCTGGATACACCTTCACCAGCTACTATATACACTGGGTGCGACAGGCCCCTGGACAAGGGCTTGAGTGGATGGGAGTAATCAACCCTACTGGTGGTAACACAAACTACGCACAGAAGTTCCAGGGCAGAGTCACCATGACCAGTGACACGTCCACGAGCACAGTCTACATGGAGCTGAGCAGCCTGACATCTGAGGACACGGCCGTCTATTACTGTGCGAGATTTGACTACTGGGGCCAGGGAACCCTGGTCACCGTCTCCTCA
>GJNZTB401B02J5_1
GAAGTGCAGCTGGTGCAGTCTGGGGCTGAGGTGAAGAAGCCTGGGGCCTCAGTGAAGGTTTCCTGCAAGGCATCTGGATACACCTTCACCAGCTACTATATACACTGGGTGCGACAGGCCCCTGGACAAGGGCTTGAGTGGATGGGAGTAATCAACCCTACTGGTGGTAACACAAACTACGCACAGAAGTTCCAGGGCAGAGTCACCATGACCAGTGACACGTCCACGAGCACAGTCTACATGGAGCTGAGCAGCCTGACATCTGAGGACACGGCCGTCTATTACTGTGCGAGATTTGACTACTGGGGCCAGGGAACCCTGGTCACCGTCTCCTCA
>GJNZTB401B4NS5_1
GAAGTGCAGCTGGTGCAGTCTGGGGCTGAGGTGAAGAAGCCTGGGGCCTCAGTGAAGGTTTCCTGCAAGGCATCTGGATACACCTTCACCAGCTACTATATACACTGGGTGCGACAGGCCCCTGGACAAGGGCTTGAGTGGATGGGAGTAATCAACCCTACTGGTGGTAACACAAACTACGCACAGAAGTTCCAGGGCAGAGTCACCATGACCAGTGACACGTCCACGAGCACAGTCTACATGGAGCTGAGCAGCCTGACATCTGAGGACACGGCCGTCTATTACTGTGCGAGATTTGACTACTGGGGCCAGGGAACCCTGGTCACCGTCTCCTCA
>GJNZTB402IU4BJ_1
GAAGTGCAGCTGGTGCAGTCTGGGGCTGAGGTGAAGAAGCCTGGGGCCTCAGTGAAGGTTTCCTGCAAGGCATCTGGATACACCTTCACCAGCTACTATATATACTGGGTGCGACAGGCCCCTGGACAAGGGCTTGAGTGGATGGGAGTAATCAACCCTACTGGTGGTAACACAAACTACGCACAGAAGTTCCAGGGCAGAGTCACCATGACCAGTGACACGTCCACGAGCACAGTCTACATGGAGCTGAGCAGCCTGACATCTGAGGACACGGCCGTCTATTACTGTGCGAGATTTGACTACTGGGGCCAGGGAACCCTGGTCACCGTCTCCTCA
>GJNZTB402G2VWM_1
GAAGTGCAGCTGGTGCAGTCTGGGGCTGAGGTGAAGAAGCCTGGGGCCTCAGTGAAGGTTTCCTGCAAGGCATCTGGATACACCTTCACCAGCTACTATATACACTGGGTGCGACAGGCCCCTGGACAAGGGCTTGAGTGGATGGGAGTAATCAACCCTACTGGTGGTAACACAAACTACGCACAGAAGTTCCAGGGCAGAGTCACCATGACCAGTGACACGTCCACGAGCACAGTCTACATGGAGCTGAGCAGCCTGACATCTGAGGACACGGCCGTCTATTACTGTGCGAGATTTGACTACTGGGGCCAGGGAACCCTGGTCACCGTCTCCTCA
>GJNZTB402G8D1I_1
GAAGTGCAGCTGGTGCAGTCTGGGGCTGAGGTGAAGAAGCCTGGGGCCTCAGTGAAGGTTTCCTGCAAGGCATCTGGATACACCTTCACCAGCTACTATATACACTGGGTGCGACAGGCCCCTGGACAAGGGCTTGAGTGGATGGGAGTAATCAACCCTACTGGTGGTAACACAAACTACGCACAGAAGTTCCAGGGCAGAGTCACCATGACCAGTGACACGTCCACGAGCACAGTCTACATGGAGCTGAGCAGCCTGACATCTGAGGACACGGCCGTCTATTACTGTGCGAGATTTGACTACTGGGGCCAGGGAACCCTGGTCACCGTCTCCTCA
>GJNZTB401DF5RW_1
GAAGTGCAGCTGGTGCAGTCTGGGGCTGAGGTGAAGAAGCCTGGGGCCTCAGTGAAGGTTTCCTGCAAGGCATCTGGATACACCTTCACCAGCTACTATATACACTGGGTGCGACAGGCCCCTGGACAAGGGCTTGAGTGGATGGGAGTAATCAACCCTACTGGTGGTAACACAAACTACGCACAGAAGTTCCAGGGCAGAGTCACCATGACCAGTGACACGTCCACGAGCACAGTCTACATGGAGCTGAGCAGCCTGACATCTGAGGACACGGCCGTCTATTACTGTGCGAGATTTGACTACTGGGGCCAGGGAACCCTGGTCACCGTCTCCTCA
>GJNZTB401EHR8T_1
GAAGTGCAGCTGGTGCAGTCTGGGGCTGAGGTGAAGAAGCCTGGGGCCTCAGTGAAGGTTTCCTGCAAGGCATCTGGATACACCTTCACCAGCTACTATATACACTGGGTGCGACAGGCCCCTGGACAAGGGCTTGAGTGGATGGGAGTAATCAACCCTACTGGTGGTAACACAAACTACGCACAGAAGTTCCAGGGCAGAGTCACCATGACCAGTGACACGTCCACGAGCACAGTCTACATGGAGCTGAGCAGCCTGACATCTGAGGACACGGCCGTCTATTACTGTGCGAGATTTGACTACTGGGGCCAGGGAACCCTGGTCACCGTCTCCTCA
>GJNZTB401B4QV4_1
GAAGTGCAGCTGGTGCAGTCTGGGGCTGAGGTGAGAAGCCTGGGGCCTCAGTGAAGGTTTCCTGCAAGGCATCTGGATACACCTTCACCAGCTACTATATACACTGGGTGCGACAGGCCCCTGGACAAGGGCTTGAGTGGATGGGAGTAATCAACCCTACTGGTGGTAACACAAACTACGCACAGAAGTTCCAGGGCAGAGTCACCATGACCAGTGACACGTCCACGAGCACAGTCTACATGGAGCTGAGCAGCCTGACATCTGAGGACACGGCCGTCTATTACTGTGCGAGATTTGACTACTGGGGCCAGGGAACCCTGGTCACCGTCTCCTCA
>GJNZTB402FZHVV_1
GAAGTGCAGCTGGTGCAGTCTGGGGCTGAGGTGAAGAAGCCTGGGGCCTCAGTGAAGGTTTCCTGCAAGGCATCTGGATACACCTTCACCAGCTACTATATACACTGGGTGCGACAGGCCCCTGGACAAGGGCTTGAGTGGATGGGAGTAATCAACCCTACTGGTGGTAACACAAACTACGCACAGAAGTTCCAGGGCAGAGTCACCATGACCAGTGACACGTCCACGAGCACAGTCTACATGGAGCTGAGCAGCCTGACATCTGAGGACACGGCCGTCTATTACTGTGCGAGATTTGACTACTGGGGCCAGGGAACCCTGGTCACCGTCTCCTCA
>GJNZTB402GYXC7_1
GAAGTGCAGCTGGTGCAGTCTGGGGCTGAGGTGAAGAAGCCTGGGGCCTCAGTGAAGGTTTCCTGCAAGGCATCTGGATACACCTTCACCAGCTACTATATACACTGGGTGCGACAGGCCCCTGGACAAGGGCTTGAGTGGATGGGAGTAATCAACCCTACTGGTGGTAACACAAACTACGCACAGAAGTTCCAGGGCAGAGTCACCATGACCAGTGACACGTCCACGAGCACAGTCTACATGGAGCTGAGCAGCCTGACATCTGAGGACACGGCCGTCTATTACTGTGCGAGATTTGACTACTGGGGCCAGGGAACCCTGGTCACCGTCTCCTCA
>GJNZTB402F7XAA_1
GAAGTGCAGCTGGTGCAGTCTGGGGCTGAGGTGAAGAAGCCTGGGGCCTCAGTGAAGGTTTCCTGCAAGGCATCTGGATACACCTTCACCAGCTACTATATACACTGGGTGCGACAGGCCCCTGGACAAGGGCTTGAGTGGATGGGAGTAATCAACCCTACTGGTGGTAACACAAACTACGCACAGAAGTTCCAGGGCAGAGTCACCATGACCAGTGACACGTCCACGAGCACAGTCTACATGGAGCTGAGCAGCCTGACATCTGAGGACACGGCCGTCTATTACTGTGCGAGATTTGACTACTGGGGCCAGGGAACCCTGGTCACCGTCTCCTCA
>GJNZTB401B089W_1
GAAGTGCAGCTGGTGCAGTCTGGGGCTGAGGTGAAGAAGCCTGGGGCCTCAGTGAAGGTTTCCTGCAAGGCATCTGGATACACCTTCACCAGCTACTATATACACTGGGTGCGACAGGCCCCTGGACAAGGGCTTGAGTGGATGGGAGTAATCAACCCTACTGGTGGTAACACAAACTACGCACAGAAGTTCCAGGGCAGAGTCACCATGACCAGTGACACGTCCACGAGCACAGTCTACATGGAGCTGAGCAGCCTGACATCTGAGGACACGGCCGTCTATTACTGTGCGAGATTTGACTACTGGGGCCAGGGAACCCTGGTCACCGTCTCCTCA
>GJNZTB401D22UP_1
GAAGTGCAGCTGGTGCAGTCTGGGGCTGAGGTGAAGAAGCCTGGGGCCTCAGTGAAGGTTTCCTGCAAGGCATCTGGATACACCTTCACCAGCTACTATATACACTGGGTGCGACAGGCCCCTGGACAAGGGCTTGAGTGGATGGGAGTAATCAACCCTACTGGTGGTAACACAAACTACGCACAGAAGTTCCAGGGCAGAGTCACCATGACCAGTGACACGTCCACGAGCACAGTCTACATGGAGCTGAGCAGCCTGACATCTGAGGACACGGCCGTCTATTACTGTGCGAGATTTGACTACTGGGGCCAGGGAACCCTGGTCACCGTCTCCTCA
>GJNZTB401E1OVK_1
GAAGTGCAGCTGGTGCAGTCTGGGGCTGAGGTGAAGAAGCCTGGGGCCTCAGTGAAGGTTTCCTGCAAGGCATCTGGATACACCTTCACCAGCTACTATATACACTGGGTGCGACAGGCCCCTGGACAAGGGCTTGAGTGGATGGGAGTAATCAACCCTACTGGTGGTAACACAAACTACGCACAGAAGTTCCAGGGCAGAGTCACCATGACCAGTGACACGTCCACGAGCACAGTCTACATGGAGCTGAGCAGCCTGACATCTGAGGACACGGCCGTCTATTACTGTGCGAGATTTGACTACTGGGGCCAGGGAACCCTGGTCACCGTCTCCTCA
>GJNZTB401DX9ZH_1
GAAGTGCAGCTGGTGCAGTCTGGGGCTGAGGTGAAGAAGCCTGGGGCCTCAGTGAAGGTTTCCTGCAAGGCATCTGGATACACCTTCACCAGCTACTATATACACTGGGTGCGACAGGCCCCTGGACAAGGGCTTGAGTGGATGGGAGTAATCAACCCTACTGGTGGTAACACAAACTACGCACAGAAGTTCCAGGGCAGAGTCACCATGACCAGTGACACGTCCACGAGCACAGTCTACATGGAGCTGAGCAGCCTGACATCTGAGGACACGGCCGTCTATTACTGTGCGAGATTTGACTACTGGGGCCAGGGAACCCTGGTCACCGTCTCCTCA
>GJNZTB401AH29A_1
GAAGTGCAGCTGGTGCAGTCTGGGGCTGAGGTGAAGAAGCCTGGGGCCTCAGTGAAGGTTTCCTGCAAGGCATCTGGATACACCTTCACCAGCTACTATATACACTGGGTGCGACAGGCCCCTGGACAAGGGCTTGAGTGGATGGGAGTAATCAACCCTACTGGTGGTAACACAAACTACGCACAGAAGTTCCAGGGCAGAGTCACCATGACCAGTGACACGTCCACGAGCACAGTCTACATGGAGCTGAGCAGCCTGACATCTGAGGACACGGCCGTCTATTACTGTGCGAGATTTGACTACTGGGGCCAGGGAACCCTGGTCACCGTCTCCTCA
>GJNZTB402JI7AF_1
GAAGTGCAGCTGGTGCAGTCTGGGGCTGAGGTGAAGAAGCCTGGGGCCTCAGTGAAGGTTTCCTGCAAGGCATCTGGATACACCTTCACCAGCTACTATATACACTGGGTGCGACAGGCCCCTGGACAAGGGCTTGAGTGGATGGGAGTAATCAACCCTACTGGTGGTAACACAAACTACGCACAGAAGTTCCAGGGCAGAGTCACCATGACCAGTGACACGTCCACGAGCACAGTCTACATGGAGCTGAGCAGCCTGACATCTGAGGACACGGCCGTCTATTACTGTGCGAGAGTTTGACTACTGGGGCCAGGGAACCCTGGTCACCGTCTCCTCA
>GJNZTB401ATREE_1
GAAGTGCAGCTGGTGCAGTCTGGGGCTGAGGTGAAGAAGCCTGGGGCCTCAGTGAAGGTTTCCTGCAAGGCATCTGGATACACCTTCACCAGCTACTATATACACTGGGTGCGACAGGCCCCTGGACAAGGGCTTGAGTGGATGGGAGTAATCAACCCTACTGGTGGTAACACAAACTACGCACAGAAGTTCCAGGGCAGAGTCACCATGACCAGTGACACGTCCACGAGCACAGTCTACATGGAGCTGAGCAGCCTGACATCTGAGGACACGGCCGTCTATTACTGTGCGAGATTTGACTACTGGGGCCAGGGAACCCTGGTCACCGTCTCCTCA
>GJNZTB402J6D6U_1
GAAGTGCAGCTGGTGCAGTCTGGGCTGAGGTGAAGAAGCCTGGGGCCTCAGTGAAGGTTTCCTGCAAGGCATCTGGATACACCTTCACCAGCTACTATATACACTGGGTGCGACAGGCCCCTGGACAAGGGCTTGAGTGGATGGGAGTAATCAACCCTACTGGTGGTAACACAAACTACGCACAGAAGTTCCAGGGCAGAGTCACCATGACCAGTGACACGTCCACGAGCACAGTCTACATGGAGCTGAGCAGCCTGACATCTGAGGACACGGCCGTCTATTACTGTGCGAGATTTGACTACTGGGGCCAGGGAACCCTGGTCACCGTCTCCTCA
>GJNZTB402JMC46_1
GAAGTGCAGCTGGTGCAGTCTGGGCTGAGGTGAAGAAGCCTGGGGCCTCAGTGAAGGTTTCCTGCAAGGCATCTGGATACACCTTCACCAGCTACTATATACACTGGGTGCGACAGGCCCCTGGACAAGGGCTTGAGTGGATGGGAGTAATCAACCCTACTGGTGGTAACACAAACTACGCACAGAAGTTCCAGGGCAGAGTCACCATGACCAGTGACACGTCCACGAGCACAGTCTACATGGAGCTGAGCAGCCTGACATCTGAGGACACGGCCGTCTATTACTGTGCGAGATTTGACTACTGGGGCCAGGGAACCCTGGTCACCGTCTCCTCA
>GJNZTB401BIPDG_1
GAAGTGCAGCTGGTGCAGTCTGGGGCTGAGGTGAAGAAGCCTGGGGCCTCAGTGAAGGTTTCCTGCAAGGCATCTGGATACACCTTCACCAGCTACTATATACACTGGGTGCGACAGGCCCCTGGACAAGGGCTTGAGTGGATGGGAGTAATCAACCCTACTGGTGGTAACACAAACTACGCACAGAAGTTCCAGGGCAGAGTCACCATGACCAGTGACACGTCCACGAGCACAGTCTACATGGAGCGTGAGCAGCCTGACATCTGAGGACACGGCCGTCTATTACTGTGCGAGATTTGACTACTGGGGCCAGGGAACCCTGGTCACCGTCTCCTCA
>GJNZTB402IBDU4_1
GAAGTGCAGCTGGTGCAGTCTGGGGCTGAGGTGAAGAAGCCTGGGGCCTCAGTGAAGGTTTCCTGCAAGGCATCTGGATACACCTTCACCAGCTACTATATACACTGGGTGCGACAGGCCCCTGGACAAGGGCTTGAGTGGATGGGAGTAATCAACCCTACTGGTGGTAACACAAACTACGCACAGAAGTTCCAGGGCAGAGTCACCATGACCAGTGACACGTCCACGAGCACAGTCTACATGGAGCTGAGCAGCCTGACATCTGAGGACACGGCCGTCTATTACTGTGCGAGATTTGACTACTGGGGCCAGGGAACCCTGGTCACCGTCTCCTCA
>GJNZTB401C7Q96_1
GAAGTGCAGCTGGTGCAGTCTGGGGCTGAGGTGAAGAAGCCTGGGGCCTCAGTGAAGGTTTCCTGCAAGGCATCTGGATACACCTTCACCAGCTACTATATACACTGGGTGCGACAGGCCCCTGGACAAGGGCTTGAGTGGATGGGAGTAATCAACCCTACTGGTGGTAACACAAACTACGCACAGAAGTTCCAGGGCAGAGTCACCATGACCAGTGACACGTCCACGAGCACAGTCTACATGGAGCTGAGCAGCCTGACATCTGAGGACACGGCCGTCTATTACTGTGCGAGATTTGACTACTGGGGCCAGGGAACCCTGGTCACCGTCTCCTCA
>GJNZTB402IG44Y_1
GAAGTGCAGCTGGTGCAGTCTGGGGCTGAGGTGAAGAAGCCTGGGGCCTCAGTGAAGGTTTCCTGCAAGGCATCTGGATACACCTTCACCAGCTACTATATACACTGGGTGCGACAGGCCCCTGGACAAGGGCTTGAGTGGATGGGAGTAATCAACCCTACTGGTGGTAACACAAACTACGCACAGAAGTTCCAGGGCAGAGTCACCATGACCAGTGACACGTCCACGAGCACAGTCTACATGGAGCTGAGCAGCCTGACATCTGAGGACACGGCCGTCTATTACTGTGCGAGATTTGACTACTGGGGCCAGGGAACCCTGGTCACCGTCTCCTCA
>GJNZTB402FWYNX_1
GAAGTGCAGCTGGTGCAGTCTGGGGCTGAGGTGAAGAAGCCTGGGGCCTCAGTGAAGGTTTCCTGCAAGGCATCTGGATACACCTTCACCAGCTACTATATACACTGGGTGCGACAGGCCCCTGGACAAGGGCTTGAGTGGATGGGAGTAATCAACCCTACTGGTGGTAACACAAACTACGCACAGAAGTTCCAGGGCAGAGTCACCATGACCAGTGACACGTCCACGAGCACAGTCTACATGGAGCTGAGCAGCCTGACATCTGAGGACACGGCCGTCTATTACTGTGCGAGATTTGACTACTGGGGCCAGGGAACCCTGGTCACCGTCTCCTCA
>GJNZTB401C512S_1
GAAGTGCAGCTGGTGCAGTCTGGGGCTGAGGTGAAGAAGCCTGGGGCCTCAGTGAAGGTTTCCTGCAAGGCATCTGGATACACCTTCACCAGCTACTATATACACTGGGTGCGACAGGCCCCTGGACAAGGGCTTGAGTGGATGGGAGTAATCAACCCTACTGGTGGTAACACAAACTACGCACAGAAGTTCCAGGGCAGAGTCACCATGACCAGTGACACGTCCACGAGCACAGTCTACATGGAGCTGAGCAGCCTGACATCTGAGGACACGGCCGTCTATTACTGTGCGAGATTTGACTACTGGGGCCAGGGAACCCTGGTCACCGTCTCCTCA
>GJNZTB402F5JDL_1
GAAGTGCAGCTGGTGCAGTCTGGGGCTGAGGTGAAGAAGCCTGGGGCCTCAGTGAAGGTTTCCTGCAAGGCATCTGGATACACCTTCACCAGCTACTATATACACTGGGTGCGACAGGCCCCTGGACAAGGGCTTGAGTGGATGGGAGTAATCAACCCTACTGGTGGTAACACAAACTACGCACAGAAGTTCCAGGGCAGAGTCACCATGACCAGTGACACGTCCACGAGCACAGTCTACATGGAGCTGAGCAGCCTGACATCTGAGGACACGGCCGTCTATTACTGTGCGAGATTTGACTACTGGGGCCAGGGAACCCTGGTCACCGTCTCCTCA
>GJNZTB401BSMP8_1
GAAGTGCAGCTGGTGCAGTCTGGGGCTGAGGTGAAGAAGCCTGGGGCCTCAGTGAAGGTTTCCTGCAAGGCATCTGGATACACCTTCACCAGCTACTATATACACTGGGTGCGACAGGCCCCTGGACAAGGGCTTGAGTGGATGGGAGTAATCAACCCTACTGGTGGTAACACAAACTACGCACAGAAGTTCCAGGGCAGAGTCACCATGACCAGTGACACGTCCACGAGCACAGTCTACATGGAGCTGAGCAGCCTGACATCTGAGGACACGGCCGTCTATTACTGTGCGAGATTTGACTACTGGGGCCAGGGAACCCTGGTCACCGTCTCCTCA
>GJNZTB401C7CM2_1
GAAGTGCAGCTGGTGCAGTCTGGGGCTGAGGTGAAGAAGCCTGGGGCCTCAGTGAAGGTTTCCTGCAAGGCATCTGGATACACCTTCACCAGCTACTATATACACTGGGTGCGACAGGCCCCTGGACAAGGGCTTGAGTGGATGGGAGTAATCAACCCTACTGGTGGTAACACAAACTACGCACAGAAGTTCCAGGGCAGAGTCACCATGACCAGTGACACGTCCACGAGCACAGTCTACATGGAGCTGAGCAGCCTGACATCTGAGGACACGGCCGTCTATTACTGTGCGAGATTTGACTACTGGGGCCAGGGAACCCTGGTCACCGTCTCCTCA
>GJNZTB401A5MCK_1
GAAGTGCAGCTGGTGCAGTCTGGGGCTGAGGTGAAGAAGCCTGGGGCCTCAGTGAAGGTTTCCTGCAAGGCATCTGGATACACCTTCACCAGCTACTATATACACTGGGTGCGACAGGCCCCTGGACAAGGGCTTGAGTGGATGGGAGTAATCAACCCTACTGGTGGTAACACAAACTACGCACAGAAGTTCCAGGGCAGAGTCACCATGACCAGTGACACGTCCACGAGCACAGTCTACATGGAGCTGAGCAGCCTGACATCTGAGGACACGGCCGTCTATTACTGTGCGAGTATTTGACTACGTGGGCCGAACGGGAACCCTGGTCACCGTCTCCTCA
>GJNZTB402HNM7E_1
GAAGTGCAGCTGGTGCAGTCTGGGGCTGAGGTGAAGAAGCCTGGGGCCTCAGTGAAGGTTTCCTGCAAGGCATCTGGATACACCTTCACCAGCTACTATATACACTGGGTGCGACAGGCCCCTGGACAAGGGCTTGAGTGGATGGGAGTAATCAACCCTACTGGTGGTAACACAAACTACGCACAGAAGTTCCAGGGCAGAGTCACCATGACCAGTGACACGTCCACGAGCACGAGTCTACAGTGGAGCTGAGCAGCCTGACATCTGAGGACACGGCCGTCTATTACTGTGCGAGTATTTGACTACGTGGGGCCGAACGGGAACCCTGGTCACCGTCTCCTCA
>GJNZTB401DLA3H_1
GAAGTGCAGCTGGTGCAGTCTGGGGCTGAGGTGAAGAAGCCTGGGGCCTCAGTGAAGGTTTCCTGCAAGGCATCTGGATACACCTTCACCAGCTACTATATACACTGGGTGCGACAGGCCCCTGGACAAGGGCTTGAGTGGATGGGAGTAATCAACCCTACTGGTGGTAACACAAACTACGCACAGAAGTTCCAGGGCAGAGTCACCATGACCAGTGACACGTCCACGAGCACAGTCTACATGGAGCTGAGCAGCCTGACATCTGAGGACACGGCCGTCTATTACTGTGCGAGTATTTGACTACGTGGGGCCAAGGGGAACCCTGGTCACCGTCTCCTCA
>GJNZTB401DJUG5_1
GAAGTGCAGCTGGTGCAGTCTGGGGCTGAGGTGAAGAAGCCTGGGGCCTCAGTGAAGGTTTCCTGCAAGGCATCTGGATACACCTTCACCAGCTACTATATACACTGGGTGCGACAGGCCCCTGGACAAGGGCTTGAGTGGATGGGAGTAATCAACCCTACTGGTGGTAACACAAAACTACGCACAGAAGTTCCAGGGCAGAGTCACCATGACCAGTGACACGTCCACGAGCACAGTCTACATGGAGCTGAGCAGCCTGACATCTGAGGACACGGCCGTCTATTACTGTGCGAGTATTTGACTACGNGGGGCCAAGGGAACCCTGGTCACCGTCTCCTCA
>GJNZTB401D2UHQ_1
GAAGTGCAGCTGGTGCAGTCTGGGGCTGAGGTGAAGAAGCCTGGGGCCTCAGTGAAGGTTTCCTGCAAGGCATCTGGATACACCTTCACCAGCTACTATATACACTGGGTGCGACAGGCCCCTGGACAAGGGCTTGAGTGGATGGGAGTAATCAACCCTACTGGTGGTAACACAAACTACGCACAGAAGTTCCAGGGCAGAGTCACCATGACCAGTGACACGTCCACGAGCACAGTCTACATGGAGCTGAGCAGCCTGACATCTGAGGACACGGCCGTCTATTACTGTGCGAGTATTTGACTACGTGGGGCCAAGGGAACCCTGGTCCACCGTCTCCTCA
>GJNZTB402GZ824_1
GAAGTGCAGCTGGTGCAGTCTGGGGCTGAGGTGAAGAAGCCTGGGGCCTCAGTGAAGGTTTCCTGCAAGGCATCTGGATACACCTTCACCAGCTACTATATACACTGGGTGCGACAGGCCCCTGGACAAGGGCTTGAGTGGATGGGAGTAATCAACCCTACTGGTGGTAACACAAACTACGCACAGAAGTTCCAGGGCAGAGTCACCATGACCAGTGACACGTCCACGAGCACAGTCTACATGGAGCTGAGCAGCCTGACATCTGAGGACACGGCCGTCTATTACTGTGCGAGTATTTGACTACGTGGGGCCAAGGGAACCCTGGTCCACCGTCTCCTCA
>GJNZTB402FV48H_1
GAAGTGCAGCTGGTGCAGTCTGGGGCTGAGGTGAAGAAGCCTGGGGCCTCAGTGAAGGTTTCCTGCAAGGCATCTGGGATACACCTTCACCAGCTACTATATACACTGGGTGCGACAGGCCCCTGGACAAGGGCTTGAGTGGATGGGAGTAATCAACCCTACTGGTGGTAACACAAACTACGCACAGAAGTTCCAGGGCAGAGTCACCATGACCAGTGACACGTCCACGAGCACAGTCTACATGGAGCTGAGCAGCCTGACATCTGAGGACACGGCCGTCTATTACTGTGCGAGTATTTGACTACGTGGGGCCAAGGGAACCCTGGTCACCGTCTCCTCA
>GJNZTB402GQ1LL_1
GAAGTGCAGCTGGTGCAGTCTGGGGCTGAGGTGAAGAAGCCTGGGGCCTCAGTGAAGGTTTCCTGCAAGGCATCTGGATACACCTTCACCAGCTACTATATACACTGGGTGCGACAGGCCCCTGGACAAGGGCTTGAGTGGATGGGAGTAATCAACCCTACTGGTGGTAACACAAACTACGCACAGAAGTTCCAGGGCAGAGTCACCATGACCAGTGACACGTCCACGAGCACAGTCTACATGGAGCTGAGCAGCCTGACATCTGAGGACACGGCCGTCTATTACTGTGCGAGTATTTGACTACGTGGGGCCAGGGAACCCTGGTCCACCGTCTCCTCA
>GJNZTB402GLDWZ_1
GAAGTGCAGCTGGTGCAGTCTGGGGCTGAGGTGAAGAAGCCTGGGGCCTCAGTGAAGGTTTCCTGCAAGGCATCTGGATACACCTTCACCAGCTACTATATACACTGGGTGCGACAGGCCCCTGGACAAGGGCTTGAGTGGATGGGAGTAATCAACCCTACTGGTGGTAACACAAACTACGCACAGAAGTTCCAGGGCAGAGTCACCATGACCAGTGACACGTCCACGAGCACAGTCTACATGGAGCTGAGCAGCCTGACATCTGAGGACACGGCCGTCTATTACTGTGCGAGTATTTGACTTACGTGGGGCCAGGGGAACCCTGGTCCACCGTCTCCTCA
>GJNZTB402FUH69_1
GAAGTGCAGCTGGTGCAGTCTGGGGCTGAGGTGAAGAAGCCTGGGGCCTCAGTGAAGGTTTCCTGCAAGGCATCTGGATACACCTTCACCAGCTACTATATACACTGGGTGCGACAGGCCCCTGGACAAGGGCTTGAGTGGATGGGAGTAATCAACCCTACTGGTGGTAACACAAACTACGCACAGAAGTTCCAGGGCAGAGTCACCATGACCAGTGACACGTCCACGAGCACAGTCTACATGGAGCTGAGCAGCCTGACATCTGAGGACACGGCCGTCTATTACTGTGCGAGATTTGACTACGTGGGCCAGGGAACCCTGGTCCACCGTCTCCTCA
>GJNZTB401CPOG6_1
GAAGTGCAGCTGGTGCAGTCTGGGGCTGAGGTGAAGAAGCCTGGGGCCTCAGTGAAGGTTTCCTGCAAGGCATCTGGATACACCTTCACCAGCTACTATATACACTGGGTGCGACAGGCCCCTGGACAAGGGCTTGAGTGGATGGGAGTAATCAACCCTACTGGTGGTAACACAAACTACGCACAGAAGTTCCAGGGCAGAGTCACCATGACCAGTGACACGTCCACGAGCACAGTCTACATGGAGCTGAGCAGCCTGACATCTGAGGACACGGCCGTCTATTACTGTGCGAGTATTTGACTACGTGGGGCCAGGGAACCCTGGTCCACCGTCTCCTCA
>GJNZTB402HGX8J_1
GAAGTGCAGCTGGTGCAGTCTGGGGCTGAGGTGAAGAAGCCTGGGGCCTCAGTGAAGGTTTCCTGCAAGGCATCTGGATACACCTTCACCAGCTACTATATACACTGGGTGCGACAGGCCCCTGGACAAGGGCTTGAGTGGATGGGAGTAATCAACCCTACTGGTGGTAACACAAACTACGCACAGAAGTTCCAGGGCAGAGTCACCATGACCAGTGACACGTCCACGAGCACAGTCTACATGGAGCTGAGCAGCCTGACATCTGAGGACACGGCCGTCTATTACTGTGCGAGTATTTGACTACGTGGGGCCAGGGAACCCTGGTCACCGTCTCCTCA
>GJNZTB401BH61A_1
GAAGTGCAGCTGGTGCAGTCTGGGGCTGAGGTGAAGAAGCCTGGGGCCTCAGTGAAGGTTTCCTGCAAGGCATCTGGATACACCTTCACCAGCTACTATATACACTGGGTGCGACAGGCCCCTGGACAAGGGCTTGAGTGGATGGGAGTAATCAACCCTACTGGTGGTAACACAAACTACGCACAGAAGTTCCAGGGCAGAGTCACCATGACCAGTGACACGTCCACGAGCACAGTCTACATGGAGCTGAGCAGCCTGACATCTGAGGACACGGCCGTCTATTACTGTGCGAGTATTTGACTACGTGGGGCCAGGGAACCCTGGTCACCGTCTCCTCA
>GJNZTB402G41B2_1
GAAGTGCAGCTGGTGCAGTCTGGGGCTGAGGTGAAGAAGCCTGGGGCCTCAGTGAAGGTTTCCTGCAAGGCATCTGGATACACCTTCACCAGCTACTATATACACTGGGTGCGACAGGCCCCTGGACAAGGGCTTGAGTGGATGGGAGTAATCAACCCTACTGGTGGTAACACAAACTACGCACAGAAGTTCCAGGGCAGAGTCACCATGACCAGTGACACGTCCACGAGCACAGTCTACATGGAGCTGAGCAGCCTGACATCTGAGGACACGGCCGTCTATTACTGTGCGAGTATTTGACTACTGGGGCCAGGGGAACCCTGGTCACCGTCTCCTCA
>GJNZTB402HA4YF_1
GAAGTGCAGCTGGTGCAGTCTGGGGCTGAGGTGAAGAAGCCTGGGGCCTCAGTGAAGGTTTCCTGCAAGGCATCTGGATACACCTTCACCAGCTACTATATACACTGGGTGCGACAGGCCCCTGGACAAGGGCTTGAGTGGATGGGAGTAATCAACCCTACTGGTGGTAACACAAACTACGCACAGAAGTTCCAGGGCAGAGTCACCATGACCAGTGACACGTCCACGAGCACAGTCTACATGGAGCTGAGCAGCCTGACATCTGAGGACACGGCCGTCTATTACTGTGCGAGTATTTTGACTACTGGGGCCAGGGGAACCCTGGTCACCGTCTCCTCA
>GJNZTB401A1LAN_1
GAAGTGCAGCTGGTGCAGTCTGGGGCTGAGGTGAAGAAGCCTGGGGCCTCAGTGAAGGTTTCCTGCAAGGCATCTGGATACACCTTCACCAGCTACTATATACACTGGGTGCGACAGGCCCCTGGACAAGGGCTTGAGTGGATGGGAGTAATCAACCCTACTGGTGGTAACACAAACTACGCACAGAACGTTCCAGGGCAGAGTCACCATGACCAGTGACACGTCCACGAGCACAGTCTACATGGAGCTGAGCAGCCTGACATCTGAGGACACGGCCGTCTATTACTGTGCGAGATTTGACTACTGGGGCCAGGGAACCCTGGTCACCGTCTCCTCA
>GJNZTB402GZ9D7_1
GAAGTGCAGCTGGTGCAGTCTGGGGCTGAGGTGAAGAAGCCTGGGGCCTCAGTGAAGGTTTCCTGCAAGGCATCTGGATACACCTTCACCAGCTACTATATACACTGGGTGCGACAGGCCCCTGGACAAGGGCTTGAGTGGATGGGGAGTAAATCAACCCTACTGGTGGTAACACAAAACTACGCACAGAAGTTCCAGGGCAGAGTCACCATGACCAGTGACACGTCCACGAGCACAGTCTACATGGAGCTGAGCAGCCTGACATCTGAGGACACGGCCGTCTATTACTGTGCGAGATTTGACTACTGGGGCCAGGGAACCCTGGTCACCGTCTCCTCA
>GJNZTB401ET6DS_1
GAAGTGCAGCTGGTGCAGTCTGGGGCTGAGGTGAAGGAAGCCTGGGGCCTCAGTGAAGGTTTCCTGCAAGGCATCTGGATACACCTTCACCAGCCTACTATATACACTGGGTGCGACAGGCCCCTGGACAAGGGCTTGAGTGGATGGGAGTAATCAACCCTACTGGTGGTAACACAAACTACGCACAGAAGTTCCAGGGCAGAGTCACCATGACCAGTGACACGTCCACGAGCACAGTCTACATGGAGCTGAGCAGCCTGACATCTGAGGACACGGCCGTCTATTACTGTGCGAGATTTGACTACTGGGGCCAGGGGAACCCTGGTCACCGTCTCCTCA
>GJNZTB402HL1A1_1
GAAGTGCAGCTGGTGCAGTCTGGGGCTGAGGTGAAGAAGCCTGGGGCCTCAGTGAAGGTTTTCCTGCAAGGCATCTGGATACACCTTCACCAGCTACTATATACACTGGGTGCGACAGGCCCCTGGACAAGGGCTTGAGTGGATGGGAGTAATCAACCCTACTGGTGGTAACACAAACTACGCACAGAAGTTCCAGGGCAGAGTCACCATGACCAGTGACACGTCCACGAGCACAGTCTACATGGAGCTGAGCAGCCTGACATCTGAGGACACGGCCGTCTATTACTGTGCGAGTATTTGACTACTGGGGCCAGGGACCCTGGTCACCGTCTCCTCA
>GJNZTB401A1RSP_1
GAAGTGCAGCTGGTGCAGTCTGGGGCTGAGGTGAAGAAGCCTGGGGCCTCAGTGAAGGTTTCCTGCAGGGCATCTGGATACACCTTCACCAGCTACTATATACACTGGGTGCGACAGGCCCCTGGACAAGGGCTTGAGTGGATGGGAGTAATCAACCCTACTGGTGGTAACACAAACTACGCACAGAAGTTCCAGGGCAGAGTCACCATGACCAGTGACACGTCCACGAGCACAGTCTACATGGAGCTGAGCAGCCTGACATCTGAGGACACGGCCGTCTATTACTGTGCGAGATTTGACTACGTGGGGCCAGGGAACCCTGGTCCACCGTCTCCTCA
>GJNZTB401AMNHK_1
GAAGTGCAGCTGGTGCAGTCTGGGGCTGAGGTGAAGAAGCCTGGGGCCTCAGTGAAGGTTTCCTGCAAGGCATCTGGATACACCTTCACCAGCTACTATATACACTGGGTGCGACAGGCCCCTGGACAAGGGCTTGAGTGGATGGGAGTAATCAACCCTACTGGTGGTAACACAAACTACGCACAGAAGTTCCAGGGCAGAGTCACCATGACCAGTGACACGTCCACGAGCACAGTCTACATGGAGCTGAGCAGCCTGACATCTGAGGACACGGCCGTCTATTACTGTGCGAGATTTGACTACGTGGGGCCAGGGAACCCTGGTCACCGTCTCCTCA
>GJNZTB401E4018_1
GAAGTGCAGCTGGTGCAGTCTGGGGCTGAGGTGAAGAAGCCTGGGGCCTCAGTGAAGGTTTCCTGCAAGGCATCTGGATACACCTTCACCAGCTACTATATACACTGGGTGCGACAGGCCCCTGGACAAGGGCTTGAGTGGATGGGAGTAATCAACCCTACTGGTGGTAACACAAACTACGCACAGAAGTTCCAGGGCAGAGTCACCATGACCAGTGACACGTCCACGAGCACAGTCTACATGGAGCTGAGCAGCCTGACATCTGAGGACACGGCCGTCTATTACTGTGCGAGTATTTGACTACGTGGGGCCAGGGAACCCTGGTCACCGTCTCCTCA
>GJNZTB401DGCZ8_1
GAAGTGCAGCTGGTGCAGTCTGGGGCTGAGGTGAAGAAGCCTGGGGCCTCAGTGAAGGTTTCCTGCAAGGCATCTGGATACACCTTCACCAGCTACTATATACACTGGGTGCGACAGGCCCCTGGACAAGGGCTTGAGTGGATGGGAGTAATCAACCCTACTGGTGGTAACACAAACTACGCACAGAAGTTCCAGGGCAGAGTCACCATGACCAGTGACACGTCCACGAGCACAGTCTACATGGAGCTGAGCAGCCTGACATCTGAGGACACGGCCGTCTATTACTGTGCGAGTATTTGACTACGTGGGCCAGGGAACCCTGGTCACCGTCTCCTCA
>GJNZTB401AVVZT_1
GAAGTGCAGCTGGTGCAGTCTGGGGCTGAGGTGAAGAAGCCTGGGGCCTCAGTGAAGGTTTCCTGCAAGGCATCTGGATACACCTTCACCAGCTACTATATACACTGGGTGCGACAGGCCCCTGGACAAGGGCTTGAGTGGATGGGAGTAATCAACCCTACTGGTGGTAACACAAACTACGCACAGAAGTTCCAGGGCAGAGTCACCATGACCAGTGACACGTCCACGAGCACAGTCTACATGGAGCTGAGCAGCCTGACATCTGAGGACACGGCCGTCTATTACTGTGCGAGATTTGACTACGTGGGCCAAGGGAACCCTGGTCACCGTCTCCTCA
>GJNZTB402GP16X_1
GAAGTGCAGCTGGTGCAGTCTGGGGCTGAGGTGAAGAAGCCTGGGGCCTCAGTGAAGGTTTCCTGCAAGGCATCTGGATACACCTTCACCAGCTACTATATACACTGGGTGCGACAGGCCCCTGGACAAGGGCTTGAGTGGATGGGAGTAATCAACCCTACTGGTGGTAACACAAACTACGCACAGAAGTTCCAGGGCAGAGTCACCATGACCAGTGACACGTCCACGAGCACAGTCTACATGGAGCTGAGCAGCCTGACATCTGAGGACACGGCCGTCTATTACTGTGCGAGATTTGACTACGTGGGGCCAGGGAACCCTGGTCCACCGTCTCCTCA
>GJNZTB401A3MW7_1
GAAGTGCAGCTGGTGCAGTCTGGGGCTGAGGTGAAGAAGCCTGGGGCCTCAGTGAAGGTTTCCTGCAAGGCATCTGGGATACACCTTCACCAGCTACTATATACACTGGGTGCGACAGGCCCCTGGACAAGGGCTTGAGTGGATGGGAGTAATCAACCCTACTGGTGGTAACACAAACTACGCACAGAAGTTCCAGGGCAGAGTCACCATGACCAGTGACACGTCCACGAGCACAGTCTACATGGAGCTGAGCAGCCTGACATCTGAGGACACGGCCGTCTATTACTGTGCGAGTATTTGACTACGTGGGGCCAGGGAACCCTGGTCCACCGTCTCCTCA
>GJNZTB402I0ZN5_1
GAAGTGCAGCTGGTGCAGTCTGGGGCTGAGGTGAAGAAGCCTGGGGCCTCAGTGAAGGTTTCCTGCAAGGCATCTGGATACACCTTCACCAGCTACTATATACACTGGGTGCGACAGGCCCCTGGACAAGGGCTTGAGTGGATGGGAGTAATCAACCCTACTGGTGGTAACACAAACTACGCACAGAAGTTCCAGGGCAGAGTCACCATGACCAGTGACACGTCCACGAGCACAGTCTACATGGAGCTGAGCAGCCTGACATCTGAGGACACGGCCGTCTATTACTGTGCGAGTATTTGACTACGTGGGGCCAGGGAACCCTGGTCACCGTCTCCTCA
>GJNZTB401BW863_1
GAAGTGCAGCTGGTGCAGTCTGGGGCTGAGGTGAAGAAGCCTGGGGCCTCAGTGAAGGTTTCCTGCAAGGCATCTGGATACACCTTCACCAGCTACTATATACACTGGGTGCGACAGGCCCCTGGACAAGGGCTTGAGTGGATGGGAGTAGTCAACCCTACTGGTGGTAACACAAACTACGCACAGAAGTTCCAGGGCAGAGTCACCATGACCAGTGACACGTCCACGAGCACAGTCTACATGGAGCTGAGCAGCCTGACATCTGAGGACACGGCCGTCTATTACTGTGCGAGATTTGACTACTGGGGCCAGGGACCCTGGTCACCGTCTCCTCA
>GJNZTB401B2F8H_1
GAAGTGCAGCTGGTGCAGTCTGGGGCTGAGGTGAAGAAGCCTGGGGCCTCAGTGAAGGTTTCCTGCAAGGCATCTGGGGATACGACCTTCACCAGCTACTATATACACTGGGTGCGACAGGCCCCTGGACAAGGGCTTGAGTGGATGGGAGTAATCAACCCTACTGGTGGTAACACAAACTACGCACAGAAGTTCCAGGGCAGAGTCACCATGACCAGTGACACGTCCACGAGCACAGTCTACATGGAGCTGAGCAGCCTGACATCTGAGGACACGGCCGTCTATTACTGTGCGAGATTTGACTACTGGGGCCAGGGAACCCTGGTCACCGTCTCCTCA
>GJNZTB401BK37L_1
GAAGTGCAGCTGGTGCAGTCTGGGGCTGAGGTGAAGAAGCCTGGGGCCTCAGTGAAGGTTTCCTGCAAGGCATCTGGATACACCTTCACCAGCTACTATATACACTGGGTGCGACAGGCCCCTGGACAAGGGCTTGAGTGGATGGGAGTAATCAACCCTACTGGTGGTAACACAAACTACGCACAGAAGTTCCAGGGCAGAGTCACCATGACCAGTGACACGTCCACGAGCACAGTCTACATGGAGCTGAGCAGCCTGACATCTGAGGACACGGCCGTCTATTACTGTGCGAGATTTGACTACTGGGGCCAGGGACCCTGGTCACCGTCTCCTCA
>GJNZTB402HCODN_1
GAAGTGCAGCTGGTGCAGTCTGGGGCTGAGGTGAAGAAGCCTGGGGCCTCAGTGAAGGTTTCCTGCAAGGCATCTGGATACACCTTCACCAGCTACTATATACACTGGGTGCGACAGGCCCCTGGACAAGGGCTTGAGTGGATGGGAGTAATCAACCCTACTGGTGGTAACACAAACTACGCACAGAAGTTCCAGGGCAGAGTCACCATGACCAGTGACACGTCCACGAGCACAGTCTACATGGAGCTGAGCAGCCTGACATCTGAGGACACGGCCGTCTATTACTGTGCGAGATTTGACTACTGGGGCCAGGGAACCCTGGTCACCGTCTCCTCA
>GJNZTB401AKHID_1
GAAGTGCAGCTGGTGCAGTCTGGGGCTGAGGTGAAGAAGCCTGGGGCCTCAGTGAAGGTTTCCTGCAAGGCATCTGGATACACCTTCACCAGCTACTATATACACTGGGTGCGACAGGCCCCTGGACAAGGGCTTGAGTGGATGGGAGTAATCAACCCTACTGGTGGTAACACAAACTACGCACAGAAGTTCCAGGGCAGAGTCACCATGACCAGTGACGCGTCCACGAGCACAGTCTACATGGAGCTGAGCAGCCTGACATCTGAGGACACGGCCGTCTATTACTGTGCGAGATTTGACTACTGGGGCCAGGGAACCCTGGTCACCGTCTCCTCA
>GJNZTB402GVVQX_1
GAAGTGCAGCTGGTGCAGTCTGGGGCTGAGGTGAAGAAGCCTGGGGCCTCAGTGAAGGTTTCCTGCAAGGCATCTGGATACACCTTCACCAGCTACTATATACACTGGGTGCGACAGGCCCCTGGACAAGGGCTTGAGTGGATGGGAGTAATCAACCCTACTGGTGGTAACACAAAACTACGCACAGAAGTTCCAGGGCAGAGTCACCATGACCAGTGACACGTCCACGAGCACAGTCTACATGGAGCTGAGCAGCCTGACATCTGAGGACACGGCCGTCTATTACTGTGCGAGATTTGACTACTGGGGCCAGGGAACCCTGGTCACCGTCTCCTCA
>GJNZTB401DXTVE_1
GAAGTGCAGCTGGTGCAGTCTGGGGCTGAGGTGAAGAAGCCTGGGGCCTCAGTGAAGGTTTCCTGCAAGGCATCTGGATACACCTTCACCAGCTACTATATACACTGGGTGCGACAGGCCCCTGGACAAGGGCTTGAGTGGATGGGAGTAATCAACCCTACTGGTGGTAACACAAACTACGCACAGAAGTTCCAGGGCAGAGTCACCATGACCAGTGACACGTCCACGAGCACAGTCTACATGGAGCTGAGCAGCCTGACATCTGAGGACACGGCCGTCTATTACTGTGCGAGATTTGACTACTGGGGCCAGGGACCCTGGTCACCGTCTCCGTCA
>GJNZTB401AJE9T_1
GAAGTGCAGCTGGTGCAGTCTGGGGCTGAGGTGAAGAAGCCTGGGGCCTCAGTGAAGGTTTCCTGCAAGGCATCTGGATACACCTTCACCAGCTACTATATACACTGGGTGCGACAGGCCCCTGGACAAGGGCTTGAGTGGATGGGAGTAATCAACCCTACTGGTGGTAACACAAACTACGCACAGAAGTTCCAGGGCAGAGTCACCATGACCAGTGACACGTCCACGAGCACAGTCTACATGGAGCTGAGCAGCCTGACATCTGAGGACACGGCCGTCTATTACTGTGCGAGATTTGACTACTGGGGCCAGGGAACCCTGGTCACCGTCTCCTCA
>GJNZTB402J52FT_1
GAAGTGCAGCTGGTGCAGTCTGGGGCTGAGGTGAAGAAGCCTGGGGCCTCAGTGAAGGTTTCCTGCAAGGCATCTGGATACACCTTCACCAGCTACTATATACACTGGGTGCGACAGGCCCCTGGACAAGGGCTTGAGTGGATGGGAGTAATCAACCCCTACTGGTGGTAACACAAACTACGCACAGAAGTTCCAGGGCAGAGTCACCATGACCAGTGACACGTCCACGAGCACAGTCTACATGGAGCTGAGCAGCCTGACATCTGAGGACACGGCCGTCTATTACTGTGCGAGATTTGACTACTGGGGCCAGGGAACCCTGGTCACCGTCTCCTCA
>GJNZTB402GEH4R_1
GAAGTGCAGCTGGTGCAGTCTGGGGCTGAGGTGAAGAAGCCTGGGGCCTCAGTGAAGGTTTCCTGCAAGGCATCTGGATACACCTTCACCAGCTACTATATACACTGGGTGCGACAGGCCCCTGGACAAGGGCTTGAGTGGATGGGAGTAATCAACCCTACTGGTGGTAACACAAACTACGCACAGAAGTTCCAGGGCAGAGTCACCATGACCAGTGACACGTCCACGAGCACAGTCTACATGGAGCTGAGCAGCCTGACATCTGAGGACACGGCCGTCTATTACTGTGCGAGATTTGACTACTGGGGCCAGGGAACCCTGGTCACCGTCTCCTCA
>GJNZTB402IO95I_1
GAAGTGCAGCTGGTGCAGTCTGGGGCTGAGGTGAAGAAGCCTGGGGCCTCAGTGAAGGTTTCCTGCAAGGCATCTGGATACACCTTCACCAGCTACTATATACACTGGGTGCGACAGGCCCCTGGACAAGGGCTTGAGTGGATGGGAGTAATCAACCCTACTGGTGGTAACACAAACTACGCACAGAAGTTCCAGGGCAGAGTCACCATGACCAGTGACACGTCCACGAGCACAGTCTACATGGAGCTGAGCAGCCTGACATCTGAGGACACGGCCGTCTATTACTGTGCGAGATTTGACTACTGGGGCCAGGGAACCCTGGTCACCGTCTCCTCA
>GJNZTB402JJYRI_1
GAAGTGCAGCTGGTGCAGTCTGGGGCTGAGGTGAAGAAGCCTGGGGCCTCAGTGAAGGTTTCCTGCAAGGCATCTGGATACACCTTCACCAGCTACTATATACACTGGGTGCGACAGGCCCCTGGACAAGGGCTTGAGTGGATGGGAGTAATCAACCCTACTGGTGGTAACACAAACTACGCACAGAAGTTCCAGGGCAGAGTCACCATGACCAGTGACACGTCCACGAGCACAGTCTACATGGAGCTGAGCAGCCTGACATCTGAGGACACGGCCGTCTATTACTGTGCGAGATTTGACTACTGGGGCCAGGGAACCCTGGTCACCGTCTCCTCA
>GJNZTB402FC883_1
GAAGTGCAGCTGGTGCAGTCTGGGGCTGAGGTGAAGAAGCCTGGGGCCTCAGTGAAGGTTTCCTGCAAGGCATCTGGATACACCTTCACCAGCTACTATATACACTGGGTGACGACAGGCCCCTGGACAAGGGCTTGAGTGGATGGGAGTAATCAAACCCTACTGGTGGTAACACAAAACTACGCACAGAAGTTCCAGGGCAGAGTCACCATGACCAGTGACACGTCCACGAGCACAGTCTACATGGAGCTGAGCAGCCTGACATCTGAGGACACGGCCGTCTATTACTGTGCGAGATTTGACTACTGGGGCCAGGGAACCCTGGTCACCGTCTCCTCA
>GJNZTB402GLJTK_1
GAAGTGCAGCTGGTGCAGTCTGGGGCTGAGGTCGAAGAAGCCTGGGGCCTCAGTGAAGGTTTCCTGCAAGGCATCTGGATACACCTTCACCAGCTACTATATACACTGGGTGCGACAGGCCCCTGGACAAGGGCTTGAGTGGATGGGAGTAATCAACCCTACTGGTGGTAACACAAACTACGCACAGAAGTTCCAGGGCAGAGTCACCATGACCAGTGACACGTCCACGAGCACAGTCTACATGGAGCTGAGCAGCCTGACATCTGAGGACACGGCCGTCTATTACTGTGCGAGATTTGACTACTGGGGCCAGGGAACCCTGGTCACCGTCTCCTCA
>GJNZTB401EDDFM_1
GAAGTGCAGCTGGTGCAGTCTGGGGCTGAGGTGAAGAAGCCTGGGGCCTCAGTGAAGGTTTCCTGCAAGGCATCTGGATACACCTTCACCAGCTACTATATACACTGGGTGCGACAGGCCCCTGGACAAGGGCTTGAGTGGATGGGAGTAATCAACCCTACTGGTGGTAACACAAACTACGCACAGAAGTTCCAGGGCAGAGTCACCATGACCAGTGACACGTCCACGAGCACAGTCTACATCGGAGCCTGAGCAGCCTGACATCTGAGGCACGGCCGTCTATTACTGTGCGAGATTTGACTACTGGGGCCAGGGAACCCTGGTCACCGTCTCCTCA
>GJNZTB401EDB8Q_1
GAAGTGCAGCTGGTGCAGTCTGGGGCTGAGGTGAAGAAGCCTGGGGCCTCAGTGAAGGTTTCCTGCAAGGCATCTGGATACACCTTCACCAGCTACTATATACACTGGGTGCGACAGGCCCCTGGACAAGGGCTTGAGTGGATGGGAGTAATCAACCCTACTGGTGGTAACACAAACTACGCACAGAAGTTCCAGGGCAGAGTCACCATGACCAGTGACACGTCCACGAGCACAGTCTACATGGAGCTGAGCAGCCTGACATCTGAGGACACGGGCCTCTATTACTGTGCGAGATTTGACTACTGGGGCCAGGGAACCCTGGTCCACCGTCTCCTCA
>GJNZTB401AD89V_1
GAAGTGCAGCTGGTGCAGTCTGGGGCTGAGGTGAAGAAGCCTGGGGCCTCAGTGAAGGTTTCCTGCAAGGCATCTGGATACACCTTCACCAGCTACTATATACACTGGGTGCGACAGGCCCCTGGACAAGGGCTTGAGTGGATGGGAGTAATCAACCCTACTGGTGGTAACCACAAACGTACGCACAGAAGTTCCAGGGCAGAGTCACCGATGACCAGTGACACGTCCACGAGCACAGTCTACATGGAGCTGAGCAGCCTGACATCTGGAGGACACGGGCCGTCTATTACTGTGCCGAGATTTGACTACTGGGGCCAGGGGAACCCTGGTCACCGTCTCCTCA
>GJNZTB401EB7QS_1
GAAGTGCAGCTGGTGCAGTCTGGGGCTGAGGTGAAGAAGCCTGGGGCCTCAGTGAAGGTTTCCTGCAAGGCATCTGGATACACCTTCACCAGCTACTATATACACTGGGTGCGACAGGCCCCTGGACAAGGGCTTGAGTGGATGGGAGTAATCAACCCTACTGGTGGTAACACAAACTACGCACAGAAGTTCCAGGGCAGAGTCACCATGACCAGTGACACGTCCACGAGCACAGTCTACATGGAGCTGAGCAGCCTGACATCTGAGGACACGGGCCGTCTATTACTGTGCGAGATTTGACTACTGGGGCCAGGGACCCTGGTCACCGTCTCCTCA
>GJNZTB402HF24Y_1
GAAGTGCAGCTGGTGCAGTCTGGGGCGTGAGGTGAAGAAGCCTGGGGCCTCAGTGAAGGTTTCCTGCAAGGCATCTGGATACACCTTCACCAGCTACTATATACACTGGGTGCGACAGGCCCCTGGACAAGGGCTTGAGTGGATGGGAGTAATCAACCCTACTGGTGGTAACACAAACTACGCACAGAAGTTCCAGGGCAGAGTCACCATGACCAGTGACACGTCCACGAGCACAGTCTACATGGAGCTGAGCAGCCTGACATCTGAGGACACGGCCGTCTATTACTGTGCGAGATTTGACTACTGGGGCCAGGGAACCCTGGTCACCGTCTCCTCA
>GJNZTB401AQMKK_1
GAAGTGCAGCTGGTGCAGTCTGGGGCTGAGGTGAAGAAGCCTGGGGCCTCAGTGAAGGTTTCCTGCAAGGCATCTGGATACACCTTCACCAGCTACTATATACACTGGGTGCGACAGGCCCCTGGACAAGGGCTTGAGTGGATGGGAGTAATCAACCCTACTGGTGGTAACACAAACTACGCACAGAAGTTCCAGGGCAGAGTCACCATGACCAGTGACACGTCCACGAGCACAGTCTACATGGAGCTGAGCAGCCTGACATCTGAGGACACGGCCGTCTATTACTGTGCGAGATTTGACTACTGGGGCCAGGGAACCCTGGTCACCGTCTCCTCA
>GJNZTB402IA8KK_1
GAAGTGCAGCTGGNGCAGTCTGGGGCTGAGGTGAAGAAGCCTGGGGCCTCAGTGAAGGTTTCCTGCAAGGCATCTGGATACACCTTCACCAGCTACTATATACACTGGGTGCGACAGGCCCCTGGACAAGGGCTTGAGTGGATGGGAGTAATCAACCCTACTGGTGGTAACACAAACTACGCACAGAAGTTCCAGGGCAGAGTCACCATGACCAGTGACACGTCCACGAGCACAGTCTACATGGAGCTGAGCAGCCTGACATCTGAGGACACGGCCGTCTATTACTGTGCGAGATTTGACTACTGGGGCCAGGGAACCCTGGTCACCGTCTCCTCA
>GJNZTB401COR0L_1
GAAGTGCAGCTGGTGCAGTCTGGGGCTGAGGTGAAGAAGCCTGGGGCCTCAGTGAAGGTTTCCTGCAAGGCATCTGGATACACCTTCACCAGCTACTATATACACTGGGTGCGACAGGCCCCTGGACAAGGGCTTGAGTGGATGGGAGTAATCAACCCTACTGGTGGTAACACAAACTACGCACAGAAGTTCCAGGGCAGAGTCACCATGACCAGTGACACGTCCACGAGCACAGTCTACATGGAGCTGAGCAGCCTGACATCTGAGGACACGGCCGTNTATTACTGTGCGAGATTTGACTACTGGGGCCAGGGAACCCTGGTCCACCGTCTCCTCA
>GJNZTB402G8DTR_1
GAAGTGCAGCTGGTGCAGTCTGGGGCTGAGGTGAAGAAGCCTGGGGCCTCAGTGAAGGTTTCCTGCAAGGCATCTGGATACACCTTCACCAGCTACTATATACACTGGGTGCGACAGGCCCCTGGACAAGGGCTTGAGTGGATGGGAGTAATCAACCCTACTGGTGGTAACACAAACTACGCACAGAAGTTCCAGGGCAGAGTCACCATGACCAGTGACACGTCCACGAGCACCAGTCTACATGGAGCTGAGCAGCCTGACATCTAGAGGACACGGCCGTCTATTACTGTGCGAGATTTGACTACTGGGGCCAGGGAACCCTGGTCCACCGTCTCCTCA
>GJNZTB402FO28G_1
GAAGTGCAGCTGGTGCAGTCTGGGGCTGAGGTGAAGAAGCCTGGGGCCTCAGTGAAGGTTTCCTGCAAGGCATCTGGATACACCTTCACCAGCTACTATATACACTGGGTGCGACAGGCCCCTGGACAAGGGCTTGAGTGGATGGGAGTAATCAACCCTACTGGTGGTAACACAAACTACGCACAGAAGTTCCAGGGCAGAGTCACCATGACCAGTGACACGTCCACGAGCACAGTCTACATGGAGCTGAGCAGCCTGACATCTGAGGACACGGCCGTCTATTACTGTGCGAGATTTGACTACTGGGGCCAGGGAACCCTGGTCCACCGTCTCCTCA
>GJNZTB402GQ2EW_1
GAAGTGCAGCTGGTGCAGTCTGGGGCTGAGGTGAAGAAGCCTGGGGCCTCAGTGAAGGTTTCCTGCAAGGCATCTGGATACACCTTCACCAGCTACTATATACACTGGGTGCGACAGGCCCCTGGACAAGGGCTTGAGTGGATGGGAGTAATCAACCCTACTGGTGGTAACACAAACTACGCACAGAAGTTCCAGGGCAGAGTCACCATGACCAGTGACACGTCCACGAGCACAGTCTACATGGAGCTGAGCAGCCTGACATCTGAGGACACGGCCGTCTATTACTGTGCGAGATTTGACTACTGGGGCCAGGGAACCCTGGTCCACCGTCTCCTCA
>GJNZTB401BYRZ7_1
GAAGTGCAGCTGGTGCAGTCTGGGGCTGAGGTGAAGAAGCCTGGGGCCTCAGTGAAGGTTTCCCTGCAAGGCATCTGGATACACCTTCACCAGCTACTATATACACTGGGTGCGACAGGCCCCTGGACAAGGGCTTGAGTGGATGGGAGTAATCAACCCTACTGGTGGTAACACAAACTACGCACAGAAGTTCCAGGGCAGAGTCACCATGACCAGTGACACGTCCACGAGCACAGTCTACATGGAGCTGAGCAGCCTGACATCTGAGGACACGGCCGTCTATTACTGTGCGAGATTTGACTACTGGGGCCAGGGGAACCCTTGGTCCACCGTCTCCTCA
>GJNZTB402HO7RY_1
GAAGTGCAGCTGGTGCAGTCTGGGGCTGAGGTGAAGAAGCCTGGGGCCTCAGTGAAGGTTTCCTGCAAGGCATCTGGATACACCTTCACCAGCTACTATATACACTGGGTGCGACAGGCCCCTGGACAAGGGCTTGAGTGGATGGGAGTAATCAACCCTACTGGTGGTAACACAAACTACGCACAGAAGTTCCAGGGCAGAGTCACCATGACCAGTGACACGTCCACGAGCACAGTCTACATGGAGCTGAGCAGCCTGACATCTGAGGACACGGCCGTCTATTACTGTGCGGAGATTTGACTACTGGGGCCAGGGAACCCTGGTCCACCGTCTCCTCA
>GJNZTB402GGTAP_1
GAAGTGCAGCTGGTGCAGTCTGGGGCTGAGGTGAAGAAGCCTGGGGCCTCAGTGAAGGTTTCCTGCAAGGCATCTGGATACACCTTCACCAGCTACTATATACACTGGGTGCGACAGGCCCCTGGACAAGGGCTTGAGTGGATGGGAGTAATCAACCCTACTGGTGGTAACACAAACTACGCACAGAAGTTCCAGGGCAGAGTCACCATGACCAGTGACACGTCCACGAGCACAGTCTACATGGAGCTGAGCAGCCTGACATCTGAGGACACGGCCGTCTATTACTGTGCGAGATTGACTACTGGGGCCAGGGAACCCTGGTCACCGTCTCCGTCA
>GJNZTB402JSGXU_1
GAAGTGCAGCTGGTGCAGTCTGGGGCTGAGGTGAAGAAGCCTGGGGCCTCAGTGAAGGTTTCCTGCAAGGCATCTGGATACACCTTCACCAGCTACTATATACACTGGGTGCGACAGGCCCCCTGGACAAGGGCTTGGAGTGGATGGGAGTAATCAACCCTACTGGTGGTAACACAAACTACGCACAGAAGTTCCAGGGCAGAGTCACCATGACCAGTGACACGTCCACGAGCACAGTCTACATGGAGCTGAGCAGCCTGACATCTGAGGACACGGCCGTCTATTACTGTGCGAGATTTGGACTACTGGGGCCAGGGAACCCTGGTCACCGTCTCCGTCA
>GJNZTB402I1UW8_1
GAAGTGCAGCTGGTGCAGTCTGGGGCTGAGGTGAAGAAGCCTGGGGCCTCAGTGAAGGTTTCCTGCAAGGCATCTGGATACACCTTCACCAGCTACTATATACACTGGGTGCGACAGGCCCCTGGACAAGGGCTTGAGTGGATGGGAGTAATCAACCCTACTGGTGGTAACACAAAACTACGCACAGAAGTTCCAGGGCAGAGTCACCATGACCAGTGACACGTCCACGAGCACAGTCTACATGGAGCTGAGCAGCCTGACATCTGAGGACACGGCCGTCTATTACTGTGCGAGATTGACTACTGGGGCCAGGGGAACCCTGGTCACCGTCTCCGTCA
>GJNZTB401BAO47_1
GAAGTGCAGCTGGTGCAGTCTGGGGCTGAGGTGAAGAACGCCTGGGGCCTCAGTGAAGGTTTCCTGCAAGGCATCTGGATACACCTTCACCAGCTACTATATACACTGGGTGCGACAGGCCCCTGGACAAGGGCTTGAGTGGATGGGAGTAATCAACCCTACTGGTGGTAACACAAACTACGCACAGAAGTTCCAGGGCAGAGTCACCATGACCAGTGACACGTCCACGAGCACAGTCTACATGGAGCTGAGCAGCCTGACATCTGAGGACACGGCCGTCTATTACTGTGCGAGATTGACTACTGGGGCCAGGGAACCCTGGTCACCGTCTCCGTCA
>GJNZTB401DU42P_1
GAAGTGCAGCTGGTGCAGTCTGGGGCTGAGGTGAAGAAGCCTGGGGCCTCAGTGAAGGTTTCCTGCAAGGCATCTGGATACACCTTCACCAGCTACTATATACACTGGGTGCGACAGGCCCCTGGACAAGGGCTTGAGTGGATGGGAGTAATCAACCCTACTGGTGGTAACACAAACTACGCACAGAAGTTCCAGGGCAGAGTCACCATGACCAGTGACACGTCCACGAGCACAGTCTACATGGAGCTGAGCAGCCTGACATCTGAGGACACGGCCGTCTATTACTGTGCGAGATTGACTACTGGGGCCAGGGAACCCTGGTCACCGTCTCCGTCA
>GJNZTB401CDYY7_1
GAAGTGCAGCTGGTGCAGTCTGGGGCTGAGGTGAAGAAGCCTGGGGCCTCAGTGAAGGTTTCCTGCAAGGCATCTGGATACACCTTCACCAGCTACTATATACACTGGGTGCGACAGGCCCCTGGACAAGGGCTTGAGTGGATGGGAGTAATCAACCCTACTGGTGGTAAACACAAACTACGCACAGAAGTTCCAGGGCAGAGTCACCATGACCAGTGACACGTCCACGAGCACAGTCTACATGGAGCTGAGCAGCCTGACATCTGAGGACACGGCCGTCTATTACTGTGCGAGATTGACTACTGGGGCCAGGGAACCCTGGTCACCGTCTCCGTCA
>GJNZTB402IKXS5_1
GAAGTGCAGCTGGTGCAGTCTGGGGCTGAGGTGAAGAAGCCTGGGGCCTCAGTGAAGGTTTCCTGCAAGGCATCTGGATACACCTTCACCAGCTACTATATACACTGGGTGCGACAGGCCCCTGGACAAGGGCTTGAGTGGATGGGAGTAATCAACCCTACTGGTGGTAACACAAACTACGCACAGAAGTTCCAGGGCAGAGTCACCATGACCAGTGACACGTCCACGAGCACAGTCTACATGGAGCTGAGCAGCCTGACATCTGAGGACACGGCCGTCTATTACTGTGCGAGATTGACTACTGGGGCCAGGGAACCCTGGTCACCGTCTCCGTCA
>GJNZTB402I3ABO_1
GAAGTGCAGCTGGTGCAGTCTGGGGCTGAGGTGAAGAAGCCTGGGGCCTCAGTGAAGGTTTCCTGCAAGGCATCTGGATACACCTTCACCAGCTACTATATACACTGGGTGCGACAGGCCCCTGGACAAGGGCTTGAGTGGATGGGAGTAATCAACCCTACTGGTGGTAACACAAACTACGCACAGAAGTTCCAGGGCAGAGTCACCATGACCAGTGACACGTCCACGAGCACAGTCTACATGGAGCTGAGCAGCCTGACATCTGAGGACACGGCCGTCTATTACTGTGCGAGATTTGACTACTGGGCCGAGGAACCCGTGGTCACCGTCTCCTCA
>GJNZTB402HDFN5_1
GAAGTGCAGCTGGTGCAGTCTGGGGCTGAGGTGAAGAAGCCTGGGGCCTCAGTGAAGGTTTCCTGCAAGGCATCTGGATACACCTTCACCAGCTACTATATACACTGGGTGCGACAGGCCCCTGGACAAGGGCTTGAGTGGATGGGAGTAATCAACCCTACTGGTGGTAACACAAACTACGCACAGAAGTTCCACGGGCGAGAGTCACCATGACCAGTGACACGTCCACGAGCACAGTCTACATGGAGCTGAGCAGCCTGACATCTGAGGACACGGCCGTCTATTACTGTGCGAGATTTGACTACTGGGGCCGAGGAACCCTGGTCACCGTCTCCTCA
>GJNZTB402GFC55_1
GAAGTGCAGCTGGTGCAGTCTGGGGCTGAGGTGAAGAAGCCTGGGGCCTCAGTGAAGGTTTCCTGCAAGGCATCTGGATACACCTTCACCAGCTACTATATACACTGGGTGCGACAGGCCCCTGGACAAGGGCTTGAGTGGATGGGAGTAATCAACCCTACTGGTGGTAACACAAACTACGCACAGAAGTTCCAGGGCAGAGTCACCATGACCAGTGACACGTCCACGAGCACAGTCTACATGGAGCTGAGCAGCCTGACATCTGAGGACACGGCCGTCTATTACTGTGCGAGATTTGACTACTGGGGCCAGGGAACCCTGGTCACCGTCTCCTCG
>GJNZTB402GIB3R_1
GAAGTGCAGCTGGTGCAGTCTGGGGCTGAGGTGAAGAAGCCGTGGGGCCTCAGTGAAGGTTTCCTGCAAGGCATCTGGATACACCTTCACCAGCTACTATATACACTGGGTGCGACAGGCCCCCTGGACAAGGGCTTGAGTGGATGGGAGTAATCGAACCCCTACTGGTGGTAACACAAACTACGCACAGAAGTTCCAGGGCAGTAGGTCACCCGTATGACCAGTGACACGTCCACGAGCACAGTCTACATGGAGCTGAGCAGCCTGACATCTGAGGACACGGCCGTCTATTACTGTGCGAGATTTGACTACTGGGGCCAGGGAACCCTGGTCACCGTCTCCTCA
>GJNZTB402G13ZS_1
GAAGTGCAGCTGGTGCAGTCTGGGGCTGAGGTGAAGAAGCCTGGGGCCTCAGTGAACGGTTTCCTGCAAGGCATCTGGATACACCTTCACCAGCTACTATATACACTGGGTGCGACAGGCCCCTGGACAAGGGCTTGAGTGGATGGGAGTAATCAACCCTACTGGTGGTAACACAAACTACGCACAGAAGTTCCAGGGCAGAGTCACCATGACCAGTGACACGTCCACGAGCACAGTCTACATGGAGCTGAGCAGCCTGACATCTGAGGACACGGCCGTCTATTACTGTGCGAGATTTGACTACTGGGGCCAGGGAACCCTGGTCACCGTCTCCTCA
>GJNZTB402FHRKR_1
GAAGTGCAGCTGGTGCAGTCTGGGGCTGAGGTGAAGAAGCCTGGGGCCTCAGTGAAGGTTTTCCTGCAAGGCATCTGGATACACCTTCACCAGCTACTATATACACTGGGTGCGACAGGCCCCTGGACAAGGGCTTGAGTGGATGGGAGTAATCAACCCTACTGGTGGTAACACAAACTACGCACAGAAGTTCCAGGGCAGAGTCACCATGACCAGTGACACGTCCACGAGCACAGTCTACATGGAGCTGAGCAGCCTGACATCTGAGGACACGGCCGTCTATTACTGTGCGAGATTTTGACTACTGGGGCCAGGGAACCCTGGTCACCGTCTCCTCA
>GJNZTB402GXKLT_1
GAAGTGCAGCTGGTGCAGTCTGGGGCTGAGGTGAAGAAGCCTGGGGCCTCAGTGAAGGTTTCCTGCAAGGCATCTGGATACACCTTCACCAGCTACTATATACACTGGGTGCGACAGGCCCCTGGACAAGGGCTTGAGTGGATGGGAGTAATCAACCCTACTGGTGGTAACACAAACTACGCACAGAAGTTCCAGGGCAGAGTCACCATGACCAGTGACACGTCCACGAGCACAGTCTACATGGAGCTGAGCAGCCTGACATCTGAGGACACGGCCGTCTATTACTGTGCGAGATTTTGACTACTGGGGCCAGGGAACCCTGGTCACCGTCTCCTCA
>GJNZTB402F3CDS_1
GAAGTGCAGCTGGTGCAGTCTGGGGCTGAGGTGAAGAAGCCTGGGGCCTCAGTGAAGGTTTCCTGCAAGGCATCTGGATACACCTTCACCAGCTACTATATACACTGGGTGCGACAGGCCCCTGGACAAGGGCTTGAGTGGATGGGAGTAATCAACCCTACTGGTGGTAACACAAACTACGCACAGAAGTTCCAGGGCAGAGTCACCATGACCAGTGACACGTCCACGAGCACAGTCTACATGGAGCTGAGCAGCCTGACATCTGAGGACACGGCCGTCTATTACTGTGCGAGATTTGACTACTGGGGCCAGGGAACCCTGGTCACCGTCTCCTCA
>GJNZTB402G5GVN_1
GAAGTGCAGCTGGTGCAGTCTGGGGCTGAGGTGAAGAAGCCGTGGGGCCTCAGTGAAGGTTTCCTGCAAGGCATCTGGATACACCTTCACCAGCTACTATATACACTGGGTGCGACAGGCCCCTGGACAAGGGCTTGAGTGGATGGGAGTAATCAACCCTACTGGTGGTAACACAAACTACGCACAGAAGTTCCAGGGCAGAGTCACCATGACCAGTGACACGTCCACGAGCACAGTCTACATGGAGCTGAGCAGCCTGACATCTGAGGACACGGCCGTCTATTACTGTGCGAGATTTGACTACTGGGGCCAGGGAACCCTGGTCACCGTCTCCTCA
>GJNZTB402HA6Z8_1
GAAGTGCAGCTGGTGCAGTCTGGGGCTGAGGTGAAGAAGCCTGGGGCCTCAGTGAAGGTTTCCTGCAAGGCATCTGGATACACCTTCACCAGCTACTATATACACTGGGTGCGACAGGCCCCTGGACAAGGGCTTGAGTGGATGGGAGTAATCAACCCTACTGGTGGTAACACAAACTACGCACAGAAGTTCCAGGGCAGAGTCACCATGACCAGTGACACGTCCACGAGCACAGTCTACATGGAGCTGAGCAGCCTGACATCTGAGGACACGGCCGTCTATTACTGTGCGAGATTTGACTACTGGGGCCAGGGAACCCTGGTCACCGTCTCCTCA
>GJNZTB401EGVPC_1
GAAGTGCAGCTGGTGCAGTCTGGGGCTGAGGTGAAGAAGCCTGGGGCCTCAGTGAAGGTTTCCTGCAAGGCATCTGGATACACCTTCACCAGCTACTATATACACTGGGTGCGACAGGCCCCTGGACAAGGGCTTGAGTGGATGGGAGTAATCAACCCTACTGGTGGTAACACAAACTACGCACAGAAGTTCCAGGGCAGAGTCACCATGACCAGTGACACGTCCACGAGCACAGTCTACATGGAGCTGAGCAGCCTGACATCTGAGGACACGGCCGTCTATTACTGTGCGAGATTTGACTACTGGGGCCAGGGAACCCTGGTCACCGTCTCCTCA
>GJNZTB401DVQQK_1
GAAGTGCAGCTGGTGCAGTCTGGGGCTGAGGTGAAGAAGCCTGGGGCCTCAGTGAAGGTTTCCTGCAAGGCATCTGGATACACCTTCACCAGCTACTATATACACTGGGTGCGACAGGCCCCTGGACAAGGGCTTGAGTGGATGGGAGTAATCAACCCTACTGGTGGTAACACAAACTACGCACAGAAGTTCCAGGGCAGAGTCACCATGACCAGTGACACGTCCACGAGCACAGTCTACATGGAGCTGAGCAGCCTGACATCTGAGGACACGGCCGTCTATTACTGTGCGAGATTTGACTACTGGGGCCAGGGAACCCTGGTCACCGTCTCCTCA
>GJNZTB402H8U71_1
GAAGTGCAGCTGGTGCAGTCTGGGGCTGAGGTCGAAGAAGCCTGGGGCCTCAGTGAAGGTTTCCTGCAAGGCATACTGGATACACCTTCACCAGCTACTATATACACTGGGTGCGACAGGCCCCTGGACAAGGGCTTGAGTGGATGGGGAGTAATCAACCCCTACTGGTGGTAACACAAACTACGCACAGAAGTTCCAGGGCAGAGTCACCATGACCAGTGACACGTCCACGAGCACAGTCTACATGGAGCTGAGCAGCCTGACATCTGAGGACAACGGCCGTCTATTACTGTGCGAGATTTGACTACTGGGGCCAGGGAACCCTGGTCACCGTCTCCTCA
>GJNZTB402JPZ93_1
GAAGTGCAGCTGGTGCAGTCTGGGGCTGAGGTGAAGAAGCCTGGGGCCTCAGTGAAGGTTTCCTGCAAGGCATACTGGATACACCTTCACCAGCTACTATATACACTGGGTGCGACAGGCCCCTGGACAAGGGCTTGAGTGGATGGGGAGTAATCAACCCCTACTGGGTGGTAACACAAACTACGCACAGAAGTTCCAGGGCAGAGTCACCGATGACCAGTGACACGTCCACGAGCACAGTCTACATGGAGCTCGAGCAGCCTGACATCTGAGGACACGGCCGTCGTATTACTGTGCGAGATTTGACTACTGGGGCCAGGGAACCCTGGTCACCGGTCTCCTCA
>GJNZTB401AGHQY_1
GAAGTGCAGCTGGTGCAGTCTGGGGCTGAGGTCGAAGAAGCCTGGGGCCTCAGTGAAGGTTTCCTGCAAGGCATACTGGATACACCTTCACCAGCTACTATATACACTGGGTGCGACAGGCCCCTGGACAAGGGCTTGAGTGGATGGGGAGTAATCAACCCTACTGGTGGTAACACAAACTACGCACAGAAGTTCCAGGGCAGAGTCACCATGACCAGTGACACGTCCACGAGCACAGTCTACATGGAGCTCGAGCGAGCCTGACATCTGAGGACACGGCCGTCTATTACTGTGCGAGATTTGACTACTGGGGCCAGGGAACCCTGGTCACCGTCTCCTCA
>GJNZTB401C1LRM_1
GAAGTGCAGCTGGTGCAGTCTGGGGCTGAGGTGAAGAAGCCTGGGGCCTCAGTGAAGGTTTCCTGCAAGGCATCTGGATACACCTTCACCAGCTACTATATACACTGGGTGCGACAGGCCCCTGGACAAGGGCTTGAGTGGATGGGGAGTAATCAACCCTACTGGTGGTAACACAAACTACGCACAGAAGTTCCAGGGCAGAGTCACCATGACCAGTGACACGTCCACGAGCACCAGTCTACATGGAGCTGAGCAGCCTGACATCTGAGGACACGGGCCGTCTATTACTGTGCGAGATTTGGACTACTGGGGCCAGGGAACCCTGGTCACCGTCTCCTCA
>GJNZTB402GMO6H_1
GAAGTGCAGCTGGTGCAGTCTGGGGCTGAGGTGAAGAAGCCTGGGGCCTCAGTGAAGGTTTCCTGCAAGGCATCTGGATACACCTTCACCAGCTACTATATACACTGGGTGCGACAGGCCCCTGGACAAGGGCTTGAGTGGATGGGGAGTAATCAACCCTACTGGTGGTAACACAAACTACGCACAGAAGTTCCAGGGCAGAGTCACCATGACCAGTGACACGTCCACGAGCACAGTCTACATGGAGCTGAGCAGCCTGACATCTGAGGACACGGCCGTCTATTACTGTGCGAGATTTGACTACTGGGGCCAGGGAACCCTGGTCACCGTCTCCTCA
>GJNZTB402HNMRH_1
GAAGTGCAGCTGGTGCAGTCTGGGGCTGAGGTGAAGAAGCCTGGGGCCTCAGTGAAGGTTTCCTGCAAGGCATCTGGATACACCTTCACCAGCTACTATATACACTGGGTGCGACAGGCCCCTGGACAAGGGCTTGAGTGGATGGGGAGTAATCAACCCCTACTGGTGGTAACACAAACTACGCACAGAAGTTCCAGGGCAGAGTCACCATGACCAGTGACACATCCCACGAGCACAGTCTACATGGAGCTGAGCAGCCTGACATCTGAGGACACGGCCGTCTATTACTGTGCGAGATTTGACTACTGGGGCCAGGGAACCCCTGGTCACCGTCTCCTNA
>GJNZTB401AK3IS_1
GAAGTGCAGCTGGTGCAGTCTGGGGCTGAGGTGAAGAAGCCTGGGGCCTCAGTGAAGGTTTCCTGCAAGGCATCTGGATACACCTTCACCAGCTACTATATACACTGGGTGCGACAGGCCCCTGGACAAGGGCTTGAGTGGATGGGAGTAATCAACCCCTACTGGTGGTAACACAAACTACGCACAGAAGTTCCAGGGCAGAGTCACCATGACCAGTGACACGTCCACGAGCACAGTCTACATGGAGCTGAGCAGCCTGACATCTGAGGACACGGCCGTCTATTACTGTGCGAGATTTGACTACTGGGGCCAGGGAACCCTGGTCACCGTCTCCTCA
>GJNZTB401DBCZ0_1
GAAGTGCAGCTGGTGCAGTCTGGGGCTGAGGTGAAGAAGCCTGGGGCCTCAGTGAAGGTTTCCTGCAAGGCATCTGGATACACCTTCACCAGCTACTATATACACTGGGTGCGACAGGCCCCTGGACAAGGGCTTGAGTGGATGGGGAGTAATCGAACCCCTACTGGTGGTAACACAAACTACGCACAGAAGTTCCAGGGCAGAGTCACCATGACCAGTGACACGTCCACGAGCACAGTCTACATGGAGCTGAGCAGCCTGACATCTGAGGACACGGCCGTCTATTACTGTGCGAGATTTGACTACTGGGGCCAGGGACCCTGGTCACCGTCTCCTCA
>GJNZTB401D7UEF_1
GAAGTGCAGCTGGTGCAGTCTGGGGCTGAGGTGAAGGAAGCCTGGGGCCTCAGTGAAGGTTTCCTGCAAGGCATCTGGATACACCTTCACCAGCTACTATATACACTGGGTGCGACAGGCCCCTGGACAAGGGCTTGAGTGGATGGGGAGTAATCAACCCCTACTGGTGGTAACACAAACTACGCACAGAAGTTCCAGGGCAGAGTCACCATGACCAGTGACACGTCCACGAGCACAGTCTACATGGAGCTGAGCAGCCTGACATCTGAGGACACGGCCGTCTATTACTGTGCGAGATTTGACTACTGGGGCCAGGGAACCCTGGTCACCGTCTCCTCA
>GJNZTB401DFUBF_1
GAAGTGCAGCTGGTGCAGTCTGGGGCTGAGGTGAAGAAGCCTGGGGCCTCAGTGAAGGTTTCCTGCAAGGCATCTGGATACACCTTCACCAGCTACTATATACACTGGGTGCGACAGGCCCCTGGACAAGGGCTTGAGTGGATGGGGAGTAATCAACCCTACTGGTGGTAACACAAACTACGCACAGAAGTTCCAGGGCAGAGTCACCATGACCAGTGACACGTCCACGAGCACAGTCTACATGGAGCTGAGCAGCCTGACATCTGAGGACACGGCCGTCTATTACGTGTGCGAGATTTGACTACNGGGGCCAGGGGACCCTGGTCACCGTCTCCTCA
>GJNZTB401BE8FV_1
GAAGTGCAGCTGGTGCAGTCTGGGGCTGAGGTGAAGAAGCCTGGGGCCTCAGTGAAGGTTTCCTGCAAGGCATCTGGATACACCTTCACCAGCTACTATATACACTGGGTGCGACAGGCCCCTGGACAAGGGCTTGAGTGGATGGGGAGTAATCAACCCTACTGGTGGTAACACAAACTACGCACAGAAGTTCCAGGGCAGAGTCACCATGACCAGTGACACGTCCACGAGCACAGTCTACATGGAGCTGAGCAGCCTGACATCTGAGGACACGGCCGTCTATTACTGTGCGAGATTTTGACTACTGGGGCCAGGGGAACCCTGGTCACCGTCTCCTCA
>GJNZTB401AM8A5_1
GAAGTGCAGCTGGTGCAGTCTGGGGCTGAGGTGAAGAAGCCTGGGGCCTCAGTGAAGGTTTCCTGCAAGGCATCTGGATACACCTTCACCAGCTACTATATACACTGGGTGCGACAGGCCCCTGGACAAGGGCTTGAGTGGATGGGGAGTAATCAACCCTACTGGTGGTAACACAAACTACGCACAGAAGTTCCAGGGCAGAGTCACCATGACCAGTGACACGTCCACGAGCACAGTCTACATGGAGCTGAGCAGCCTGACATCTGAGGACACGGCCGTCTATTACTGTGCGAGATTTGACTACTGGGGCCAGGGGAACCCTGGTCACCGTCTCCTCA
>GJNZTB402JJA59_1
GAAGTGCAGCTGGTGCAGTCTGGGGCTGAGGTGAAGAAGCCTGGGGCCTCAGTGAAGGTTTCCTGCAAGGCATCTGGATACACCTTCACCAGCTACTATATACACTGGGTGCGACAGGCCCCTGGACAAGGGCTTGAGTGGATGGGGAGTAATCAACCCTACTGGTGGTAACACAAACTACGCACAGAAGTTCCAGGGCAGAGTCACCATGACCAGTGACACGTCCACGAGCACAGTCTACATGGAGCTGAGCAGCCTGACATCTGAGGACACGGCCGTCTATTACTGTGCGAGATTTGACTACTGGGGCCCAGGGGAACCCTGGTCACCGTCTCCTCA
>GJNZTB401DBA3Y_1
GAAGTGCAGCTGGTGCAGTCTGGGGCTGAGGTGAAGAAGCCTGGGGCCTCAGTGAAGGTTTCCTGCAAGGCATCTGGATACACCTTCACCAGCTACTATATACACTGGGTGCGACAGGCCCCTGGACAAGGGCTTGAGTGGATGGGGAGTAATCAACCCTACTGGTGGTAACACAAACTACGCACAGAAGTTCCAGGGCAGAGTCACCATGACCAGTGACACGTCCACGAGCACAGTCTACATGGAGCTGAGCAGCCTGACATCTGAGGACACGGCCGTCTATTACTGTGCGAGATTTGACTACTGGGGCCAGGGAACCCTGGTCACCGTCTCCTCA
>GJNZTB401CG3T3_1
GAAGTGCAGCTGGTGCAGTCTGGGGCTGAGGTGAAGAAGCCTGGGGCCTCAGTGAAGGTTTCCTGCAAGGCATCTGGATACACCTTCACCAGCTACTATATACACTGGGTGCGACAGGCCCCTGGACAAGGGCTTGAGTGGATGGGGAGTAATCAACCCTACTGGTGGTAACACAAAACTACGCACAGAAGTTCCAGGGCAGAGTCACCATGACCAGTGACACGTCCACGAGCACAGTCTACATGGAGCTGAGCAGCCTGACATCTGAGGACACGGCCGTCTATTACTGTGCGAGATTTGACTACTGGGGCCAAGGGAACCCTGGTCACCGTCTCCTCA
>GJNZTB401DWKQX_1
GAAGTGCAGCTGGTGCAGTCTGGGGCTGAGGTGAAGAAGCCTGGGGCCTCAGTGAAGGTTTCCTGCAAGGCATCTGGATACACCTTCACCAGCTACTATATACACTGGGTGCGACAGGCCCCTGGACAAGGGCTTGAGTGGATGGGGAGTAATCAACCCTACTGGTGGTAACACAAAACTACGCACAGAAGTTCCAGGGCAGAGTCACCATGACCAGTGACACGTCCACGAGCACAGTCTACATGGAGCTGAGCAGCCTGACATCTGAGGACACGGCCGTCTATTACTGTGCGAGATTTGACTACTGGGGCCAGGGAACCCTGGTCACCGTCTCCTCA
>GJNZTB402JFKUG_1
GAAGTGCAGCTGGTGCAGTCTGGGGCTGAGGTGAAGAAGCCTGGGGCCTCAGTGAAGGTTTCCTGCAAGGCATCTGGATACACCTTCACCAGCTACTATATACACTGGGTGCGACAGGCCCCTGGACAAGGGCTTGAGTGGATGGGGAGTAATCAACCCTACTGGTGGTAACACAAACTACGCACAGAAGTTCCAGGGCAGAGTCACCATGACCAGTGACACGTCCACGAGCACAGTCTACATGGAGCTGAGCAGCCTGACATCTGAGGACACGGCCGTCTATTACTGTGCGAGATTTGACTACTGGGGCCAGGGAACCCTGGTCACCGTCTCCTCA
>GJNZTB402JM15T_1
GAAGTGCAGCTGGTGCAGTCTGGGGCTGAGGTGAAGAAGCCTGGGGCCTCAGTGAAGGTTTCCTGCAAGGCATCTGGATACACCTTCACCAGCTACTATATACACTGGGTGCGACAGGCCCCTGGACAAGGGCTTGAGTGGATGGGGAGTAATCAACCCTACTGGTGGTAACACAAACTACGCACAGAAGTTCCAGGGCAGAGTCACCATGACCAGTGACACGTCCACGAGCACAGTCTACATGGAGCTGAGCAGCCTGACATCTGAGGACACGGCCGTCTATTACTGTGCGAGATTTGACTACTGGGGCCAGGGAACCCTGGTCACCGTCTCCTCA
>GJNZTB401BO5ZC_1
GAAGTGCAGCTGGTGCAGTCTGGGGCTGAGGTGAAGAAGCCTGGGGCCTCAGTGAAGGTTTCCTGCAAGGCATCTGGATACACCTTCACCAGCTACTATATACACTGGGTGCGACAGGCCCCTGGACAAGGGCTTGAGTGGATGGGGAGTAATCAACCCTACTGGTGGTAACACAAACTACGCACAGAAGTTCCAGGGCAGAGTCACCATGACCAGTGACACGTCCACGAGCACAGTCTACATGGAGCTGAGCAGCCTGACATCTGAGGACACGGCCGTCTATTACTGTGCGAGATTTGACTACTGGGGCCAGGGAACCCTGGTCACCGTCTCCTCA
>GJNZTB401BLIA7_1
GAAGTGCAGCTGGTGCAGTCTGGGGCTGAGGTGAAGAAGCCTGGGGCCTCAGTGAAGGTTTCCTGCAAGGCATCTGGATACACCTTCACCAGCTACTATATACACTGGGTGCGACAGGCCCCTGGACAAGGGCTTGAGTGGATGGGGAGTAATCAACCCTACTGGTGGTAACACAAACTACGCACAGAAGTTCCAGGGCAGAGTCACCATGACCAGTGACACGTCCACGAGCACAGTCTACATGGAGCTGAGCAGCCTGACATCTGAGGACACGGCCGTCTATTACTGTGCGAGATTTGACTACTGGGGCCAGGGAACCCTGGTCACCGTCTCCTCA
>GJNZTB402FTUWB_1
GAAGTGCAGCTGGTGCAGTCTGGGGCTGAGGTGAAGAAGCCTGGGGCCTCAGTGAAGGTTTCCTGCAAGGCATCTGGATACACCTTCACCAGCTACTATATACACTGGGTGCGACAGGCCCCTGGACAAGGGCTTGAGTGGATGGGGAGTAATCAACCCTACTGGTGGTAACACAAACTACGCACAGAAGTTCCAGGGCAGAGTCACCATGACCAGTGACACGTCCACGAGCACAGTCTACATGGAGCTGAGCAGCCTGACATCTGAGGACACGGCCGTCTATTACTGTGCGAGATTTGACTACTGGGGCCAGGGAACCCTGGTCACCGTCTCCTCA
>GJNZTB401AUF96_1
GAAGTGCAGCTGGTGCAGTCTGGGGCTGAGGTGAAGAAGCCTGGGGCCTCAGTGAAGGTTTCCTGCAAGGCATCTGGATACACCTTCGCCAGCTACTATATACACTGGGTGCGACAGGCCCCTGGACAAGGGCTTGAGTGGATGGGGAGTAATCAACCCTACTGGTGGTAACACAAACTACGCACAGAAGTTCCAGGGCAGAGTCACCATGACCAGTGACACGTCCACGAGCACAGTCTACATGGAGCTGAGCAGCCTGACATCTGAGGACACGGCCGTCTATTACTGTGCGAGATTTGACTACTGGGGCCAGGGAACCCTGGTCACCGTCTCCTCA
>GJNZTB401CLKEM_1
GAAGTGCAGCTGGTGCAGTCTGGGGCTGAGGTGAAGAAGCCTGGGGCCTCAGTGAAGGTTTCCTGCAAGGCATCTGGATACACCTTCACCAGCTACTATATACACTGGGTGCGACAGGCCCCTGGACAAGGGCTTGAGTGGATGGGGAGTAATCAACCCTACTGGTGGTAACACAAACTACGCACAGAAGTTCCAGGGCAGAGTCACCATGACCAGTGACACGTCCACGAGCACAGTCTACATGGAGCTGAGCAGCCTGACATCTGAGGACACGGCCGTCTATTACTGTGCGAGATTTGACTACTGGGGCCAGGGAACCCTGGTCACCGTCTCCTCA
>GJNZTB401EDZXY_1
GAAGTGCAGCTGGTGCAGTCTGGGGCTGAGGTGAAGAAGCCTGGGGCCTCAGTGAAGGTTTCCTGCAAGGCATCTGGATACACCTTCACCAGCTACTATATACACTGGGTGCGACAGGCCCCTGGACAAGGGCTTGAGTGGATGGGGAGTAATCAACCCTACTGGTGGTAACACAAACTACGCACAGGAGTTCCAGGGCAGAGTCACCATGACCAGTGACACGTCCACGAGCACAGTCTACATGGAGCTGAGCAGCCTGACATCTGAGGACACGGCCGTCTATTACTGTGCGAGATTTGACTACTGGGGCCAGGGAACCCTGGTCACCGTCTCCTCA
>GJNZTB402HERK9_1
GAAGTGCAGCTGGTGCAGTCTGGGGCTGAGGTGAAGAAGCCTGGGGCCTCAGTGAAGGTTTCCTGCAAGGCATCTGGATACACCTTCACCAGCTACTATATACACTGGGTGCGACAGGCCCCTGGACAAGGGCTTGAGTGGATGGGGAGTAATCAACCCTACTGGGTGGTAACACAAACTACGCACAGAAGTTCCAGGGCAGAGTCACCATGACCAGTGACACGTCCACGAGCACAGTCTACATGGAGCTGAGCAGCCTGACATCTGAGGACACGGCCGTCTATTACTGTGCGAGATTTGACTACTGGGGCCAGGGAACCCTGGTCACCGTCTCCTCA
>GJNZTB401CXICU_1
GAAGTGCAGCTGGTGCAGTCTGGGGCTGAGGTGAAGAAGCCTGGGGCCTCAGTGAAGGTTTCCTGCAAGGCATCTGGATACACCTTCACCAGCTACTATATACACTGGGTGCGACAGGCCCCTGGACAAGGGCTTGAGTGGATGGGGAGTAATCAACCCTACTGGTGGTAACACAAACTACGCACAGAAGTTCCAGGGCAGAGTCACCATGACCAGTGACACGTCCACGAGCACAGTCTACATGGAGCTGAGCAGCCTGACATCTGAGGACACGGCCGTCTATTACTGTGCGAGATTTGACTACTGGGGCCAGGGAACCCTGGTCACCGTCTCCTCA
>GJNZTB402H6JCJ_1
GAAGTGCAGCTGGTGCAGTCTGGGGCTGAGGTGAAGAAGCCTGGGGCCTCAGTGAAGGTTTCCTGCAAGGCATCTGGATACACCTTCACCAGCTACTATATACACTGGGTGCGACAGGCCCCTGGACAAGGGCTTGAGTGGATGGGAGTAATCAACCCTACTGGTGGTAACACAAAACTACGCACAGAAGTTCCAGGGCAGAGTCACCATGACCAGTGACACGTCCACGAGCACAGTCTACATGGAGCTGAGCAGCCTGACATCTGAGGACACGGCCGTCTATTACTGTGCGAGATTTGACTACTGGGGCCAGGGAACCCTGGTCACCGTCTCCTCA
>GJNZTB401C1L83_1
GAAGTGCAGCTGGTGCAGTCTGGGGCTGAGGTGAAGAAGCCTGGGGCCTCAGTGAAGGTTTCCTGCAAGGCATCTGGATACACCTTCACCAGCTACTATATACACTGGGTGCGACAGGCCCCTGGACAAGGGCTTGAGTGGATGGGGAGTAATCAACCCTACTGGTGGTAACACAAAACTACGCACAGAAGTTCCAGGGCAGAGTCACCATGACCAGTGACACGTCCACGAGCACAGTCTACATGGAGCTGAGCAGCCTGACATCTGAGGACACGGCCGTCTATTACTGTGCGAGATTTGACTACTGGGGCCAGGGAACCCTGGTCACCGTCTCCTCA
>GJNZTB401CUVBH_1
GAAGTGCAGCTGGTGCAGTCTGGGGCTGAGGTGAAGAAGCCTGGGGCCTCAGTGAAGGTTTCCTGCAAGGCATCTGGATACACCTTCACCAGCTACTATATACACTGGGTGCGACAGGCCCCTGGACAAGGGCTTGAGTGGATGGGGAGTAATCAACCCTACTGGTGGTAACACAAACTACGCACAGAAGTTCCAGGGCAGAGTCACCATGACCAGTGACACGTCCACGAGCACAGTCTACATGGAGCTGAGCAGCCTGACATCTGAGGACACGGCCGTCTATTACTGTGCGAGATTTGACTACTGGGGCCAGGGAACCCTGGTCACCGTCTCCTCA
>GJNZTB401ATN1T_1
GAAGTGCAGCTGGTGCAGTCTGGGGCTGAGGTGAAGAAGCCTGGGGCCTCAGTGAAGGTTTCCTGCAAGGCATCTGGATACACCTTCACCAGCTACTATATACACTGGGTGCGACAGGCCCCTGGACAAGGGCTTGAGTGGATGGGGAGTAATCAACCCTACTGGTGGTAACACAAACTACGCACAGAAGTTCCAGGGCAGAGTCACCATGACCAGTGACACGTCCACGAGCACAGTCTACATGGAGCTGAGCAGCCTGACATCTGAGGACACGGCCGTCTATTACTGTGCGAGATTTGACTACTGGGGCCAGGGAACCCTGGTCACCGTCTCCTCA
>GJNZTB402I0TH5_1
GAAGTGCAGCTGGTGCAGTCTGGGGCTGAGGTGAAGAAGCCTGGGGCCTCAGTGAAGGTTTCCTGCAAGGCATCTGGATACACCTTCACCAGCTACTATATACACTGGGTGCGACAGGCCCCTGGACAAGGGCTTGAGTGGATGGGAGTAATCAACCCTACTGGTGGTAACACAAACTACGCACAGAAGTTCCAGGGCAGAGTCACCATGACCAGTGACACGTCCACGAGCACAGTCTACATGGAGCTGAGCAGCCTGACATCTGAGGACACGGCCGTCTATTACTGTGCGAGATTTGACTACTGGGGCCAGGGAACCCTGGTCACCGTCTCCTCA
>GJNZTB402GJDWS_1
GAAGTGCAGCTGGTGCAGTCTGGGGCTGAGGTGAAGAAGCCTGGGGCCTCAGTGAAGGTTTCCTGCAAGGCATCTGGGATACACCTTCACCAGCTACTATATACACTGGGTGCGACAGGCCCCTGGACAAGGGCTTGAGTGGATGGGAGTAATCAACCCTACTGGTGGTAACACAAACTACGCACAGAAGTTCCAGGGCAGAGTCACCATGACCAGTGACACGTCCACGAGCACAGTCTACATGGAGCTGAGCAGCCTGACATCTGAGGACACGGGCCTCTATTACTGTGCGAGATTTGACTACTGGGGCCAGGGAACCCTGGTCACCGTCTCCTCA
>GJNZTB402JJG9P_1
GAAGTGCAGCTGGTGCAGTCTGGGGCTGAGGTGAAGAAGCCTGGGGCCTCAGTGAAGGTTTCCTGCAAGGCATCTGGATACACCTTCACCAGCTACTATATACACTGGGTGCGACAGGCCCCTGGACAAGGGCTTGAGTGGATGGGAGTAATCAACCCTACTGGTGGTAACACAAACTACGCACAGAAGTTCCAGGGCAGAGTCACCATGACCAGTGACACGTCCACGAGCACAGTCTACATGGAGCTGAGCAGCCTGACATCTGAGGACACGGGCCTCTATTACTGTGCGAGATTTGACTACTGGGGCCAGGGAACCCTGGTCACCGTCTCCTCA
>GJNZTB402ITOKA_1
GAAGTGCAGCTGGTGCAGTCTGGGGCTGAGGTGAAGAAGCCTGGGGCCTCAGTGAAGGTTTCCTGCAAGGCATCTGGGGATACGACCTTCACCAGCTACTATATACACTGGGTGCGACAGGCCCCTGGACAAGGGCTTGAGTGGATGGGGAGTAATCAACCCTACTGGTGGTAACACAAACTACGCACAGAAGTTCCAGGGCAGAGTCACCATGACCAGTGACACGTCCACGAGCACAGTCTACATGGAGCTGAGCAGCCTGACATCTGAGGACACGGGCCGTCTATTACTGTGCGAGATTTGACTACTGGGGCCAGGGAACCCTGGTCACCGTCTCCTCA
>GJNZTB402IFL6Z_1
GAAGTGCAGCTGGTGCAGTCTGGGGCTGAGGTGAAGAAGCCTGGGGCCTCAGTGAAGGTTTCCTGCAAGGCATCTGGATACACCTTCACCAGCTACTATATACACTGGGTGCGACAGGCCCCTGGACAAGGGCTTGAGTGGATGGGAGTAATCAACCCTACTGGTGGTAACACAAACTACGCACAGAAGTTCCAGGGCAGAGTCACCATGACCAGTGACACGTCCACGAGCACAGTCTACATGGAGCTGAGCAGCCTGACATCTGAGGACACGGGCCGTCTATTACTGTGCGAGATTTGACTACTGGGGCCAGGGAACCCTGGTCACCGTCTCCTCA
>GJNZTB402I4D78_1
GAAGTGCAGCTGGTGCAGTCTGGGGCTGAGGTGAAGAAGCCTGGGGCCTCAGTGAAGGTTTCCTGCAAGGCATCTGGATACACCTTCACCAGCTACTATATACACTGGGTGCGACAGGCCCCTGGACAAGGGCTTGAGTGGATGGGAGTAATCAACCCTACTGGTGGTAACACAAACTACGCACAGAAGTTCCAGGGCAGAGTCACCATGACCAGTGACACGTCCACGAGCACAATCTACATGGAGCTGAGCAGCCTGACATCTGAGGACACGGGCCGTCTATTACTGTGCGAGATTTGACTACTGGGGCCAGGGAACCCTGGTCACCGTCTCCTCA
>GJNZTB401BWLXX_1
GAAGTGCAGCTGGTGCAGTCTGGGGCTGAGGTGAAGAAGCCTGGGGCCTCAGTGAAGGTTTCCTGCAAGGCATCTGGATACACCTTCACCAGCTACTACATACACTGGGTGCGACAGGCCCCTGGACAAGGGCTTGAGTGGATGGGAGTAATCAACCCTACTGGTGGTAACACAAACTACGCACAGAAGTTCCAGGGCAGAGTCACCATGACCAGTGACACGTCCACGAGCACAGTCTACATGGAGCTGAGCAGCCTGACATCTGAGGACACGGCCGTCTATTACTGTGCGAGATTTGACTACTGGGGCCAGGGAACCCTGGTCACCGTCTCCTCA
>GJNZTB401DVJDA_1
GAAGTGCAGCTGGTGCAGTCTGGGGCTGAGGTGAAGAAGCCTGGGGCCTCAGTGAAGGTTTCCTGCAAGGCATCTGGATACACCTTCACCAGCTACTATATACACTGGGTGCGACAGGCCCCTGGACAAGGGCTTGAGTGGATGGGAGTAATCAACCCTACTGGTGGTAACACAAACTACGCACAGAAGTTCCAGGGCAGAGTCACCATGACCAGTGACACGTCCACGAGCACAGTCTACATGGAGCTGAGCAGCCTGACATCTGAGGACACGGCCGTCTATTACTGTGCGAGATTTGACTACTGGGGCCAGGGAACCCTGGTCACCGTCTCCTCA
>GJNZTB401EKU72_1
GAAGTGCAGCTGGTGCAGTCTGGGGCTGAGGTGAAGAAGCCTGGGGCCTCAGTGAAGGTTTCCTGCAAGGCATCTGGATACACCTTCACCAGCTACTATATACACTGGGTGCGACAGGCCCCTGGACAAGGGCTTGAGTGGATGGGAGTAATCAACCCTACTGGTGGTAACACAAACTACGCACAGAAGTTCCAGGGCAGAGTCACCATGACCAGTGACACGTCCACGAGCACAGTCTACATGGAGCTGAGCAGCCTGACATCTGGAGGACACGGCCGTCTATTACTGTGCGAGATTTGACTACTGGGGCCAGGGACCCTGGTCACCGTCTCCTCA
>GJNZTB401CAG4E_1
GAAGTGCAGCTGGTGCAGTCTGGGGCTGAGGTGAAGAAGCCTGGGGCCTCAGTGAAGGTTTCCTGCAAGGCATCTGGATACACCTTCACCAGCTACTATATACACTGGGTGCGACAGGCCCCTGGACAAGGGCTTGAGTGGATGGGAGTAATCAACCCTACTGGTGGTAACACAAACTACGCACAGAAGTTCCAGGGCAGAGTCACCATGACCAGTGACACGTCCACGAGCACAGTCTACATGGAGCTGAGCAGCCTGACATCTGGAGGACACGGCCGTCTATTACTGTGCGAGATTTGACTACTGGGGCCAGGGAACCCTGGTCACCGTCTCCTCA
>GJNZTB401D1LCU_1
GAAGTGCAGCTGGTGCAGTCTGGGGCTGAGGTGAAGAAGCCTGGGGCCTCAGTGAAGGTTTCCTGCAAGGCATCTGGATACACCTTCACCAGCTACTATATACACTGGGTGCGACAGGCCCCTGGACAAGGGCTTGAGTGGATGGGAGTAATCAACCCTACTGGTGGTAACACAAACTACGCACAGAAGTTCCAGGGCAGAGTCACCATGACCAGTGACACGTCCACGAGCACAGTCTACATGGAGCTGAGCAGCCTGACATCTGAGGACACGGCCGTCTATTACTGTGCGAGATTTGACTACTGGGGCCAGGGACCCTGGTCACCGTCTCCTCA
>GJNZTB402FG8J4_1
GAAGTGCAGCTGGTGCAGTCTGGGGCTGAGGTGAAGAAGCCTGGGGCCTCAGTGAAGGTTTCCTGCAAGGCATCTGGATACACCTTCACCAGCTACTATATACACTGGGTGCGACAGGCCCCTGGACAAGGGCTTGAGTGGATGGGAGTAATCAACCCTACTGGTGGTAACACAAACTACGCACAGAAGTTCCAGGGCAGAGTCACCATGACCAGTGACACGTCCACGAGCACAGTCTACATGGAGCTGAGCAGCCTGACATCTGAGGACACGGCCGTCTATTACTGTGCGAGATTTGACTACTGGGGCCAGGGACCCTGGTCACCGTCTCCTCA
>GJNZTB401DQ6WJ_1
GAAGTGCAGCTGGTGCAGTCTGGGGCTGAGGTCGAAGAAGCCTGGGGCCTCAGTGAAGGTTTCCTGCAAGGCATCTGGATACACCTTCACCAGCTACTATATACACTGGGTGCGACAGGCCCCTGGACAAGGGCTTGAGTGGATGGGAGTAATCAACCCTACTGGTGGTAACACAAACTACGCACAGAAGTTCCAGGGCAGAGTCACCATGACCAGTGACACGTCCACGAGCACAGTCTACATGGAGCTGAGCAGCCTGACATCTGAGGACACGGCCGTCTATTACTGTGCGAGATTTGACTACTGGGGCCAGGGAACCCTGGTCACCGTCTCCTCA
>GJNZTB401CC9O1_1
GAAGTGCAGCTGGTGCAGTCTGGGGCTGAGGTCGAAGAAGCCTGGGGCCTCAGTGAAGGTTTCCTGCAAGGCATCTGGATACACCTTCACCAGCTACTATATACACTGGGTGCGACAGGCCCCTGGACAAGGGCTTGAGTGGATGGGAGTAATCAACCCTACTGGTGGTAACACAAACTACGCACAGAAGTTCCAGGGCAGAGTCACCATGACCAGTGACACGTCCACGAGCACAGTCTACATGGAGCTGAGCAGCCTGACATCTGAGGACACGGCCGTCTATTACTGTGCGAGATTTGACTACTGGGGCCAGGGAACCCTGGTCACCGTCTCCTCA
>GJNZTB402FDLN9_1
GAAGTGCAGCTGGTGCAGTCTGGGGCTGAGGTGAAGAAGCCTGGGGCCTCAGTGAAGGTTTCCTGCAAGGCATCTGGATACACCTTCACCAGCTACTATATACACTGGGTGCGACAGGCCCCTGGACAAGGGCTTGAGTGGATGGGAGTAATCAACCCTACTGGTGGTAACACAAACTACGCACAGAAGTTCCAGGGCAGAGTCACCATGACCAGTGACACGTCCACGAGCACAGTCTACATGGAGCTGAGCAGCCTGACATCTGAGGACACGGCCGTCTATTACTGTGCGAGATTTGACTACTGGGGCCAGGGAACCCTGGTCACCGTCTCCTCA
>GJNZTB402G6VXQ_1
GAAGTGCAGCTGGTGCAGTCTGGGGCTGAGGTGAAGAAGCCTGGGGCCTCAGTGAAGGTTTCCTGCAAGGCATCTGGATACACCTTCACCAGCTACTATATACACTGGGTGCGACAGGCCCCTGGACAAGGGCTTGAGTGGATGGGAGTAATCAACCCTACTGGTGGTAACACAAACTACGCACAGAAGTTCCAGGGCAGAGTCACCATGACCAGTGACACGTCCACGAGCACAGTCTACATGGAGCTGAGCAGCCTGACATCTGAGGACACGGCCGTCTATTACTGTGCGAGATTTGACTACTGGGGCCAGGGAACCCTGGTCACCGTCTCCTCA
>GJNZTB401A4BOV_1
GAAGTGCAGCTGGTGCAGTCTGGGGCTGAGGTGAAGAAGCCTGGGGCCTCAGTGAAGGTTTCCTGCAAGGCATCTGGATACACCTTCACCAGCTACTATATACACTGGGTGCGACAGGCCCCTGGACAAGGGCTTGAGTGGATGGGAGTAATCAACCCTACTGGTGGTAACACAAACTACGCACAGAAGTTCCAGGGCAGAGTCACCATGACCAGTGACACGTCCACGAGCACAGTCTACATGGAGCTGAGCAGCCTGACATCTGAGGACACGGCCGTCTATTACTGTGCGAGATTTGACTACTGGGGCCAGGGAACCCTGGTCACCGTCTCCTCA
>GJNZTB401ENNDB_1
GAAGTGCAGCTGGTGCAGTCTGGGGCTGAGGTGAAGAAGCCTGGGGCCTCAGTGAAGGTTTCCTGCAAGGCATCTGGATACACCTTCACCAGCTACTATATACACTGGGTGCGACAGGCCCCTGGACAAGGGCTTGAGTGGATGGGAGTAATCAACCCTACTGGTGGTAACACAAACTACGCACAGAAGTTCCAGGGCAGAGTCACCATGACCAGTGACACGTCCACGAGCACAGTCTACATGGAGCTGAGCAGCCTGACATCTGAGGACACGGCCGTCTATTACTGTGCGAGATTTGACTACTGGGGCCAGGGACCCTGGTCACCGTCTCCTCA
>GJNZTB402GG0PZ_1
GAAGTGCAGCTGGTGCAGTCTGGGGCTGAGGTGAAGAAGCCTGGGGCCTCAGTGAAGGTTTCCTGCAAGGCATCTGGATACACCTTCACCAGCTACTATATACACTGGGTGCGACAGGCCCCTGGACAAGGGCTTGAGTGGATGGGAGTAATCAACCCTACTGGTGGTAACACAAACTACGCACAGAAGTTCCAGGGCAGAGTCACCATGACCAGTGACACGTCCACGAGCACAGTCTACATGGAGCTGAGCAGCCTGACATCTGAGGACACGGCCGTCTATTACTGTGCGAGATTTGACTACTGGGGCCAGGGAACCCTGGTCACCGTCTCCTCA
>GJNZTB401BAPCI_1
GAAGTGCAGCTGGTGCAGTCTGGGGCTGAGGTGAAGAAGCCTGGGGCCTCAGTGAAGGTTTCCTGCAAGGCATCTGGATACACCTTCACCAGCTACTATATACACTGGGTGCGACAGGCCCCTGGACAAGGGCTTGAGTGGATGGGAGTAATCAACCCTACTGGTGGTAACACAAACTACGCACAGAAGTTCCAGGGCAGAGTCACCATGACCAGTGACACGTCCACGAGCACAGTCTACATGGAGCTGAGCAGCCTGACATCTGAGGACACGGCCGTCTATTACTGTGCGAGATTTGACTACTGGGGCCAGGGAACCCTGGTCACCGTCTCCTCA
>GJNZTB401AW7JE_1
GAAGTGCAGCTGGTGCAGTCTGGGGCTGAGGTGAAGAAGCCTGGGGCCTCAGTGAAGGTTTCCTGCAAGGCATCTGGATACACCTTCACCAGCTACTATATACACTGGGTGCGACAGGCCCCTGGACAAGGGCTTGAGTGGATGGGAGTAATCAACCCTACTGGTGGTAACACAAACTACGCACAGAAGTTCCAGGGCAGAGTCACCATGACCAGTGACACGTCCACGAGCACAGTCTACATGGAGCTGAGCAGCCTGACATCTGAGGACACGGCCGTCTATTACTGTGCGAGATTTGACTACTGGGGCCAGGGAACCCTGGTCACCGTCTCCTCA
>GJNZTB401DSW5W_1
GAAGTGCAGCTGGTGCAGTCTGGGGCTGAGGTGAAGAAGCCTGGGGCCTCAGTGAAGGTTTCCTGCAAGGCATCTGGATACACCTTCACCAGCTACTATATACACTGGGTGCGACAGGCCCCTGGACAAGGGCTTGAGTGGATGGGAGTAATCAACCCTACTGGTGGTAACACAAACTACGCACAGAAGTTCCAGGGCAGAGTCACCATGACCAGTGACACGTCCACGAGCACAGTCTACATGGAGCTGAGCAGCCTGACATCTGAGGACACGGCCGTCTATTACTGTGCGAGATTTGACTACTGGGGCCAGGGAACCCTGGTCACCGTCTCCTCA
>GJNZTB401CGNEO_1
GAAGTGCAGCTGGTGCAGTCTGGGGCTGAGGTGAAGAAGCCTGGGGCCTCAGTGAAGGTTTCCTGCAAGGCATCTGGATACACCTTCACCAGCTACTATATACACTGGGTGCGACAGGCCCCTGGACAAGGGCTTGAGTGGATGGGAGTAATCAACCCTACTGGTGGTAACACAAACTACGCACAGAAGTTCCAGGGCAGAGTCACCATGACCAGTGACACGTCCACGAGCACAGTCTACATGGAGCTGAGCAGCCTGACATCTGAGGACACGGCCGTCTATTACTGTGCGAGATTTGACTACTGGGGCCAGGGAACCCTGGTCACCGTCTCCTCA
>GJNZTB402FF6NP_1
GAAGTGCAGCTGGTGCAGTCTGGGGCTGAGGTGAAGAAGCCTGGGGCCTCAGTGAAGGTTTCCTGCAAGGCATCTGGATACACCTTCACCAGCTACTATATACACTGGGTGCGACAGGCCCCTGGACAAGGGCTTGAGTGGATGGGAGTAATCAACCCTACTGGTGGTAACACAAACTACGCACAGAAGTTCCAGGGCAGAGTCACCATGACCAGTGACACGTCCACGAGCACAGTCTACATGGAGCTGAGCAGCCTGACATCTGAGGACACGGCCGTCTATTACTGTGCGAGATTTGACTACTGGGGCCAGGGAACCCTGGTCACCGTCTCCTCA
>GJNZTB401BDC42_1
GAAGTGCAGCTGGTGCAGTCTGGGGCTGAGGTGAAGAAGCCTGGGGCCTCAGTGAAGGTTTCCTGCAAGGCATCTGGATACACCTTCACCAGCTACTATATACACTGGGTGCGACAGGCCCCTGGACAAGGGCTTGAGTGGATGGGAGTAATCAACCCTACTGGTGGTAACACAAACTACGCACAGAAGTTCCAGGGCAGAGTCACCATGACCAGTGACACGTCCACGAGCACAGTCTACATGGAGCTGAGCAGCCTGACATCTGAGGACACGGCCGTCTATTACTGTGCGAGATTTGACTACTGGGGCCAGGGAACCCTGGTCACCGTCTCCTCA
>GJNZTB401B3W48_1
GAAGTGCAGCTGGTGCAGTCTGGGGCTGAGGTGAAGAAGCCTGGGGCCTCAGTGAAGGTTTCCTGCAAGGCATCTGGATACACCTTCACCAGCTACTATATACACTGGGTGCGACAGGCCCCTGGACAAGGGCTTGAGTGGATGGGAGTAATCAACCCTACTGGTGGTAACACAAACTACGCACAGAAGTTCCAGGGCAGAGTCACCATGACCAGTGACACGTCCACGAGCACAGTCTACATGGAGCTGAGCAGCCTGACATCTGAGGACACGGCCGTCTATTACTGTGCGAGATTTGACTACTGGGGCCAGGGAACCCTGGTCACCGTCTCCTCA
>GJNZTB402HLD3T_1
GAAGTGCAGCTGGTGCAGTCTGGGGCTGAGGTGAAGAAGCCTGGGGCCTCAGTGAAGGTTTCCTGCAAGGCATCTGGGATACACCTTCACCAGCTACTATATACACTGGGTGCGACAGGCCCCTGGACAAGGGCTTGAGTGGATGGGAGTAATCAACCCTACTGGTGGTAACACAAACTACGCACAGAAGTTCCAGGGCAGAGTCACCATGACCAGTGACACGTCCACGAGCACAGTCTACATGGAGCTGAGCAGCCTGACATCTGAGGACACGGCCGTCTATTACTGTGCGAGATTTGACTACTGGGGCCAGGGAACCCTGGTCACCGTCTCCTCA
>GJNZTB402HKMFR_1
GAAGTGCAGCTGGTGCAGTCTGGGGCTGAGGTGAAGAAGCCTGGGGCCTCAGTGAAGGTTTCCTGCAAGGCATCTGGGATACGACCTTCACCAGCTACTATATACACTGGGTGCGACAGGCCCCTGGACAAGGGCTTGAGTGGATGGGAGTAATCAACCCTACTGGTGGTAACACAAACTACGCACAGAAGTTCCAGGGCAGAGTCACCATGACCAGTGACACGTCCACGAGCACAGTCTACATGGAGCTGAGCAGCCTGACATCTGAGGACACGGCCGTCTATTACTGTGCGAGATTTGACTACTGGGGCCAGGGAACCCTGGTCACCGTCTCCTCA
>GJNZTB402I3R17_1
GAAGTGCAGCTGGTGCAGTCTGGGGCTGAGGTGAAGAAGCCTGGGGCCTCAGTGAAGGTTTCCTGCAAGGCATCTGGATACACCTTCACCAGCTACTATATACACTGGGTGCGACAGGCCCCTGGACAAGGGCTTGAGTGGATGGGAGTAATCAACCCTACTGGTGGTAACACAAACTACGCACAGAAGTTCCAGGGCAGAGTCACCATGACCAGTGACACGTCCACGAGCACAGTCTACATGGAGCTGAGCAGCCTGACATCTGAGGACACGGCCGTCTATTACTGTGCGAGATTTGACTACTGGGGCCAGGGAACCCTGGTCACCGTCTCCTCA
>GJNZTB402ID536_1
GAAGTGCAGCTGGTGCAGTCTGGGGCTGAGGTGAAGAAGCCTGGGGCCTCAGTGAAGGTTTCCTGCAAGGCATCTGGATACACCTTCACCAGCTACTATATACACTGGGTGCGACAGGCCCCTGGACAAGGGCTTGAGTGGATGGGAGTAATCAACCCTACTGGTGGTAACACAAACTACGCACAGAAGTTCCAGGGCAGAGTCACCATGACCAGTGACACGTCCACGAGCACAGTCTACATGGAGCTGAGCAGCCTGACATCTGAGGACACGGCCGTCTATTACTGTGCGAGATTTGACTACTGGGGCCAGGGAACCCTGGTCACCGTCTCCTCA
>GJNZTB401E1AAU_1
GAAGTGCAGCTGGTGCAGTCTGGGGCTGAGGTGAAGAAGCCTGGGGCCTCAGTGAAGGTTTCCTGCAAGGCATCTGGATACACCTTCACCAGCTACTATATACACTGGGTGCGACAGGCCCCTGGACAAGGGCTTGAGTGGATGGGAGTAATCAACCCTACTGGTGGTAACACAAACTACGCACAGAAGTTCCAGGGCAGAGTCACCATGACCAGTGACACGTCCACGAGCACAGTCTACATGGAGCTGAGCAGCCTGACATCTGAGGACACGGCCGTCTATTACTGTGCGAGATTTGACTACTGGGGCCAGGGAACCCTGGTCACCGTCTCCTCA
>GJNZTB402ILUQQ_1
GAAGTGCAGCTGGTGCAGTCTGGGGCTGAGGTGAAGAAGCCTGGGGCCTCAGTGAAGGTTTCCTGCAAGGCATCTGGATACACCTTCACCAGCTACTATATACACTGGGTGCGACAGGCCCCTGGACAAGGGCTTGAGTGGATGGGAGTAATCAACCCTACTGGTGGTAACACAAACTACGCACAGAAGTTCCAGGGCAGAGTCACCATGACCAGTGACACGTCCACGAGCACAGTCTACATGGAGCTGAGCAGCCTGACATCTGAGGACACGGCCGTCTATTACTGTGCGAGATTTGACTACTGGGGCCAGGGAACCCTGGTCACCGTCTCCTCA
>GJNZTB401D097V_1
GAAGTGCAGCTGGTGCAGTCTGGGGCTGAGGTGAAGAAGCCTGGGGCCTCAGTGAAGGTTTCCTGCAAGGCATCTGGATACACCTTCACCAGCTACTATATACACTGGGTGCGACAGGCCCCTGGACAAGGGCTTGAGTGGATGGGAGTAATCAACCCTACTGGTGGTAACACAAACTACGCACAGAAGTTCCAGGGCAGAGTCACCATGACCAGTGACACGTCCACGAGCACAGTCTACATGGAGCTGAGCAGCCTGACATCTGAGGACACGGCCGTCTATTACTGTGCGAGATTTGACTACTGGGGCCAGGGAACCCTGGTCACCGTCTCCTCA
>GJNZTB402GOA7H_1
GAAGTGCAGCTGGTGCAGTCTGGGGCTGAGGTGAAGAAGCCTGGGGCCTCAGTGAAGGTTTCCTGCAAGGCATCTGGATACACCTTCACCAGCTACTATATACACTGGGTGCGACAGGCCCCTGGACAAGGGCTTGAGTGGATGGGAGTAATCAACCCTACTGGTGGTAACACAAACTACGCACAGAAGTTCCAGGGCAGAGTCACCATGACCAGTGACACGTCCACGAGCACAGTCTACATGGAGCTGAGCAGCCTGACATCTGAGGACACGGCCGTCTATTACTGTGCGAGATTTGACTACTGGGGCCAGGGAACCCTGGTCACCGTCTCCTCA
>GJNZTB401CXXP0_1
GAAGTGCAGCTGGTGCAGTCTGGGGCTGAGGTGAAGAAGCCTGGGGCCTCAGTGAAGGTTTCCTGCAAGGCATCTGGATACACCTTCACCAGCTACTATATACACTGGGTGCGACAGGCCCCTGGACAAGGGCTTGAGTGGATGGGAGTAATCAACCCTACTGGTGGTAACACAAACTACGCACAGAAGTTCCAGGGCAGAGTCACCATGACCAGTGACACGTCCACGAGCACAGTCTACATGGAGCTGAGCAGCCTGACATCTGAGGACACGGCCGTCTATTACTGTGCGAGATTTGACTACTGGGGCCAGGGAACCCTGGTCACCGTCTCCTCA
>GJNZTB401CIWUX_1
GAAGTGCAGCTGGTGCAGTCTGGGGCTGAGGTGAAGAAGCCTGGGGCCTCAGTGAAGGTTTCCTGCAAGGCATCTGGATACACCTTCACCAGCTACTATATACACTGGGTGCGACAGGCCCCTGGACAAGGGCTTGAGTGGATGGGAGTAATCAACCCTACTGGTGGTAACACAAACTACGCACAGAAGTTCCAGGGCAGAGTCACCATGACCAGTGACACGTCCACGAGCACAGTCTACATGGAGCTGAGCAGCCTGACATCTGAGGACACGGCCGTCTATTACTGTGCGAGATTTGACTACTGGGGCCAGGGAACCCTGGTCACCGTCTCCTCA
>GJNZTB402FHGLW_1
GAAGTGCAGCTGGTGCAGTCTGGGGCTGAGGTGAAGAAGCCTGGGGCCTCAGTGAAGGTTTCCTGCAAGGCATCTGGATACACCTTCACCAGCTACTATATACACTGGGTGCGACAGGCCCCTGGACAAGGGCTTGAGTGGATGGGAGTAATCAACCCTACTGGTGGTAACACAAACTACGCACAGAAGTTCCAGGGCAGAGTCACCATGACCAGTGACACGTCCACGAGCACAGTCTACATGGAGCTGAGCAGCCTGACATCTGAGGACACGGCCGTCTATTACTGTGCGAGATTTGACTACTGGGGCCAGGGAACCCTGGTCACCGTCTCCTCA
>GJNZTB401BMR5A_1
GAAGTGCAGCTGGTGCAGTCTGGGGCTGAGGTGAAGAAGCCTGGGGCCTCAGTGAAGGTTTCCTGCAAGGCATCTGGATACACCTTCACCAGCTACTATATACACTGGGTGCGACAGGCCCCTGGACAAGGGCTTGAGTGGATGGGAGTAATCAACCCTACTGGTGGTAACACAAACTACGCACAGAAGTTCCAGGGCAGAGTCACCATGACCAGTGACACGTCCACGAGCACAGTCTACATGGAGCTGAGCAGCCTGACATCTGAGGACACGGCCGTCTATTACTGTGCGAGATTTGACTACTGGGGCCAGGGAACCCTGGTCACCGTCTCCTCA
>GJNZTB402HIYYM_1
GAAGTGCAGCTGGTGCAGTCTGGGGCTGAGGTGAAGAAGCCTGGGGCCTCAGTGAAGGTTTCCTGCAAGGCATCTGGATACACCTTCACCAGCTACTATATACACTGGGTGCGACAGGCCCCTGGACAAGGGCTTGAGTGGATGGGAGTAATCAACCCTACTGGTGGTAACACAAACTACGCACAGAAGTTCCAGGGCAGAGTCACCATGACCAGTGACACGTCCACGAGCACAGTCTACATGGAGCTGAGCAGCCTGACATCTGAGGACACGGCCGTCTATTACTGTGCGAGATTTGACTACTGGGGCCAGGGAACCCTGGTCACCGTCTCCTCA
>GJNZTB401A6T5A_1
GAAGTGCAGCTGGTGCAGTCTGGGGCTGAGGTGAAGAAGCCTGGGGCCTCAGTGAAGGTTTCCTGCAAGGCATCTGGATACACCTTCACCAGCTACTATATACACTGGGTGCGACAGGCCCCTGGACAAGGGCTTGAGTGGATGGGAGTAATCAACCCTACTGGTGGTAACACAAACTACGCACAGAAGTTCCAGGGCAGAGTCACCATGACCAGTGACACGTCCACGAGCACAGTCTACATGGAGCTGAGCAGCCTGACATCTGAGGACACGGCCGTCTATTACTGTGCGAGATTTGACTACTGGGGCCAGGGAACCCTGGTCACCGTCTCCTCA
>GJNZTB402GZQ5F_1
GAAGTGCAGCTGGTGCAGTCTGGGGCTGAGGTGAAGAAGCCTGGGGCCTCAGTGAAGGTTTCCTGCAAGGCATCTGGGATACACCTTCACCAGCTACTATATACACTGGGTGCGACAGGCCCCTGGACAAGGGCTTGAGTGGATGGGAGTAATCAACCCTACTGGTGGTAACACAAACTACGCACAGAAGTTCCAGGGCAGAGTCACCATGACCAGTGACACGTCCACGAGCACAGTCTACATGGAGCTGAGCAGCCTGACATCTGAGGACACGGCCGTNTATTACTGTGCGAGATTTGACTACTGGGGCCAGGGAACCCTGGTCACCGTCTCCTCA
>GJNZTB401CKCK5_1
GAAGTGCAGCTGGTGCAGTCTGGGGCTGAGGTGAAGAAGCCTGGGGCCTCAGTGAAGGTTTCCTGCAAGGCATCTGGGATACACCTTCACCAGCTACTATATACACTGGGTGCGACAGGCCCCTGGACAAGGGCTTGAGTGGATGGGAGTAATCAACCCTACTGGTGGTAACACAAACTACGCACAGAAGTTCCAGGGCAGAGTCACCATGACCAGTGACACGTCCACGAGCACAGTCTACATGGAGCTGAGCAGCCTGACATCTGAGGACACGGCCGTCTATTACTGTGCGAGATTTGACTACTGGGGCCAGGGAACCCTGGTCACCGTCTCCTCA
>GJNZTB402FG8MQ_1
GAAGTGCAGCTGGTGCAGTCTGGGGCTGAGGTGAAGAAGCCTGGGGCCTCAGTGAAGGTTTCCTGCAAGGCATCTGGGATACACCTTCACCAGCTACTATATACACTGGGTGCGACAGGCCCCTGGACAAGGGCTTGAGTGGATGGGAGTAATCAACCCTACTGGTGGTAACACAAACTACGCACAGAAGTTCCAGGGCAGAGTCACCATGACCAGTGACACGTCCACGAGCACAGTCTACATGGAGCTGAGCAGCCTGACATCTGAGGACACGGCCGTCTATTACTGTGCGAGATTTGACTACTGGGGCCAGGGAACCCTGGTCACCGTCTCCTCA
>GJNZTB402GNIO9_1
GAAGTGCAGCTGGTGCAGTCTGGGGCTGAGGTGAAGAAGCCTGGGGCCTCAGTGAAGGTTTCCTGCAAGGCATCTGGGATACACCTTCACCAGCTACTATATACACTGGGTGCGACAGGCCCCTGGACAAGGGCTTGAGTGGATGGGAGTAATCAACCCTACTGGTGGTAACACAAACTACGCACAGAAGTTCCAGGGCAGAGTCACCATGACCAGTGACACGTCCACGAGCACAGTCTACATGGAGCTGAGCAGCCTGACATCTGAGGACACGGGCCGTCTATTACTGTGCGAGATTTGACTACTGGGGCCAGGGAACCCTGGTCACCGTCTCCTCA
>GJNZTB402F8RUY_1
GAAGTGCAGCTGGTGCAGTCTGGGGCTGAGGTGAAGAAGCCTGGGGCCTCAGTGAAGGTTTCCTGCAAGGCATCTGGATACACCTTCACCAGCTACTATATACACTGGGTGCGACAGGCCCCTGGACAAGGGCTTGAGTGGATGGGAGTAATCAACCCTACTGGTGGTAACACAAACTACGCACAGAAGTTCCAGGGCAGAGTCACCATGACCAGTGACACGTCCACGAGCACAGTCTACATGGAGCTGAGCAGCCTGACATCTGAGGACACGGCCGTCTATTACTGTGCGAGATTTGACTACTGGGGCCAGGGAACCCTGTCACCGTCTCCTCA
>GJNZTB402IZG43_1
GAAGTGCAGCTGGTGCAGTCTGGGGCTGAGGTGAAGAAGCCTGGGGCCTCAGTGAAGGTTTCCTGCAAGGCATCTGGGATACGACCTTCACCAGCTACTATATACACTGGGTGCGACAGGCCCCTGGACAAGGGCTTGAGTGGATGGGAGTAATCAACCCTACTGGTGGTAACACAAACTACGCACAGAAGTTCCAGGGCAGAGTCACCATGACCAGTGACACGTCCACGAGCACAGTCTACATGGAGCTGAGCAGCCTGACATCTGAGGACACGGCCGTCTATTACTGTGCGAGATTTGACTACTGGGGCCAGGGAACCCTGGTCACCGTCTCCTCA
>GJNZTB401BRMDV_1
GAAGTGCAGCTGGTGCAGTCTGGGGCTGAGGTGAAGAAGCCTGGGGCCTCAGTGAAGGTTTCCTGCAAGGCATCTGGGATACGACCTTCACCAGCTACTATATACACTGGGTGCGACAGGCCCCTGGACAAGGGCTTGAGTGGATGGGAGTAATCAACCCTACTGGTGGTAACACAAACTACGCACAGAAGTTCCAGGGCAGAGTCACCATGACCAGTGACACGTCCACGAGCACAGTCTACATGGAGCTGAGCAGCCTGACATCTGAGGACACGGCCGTCTATTACTGTGCGAGATTTGACTACTGGGGCCAGGGAACCCTGGTCACCGTCTCCTCA
>GJNZTB401EH4MA_1
GAAGTGCAGCTGGTGCAGTCTGGGGCTGAGGTGAAGAAGCCTGGGGCCTCAGTGAAGGTTTCCTGCAAGGCATCTGGATACACCTTCACCAGCTACTATATACACTGGGTGCGACAGGCCCCTGGACAAGGGCTTGAGTGGATGGGAGTAATCAACCCTACTGGTGGTAACACAAACTACGCACAGAAGTTCCAGGGCAGAGTCACCATGACCAGTGACACGTCCACGAGCACAGTCTACATGGAGCTGAGCAGCCTGACATCTGAGGACACGGCCGTCTATTACTGTGCGAGATTTGACTACTGGGGCCAGGGAACCCTGGTCACCGTCTCCTCA
>GJNZTB402GF6ZC_1
GAAGTGCAGCTGGTGCAGTCTGGGGCTGAGGTGAAGAAGCCTGGGGCCTCAGTGAAGGTTTCCTGCAAGGCATCTGGATACACCTTCACCAGCTACTATATACACTGGGTGCGACAGGCCCCTGGACAAGGGCTTGAGTGGATGGGAGTAATCAACCCTACTGGTGGTAACACAAACTACGCACAGAAGTTCCAGGGCAGAGTCACCATGACCAGTGACACGTCCACGAGCACAGTCTACATGGAGCTGAGCAGCCTGACATCTGAGGACACGGCCGTCTATTACTGTGCGAGATTTGACTTACTGGGGCCAGGGAACCCTGGTCACCGTCTCCTCA
>GJNZTB401B6WK9_1
GAAGTGCAGCTGGTGCAGTCTGGGGCTGAGGTGAAGAAGCCTGGGGCCTCAGTGAAGGTTTCCTGCAAGGCATCTGGATACACCTTCACCAGCTACTATATACACTGGGTGCGACAGGCCCCTGGACAAGGGCTTGAGTGGATGGGAGTAATCAACCCTACTGGTGGTAACACAAAACTACGCACAGAAGTTCCAGGGCAGAGTCACCATGACCAGTGACACGTCCACGAGCACAGTCTACATGGAGCTGAGCAGCCTGACATCTGAGGACACGGCCGTCTATTACTGTGCGAGATTTGACTACTGGGGCCAGGGAACCCTGGTCACCGTCTCCTCA
>GJNZTB402GBQ0I_1
GAAGTGCAGCTGGTGCAGTCTGGGGCTGAGGTGAAGAAGCCTGGGGCCTCAGTGAAGGTTTCCTGCAAGGCATCTGGATACACCTTCACCAGCTACTATATACACTGGGTGCGACAGGCCCCTGGACAAGGGCTTGAGTGGATGGGAGTAATCAACCCTACTGGTGGTAACACAAAACTACGCACAGAAGTTCCAGGGCAGAGTCACCATGACCAGTGACACGTCCACGAGCACAGTCTACATGGAGCTGAGCAGCCTGACATCTGAGGACACGGCCGTCTATTACTGTGCGAGATTTGACTACTGGGGCCAGGGAACCCTGGTCACCGTCTCCTCA
>GJNZTB402HT7OJ_1
GAAGTGCAGCTGGTGCAGTCTGGGGCTGAGGTGAAGAAGCCTGGGGCCTCAGTGAAGGTTTCCTGCAAGGCATCTGGATACACCTTCACCAGCTACTATATACACTGGGTGCGACAGGCCCCTGGACAAGGGCTTGAGTGGATGGGAGTAATCAACCCTACTGGTGGTAACACAAACTACGCACAGAAGTTCCAGGGCAGAGTCACCATGACCAGTGACACGTCCACGAGCACAGTCTACATGGAGCTGAGCAGCCTGACATCTGAGGACACGGCCGTCTATTACTGTGCGAGATTTGACTACTGGGGCCAGGGAACCCTGGTCACCGTCTCCTCA
>GJNZTB401ESIDW_1
GAAGTGCAGCTGGTGCAGTCTGGGGCTGAGGTGAAGAAGCCTGGGGCCTCAGTGAAGGTTTCCTGCAAGGCATCTGGATACACCTTCACCAGCTACTATATACACTGGGTGCGACAGGCCCCTGGACAAGGGCTTGAGTGGATGGGGAGTAATCAACCCTACTGGTGGTAACACAAACTACGCACAGAAGTTCCAGGGCAGAGTCACCATGACCAGTGACACGTCCACGAGCACAGTCTACATGGAGCTGAGCAGCCTGACATCTGAGGACACGGCCGTCTATTACTGTGCGAGATTTGACTACTGGGGCCAGGGAACCCTGGTCACCGTCTCTCA
>GJNZTB401B5QTK_1
GAAGTGCAGCTGGTGCAGTCTGGGGCTGAGGTGAAGAAGCCTGGGGCCTCAGTGAAGGTTTCCTGCAAGGCATCTGGATACACCTTCACCAGCTACTATATACACTGGGTGCGACAGGCCCCTGGACAAGGGCTTGAGTGGATGGGGAGTAATCAACCCTACTGGTGGTAACACAAACTACGCACAGAAGTTCCAGGGCAGAGTCACCATGACCAGTGACACGTCCACGAGCACAGTCTACATGGAGCTGAGCAGCCTGACATCTGAGGACACGGCCGTCTATTACTGTGCGAGATTTGACTACTGGGGCCAGGGAACCCTGGTCACCGTCTCCTCA
>GJNZTB402HH608_1
GAAGTGCAGCTGGTGCAGTCTGGGGCTGAGGTGAAGAAGCCTGGGGCCTCAGTGAAGGTTTCCTGCAAGGCATCTGGATACACCTTCACCAGCTACTATATACACTGGGTGCGACAGGCCCCTGGACAAGGGCTTGAGTGGATGGGAGTAATCAACCCTACTGGTGGTAACACAAACTACGCACAGAAGTTCCAGGGCAGAGTCACCATGACCAGTGACACGTCCACGAGCACAGTCTACATGGAGCTGAGCAGCCTGACATCTGAGGACACGGCCGTCTATTACTGTGCGAGATTTGACTACTGGGGCCAGGGACCCTGGTCACCGTCTCCTCA
>GJNZTB401AKM0U_1
GAAGTGCAGCTGGTGCAGTCTGGGGCTGAGGTCGAAGAAGCCTGGGGCCTCAGTGAAGGTTTCCTGCAAGGCATCTGGATACACCTTCACCAGCTACTATATACACTGGGTGCGACAGGCCCCTGGACAAGGGCTTGAGTGGATGGGAGTAATCAACCCTACTGGTGGTAACACAAACTACGCACAGAAGTTCCAGGGCAGAGTCACCATGACCAGTGACACGTCCACGAGCACAGTCTACCACTGGAGCTGAGCAGCCTGACATCTGAGGACACGGCCGTCTATTACTGTGCGAGATTTGACTACTGGGGCCAGGGAACCCTGGTCACCGTCTCCTCA
>GJNZTB401EIH2A_1
GAAGTGCAGCTGGTGCAGTCTGGGGCTGAGGTGAAGAAGCCTGGGGCCTCAGTGAAGGTTTCCTGCAAGGCATCTGGATACACCTTCACCAGCTACTATATACACTGGGTGCGACAGGCCCCTGGACAAGGGCTTGAGTGGATGGGGAGTAATCAACCCTACTGGTGGTAACACAAACTACGCACAGAAGTTCCAGGGCAGAGTCACCATGACCAGTGACACGTCCACGAGCACAGTCTACATGGAGCTGAGCAGCCTGACATCTGAGGACACGGCCGTCTATTACTGTGCGAGATTTGACTACTGGGGCCAGGGACCCTGGTCACCGTCTCCTCA
>GJNZTB401C9ABP_1
GAAGTGCAGCTGGTGCAGTCTGGGGCTGAGGTGAAGAAGCCTGGGGCCTCAGTGAAGGTTTCCTGCAAGGCATCTGGATACACCTTCACCAGCTACTATATACACTGGGTGCGACAGGCCCCTGGACAAGGGCTTGAGTGGATGGGAGTAATCAACCCTACTGGTGGTAACACAAACTACGCACAGAAGTTCCAGGGCAGAGTCTACCATGACCAGTGACACGTCCACGAGCACAGTCTACATGGAGCTGAGCAGCCTGACATCTGAGGACACGGCCGTCTATTACTGTGCGAGATTTGACTACTGGGGCCAGGGAACCCTGGTCACCGTCTCCTCA
>GJNZTB401EYMJG_1
GAAGTGCAGCTGGTGCAGTCTGGGGCTGAGGTGAAGAAGCCTGGGGCCTCAGTGAAGGTTTCCTGCAAGGCATCTGGATACACCTTCACCAGCTACTATATACACTGGGTGCGACAGGCCCCTGGACAAGGGCTTGAGTGGATGGGAGTAATCAACCCTACTGGTGGTAACACAAACTACGCACAGAAGTTCCAGGGCAGAGTCACCATGACCAGTGACACGTCCACGAGCACAGTCTACATGGAGCTGAGCAGCCTGACATCTGAGGACACGGCCGTCTATTACTGTGCGAGATTTGACTACTGGGGCCAGGGAACCCTGGTCACCGTCTCCTCA
>GJNZTB402H8H5Z_1
GAAGTGCAGCTGGTGCAGTCTGGGGCTGAGGTGAAGAAGCCTGGGGCCTCAGTGAAGGTTTCCTGCAAGGCATCTGGATACACCTTCACCAGCTACTATATACACTGGGTGCGACAGGCCCCTGGACAAGGGCTTGAGTGGATGGGAGTAATCAACCCTACTGGTGGTAACACAAACTACGCACAGAAGTTCCAGGGCAGAGTCACCATGACCAGTGACACGTCCACGAGCACAGTCTACATGGAGCTGAGCAGCCTGACATCTGAGGACACGGCCGTCTATTACTGTGCGAGATTTGACTACTGGGGCCAGGGAACCCTGGTCACCGTCTCCTCA
>GJNZTB402IDY2A_1
GAAGTGCAGCTGGTGCAGTCTGGGGCTGAGGTGAAGAAGCCTGGGGCCTCAGTGAAGGTTTCCTGCAAGGCATCTGGATACACCTTCACCAGCTACTATATACACTGGGTGCGACAGGCCCCTGGACAAGGGCTTGAGTGGATGGGAGTAATCAACCCTACTGGTGGTAACACAAACTACGCACAGAAGTTCCAGGGCAGAGTCACCATGACCAGTGACACGTCCACGAGCACAGTCTACATGGAGCTGAGCAGCCTGACATCTGAGGACACGGCCGTCTATTACTGTGCGAGATTTGACTACTGGGGCCAGGGAACCCTGGTCACCGTCTCCTCA
>GJNZTB401BR76P_1
GAAGTGCAGCTGGTGCAGTCTGGGGCTGAGGTGAAGAAGCCTGGGGCCTCAGTGAAGGTTTCCTGCAAGGCATCTGGATACACCTTCACCAGCTACTATATACACTGGGTGCGACAGGCCCCTGGACAAGGGCTTGAGTGGATGGGAGTAATCAACCCTACTGGTGGTAACACAAACTACGCACAGAAGTTCCAGGGCAGAGTCACCATGACCAGTGACACGTCCACGAGCACAGTCTACATGGAGCTGAGCAGCCTGACATCTGAGGACACGGCCGTCTATTACTGTGCGAGATTTGACTACTGGGGCCAGGGAACCCTGGTCACCGTCTCCTCA
>GJNZTB402HRITJ_1
GAAGTGCAGCTGGTGCAGTCTGGGGCTGAGGTGAAGAAGCCTGGGGCCCTCAGTGAAGGTTTCCTGCAAGGCATCTGGATACACCTTCACCAGCTACTATATACACTGGGTGCGACAGGCCCCTGGACAAGGGCTTGAGTGGATGGGAGTAATCAACCCTACTGGTGGTAACACAAAACTACGCACAGAAGTTCCAGGGCAGAGTCACCATGACCAGTGACACGTCCACGAGCACAGTCTACATGGAGCTGAGCAGCCTGACATCTGAGGACACGGCCGTCTATTACTGTGCGAGATTTGACTACTGGGGCCAGGGAACCCTGGTCACCGTCTCCTCA
>GJNZTB402JAVQ5_1
GAAGTGCAGCTGGTGCAGTCTGGGGCTGAGGTGAAGAAGCCTGGGGCCTCAGTGAAGGTTTCCTGCAAGGCATCTGGATACACCTTCACCAGCTACTATATACACTGGGTGCGACAGGCCCCTGGACAAGGGCTTGAGTGGATGGGAGTAATCAACCCTACTGGTGGTAACACAAACTACGCACAGAAGTTCCAGGGCAGAGTCACCATGACCAGTGACACGTCCACGAGCACAGTCTACATGGAGCTGAGCAGCCTGACATCTGAGGACACGGCCGTCTATTACTGTGCGAGATTTGACTACTGGGGCCAGGGACCCTGGTCACCGTCTCCTCA
>GJNZTB401DFBKE_1
GAAGTGCAGCTGGTGCAGTCTGGGGCTGAGGTGAAGAAGCCTGGGGCCTCAGTGAAGGTTTCCTGCAAGGCATCTGGATACACCTTCACCAGCTACTATATACACTGGGTGCGACAGGCCCCTGGACAAGGGCTTGAGTGGATGGGAGTAATCAACCCTACTGGTGGTAACACAAACTACGCACAGAAGTTCCAGGGCAGAGTCACCATGACCAGTGACACGTCCACGAGCACAGTCTACATGGAGCTGAGCAGCCTGACATCTGAGGACACGGCCGTCTATTACTGTGCGAGATTTGACTACTGGGGCCAGGGAACCCTGGTCACCGTCTCCTCA
>GJNZTB401BCB29_1
GAAGTGCAGCTGGTGCAGTCTGGGGCTGAGGTGAAGAAGCCTGGGGCCTCAGTGAAGGTTTCCTGCAAGGCATCTGGATACACCTTCACCAGCTACTATATACACTGGGTGCGACAGGCCCCTGGACAAGGGCTTGAGTGGATGGGAGTAATCAACCCTACTGGTGGTAACACAAACTACGCACAGAAGTTCCAGGGCAGAGTCACCATGACCAGTGACACGTCCACGAGCACAGTCTACATGGAGCTGAGCAGCCTGACATCTGAGGACACGGCCGTCTATTACTGTGCGAGATTTGACTACTGGGGCCAGGGAACCCTGGTCACCGTCTCCTCA
>GJNZTB401EO5T4_1
GAAGTGCAGCTGGTGCAGTCTGGGGCTGAGGTGAAGAAGCCTGGGGCCTCAGTGAAGGTTTCCTGCAAGGCATCTGGATACACCTTCACCAGCTACTATATACACTGGGTGCGACAGGCCCCTGGACAAGGGCTTGAGTGGATGGGAGTAATCAACCCTACTGGTGGTAACACAAACTACGCACAGAAGTTCCAGGGCAGAGTCACCATGACCAGTGACACGTCCACGAGCACAGTCTACATGGAGCTGAGCAGCCTGACATCTGAGGACACGGCCGTCTATTACTGTGCGAGATTTGACTACTGGGGCCAGGGAACCCTGGTCACCGTCTCCTCA
>GJNZTB402JF8P6_1
GAAGTGCAGCTGGTGCAGTCTGGGGCTGAGGTGAAGAAGCCTGGGGCCTCAGTGAAGGTTTCCTGCAAGGCATCTGGATACACCTTCACCAGCTACTATATACACTGGGTGCGACAGGCCCCTGGACAAGGGCTTGAGTGGATGGGAGTAATCAACCCTACTGGTGGTAACACAAACTACGCACAGAAGTTCCAGGGCAGAGTCACCATGACCAGTGACACGTCCACGAGCACAGTCTACATGGAGCTGAGCAGCCTGACATCTGAGGACACGGCCGTCTATTACTGTGCGAGATTTGACTACTGGGGCCAGGGAACCCTGGTCACCGTCTCCTCA
>GJNZTB402I8QCB_1
GAAGTGCAGCTGGTGCAGTCTGGGGCTGAGGTGAAGAAGCCTGGGGCCTCAGTGAAGGTTTCCTGCAAGGCATCTGGATACACCTTCACCAGCTACTATATACACTGGGTGCGACAGGCCCCTGGACAAGGGCTTGAGTGGATGGGAGTAATCAACCCTACTGGTGGTAACACAAACTACGCACAGAAGTTCCAGGGCAGAGTCACCATGACCAGTGACACGTCCACGAGCACAGTCTACATGGAGCTGAGCAGCCTGACATCTGAGGACACGGCCGTCTATTACTGTGCGAGATTTGACTACTGGGGCCAGGGAACCCTGGTCACCGTCTCCTCA
>GJNZTB401AH6TY_1
GAAGTGCAGCTGGTGCAGTCTGGGGCTGAGGTGAAGAAGCCTGGGGCCTCAGTGAAGGTTTCCTGCAAGGCATCTGGATACACCTTCACCAGCTACTATATACACTGGGTGCGACAGGCCCCTGGACAAGGGCTTGAGTGGATGGGAGTAATCAACCCTACTGGTGGTAACACAAACTACGCACAGAAGTTCCAGGGCAGAGTCACCATGACCAGTGACACGTCCACGAGCACAGTCTACATGGAGCTGAGCAGCCTGACATCTGAGGACACGGCCGTCTATTACTGTGCGAGATTTGACTACTGGGGCCAGGGAACCCTGGTCACCGTCTCCTCA
>GJNZTB402ILL2U_1
GAAGTGCAGCTGGTGCAGTCTGGGGCTGAGGTGAAGAAGCCTGGGGCCTCAGTGAAGGTTTCCTGCAAGGCATCTGGGATACACCTTCACCAGCTACTATATACACTGGGTGCGACAGGCCCCTGGACAAGGGCTTGAGTGGATGGGAGTAATCAACCCTACTGGTGGTAACACAAACTACGCACAGAAGTTCCAGGGCAGAGTCACCATGACCAGTGACACGTCCACGAGCACAGTCTACATGGAGCTGAGCAGCCTGACATCTGAGGACACGGCCGTCTATTACTGTGCGAGATTTGACTACTGGGGCCAGGGAACCCTGGTCACCGTCTCCTCA
>GJNZTB402FQ4F7_1
GAAGTGCAGCTGGTGCAGTCTGGGGCTGAGGTGAAGAAGCCTGGGGCCTCAGTGAAGGTTTCCTGCAAGGCATCTGGGATACACCTTCACCAGCTACTATATACACTGGGTGCGACAGGCCCCTGGACAAGGGCTTGAGTGGATGGGATAATCAACCCTACTGGTGGTAACACAAACTACGCACAGAAGTTCCAGGGCAGAGTCACCATGACCAGTGACACGTCCACGAGCACAGTCTACATGGAGCTGAGCAGCCTGACATCTGAGGACACGGCCGTCTATTACTGTGCGAGATTTGACTACTGGGGCCAGGGAACCCTGGTCACCGTCTCCTCA
>GJNZTB402GAVAX_1
GAAGTGCAGCTGGTGCAGTCTGGGGCTGAGGTGAAGAAGCCTGGGGCCTCAGTGAAGGTTTCCTGCAAGGCATCTGGATACACCTTCACCAGCTACTATATACACTGGGTGCGACAGGCCCCTGGACAAGGGCTTGAGTGGATGGGAGTAATCAACCCTACTGGTGGTAACACAAACTACGCACAGAAGTTCCAGGGCAGAGTCACCATGACCAGTGACACGTCCACGAGCACAGTCTACATGGAGCTGAGCAGCCTGACATCTGAGGACACGGCCGTCTATTACTGTGCGAGATTTGACTACTGGGGCCAGGGAACCCTGGTCACCGTCTCCTCA
>GJNZTB401AHV0D_1
GAAGTGCAGCTGGTGCAGTCTGGGGCTGAGGTGAAGAAGCCTGGGGCCTCAGTGAAGGTTTCCTGCAAGGCATCTGGATACACCTTCACCAGCTACTATATACACTGGGTGCGACAGGCCCCTGGACAAGGGCTTGAGTGGATGGGAGTAATCAACCCTACTGGTGGTAACACAAACTACGCACAGAAGTTCCTGGGCAGAGTCACCATGACCAGTGACACGTCCACGAGCACAGTCTACATGGAGCTGAGCAGCCTGACATCTGAGGACACGGCCGTCTATTACTGTGCGAGATTTGACTACTGGGGCCAGGGAACCCTGGTCACCGTCTCCTCA
>GJNZTB401EZR72_1
GAAGTGCAGCTGGTGCAGTCTGGGGCTGAGGTGAAGGAAGCCTGGGGCCTCAGTGAAGGTTTCCTGCAAGGCATCTGGATACACCTTCACCAGCTACTATATACACTGGGTGCGACAGGCCCCTGGACAAGGGCTTGAGTGGATGGGAGTAATCAACCCTACTGGTGGTAACACAAACTACGCACAGAAGTTCCAGGGCAGAGTCACCATGACCAGTGACACGTCCACGAGCACAGTCTACATGGAGCTGAGCAGCCTGACATCTGAGGACACGGCCGTCTATTACTGTGCGAGATTTGACTACTGGGGCCAGGGAACCCTGGTCACCGTCTCCTCA
>GJNZTB402JFO99_1
GAAGTGCGAGCTGGTGCAGTCTGGGGCTGAGGTGAAGGAAGCCTGGGGCCTCAGTGAAGGTTTCCTGCAAGGCATCTGGATACACCTTCACCAGCTACTATATACACTGGGTGCGACAGGCCCCTGGACAAGGGCTTGAGTGGATGGGAGTAATCAACCCTACTGGTGGTAACACAAACTACGCACAGAAGTTCCAGGGCAGAGTCACCATGACCAGTGACACGTCCACGAGCACAGTCTACATGGAGCTGAGCAGCCTGACATCTGAGGACACGGCCGTCTATTACTGTGCGAGATTTGACTACTGGGGCCAGGGAACCCTGGTCACCGTCTCCTCA
>GJNZTB402HBPOI_1
GAAGTGCGAGCTGGTGCAGTCTGGGGCTGAGGTGAAGGAAGCCTGGGGCCTCAGTGAAGGTTTCCTGCAAGGCATCTGGATACACCTTCACCAGCTACTATATACACTGGGTGCGACAGGCCCCTGGACAAGGGCTTGAGTGGATGGGAGTAATCAACCCTACTGGTGGTAACACAAACTACGCACAGAAGTTCCAGGGCAGAGTCACCATGACCAGTGACACGTCCACGAGCACAGTCTACATGGAGCTGAGCAGCCTGACATCTGAGGACACGGCCGTCTATTACTGTGCGAGATTTGACTACTGGGGCCAGGGAACCCTGGTCACCGTCTCCTCA
>GJNZTB401DFFHE_1
GAAGTGCAGCTGGTGCAGTCTGGGGCTGAGGTGAAGAAGCCTGGGGCCTCAGTGAAGGTTTCCTGCAAGGCATCTGGATACACCTTCACCAGCTACTATATACACTGGGTGCGACAGGCCCCTGGACAAGGGCTTGAGTGGATGGGAGTAATCAACCCTACTGGTGGTAACACAAACTACGCACAGAAGTTCCAGGGCAGAGTCACCATGACCAGTGACACGTCCACGAGCACAGTCTACATGGAGCTGAGCAGCCTGACATCTGAGGACACGGCCGTCTATTACTGTGCGAGATTTGACTACTGGGGCCAGGGAACCCTGGTCACCGTCTCCTCA
>GJNZTB402HMQLF_1
GAAGTGCAGCTGGTGCAGTCTGGGGCTGAGGTGAAGAAGCCTGGGGCCTCAGTGAAGGTTTCCTGCAAGGCATCTGGATACACCTTCACCAGCTACTATATACACTGGGTGCGACAGGCCCCTGGACAAGGGCTTGAGTGGATGGGAGTAATCAACCCTACTGGTGGTAACACAAACTACGCACAGAAGTTCCAGGGCAGAGTCACCATGACCAGTGACACGTCCACGAGCACAGTCTACATGGAGCTGAGCAGCCTGACATCTGAGGACACGGCCGTCTATTACTGTGCGAGATTTGACTACTGGGGCCAGGGAACCCTGGTCACCGTCTCCTCA
>GJNZTB402FJMYN_1
GAAGTGCAGCTGGTGCAGTCTGGGGCTGAGGTGAAGAAGCCTGGGGCCTCAGTGAAGGTTTCCTGCAAGGCATCTGGATACACCTTCACCAGCTACTATATACACTGGGTGCGACAGGCCCCTGGACAAGGGCTTGAGTGGATGGGAGTAATCAACCCTACTGGTGGTAACACAAACTACGCACAGAAGTTCCAGGGCAGAGTCACCATGACCAGTGACACGTCCACGAGCACAGTCTACATGGAGCTGAGCAGCCTGACATCTGAGGACACGGCCGTCTATTACTGTGCGAGATTTGACTACTGGGGCCCAGGGAACCCCTGGTCACCGTCTCCTCA
>GJNZTB401BML52_1
GAAGTGCAGCTGGTGCAGTCTGGGGCTGAGGTGAAGAAGCCTGGGGCCTCAGTGAAGGTTTCCTGCAAGGCATCTGGATACACCTTCACCAGCTACTATATACACTGGGTGCGACAGGCCCCTGGACAAGGGCTTGAGTGGATGGGAGTAATCAACCCTACTGGTGGTAACACAAACTACGCACAGAAGTTCCAGGGCAGAGTCACCATGACCAGTGACACGTCCACGAGCACAGTCTACATGGAGCTGAGCAGCCTGACATCTGAGGACACGGCCGTCTATTACTGTGCGAGATTTGACTACTGGGGCCAGGGAACCCTGGTCACCGTCTCCTCA
>GJNZTB401D475T_1
GAAGTGCAGCTGGTGCAGTCTGGGGCTGAGGTGAAGAAGCCTGGGGCCTCAGTGAAGGTTTCCTGCAAGGCATCTGGATACACCTTCACCAGCTACTATATACACTGGGTGCGACAGGCCCCTGGACAAGGGCTTGAGTGGATGGGAGTAATCAACCCTACTGGTGGTAACACAAACTACGCACAGAAGTTCCAGGGCAGAGTCACCATGACCAGTGACACGTCCACGAGCACAGTCTACATGGAGCTGAGCAGCCTGACATCTGAGGACACGGCCGTCTATTACTGTGCGAGATTTGACTACTGGGGCCAGGGAACCCTGGTCACCGTCTCCTCA
>GJNZTB402I8XSU_1
GAAGTGCAGCTGGTGCAGTCTGGGGCTGAGGTGAAGAAGCCTGGGGCCTCAGTGAAGGTTTCCTGCAAGGCATCTGGATACACCTTCACCAGCTACTATATACACTGGGTGCGACAGGCCCCTGGACAAGGGCTTGAGTGGATGGGAGTAATCAACCCTACTGGTGGTAACACAAACTACGCACAGAAGTTCCAGGGCAGAGTCACCATGACCAGTGACACGTCCACGAGCACAGTCTACATGGAGCTGAGCAGCCTGACATCTGAGGACACGGCCGTCTATTACTGTGCGAGATTTGACTACTGGGGCCAGGGAACCCTGGTCACCGTCTCCTCA
>GJNZTB402JWDEG_1
GAAGTGCAGCTGGTGCAGTCTGGGGCTGAGGTGAAGAAGCCTGGGGCCTCAGTGAAGGTTTCCTGCAAGGCATCTGGATACACCTTCACCAGCTACTATATACACTGGGTGCGACAGGCCCCTGGACAAGGGCTTGAGTGGATGGGAGTAATCAACCCTACTGGTGGTAACACAAACTACGCACAGAAGTTCCAGGGCAGAGTCACCATGACCAGTGACACGTCCACGAGCACAGTCTACATGGAGCTGAGCAGCCTGACATCTGAGGACACGGCCGTCTATTACTGTGCGAGATTTGACTACTGGGGCCAGGGAACCCTGGTCACCGTCTCCTCA
>GJNZTB401D0DD9_1
GAAGTGCAGCTGGTGCAGTCTGGGGCTGAGGTGAAGAAGCCTGGGGCCTCAGTGAAGGTTTCCTGCAAGGCATCTGGATACACCTTCACCAGCTACTATATACACTGGGTGCGACAGGCCCCTGGACAAGGGCTTGAGTGGATGGGAGTAATCAACCCTACTGGTGGTAACACAAACTACGCACAGAAGTTCCAGGGCAGAGTCACCATGACCAGTGACACGTCCACGAGCACAGTCTACATGGAGCTGAGCAGCCTGACATCTGAGGACACGGCCGTCTATTACTGTGCGAGATTTGACTACTGGGGCCAGGGGAACCCTGGTCACCGTCTCCTCA
>GJNZTB401AJJ11_1
GAAGTGCAGCTGGTGCAGTCTGGGGCTGAGGTGAAGAAGCCTGGGGCCTCAGTGAAGGTTTCCTGCAAGGCATCTGGATACACCTTCACCAGCTACTATATACACTGGGTGCGACAGGCCCCTGGACAAGGGCTTGAGTGGATGGGAGTAATCAACCCTACTGGTGGTAACACAAACTACGCACAGAAGTTCCAGGGCAGAGTCACCATGACCAGTGACACGTCCACGAGCACAGTCTACATGGAGCTGAGCAGCCTGACATCTGAGGACACGGCCGTCTATTACTGTGCGAGATTTGACTACTGGGGCCAGGGAACCCTGGTCACCGTCTCCTCA
>GJNZTB402GR62F_1
GAAGTGCAGCTGGTGCAGTCTGGGGCTGAGGTGAAGAAGCCTGGGGCCTCAGTGAAGGTTTCCTGCAAGGCATCTGGATACACCTTCACCAGCTACTATATACACTGGGTGCGACAGGCCCCTGGACAAGGGCTTGAGTGGATGGGAGTAATCAACCCTACTGGTGGTAACACAAACTACGCACAGAAGTTCCAGGGCAGAGTCACCATGACCAGTGACACGTCCACGAGCACAGTCTACATGGAGCTGAGCAGCCTGACATCTGAGGACACGGCCGTCTATTACTGTGCGAGATTTGACTACTGGGGCCAGGGAACCCTGGTCACCGTCTCCTCA
>GJNZTB401BRVYH_1
GAAGTGCAGCTGGTGCAGTCTGGGGCTGAGGTGAAGAAGCCTGGGGCCTCAGTGAAGGTTTCCTGCAAGGCATCTGGATACACCTTCACCAGCTACTATATACACTGGGTGCGACAGGCCCCTGGACAAGGGCTTGAGTGGATGGGAGTAATCAACCCTACTGGTGGTAACACAAACTACGCACAGAAGTTCCAGGGCAGAGTCACCATGACCAGTGACACGTCCACGAGCACAGTCTACATGGAGCTGAGCAGCCTGACATCTGAGGACACGGCCGTCTATTACTGTGCGAGATTTGACTACTGGGGCCAGGGAACCCTGGTCACCGTCTCCTCA
>GJNZTB401AYLKV_1
GAAGTGCAGCTGGTGCAGTCTGGGGCTGAGGTGAAGAAGCCTGGGGCCTCAGTGGAGGTTTCCTGCAAGGCATCTGGATACACCTTCACCAGCTACTATATACACTGGGTGCGACAGGCCCCTGGACAAGGGCTTGAGTGGATGGGAGTAATCAACCCTACTGGTGGTAACACAAACTACGCACAGAAGTTCCAGGGCAGAGTCACCATGACCAGTGACACGTCCACGAGCACAGTCTACATGGAGCTGAGCAGCCTGACATCTGAGGACACGGCCGTCTATTACTGTGCGAGATTTGACTACTGGGGCCAGGGAACCCTGGTCACCGTCTCCTCA
>GJNZTB401B3LIO_1
GAAGTGCAGCTGGTGCAGTCTGGGGCTGAGGTGAAGAAGCCTGGGGCCTCAGTGAAGGTTTCCTGCAAGGCATCTGGATACACCTTCACCAGCTACTATATACACTGGGTGCGACAGGCCCCTGGACAAGGGCTTGAGTGGATGGGAGTAATCAACCCTACTGGTGGTAACACAAACTACGCACAGAAGTTCCAGGGCAGAGTCACCATGACCAGTGACACGTCCACGAGCACAGTCTACATGGAGCTGAGCAGCCTGACATCTGAGGACACGGCCGTCTATTACTGTGCGAGATTTGACTACTGGGGCCAGGGAACCCTGGTCACCGTCTCCTCA
>GJNZTB401EM3BQ_1
GAAGTGCAGCTGGTGCAGTCTGGGGCTGAGGTGAAGAAGCCTGGGGCCTCAGTGAAGGTTTCCTGCAAGGCATCTGGATACACCTTCACCAGCTACTATATACACTGGGTGCGACAGGCCCCTGGACAAGGGCTTGAGTGGATGGGAGTAATCAACCCTACTGGTGGTAACACAAACTACGCACAGAAGTTCCAGGGCAGAGTCACCATGACCAGTGACACGTCCACGAGCACAGTCTACATGGAGCTGAGCAGCCTGACATCTGAGGACACGGCCGTCTATTACTGTGCGAGATTTGACTACTGGGGCCAGGGAACCCTGGTCACCGTCTCCTCA
>GJNZTB401D482V_1
GAAGTGCAGCTGGTGCAGTCTGGGGCTGAGGTGAAGAAGCCTGGGGCCTCAGTGAAGGTTTCCTGCAAGGCATCTGGATACACCTTCACCAGCTACTATATACACTGGGTGCGACAGGCCCCTGGACAAGGGCTTGAGTGGATGGGAGTAATCAACCCTACTGGTGGTAACACAAACTACGCACAGAAGTTCCAGGGCAGAGTCACCATGACCAGTGACACGTCCACGAGCACAGTCTACATGGAGCTGAGCAGCCTGACATCTGAGGACACGGCCGTCTATTACTGTGCGAGATTTGACTACTGGGGCCAGGGAACCCTGGTCACCGTCTCCTCA
>GJNZTB402ISUNP_1
GAAGTGCAGCTGGTGCAGTCTGGGGCTGAGGTGAAGAAGCCTGGGGCCTCAGTGAAGGTTTCCTGCAAGGCATCTGGATACACCTTCACCAGCTACTATATACACTGGGTGCGACAGGCCCCTGGACAAGGGCTTGAGTGGATGGGAGTAATCAACCCCTACTGGTGGTAACACAAACTACGCACAGAAGTTCCAGGGCAGAGTCACCATGACCAGTGACACGTCCACGAGCACAGTCTACATGGAGCTGAGCAGCCTGACATCTGAGGACACGGCCGTCTATTACTGTGCGAGATTTGACTACTGGGGCCAGGGAACCCTGGTCACCGTCTCCTCA
>GJNZTB402FGRZJ_1
GAAGTGCAGCTGGTGCAGTCTGGGGCTGAGGTGAAGAAGCCTGGGGCCTCAGTGAAGGTTTCCTGCAAGGCATCTGGATACACCTTCACCAGCTACTATATACACTGGGTGCGACAGGCCCCTGGACAAGGGCTTGAGTGGATGGGAGTAATCAACCCTACTGGTGGTAACACAAACTACGCACAGAAGTTCCAGGGCAGAGTCACCATGACCAGTGACACGTCCACGAGCACAGTCTACATGGAGCTGAGCAGCCTGACATCTGAGGACACGGCCGTCTATTACTGTGCGAGATTTGACTACTGGGGCCAGGGAACCCTGGTCACCGTCTCCTCA
>GJNZTB402JAT40_1
GAAGTGCAGCTGGTGCAGTCTGGGGCTGAGGTGAAGAAGCCTGGGGCCTCAGTGAAGGTTTCCTGCAAGGCATCTGGATACACCTTCACCAGCTACTATATACACTGGGTGCGACAGGCCCCTGGACAAGGGCTTGAGTGGATGGGAGTAATCAACCCCTACTGGTGGTAACACAAACTACGCACAGAAGTTCCAGGGCAGAGTCACCATGACCAGTGACACGTCCACGAGCACAGTCTACATGGAGCTGAGCAGCCTGACATCTGAGGACACGGCCGTCTATTACTGTGCGAGATTTGACTACTGGGGCCAGGGAACCCTGGTCACCGTCTCCTCA
>GJNZTB402ITW9W_1
GAAGTGCAGCTGGTGCAGTCTGGGGCTGAGGTGAAGAAGCCTGGGGCCTCAGTGAAGGTTTCCTGCAAGGCATCTGGATACACCTTCACCAGCTACTATATACACTGGGTGCGACAGGCCCCTGGACAAGGGCTTGAGTGGATGGGAGTAATCAACCCTACTGGTGGTAACACAAACTACGCACAGAAGTTCCAGGGCAGAGTCACCATGACCAGTGACACGTCCACGAGCACAGTCTACATGGAGCTGAGCAGCCTGACATCTGAGGACACGGCCGTCTATTACTGTGCGAGATTTGACTACTGGGGCCAGGGAACCCTGGTCACCGTCTCCTCA
>GJNZTB402GTLRR_1
GAAGTGCAGCTGGTGCAGTCTGGGGCTGAGGTGAAGAAGCCTGGGGCCTCAGTGAAGGTTTCCTGCAAGGCATCTGGATACACCTTCACCAGCTACTATATACACTGGGTGCGACAGGCCCCTGGACAAGGGCTTGAGTGGATGGGAGTAATCAACCCTACTGGTGGTAACACAAACTACGCACAGAAGTTCCAGGGCAGAGTCACCATGACCAGTGACACGTCCACGAGCACAGTCTACATGGAGCTGAGCAGCCTGACATCTGAGGACACGGCCGTCTATTACTGTGCGAGATTTGACTACTGGGGCCAGGGAACCCTGGTCACCGTCTCCTCA
>GJNZTB402I3I1I_1
GAAGTGCAGCTGGTGCAGTCTGGGGCTGAGGTGAAGAAGCCTGGGGCCTCAGTGAAGGTTTCCTGCAAGGCATCTGGATACACCTTCACCAGCTACTATATACACTGGGTGCGACAGGCCCCTGGACAAGGGCTTGAGTGGATGGGAGTAATCAACCCTACTGGTGGTAACACAAACTACGCACAGAAGTTCCAGGGCAGAGTCACCATGACCAGTGACACGTCCACGAGCACAGTCTACATGGAGCTGAGCAGCCTGACATCTGAGGACACGGCCGTCTATTACTGTGCGAGATTTGACTACTGGGGCCAGGGAACCCTGGTCACCGTCTCCTCA
>GJNZTB401DIW2Z_1
GAAGTGCAGCTGGTGCAGTCTGGGGCTGAGGTGAAGAAGCCTGGGGCCTCAGTGAAGGTTTCCTGCAAGGCATCTGGATACACCTTCACCAGCTACTATATACACTGGGTGCGACAGGCCCCTGGACAAGGGCTTGAGTGGATGGGAGTAATCAACCCTACTGGTGGTAACACAAACTACGCACAGAAGTTCCAGGGCAGAGTCACCATGACCAGTGACACGTCCACGAGCACAGTCTACATGGAGCTGAGCAGCCTGACATCTGAGGACACGGCCGTCTATTACTGTGCGAGATTTGACTACTGGGGCCAGGGAACCCTGGTCACCGTCTCCTCA
>GJNZTB402HKFT9_1
GAAGTGCAGCTGGTGCAGTCTGGGGCTGAGGTGAAGAAGCCTGGGGCCTCAGTGAAGGTTTCCTGCAAGGCATCTGGATACACCTTCACCAGCTACTATATACACTGGGTGCGACAGGCCCCTGGACAAGGGCTTGAGTGGATGGGAGTAATCAACCCTACTGGTGGTAACACAAACTACGCACAGAAGTTCCAGGGCAGAGTCACCATGACCAGTGACACGTCCACGAGCACAGTCTACATGGAGCTGAGCAGCCTGACATCTGAGGACCACGGCCGTCTATTACTGTGCGAGATTTGACTACTGGGGCCAGGGAACCCTGGTCACCGTCTCCTCA
>GJNZTB401EN1UB_1
GAAGTGCAGCTGGTGCAGTCTGGGGCTGAGGTGAAGAAGCCTGGGGCCTCAGTGAAGGTTTCCTGCAAGGCATCTGGATACACCTTCACCAGCTACTATATACACTGGGTGCGACAGGCCCCTGGACAAGGGCTTGAGTGGATGGGAGTAATCAACCCTACTGGTGGTAACACAAACTACGCACAGAAGTTCCAGGGCAGAGTCACCATGACCAGTGACACGTCCACGAGCACAGTCTACATGGAGCTGAGCAGCCTGACATCTGAGGACACGGCCGTCTATTACTGTGCGAGATTTGACTACTGGGGCCAGGGAACCCTGGTCACCGTCTCCTCA
>GJNZTB401BH135_1
GAAGTGCAGCTGGTGCAGTCTGGGGCTGAGGTGAAGAAGCCTGGGGCCTCAGTGAAGGTTTCCTGCAAGGCATCTGGATACACCTTCACCAGCTACTATATACACTGGGTGCGACAGGCCCCTGGACAAGGGCTTGAGTGGATGGGAGTAATCAACCCTACTGGTGGTAACACAAACTACGCACAGAAGTTCCAGGGCAGAGTCACCATGACCAGTGACACGTCCACGAGCACAGTCTACATGGAGCTGAGCAGCCTGACATCTGAGGACACGGCCGTCTATTACTGTGCGAGATTTGACTACTGGGGCCAGGGAACCCTGGTCACCGTCTCCTCA
>GJNZTB401BLJWO_1
GAAGTGCAGCTGGTGCAGTCTGGGGCTGAGGTGAAGAAGCCTGGGGCCTCAGTGAAGGTTTCCTGCAAGGCATCTGGATACACCTTCACCAGCTACTATATACACTGGGTGCGACAGGCCCCTGGACAAGGGCTTGAGTGGATGGGAGTAATCAACCCTACTGGTGGTAACACAAACTACGCACAGAAGTTCCAGGGCAGAGTCACCATGACCAGTGACACGTCCACGAGCACAGTCTACATGGAGCTGAGCAGCCTGACATCTGAGGACACGGCCGTCTATTACTGTGCGAGATTTGACTACTGGGGCCAGGGAACCCTGGTCACCGTCTCCTCA
>GJNZTB401ESETH_1
GAAGTGCAGCTGGTGCAGTCTGGGGCTGAGGTGAAGAAGCCTGGGGCCTCAGTGAAGGTTTCCTGCAAGGCATCTGGGATACACCTTCACCAGCTACTATATACACTGGGTGCGACAGGCCCCTGGACAAGGGCTTGAGTGGATGGGAGTAATCAACCCTACTGGTGGTAACACAAACTACGCACAGAAGTTCCAGGGCAGAGTCACCATGACCAGTGACACGTCCACGAGCACAGTCTACATGGAGCTGAGCAGCCTGACATCTGAGGACACGGCCGTCTATTACTGTGCGAGATTTGACTACTGGGGCCAGGGAACCCTGGTCACCGTCTCCTCA
>GJNZTB402HR45L_1
GAAGTGCAGCTGGTGCAGTCTGGGGCTGAGGTGAAGAAGCCTGGGGCCTCAGTGAAGGTTTCCTGCAAGGCATCTGGATACACCTTCACCAGCTACTATATACACTGGGTGCGACAGGCCCCTGGACAAGGGCTTGAGTGGATGGGAGTAATCAACCCTACTGGTGGTAACACAAACTACGCACAGAAGTTCCAGGGCAGAGTCACCATGACCAGTGACACGTCCACGAGCACAGTCTACATGGAGCTGAGCAGCCTGACATCTGAGGACACGGCCGTCTATTACTGTGCGAGATTTGACTACTGGGGCCAGGGAACCCTGGTCACCGTCTCCTCA
>GJNZTB402IR3P0_1
GAAGTGCAGCTGGTGCAGTCTGGGGCTGAGGTGAAGAAGCCTGGGGCCTCAGTGAAGGTTTCCTGCAAGGCATCTGGGATACACCTTCACCAGCTACTATATACACTGGGTGCGACAGGCCCCTGGACAAGGGCTTGAGTGGATGGGAGTAATCAACCCTACTGGTGGTAACACAAACTACGCACAGAAGTTCCAGGGCAGAGTCACCATGACCAGTGACACGTCCACGAGCACAGTCTACATGGAGCTGAGCAGCCTGACATCTGAGGACACGGCCGTCTATTACTGTGCGAGATTTGACTACTGGGGCCAGGGAACCCTGGTCACCGTCTCCTCA
>GJNZTB401DIU2T_1
GAAGTGCAGCTGGTGCAGTCTGGGGCTGAGGTGAAGAAGCCTGGGGCCTCAGTGAAGGTTTCCTGCAAGGCATCTGGATACACCTTCACCAGCTACTATATACACTGGGTGCGACAGGCCCCTGGACAAGGGCTTGAGTGGATGGGAGTAATCAACCCTACTGGTGGTAACACAAACTACGCACAGAAGTTCCAGGGCAGAGTCACCATGACCAGTGACACGTCCACGAGCACAGTCTACATGGAGCTGAGCAGCCTGACATCTGAGGACACGGCCGTCTATTACTGTGCGAGATTTGACTACTGGGGCCAGGGAACCCTGGTCACCGTCTCCTCA
>GJNZTB401A9586_1
GAAGTGCAGCTGGTGCAGTCTGGGGCTGAGGTGAAGAAGCCTGGGGCCTCAGTGAAGGTTTCCTGCAAGGCATCTGGATACACCTTCACCAGCTACTATATACACTGGGTGCGACAGGCCCCTGGACAAGGGCTTGAGTGGATGGGAGTAATCAACCCTACTGGTGGTAACACAAACTACGCACAGAAGTTCCAGGGCAGAGTCACCATGACCAGTGACACGTCCACGAGCACAGTCTACATGGAGCTGAGCAGCCTGACATCTGAGGACACGGCCGTCTATTACTGTGCGAGATTTGACTACTGGGGCCAGGGAACCCTGGTCACCGTCTCCTCA
>GJNZTB402IYFK6_1
GAAGTGCAGCTGGTGCAGTCTGGGGCTGAGGTGAAGAAGCCTGGGGCCTCAGTGAAGGTTTCCTGCAAGGCATCTGGATACACCTTCACCAGCTACTATATACACTGGGTGCGACAGGCCCCTGGACAAGGGCTTGAGTGGATGGGAGTAATCAACCCTACTGGTGGTAACACAAACTACGCACAGAAGTTCCAGGGCAGAGTCACCATGACCAGTGACACGTCCACGAGCACAGTCTACATGGAGCTGAGCAGCCTGACATCTGAGGACACGGCCGTCTATTACTGTGCGAGATTTGACTACTGGGGCCAGGGAACCCTGGTCACCGTCTCCTCA
>GJNZTB402GIYEJ_1
GAAGTGCAGCTGGTGCAGTCTGGGGCTGAGGTGAAGAAGCCTGGGGCCTCAGTGAAGGTTTCCTGCAAGGCATCTGGATACACCTTCACCAGCTACTATATACACTGGGTGCGACAGGCCCCTGGACAAGGGCTTGAGTGGATGGGAGTAATCAACCCTACTGGTGGTAACACAAACTACGCACAGAAGTTCCAGGGCAGAGTCACCATGACCAGTGACACGTCCACGAGCACAGTCTACATGGAGCTGAGCAGCCTGACATCTGAGGACACGGCCGTCTATTACTGTGCGAGATTTGACTTACTGGGGCCAGGGAACCCTGGTCACCGTCTCTCA
>GJNZTB401CL5E1_1
GAAGTGCAGCTGGTGCAGTCTGGGGCTGAGGTGAAGAAGCCTGGGGCCTCAGTGAAGGTTTCCTGCAAGGCATCTGGATACACCTTCACCAGCTACTATATACACTGGGTGCGACAGGCCCCTGGACAAGGGCTTGAGTGGATGGGAGTAATCAACCCTACTGGTGGTAACACAAACTACGCACAGAAGTTCCAGGGCAGAGTCACCATGACCAGTGACACGTCCACGAGCACAGTCTACATGGAGCTGAGCAGCCTGACATCTGAGGACACGGCCGTCTATTACTGTGCGAGATTTGACTACTGGGGCCAGGGAACCCTGGTCACCGTCTCCTCA
>GJNZTB401CAE4M_1
GAAGTGCAGCTGGTGCAGTCTGGGGCTGAGGTGAAGAAGCCTGGGGCCTCAGTGAAGGTTTCCTGCAAGGCATCTGGATACACCTTCACCAGCTACTATATACACTGGGTGCGACAGGCCCCTGGACAAGGGCTTGAGTGGATGGGGAGTAATCAACCCTACTGGTGGTAACACAAAACTACGCACAGAAGTTCCAGGGCAGAGTCACCATGACCAGTGACACGTCCACGAGCACAGTCTACATGGAGCTGAGCAGCCTGACATCTGAGGACACGGCCGTCTATTACTGTGCGAGATTTGACTACTGGGGCCAGGGAACCCTGGTCACCGTCTCCTCA
>GJNZTB402FMBH2_1
GAAGTGCAGCTGGTGCAGTCTGGGGCTGAGGTGAAGAAGCCTGGGGCCTCAGTGAAGGTTTCCTGCAAGGCATCTGGATACACCTTCACCAGCTACTATATACACTGGGTGCGACAGGCCCCTGGACAAGGGCTTGAGTGGATGGGAGTAATCAACCCTACTGGTGGTAACACAAACTACGCACAGAAGTTCCAGGGCAGAGTCACCATGACCAGTGACACGTCCACGAGCACAGTCTACATGGAGCTGAGCAGCCTGACATCTGAGGACACGGCCGTCTATTACTGTGCGAGATTTGACTACTGGGGCCAGGGAACCCTGGTCACCGTCTCCTCA
>GJNZTB401EG2DA_1
GAAGTGCAGCTGGTGCAGTCTGGGGCTGAGGTGAAGAAGCCTGGGGCCTCAGTGAAGGTTTCCTGCAAGGCATCTGGATACACCTTCACCAGCTACTATATACACTGGGTGCGACAGGCCCCTGGACAAGGGCTTGAGTGGATGGGAGTAATCAACCCTACTGGTGGTAACACAAACTACGCACAGAAGTTCCAGGGCAGAGTCACCATGACCAGTGACACGTCCACGAGCACAGTCTACATGGAGCTGAGCAGCCTGACATCTGAGGACACGGCCGTCGTATTACTGTGCGAGATTTGACTTACGTGGGGCCAGGGAACCCTGGTCACCGTCTCCTCA
>GJNZTB402G2HI0_1
GAAGTGCAGCTGGTGCAGTCTGGGGCTGAGGTGAAGAAGCCTGGGGCCTCAGTGAAGGTTTCCTGCAAGGCATCTGGATACACCTTCACCAGCTACTATATACACTGGGTGCGACAGGCCCCTGGACAAGGGCTTGAGTGGATGGGAGTAATCAACCCTACTGGTGGTAACACAAACTACGCACAGAAGTTCCAGGGCAGAGTCACCATGACCAGTGACACGTCCACGAGCACAGTCTACATGGAGCTGAGCAGCCTGACATCTGAGGACACGGCCGTCTATTACTGTGCGAGATTTGACTACTGGGGCCAGGGAACCCTGGTCACCGTCTCCTCA
>GJNZTB402H7LLV_1
GAAGTGCAGCTGGTGCAGTCTGGGGCTGAGGTGAAGAAGCCTGGGGCCTCAGTGAAGGTTTCCTGCAAGGCATCTGGATACACCTTCACCAGCTACTATATACACTGGGTGCGACAGGCCCCTGGACAAGGGCTTGAGTGGATGGGAGTAATCAACCCTACTGGTGGTAACACAAACTACGCACAGAAGTTCCAGGGCAGAGTCACCATGACCAGTGACACGTCCACGAGCACAGTCTACATGGAGCTGAGCAGCCTGACATCTGAGGACACGGCCGTCTATTACTGTGCGAGATTTGACTACTGGGGCCAGGGAACCCTGGTCACCGTCTCCTCA
>GJNZTB402GEANM_1
GAAGTGCAGCTGGTGCAGTCTGGGGCTGAGGTGAAGAAGCCTGGGGCCTCAGTGAAGGTTTCCTGCAAGGCATCTGGATACACCTTCACCAGCTACTATATACACTGGGTGCGACAGGCCCCTGGACAAGGGCTTGAGTGGATGGGAGTAATCAACCCTACTGGTGGTAACACAAACTACGCACAGAAGTTCCAGGGCAGAGTCACCATGACCAGTGACACGTCCACGAGCACAGTCTACATGGAGCTGAGCAGCCTGACATCTGAGGACACGGCCGTCTATTACTGTGCGAGATTTGACTACTGGGGCCAGGGAACCCTGGTCACCGTCTCCTCA
>GJNZTB402I2ZGA_1
GAAGTGCAGCTGGTGCAGTCTGGGGCTGAGGTGAAGAAGCCTGGGGCCTCAGTGAAGGTTTCCTGCAAGGCATCTGGATACACCTTCACCAGCTACTATATACACTGGGTGCGACAGGCCCCTGGACAAGGGCTTGAGTGGATGGGAGTAATCAACCCTACTGGTGGTAACACAAACTACGCACAGAAGTTCCAGGGCAGAGTCACCATGACCAGTGACACGTCCACGAGCACAGTCTACATGGAGCTGAGCAGCCTGACATCTGAGGACACGGCCGTCTATTACTGTGCGAGATTTGACTACTGGGGCCAGGGAACCCTGGTCACCGTCTCCTCA
>GJNZTB401EKCF9_1
GAAGTGCAGCTGGTGCAGTCTGGGGCTGAGGTGAAGAAGCCTGGGGCCTCAGTGAAGGTTTCCTGCAAGGCATCTGGATACACCTTCACCAGCTACTATATACACTGGGTGCGACAGGCCCCTGGACAAGGGCTTGAGTGGATGGGAGTAATCAACCCTACTGGTGGTAACACAAACTACGCACAGAAGTTCCAGGGCAGAGTCACCATGACCAGTGACACGTCCACGAGCACAGTCTACATGGAGCTGAGCAGCCTGACATCTGAGGACACGGCTGTCTATTACTGTGCGAGATTTGACTACTGGGGCCAGGGAACCCTGGTCACCGTCTCCTCA
>GJNZTB402GLDGS_1
GAAGTGCAGCTGGTGCAGTCTGGGGCTGAGGTGAAGAAGCCTGGGGCCTCAGTGAAGGTTTCCTGCAAGGCATCTGGATACACCTTCACCAGCTACTATATACACTGGGTGCGACAGGCCCCTGGACAAGGGCTTGAGTGGATGGGAGTAATCAACCCTACTGGTGGTAACACAAACTACGCACAGAAGTTCCAGGGCAGAGTCACCATGACCAGTGACACGTCCACGAGCACAGTCTACATGGAGCTGAGCAGCCTGACATCTGAGGACACGGGCCGTCTATTACTGTGCGAGATTTGACTACTGGGGCCAGGGAACCCTGGTCACCGTCTCCTCA
>GJNZTB402HH3TL_1
GAAGTGCAGCTGGTGCAGTCTGGGGCTGAGGTGAAGAAGCCTGGGGCCTCAGTGAAGGTTTCCTGCAAGGCATCTGGATACACCTTCACCAGCTACTATATACACTGGGTGCGACAGGCCCCTGGACAAGGGCTTGAGTGGATGGGAGTAATCAACCCTACTGGTGGTAACACAAACTACGCACAGAAGTTCCAGGGCAGAGTCACCATGACCAGTGACACGTCCACGAGCACAGTCTACATGGAGCTGAGCAGCCTGACATCTGAGGACACGGCCGTCTATTACTGTGCGAGATTTGACTACTGGGGCCAGGGAACCCTGGTCACCGTCTCCTCA
>GJNZTB402HK6CP_1
GAAGTGCAGCTGGTGCAGTCTGGGGCTGAGGTGAAGAAGCCTGGGGCCTCAGTGAAGGTTTCCTGCAAGGCATCTGGATACACCTTCACCAGCTACTATATACACTGGGTGCGACAGGCCCCTGGACAAGGGCTTGAGTGGATGGGAGTAATCAACCCTACTGGTGGTAACACAAACTACGCACAGAAGTTCCAGGGCAGAGTCACCATGACCAGTGACACGTCCACGAGCACAGTCTACATGGAGCTGAGCAGCCTGACATCTGAGGACACGGCCGTCTATTACTGTGCGAGATTTGACTACTGGGGCCAGGGAACCCTGGTCACCGTCTCCTCA
>GJNZTB402HB7YF_1
GAAGTGCAGCTGGTGCAGTCTGGGGCTGAGGTGAAGAAGCCTGGGGCCTCAGTGAAGGTTTCCTGCAAGGCATCTGGATACACCTTCACCAGCTACTATATACACTGGGTGCGACAGGCCCCTGGACAAGGGCTTGAGTGGATGGGAGTAATCAACCCTACTGGTGGTAACACAAACTACGCACAGAAGTTCCAGGGCAGAGTCACCATGACCAGTGACACGTCCACGAGCACAGTCTACATGGAGCTGAGCAGCCTGACATCTGAGGACACGGCCGTCTATTACTGTGCGAGATTTGACTACTGGGGCCAGGGAACCCTGGTCACCGTCTCCTCA
>GJNZTB402FNI3J_1
GAAGTGCAGCTGGTGCAGTCTGGGGCTGAGGTGAAGAAGCCTGGGGGCCTCAGTGAAGGTTTCCTGCAAGGCATCTGGATACACCTTCACCAGCTACTATATACACTGGGTGCGACAGGCCCCTGGACAAGGGCTTGAGTGGATGGGAGTAATCAACCCTACTGGTGGTAACACAAACTACGCACAGAAGTTCCAGGGCAGAGTCACCATGACCAGTGACACGTCCACGAGCACAGTCTACATGGAGCTGAGCAGCCTGACATCTGAGGACACGGCCGTCTATTACTGTGCGAGATTTGACTACTGGGGCCAGGGAACCCTGGTCACCGTCTCCTCA
>GJNZTB401B8KQV_1
GAAGTGCAGCTGGTGCAGTCTGGGGCTGAGGTGAAGAAGCCTGGGGCCTCAGTGAAGGTTTCCTGCAAGGCATCTGGATACACCTTCACCAGCTACTATATACACTGGGTGCGACAGGCCCCTGGACAAGGGCTTGAGTGGATGGGAGTAATCAACCCTACTGGTGGTAACACAAACTACGCACAGAAGTTCCAGGGCAGAGTCACCATGACCAGTGACACGTCCACGAGCACAGTCTACATGGAGCTGAGCAGCCTGACATCTGAGGACACGGCCGTCTATTACTGTGCGAGATTTGACTACTGGGCCAGGGAACCCTGGTCACCGTCTCTCA
>GJNZTB402JCCHG_1
GAAGTGCAGCTGGTGCAGTCTGGGGCTGAGGTGAAGAAGCCTGGGGCCTCAGTGAAGGTTTCCTGCAAGGCATCTGGATACACCTTCACCAGCTACTATATACACTGGGTGCGACAGGCCCCTGGACAAGGGCTTGAGTGGATGGGAGTAATCAACCCTACTGGTGGTAACACAAACTACGCACAGAAGTTCCAGGGCAGAGTCACCATGACCAGTGACACGTCCACGAGCACAGTCTACATGGAGCTGAGCAGCCTGACATCTGAGGACACGGCCGTCTATTACTGTGCGAGATTTGACTACTGGGGCCAGGGAACCCTGGTCACCGTCTCCTCA
>GJNZTB402GRF5O_1
GAAGTGCAGCTGGTGCAGTCTGGGGCTGAGGTGAAGAAGCCTGGGGCCTCAGTGAAGGTTTCCTGCAAGGCATCTGGATACACCTTCACCAGCTACTATATACACTGGGTGCGACAGGCCCCTACGACAAGGGCTTGAGTGGATGGGAGTAATCAACCCTACTGGTGGTAACACAAACTACGCACAGAAGTTCCAGGGCAGAGTCACCATGACCAGTGACACGTCCACGAGCACAGTCTACATGGAGCTGAGCAGCCTGACATCTGAGGACACGGCCGTCTATTACTGTGCGAGATTTGACTACTGGGGCCAGGGAACCCTGGTCACCGTCTCCTCA
>GJNZTB402F2J8Z_1
GAAGTGCAGCTGGTGCAGTCTGGGGCTGAGGTGAAGAAGCCTGGGGCCTCAGTGAAGGTTTCCTGCAAGGCATCTGGATACACCTTCACCAGCTACTATATACACTGGGTGCGACAGGCCCCTGGACAAGGGCTTGAGTGGATGGGAGTAATCAACCCTACTGGTGGTAACACAAACTACGCACAGAAGTTCCAGGGCAGAGTCACCATGACCAGTGACACGTCCACGAGCACAGTCTACATGGAGCTGAGCAGCCTGACATCTGAGGACACGGCCGTCTATTACTGTGCGAGATTTGACTACTGGGGCCAGGGAACCCTGGTCACCGTCTCCTCA
>GJNZTB401ES27J_1
GAAGTGCAGCTGGTGCAGTCTGGGGCTGAGGTGAAGAAGCCTGGGGCCTCAGTGAAGGTTTCCTGCAAGGCATCTGGATACACCTTCACCAGCTACTATATACACTGGGTGCGACAGGCCCCTGGACAAGGGCTTGAGTGGATGGGAGTAATCAACCCTACTGGTGGTAACACAAACTACGCACAGAAGTTCCAGGGCAGAGTCACCATGACCAGTGACACGTCCACGAGCACAGTCTACATGGAGCTGAGCAGCCTGACATCTGAGGACACGGCCGTCTATTACTGTGCGAGATTTGACTACTGGGGCCAGGGAACCCTGGTCACCGTCTCCTCA
>GJNZTB402FEX5M_1
GAAGTGCAGCTGGTGCAGTCTGGGGCTGAGGTGAAGAAGCCTGGGGCCTCAGTGAAGGTTTCCTGCAAGGCATCTGGATACACCTTCACCAGCTACTATATACACTGGGTGCGACAGGCCCCTGGACAAGGGCTTGAGTGGATGGGAGTAATCAACCCTACTGGTGGTAACACAAACTACGCACAGAAGTTCCAGGGCAGAGTCACCATGACCAGTGACACGTCCACGAGCACAGTCTACATGGAGCTGAGCAGCCTGACATCTGAGGACACGGCCGTCTATTACTGTGCGAGATTTGACTACTGGGGCCAGGGAACCCTGGTCACCGTCTCCTCA
>GJNZTB401CHY6G_1
GAAGTGCAGCTGGTGCAGTCTGGGGCTGAGGTGAAGAAGCCTGGGGCCTCAGTGAAGGTTTCCTGCAAGGCATCTGGATACACCTTCACCAGCTACTATATACACTGGGTGCGACAGGCCCCTGGACAAGGGCTTGAGTGGATGGGAGTAATCAACCCTACTGGTGGTAACACAAACTACGCACAGAAGTTCCAGGGCAGAGTCACCATGACCAGTGACACGTCCACGAGCACAGTCTACATGGAGCTGAGCAGCCTGACATCTGAGGACACGGCCGTCTATTACTGTGCGAGATTTGACTACTGGGGCCAGGGAACCCTGGTCACCGTCTCCTCA
>GJNZTB402IJHOB_1
GAAGTGCAGCTGGTGCAGTCTGGGGCTGAGGTGAAGAAGCCTGGGGCCTCAGTGAAGGTTTCCTGCAAGGCATCTGGATACACCTTCACCAGCTACTATATACACTGGGTGCGACAGGCCCCTGGACAAGGGCTTGAGTGGATGGGAGTAATCAACCCTACTGGTGGTAACACAAACTACGCACAGAAGTTCCAGGGCAGAGTCACCATGACCAGTGACACGTCCACGAGCACAGTCTACATGGAGCTGAGCAGCCTGACATCTGAGGACACGGCCGTCTATTACTGTGCGAGATTTGACTACTGGGCCAGGGAACCCTGGTCACCGTCTCCTCA
>GJNZTB402JEES0_1
GAAGTGCAGCTGGTGCAGTCTGGGGCTGAGGTGAAGAAGCCTGGGGCCTCAGTGAAGGTTTCCTGCAAGGCATCTGGATACACCTTCACCAGCTACTATATACACTGGGTGCGACAGGCCCCTGGACAAGGGCTTGAGTGGATGGGAGTAATCAACCCTACTGGTGGTAACACAAACTACGCACAGAAGTTCCAGGGCAGAGTCACCATGACCAGTGACACGTCCACGAGCACAGTCTACATGGAGCTGAGCAGCCTGACATCTGAGGACACGGCCGTCTATTACTGTGCGAGATTTGACTACTGGGGCCCAGGGAACCCTGGTCACCGTCTCCTCA
>GJNZTB401EYRGZ_1
GAAGTGCAGCTGGTGCAGTCTGGGGCTGAGGTGAAGAAGCCTGGGGCCTCAGTGAAGGTTTCCTGCAAGGCATCTGGATACACCTTCACCAGCTACTATATACACTGGGTGCGACAGGCCCCTGGACAAGGGCTTGAGTGGATGGGAGTAATCAACCCTACTGGTGGTAACACAAACTACGCACAGAAGTTCCAGGGCAGAGTCACCATGACCAGTGACACGTCCACGAGCACAGTCTACATGGAGCTGAGCAGCCTGACATCTGAGGACACGGCCGTCTATTACTGTGCGAGATTTGACTACTGGGGCCAGGGAACCCTGGTCACCGTCTCCTCA
>GJNZTB401AKX9A_1
GAAGTGCAGCTGGTGCAGTCTGGGGCTGAGGTGAAGAAGCCTGGGGCCTCAGTGAAGGTTTCCTGCAAGGCATCTGGATACACCTTCACCAGCTACTATATACACTGGGTGCGACAGGCCCCTGGACAAGGGCTTGAGTGGATGGGAGTAATCAACCCTACTGGTGGTAACACAAACTACGCACAGAAGTTCCAGGGCAGAGTCACCATGACCAGTGACACGTCCACGAGCACAGTCTACATGGAGCTGAGCAGCCTGACATCTGAGGACACGGCCGTCTATTACTGTGCGAGATTTGACTACTGGGGCCAGGGAACCCTGGTCACCGTCTCCTCA
>GJNZTB401DOOV5_1
GAAGTGCAGCTGGTGCAGTCTGGGGCTGAGGTGAAGAAGCCTGGGGCCTCAGTGAAGGTTTCCTGCAAGGCATCTGGATACACCTTCACCAGCTACTATATACACTGGGTGCGACAGGCCCCTGGACAAGGGCTTGAGTGGATGGGAGTAATCAACCCTACTGGTGGTAACACAAACTACGCACAGAAGTTCCAGGGCAGAGTCACCATGACCAGTGACACGTCCACGAGCACAGTCTACATGGAGCTGAGCAGCCTGACATCTGAGGACACGGCCGTCTATTACTGTGCGAGATTTGACTACTGGGCCAGGGAACCCTGGTCACCGTCTCCTCA
>GJNZTB402HQH4S_1
GAAGTGCAGCTGGTGCAGTCTGGGGCTGAGGTGAAGAAGCCTGGGGCCTCAGTGAAGGTTTCCTGCAAGGCATCTGGATACACCTTCACCAGCTACTATATACACTGGGTGCGACAGGCCCCTGGACAAGGGCTTGAGTGGATGGGAGTAATCAACCCTACTGGTGGTAACACAAACTACGCACAGAAGTTCCAGGGCAGAGTCACCATGACCAGTGACACGTCCACGAGCACAGTCTACATGGAGCTGAGCAGCCTGACATCTGAGGACACGGCCCGTCTATTACTGTGCGAGATTTGACTACTGGGGCCAGGGAACCCTGGTCACCGTCTCCTCA
>GJNZTB401AIQTM_1
GAAGTGCAGCTGGTGCAGTCTGGGGCTGAGGTGAAGAAGCCTGGGGCCTCAGTGAAGGTTTCCTGCAAGGCATCTGGATACACCTTCACCAGCTACTATATACACTGGGTGCGACAGGCCCCTGGACAAGGGCTTGAGTGGATGGGAGTAATCAACCCTACTGGTGGTAACACAAACTACGCACAGAAGTTCCAGGGCAGAGTCACCATGACCAGTGACACGTCCACGAGCACAGTCTACATGGAGCTGAGCAGCCTGACATCTGAGGACACGGCCGTCTATTACTGTGCGAGATTTGACTACTGGGCCAGGGAACCCTGGTCACCGTCTCCTCA
>GJNZTB401EFC1T_1
GAAGTGCAGCTGGTGCAGTCTGGGGCTGAGGTGAAGAAGCCTGGGGCCTCAGTGAAGGTTTCCTGCAAGGCATCTGGATACACCTTCACCAGCTACTATATACACTGGGTGCGACAGGCCCCTGGACAAGGGCTTGAGTGGATGGGAGTAATCAACCCTACTGGTGGTAACACAAACTACGCACAGAAGTTCCAGGGCAGAGTCACCATGACCAGTGACACGTCCACGAGCACAGTCTACATGGAGCTGAGCAGCCTGACATCTGAGGACACGGCCGTCTATTACTGTGCGAGATTTGACTACTGGGGCCAGGGAACCCTGGTCACCGTCTCCTCA
>GJNZTB401BDWI4_1
GAAGTGCAGCTGGTGCAGTCTGGGGCTGAGGTGAAGAAGCCTGGGGCCTCAGTGAAGGTTTCCTGCAAGGCATCTGGATACACCTTCACCAGCTACTATATACACTGGGTGCGACAGGCCCCTGGACAAGGGCTTGAGTGGATGGGAGTAATCAACCCTACTGGTGGTAACACAAACTACGCACAGAAGTTCCAGGGCAGAGTCACCATGACCAGTGACACGTCCACGAGCACAGTCTACATGGAGCTGAGCAGTCTGACATCTGAGGACACGGCCGTCTATTACTGTGCGAGATTTGACTACTGGGGCCAGGGAACCCTGGTCACCGTCTCCTCA
>GJNZTB402FUOU0_1
GAAGTGCAGCTGGTGCAGTCTGGGGCTGAGGTGAAGAAGCCTGGGGCCTCAGTGAAGGTTTCCTGCAAGGCATCTGGATACACCTTCACCAGCTACTATATACACTGGGTGCGACAGGCCCCTGGACAAGGGCTTGAGTGGATGGGAGTAATCAACCCTACTGGTGGTAACACAAACTACGCACAGAAGTTCCAGGGCAGAGTCACCATGACCAGTGACACGTCCACGAGCACAGTCTACATGGAGCTGAGCAGCCTGACATCTGAGGACACGGCCGTCTATTACTGTGCGAGATTTGACTACTGGGGCCAGGGAACCCTGGTCACCGTCTCCTCA
>GJNZTB401AO4N6_1
GAAGTGCAGCTGGTGCAGTCTGGGGCTGAGGTGAAGAAGCCTGGGGCCTCAGTGAAGGTTTCCTGCAAGGCATCTGGATACACCTTCACCAGCTACTATATACACTGGGTGCGACAGGCCCCTGGACAAGGGCTTGAGTGGATGGGAGTAATCAACCCTACTGGTGGTAACACAAACTACGCACAGAAGTTCCAGGGCAGAGTCACCATGACCAGTGACACGTCCACGAGCACAGTCTACATGGAGCTGAGCAGCCTGACATCTGAGGACACGGCCGTCTATTACTGTGCGAGATTTGACTACTGGGGCCAGGGAACCCTGGTCACCGTCTCCTCA
>GJNZTB401A5LIN_1
GAAGTGCAGCTGGTGCAGTCTGGGGCTGAGGTGAAGAAGCCTGGGGCCTCAGTGAAGGTTTCCTGCAAGGCATCTGGATACACCTTCACCAGCTACTATATACACTGGGTGCGACAGGCCCCTGGACAAGGGCTTGAGTGGATGGGAGTAATCAACCCTACTGGTGGTAACACAAACTACGCACAGAAGTTCCAGGGCAGAGTCACCATGACCAGTGACACGTCCACGAGCACAGTCTACATGGAGCTGAGCAGCCTGACATCTGAGGACACGGCCGTCTATTACTGTGCGAGATTTGACTACTGGGGCCAGGGAACCCTGGTCACCGTCTCCTCA
>GJNZTB402I5NQ9_1
GAAGTGCAGCTGGTGCAGTCTGGGGCTGAGGTGAAGAAGCCTGGGGCCTCAGTGAAGGTTTCCTGCAAGGCATCTGGATACACCTTCACCAGCTACTATATACACTGGGTGCGACAGGCCCCTGGACAAGGGCTTGAGTGGATGGGAGTAATCAACCCTACTGGTGGTAACACAAACTACGCACAGAAGTTCCAGGGCAGAGTCACCATGACCAGTGACACGTCCACGAGCACAGTCTACATGGAGCTGAGCAGCCTGACATCTGAGGACACGGCCGTCTATTACTGTGCGAGATTTGACTACTGGGGCCAGGGAACCCTGGTCACCGTCTCCTCA
>GJNZTB402IPAX4_1
GAAGTGCAGCTGGTGCAGTCTGGGGCTGAGGTGAAGAAGCCTGGGGCCTCAGTGAAGGTTTCCTGCAAGGCATCTGGATACACCTTCACCAGCTACTATATACACTGGGTGCGACAGGCCCCTGGACAAGGGCTTGAGTGGATGGGAGTAATCAACCCTACTGGTGGTAACACAAACTACGCACAGAAGTTCCAGGGCAGAGTCACCATGACCAGTGACACGTCCACGAGCACAGTCTACATGGAGCTGAGCAGCCTGACATCTGAGGACACGGCCGTCTATTACTGTGCGAGATTTGACTACTGGGGCCAGGGAACCCTGGTCACCGTCTCCTCA
>GJNZTB401BZCPW_1
GAAGTGCAGCTGGTGCAGTCTGGGGCTGAGGTGAAGAAGCCTGGGGCCTCAGTGAAGGTTTCCTGCAAGGCATCTGGATACACCTTCACCAGCTACTATATACACTGGGTGCGACAGGCCCCTGGACAAGGGCTTGAGTGGATGGGAGTAATCAACCCTACTGGTGGTAACACAAACTACGCACAGAAGTTCCAGGGCAGAGTCACCATGACCAGTGACACGTCCACGAGCACAGTCTACATGGAGCTGAGCAGCCTGACATCTGAGGACACGGCCGTCTATTACTGTGCGAGATTTGACTACTGGGGCCAGGGAACCCTGGTCACCGTCTCCTCA
>GJNZTB401ETMDL_1
GAAGTGCAGCTGGTGCAGTCTGGGGCTGAGGTGAAGAAGCCTGGGGCCTCAGTGAAGGTTTCCTGCAAGGCATCTGGATACACCTTCACCAGCTACTATATACACTGGGGTGCGACAGGCCCCTGGACAAGGGCTTGAGTGGATGGGAGTAATCAACCCTACTGGTGGTAACACAAACTACGCACAGAAGTTCCAGGGCAGAGTCACCATGACCAGTGACACGTCCACGAGCACAGTCTACATGGAGCTGAGCAGCCTGACATCTGAGGACACGGCCGTCTATTACTGTGCGAGATTTGACTACTGGGGCCAGGGAACCCTGGTCACCGTCTCCTCA
>GJNZTB402HP2OJ_1
GAAGTGCAGCTGGTGCAGTCTGGGGCTGAGGTGAAGAAGCCTGGGGCCTCAGTGAAGGTTTCCTGCAAGGCATCTGGATACACCTTCACCAGCTACTATATACACTGGGTGCGACAGGCCCCTGGACAAGGGCTTGAGTGGATGGGAGTAATCAACCCTACTGGTGGTAACACAAACTACGCACAGAAGTTCCAGGGCAGAGTCACCATGACCAGTGACACGTCCACGAGCACAGTCTACATGGAGCTGAGCAGCCTGACATCTGAGGACACGGCCGTCTATTACTGTGCGAGATTTGACTACTGGGGCCAGGGAACCCTGGTCACCGTCTCCTCA
>GJNZTB401CS9NW_1
GAAGTGCAGCTGGTGCAGTCTGGGGCTGAGGTGAAGAAGCCTGGGGCCTCAGTGAAGGTTTCCTGCAAGGCATCTGGATACACCTTCACCAGCTACTATATACACTGGGTGCGACAGGCCCCTGGACAAGGGCTTGAGTGGATGGGAGTAATCAACCCTACTGGTGGTAACACAAACTACGCACAGAAGTTCCAGGGCAGAGTCACCATGACCAGTGACACGTCCACGAGCACAGTCTACATGGAGCTGAGCAGCCTGACATCTGAGGACACGGCCGTCTATTACTGTGCGAGATTTGACTACTGGGGCCAGGGAACCCTGGTCACCGTCTCCTCA
>GJNZTB401BWO5J_1
GAAGTGCAGCTGGTGCAGTCTGGGGCTGAGGTGAAGAAGCCTGGGGCCTCAGTGAAGGTTTCCTGCAAGGCATCTGGATACACCTTCACCAGCTACTATATACACTGGGTGCGACAGGCCCCTGGACAAGGGCTTGAGTGGATGGGAGTAATCAACCCTACTGGTGGTAACACAAACTACGCACAGAAGTTCCAGGGCAGAGTCACCATGACCAGTGACACGTCCACGAGCACAGTCTACATGGAGCTGAGCAGCCTGACATCTGAGGACACGGCCGTCTATTACTGTGCGAGATTTGACTACTGGGGCCAGGGAACCCTGGTCACCGTCTCCTCA
>GJNZTB402GV8ME_1
GAAGTGCAGCTGGTGCAGTCTGGGGCTGAGGTGAAGAAGCCTGGGGCCTCAGTGAAGGTTTCCTGCAAGGCATCTGGGATACGACCTTCACCAGCTACTATATACACTGGGTGCGACAGGCCCCTGGACAAGGGCTTGAGTGGATGGGAGTAATCAACCCTACTGGTGGTAACACAAACTACGCACAGAAGTTCCAGGGCAGAGTCACCATGACCAGTGACACGTCCACGAGCACAGTCTACATGGAGCTGAGCAGCCTGACATCTGAGGACACGGCCGTCTATTACTGTGCGAGATTTGACTACTGGGGCCAGGGAACCCTGGTCACCGTCTCCTCA
>GJNZTB402FHCPI_1
GAAGTGCAGCTGGTGCAGTCTGGGGCTGAGGTGAAGAAGCCTGGGGCCTCAGTGAAGGTTTCCTGCAAGGCATCTGGATACACCTTCACCAGCTACTATATACACTGGGTGCGACAGGCCCCTGGACAAGGGCTTGAGTGGATGGGAGTAATCAACCCTACTGGTGGTAACACAAACTACGCACAGAAGTTCCAGGGCAGAGTCACCATGACCAGTGACACGTCCACGAGCACAGTCTACATGGAGCTGAGCAGCCTGACATCTGAGGACACGGCCGTCTATTACTGTGCGAGATTTGACTACTGGGGCCAGGGAACCCTGGTCACCGTCTCCTCA
>GJNZTB402ILIHX_1
GAAGTGCAGCTGGTGCAGTCTGGGGCTGAGGTGAAGAAGCCTGGGGCCTCAGTGAAGGTTTCCTGCAAGGCATCTGGATACACCTTCACCAGCTACTATATACACTGGGTGCGACAGGCCCCTGGACAAGGGCTTGAGTGGATGGGAGTAATCAAACCCTACTGGTGGTAACACAAACTACGCACAGAAGTTCCAGGGCAGAGTCACCATGACCAGTGACACGTCCACGAGCACAGTCTACATGGAGCTGAGCAGCCTGACATCTGAGGACACGGCCGTCTATTACTGTGCGAGATTTGACTACTGGGGCCAGGGAACCCTGGTCACCGTCTCCTCA
>GJNZTB402IBPKM_1
GAAGTGCAGCTGGTGCAGTCTGGGGCTGAGGTGAAGAAGCCTGGGGCCTCAGTGAAGGTTTCCTGCAAGGCATCTGGATACACCTTCACCAGCTACTATATACACTGGGTGCGACAGGCCCCTGGACAAGGGCTTGAGTGGATGGGAGTAATCAACCCTACTGGTGGTAACACAAACTACGCACAGAAGTTCCAGGGCAGGAGTCACCATGACCAGTGACACGTCCACGGGCACAGTCTACATGGAGCTGAGCAGCCTGACATCTGAGGACACGGCCGTCTATTACCTGTGCGAGATTTGACTACTGGGGCCAGGGAACCCTGGTCACCGTACTCCTCA
>GJNZTB401BBM6L_1
GAAGTGCAGCTGGTGCAGTCTGGGGCTGAGGTGAAGAAGCCTGGGGCCTCAGTGAAGGTTTCCTGCAAGGCATCTGGATACACCTTCACCAGCTACTATATACACTGGGTGCGACAGGCCCCTGGACAAGGGCTTGAGTGGATGGGAGTAATCAACCCTACTGGTGGTAACACAAACTACGCACAGAAGTTCCAGGGCAGAGTCACCATGACCAGTGACACGTCCACGGGCACAGTCTACATGGAGCTGAGCAGCCTGACATCTGAGGACACGGCCGTCTATTACTGTGCGAGATTTGACTACTGGGGCCAGGGAACCCTGGTCACCGTCTCCTCA
>GJNZTB401CU3F2_1
GAAGTGCAGCTGGTGCAGTCTGGGGCTGAGGTGAAGAAGCCTGGGGCCTCAGTGAAGGTTTCCTGCAAGGCATCTGGATACACCTTCACCAGCTACTATATACACTGGGTGCGACAGGCCCCTGGACAAGGGCTTGAGTGGATGGGAGTAATCAACCCTACTGGTGGTAACACAAACTACGCACAGAAGTTCCAGGGCAGAGTCACCATGACCAGTGACACGTCCACGAGCACAGTCTACATGGAGCTGAGCAGCCTGACATCTGAGGACACGGCCGTCTATTACTGTGCGAGATTTGACTACTGGGCCAGGGAACCCTGGTCACCGTCTCCTCA
>GJNZTB401EPJLH_1
GAAGTGCAGCTGGTGCAGTCTGGGGCTGAGGTGAAGAAGCCTGGGGCCTCAGTGAAGGTTTCCTGCAAGGCATCTGGATACACCTTCACCAGCTACTATATACACTGGGTGCGACAGGCCCCTGGACAAGGGGCTTGAGTGGATGGGAGTAATCAAACCCTACTGGTGGTAACACAAACTACGCACAGAAGTTCCAGGGCAGAGTCACCATGACCAGTGACACGTCCACGAGCACAGTCTACATGGAGCTGAGCAGCCTGACATCTGAGGACACGGCCGTCTATTACTGTGCGAGATTTGACTACTGGGGCCAGGGAACCCTGGTCACCGTCTCCTCA
>GJNZTB401DKW5X_1
GAAGTGCAGCTGGTGCAGTCTGGGGCTGAGGTGAAGAAGCCTGGGGCCTCAGTGAAGGTTTCCTGCAAGGCATCTGGATACACCTTCACCAGCTACTATATACACTGGGTGACGACAGGCCCCTGGACAAGGGCTTGAGTGGATGGGAGTAATCAAACCCTACTGGTGGTAACACAAACTACGCACAGAAGTTCCAGGGCAGAGTCACCATGACCAGTGACACGTCCACGAGCACAGTCTACATGGAGCTGAGCAGCCTGACATCTGAGGACACGGCCGTCTATTACTGTGCGAGATTTGACTACTGGGGCCAGGGGAACCCTGGTCACCGTCTCCTCA
>GJNZTB401DO0D6_1
GAAGTGCAGCTGGTGCAGTCTGGGGCTGAGGTGAAGAAGCCTGGGGCCTCAGTGAAGGTTTCCTGCAAGGCATCTGGATACACCTTCACCAGCTACTATATACACTGGGTGCGACAGGCCCCTGGACAAGGGCTTGAGTGGATGGGAGTAATCAACCCTACTGGTGGTAACACAAACTACGCACAGAAGTTCCAGGGCAGAGTCACCATGACCAGTGACACGTCCACGAGCACAGTCTACATGGAGCTGAGCAGCCTGACATCTGAGGACACGGCCGTCTATTACTGTGCGAGATTTGACTACTGGGGCCAGGGAACCCTGGTCACCGTCTCCTCA
>GJNZTB401D2PUI_1
GAAGTGCAGCTGGTGCAGTCTGGGGCTGAGGTGAAGAAGCCTGGGGCCTCAGTGAAGGTTTCCTGCAAGGCATCTGGATACACCTTCACCAGCTACTATATACACTGGGTGCGACAGGCCCCTGGACAAGGGCTTGAGTGGATGGGAGTAATCAACCCTACTGGTGGTAACACAAACTACGCACAGAAGTTCCAGGGCAGAGTCACCATGACCAGTGACACGTCCACGAGCACAGTCTACATGGAGCTGAGCAGCCTGACATCTGAGGACACGGCCGTCTATTACTGTGCGAGATTTGACTACTGGGGCCAGGGAACCCTGGTCACCGTCTCCTCA
>GJNZTB402JZ5QJ_1
GAAGTGCAGCTGGTGCAGTCTGGGGCTGAGGTGAAGAAGCCTGGGGCCTCAGTGAAGGTTTCCTGCAAGGCATCTGGATACACCTTCACCAGCTACTATATACACTGGGTGCGACAGGCCCCTGGACAAGGGCTTGAGTGGATGGGAGTAATCAACCCTACTGGTGGTAACACAAACTACGCACAGAAGTTCCAGGGCAGAGTCACCATGACCAGTGACACGTCCACGAGCACAGTCTACATGGAGCTGAGCAGCCTGACATCTGAGGACACGGCCGTCTATTACTGTGCGAGATTTGACTACTGGGGCCAGGGAACCCTGGTCACCGTCTCCTCA
>GJNZTB402GQ0CH_1
GAAGTGCAGCTGGTGCAGTCTGGGGCTGAGGTGAAGAAGCCTGGGGCCTCAGTGAAGGTTTCCTGCAAGGCATCTGGATACACCTTCACCAGCTACTATATACACTGGGTGCGACAGGCCCCTGGACAAGGGCTTGAGTGGATGGGAGTAATCAACCCTACTGGTGGTAACACAAACTACGCACAGAAGTTCCAGGGCAGAGTCACCATGACCAGTGACACGTCCACGAGCACAGTCTACATGGAGCTGAGCAGCCTGACATCTGAGGACACGGCCGTCTATTACTGTGCGAGATTTGACTACTGGGGCCAGGGAACCCTGGTCACCGTCTCCTCA
>GJNZTB402F9Q8W_1
GAAGTGCAGCTGGTGCAGTCTGGGGCTGAGGTGAAGAAGCCTGGGGCCTCAGTGAAGGTTTCCTGCAAGGCATCTGGATACACCTTCACCAGCTACTATATACACTGGGTGCGACAGGCCCCTGGACAAGGGCTTGAGTGGATGGGAGTAATCAACCCTACTGGTGGTAACACAAACTACGCACAGAAGTTCCAGGGCAGAGTCACCATGACCAGTGACACGTCCACGAGCACAGTCTACATGGAGCTGAGCAGCCTGACATCTGAGGACACGGCCGTCTATTACTGTGCGAGATTTGACTACTGGGGCCAGGGAACCCTGGTCACCGTCTCCTCA
>GJNZTB401CJX9Y_1
GAAGTGCAGCTGGTGCAGTCTGGGGCTGAGGTGAAGAAGCCTGGGGCCTCAGTGAAGGTTTCCTGCAAGGCATCTGGATACACCTTCACCAGCTACTATATACACTGGGTGCGACAGGCCCCTGGACAAGGGCTTGAGTGGATGGGAGTAATCAACCCTACTGGTGGTAACACAAACTACGCACAGAAGTTCCAGGGCAGAGTCACCATGACCAGTGACACGTCCACGAGCACAGTCTACATGGAGCTGAGCAGCCTGACATCTGAGGACACGGCCGTCTATTACTGTGCGAGATTTGACTACTGGGGCCAGGGAACCCTGGTCACCGTCTCCTCA
>GJNZTB401DR82B_1
GAAGTGCAGCTGGTGCAGTCTGGGGCTGAGGTGAAGAAGCCTGGGGCCTCAGTGAAGGTTTCCTGCAAGGCATCTGGATACACCTTCACCAGCTACTATATACACTGGGTGCGACAGGCCCCTGGACAAGGGCTTGAGTGGATGGGAGTAATCAACCCTACTGGTGGTAACACAAACTACGCACAGAAGTTCCAGGGCAGAGTCACCATGACCAGTGACACGTCCACGAGCACAGTCTACATGGAGCTGAGCAGCCTGACATCTGAGGACACGGCCGTCTATTACTGTGCGAGATTTGACTACTGGGGCCAGGGAACCCTGGTCACCGTCTCCTCA
>GJNZTB401BUIX6_1
GAAGTGCAGCTGGTGCAGTCTGGGGCTGAGGTGAAGAAGCCTGGGGCCTCAGTGAAGGTTTCCTGCAAGGCATCTGGATACACCTTCACCAGCTACTATATACACTGGGTGCGACAGGCCCCTGGACAAGGGCTTGAGTGGATGGGAGTAATCAACCCTACTGGTGGTAACACAAACTACGCACAGAAGTTCCAGGGCAGAGTCACCATGACCAGTGACACGTCCACGAGCACAGTCTACATGGAGCTGAGCAGCCTGACATCTGAGGACACGGCCGTCTATTACTGTGCGAGATTTGACTACTGGGGCCAGGGAACCCTGGTCACCGTCTCCTCA
>GJNZTB401DDAJU_1
GAAGTGCAGCTGGTGCAGTCTGGGGCTGAGGTGAAGAAGCCTGGGGCCTCAGTGAAGGTTTCCTGCAAGGCATCTGGATACACCTTCACCAGCTACTATATACACTGGGTGCGACAGGCCCCTGGACAAGGGCTTGAGTGGATGGGAGTAATCAACCCTACTGGTGGTAACACAAACTACGCACAGAAGTTCCAGGGCAGAGTCACCATGACCAGTGACACGTCCACGAGCACAGTCTACATGGAGCTGAGCAGCCTGACATCTGAGGACACGGCCGTCTATTACTGTGCGAGATTTGACTACTGGGGCCAGGGAACCCTGGTCACCGTCTCCTCA
>GJNZTB402JA92A_1
GAAGTGCAGCTGGTGCAGTCTGGGGCTGAGGTGAAGAAGCCTGGGGCCTCAGTGAAGGTTTCCTGCAAGGCATCTGGATACACCTTCACCAGCTACTATATACACTGGGTGCGACAGGCCCCTGGACAAGGGCTTGAGTGGATGGGAGTAATCAACCCTACTGGTGGTAACACAAACTACGCACAGAAGTTCCAGGGCAGAGTCACCATGACCAGTGACACGTCCACGAGCACAGTCTACATGGAGCTGAGCAGCCTGACATCTGAGGACACGGCCGTCTATTACTGTGCGAGATTTGACTACTGGGGCCAGGGAACCCTGGTCACCGTCTCCTCA
>GJNZTB402IM4OF_1
GAAGTGCAGCTGGTGCAGTCTGGGGCTGAGGTGAAGAAGCCTGGGGCCTCAGTGAAGGTTTCCTGCAAGGCATCTGGATACACCTTCACCAGCTACTATATACACTGGGTGCGACAGGCCCCTGGACAAGGGCTTGAGTGGATGGGAGTAATCAACCCTACTGGTGGTAACACAAACTACGCACAGAAGTTCCAGGGCAGAGTCACCATGACCAGTGACACGTCCACGAGCACAGTCTACATGGAGCTGAGCAGCCTGACATCTGAGGACACGGCCGTCTATTACTGTGCGAGATTTGACTACTGGGGCCAGGGAACCCTGGTCACCGTCTCCTCA
>GJNZTB402IQPPQ_1
GAAGTGCAGCTGGTGCAGTCTGGGGCTGAGGTGAAGAAGCCTGGGGCCTCAGTGAAGGTTTCCTGCAAGGCATCTGGATACACCTTCACCAGCTACTATATACACTGGGTGCGACAGGCCCCTGGACAAGGGCTTGAGTGGATGGGAGTAATCAACCCTACTGGTGGTAACACAAACTACGCACAGAAGTTCCAGGGCAGAGTCACCATGACCAGTGACACGTCCACGAGCACAGTCTACATGGAGCTGAGCAGCCTGACATCTGAGGACACGGCCGTCTATTACTGTGCGAGATTTGACTACTGGGGCCAGGGAACCCTGGTCACCGTCTCCTCA
>GJNZTB402IIQ76_1
GAAGTGCAGCTGGTGCAGTCTGGGGCTGAGGTGAAGAAGCCTGGGGCCTCAGTGAAGGTTTCCTGCAAGGCATCTGGATACACCTTCACCAGCTACTATATACACTGGGTGCGACAGGCCCCTGGACAAGGGCTTGAGTGGATGGGAGTAATCAACCCTACTGGTGGTAACACAAACTACGCACAGAAGTTCCAGGGCAGAGTCACCATGACCAGTGACACGTCCACGAGCACAGTCTACATGGAGCTGAGCAGCCTGACATCTGAGGACACGGCCGTCTATTACTGTGCGAGATTTGACTACTGGGGCCAGGGAACCCTGGTCACCGTCTCCTCA
>GJNZTB402HONR6_1
GAAGTGCAGCTGGTGCAGTCTGGGGCTGAGGTGAAGAAGCCTGGGGCCTCAGTGAAGGTTTCCTGCAAGGCATCTGGATACACCTTCACCAGCTACTATATACACTGGGTGCGACAGGCCCCTGGACAAGGGCTTGAGTGGATGGGAGTAATCAACCCTACTGGTGGTAACACAAACTACGCACAGAAGTTCCAGGGCAGAGTCACCATGACCAGTGACACGTCCACGAGCACAGTCTACATGGAGCTGAGCAGCCTGACATCTGAGGACACGGCCGTCTATTACTGTGCGAGATTTGACTACTGGGGCCAGGGAACCCTGGTCACCGTCTCCTCA
>GJNZTB402J376M_1
GAAGTGCAGCTGGTGCAGTCTGGGGCTGAGGTGAAGAAGCCTGGGGCCTCAGTGAAGGTTTCCTGCAAGGCATCTGGATACACCTTCACCAGCTACTATATACACTGGGTGCGACAGGCCCCTGGACAAGGGCTTGAGTGGATGGGAGTAATCAACCCTACTGGTGGTAACACAAACTACGCACAGAAGTTCCAGGGCAGAGTCACCATGACCAGTGACACGTCCACGAGCACAGTCTACATGGAGCTGAGCAGCCTGACATCTGAGGACACGGCCGTCTATTACTGTGCGAGATTTGACTACTGGGGCCAGGGAACCCTGGTCACCGTCTCCTCA
>GJNZTB402JTMC8_1
GAAGTGCAGCTGGTGCAGTCTGGGGCTGAGGTGAAGAAGCCTGGGGCCTCAGTGAAGGTTTCCTGCAAGGCATCTGGATACACCTTCACCAGCTACTATATACACTGGGTGCGACAGGCCCCTGGACAAGGGCTTGAGTGGATGGGAGTAATCAACCCTACTGGTGGTAACACAAACTACGCACAGAAGTTCCAGGGCAGAGTCACCATGACCAGTGACACGTCCACGAGCACAGTCTACATGGAGCTGAGCAGCCTGACATCTGAGGACACGGCCGTCTATTACTGTGCGAGATTTGACTACTGGGGCCAGGGAACCCTGGTCACCGTCTCCTCA
>GJNZTB402IM3JL_1
GAAGTGCAGCTGGTGCAGTCTGGGGCTGAGGTGAAGAAGCCTGGGGCCTCAGTGAAGGTTTCCTGCAAGGCATCTGGATACACCTTCACCAGCTACTATATACACTGGGTGCGACAGGCCCCTGGACAAGGGCTTGAGTGGATGGGAGTAATCAACCCTACTGGTGGTAACACAAACTACGCACAGAAGTTCCAGGGCAGAGTCACCATGACCAGTGACACGTCCACGAGCACAGTCTACATGGAGCTGAGCAGCCTGACATCTGAGGACACGGCCGTCTATTACTGTGCGAGATTTGACTACTGGGGCCAGGGAACCCTGGTCACCGTCTCCTCA
>GJNZTB401C8P37_1
GAAGTGCAGCTGGTGCAGTCTGGGGCTGAGGTGAAGAAGCCTGGGGCCTCAGTGAAGGTTTCCTGCAAGGCATCTGGATACACCTTCACCAGCTACTATATACACTGGGTGCGACAGGCCCCTGGACAAGGGCTTGAGTGGATGGGAGTAATCAACCCTACTGGTGGTAACACAAACTACGCACAGAAGTTCCAGGGCAGAGTCACCATGACCAGTGACACGTCCACGAGCACAGTCTACATGGAGCTGAGCAGCCTGACATCTGAGGACACGGCCGTCTATTACTGTGCGAGATTTGACTACTGGGGCCAGGGAACCCTGGTCACCGTCTCCTCA
>GJNZTB401CJWP8_1
GAAGTGCAGCTGGTGCAGTCTGGGGCTGAGGTGAAGAAGCCTGGGGCCTCAGTGAAGGTTTCCTGCAAGGCATCTGGATACACCTTCACCAGCTACTATATACACTGGGTGCGACAGGCCCCTGGACAAGGGCTTGAGTGGATGGGAGTAATCAACCCTACTGGTGGTAACACAAACTACGCACAGAAGTTCCAGGGCAGAGTCACCATGACCAGTGACACGTCCACGAGCACAGTCTACATGGAGCTGAGCAGCCTGACATCTGAGGACACGGCCGTCTATTACTGTGCGAGATTTGACTACTGGGGCCAGGGAACCCTGGTCACCGTCTCCTCA
>GJNZTB401EHPKJ_1
GAAGTGCAGCTGGTGCAGTCTGGGGCTGAGGTGAAGAAGCCTGGGGCCTCAGTGAAGGTTTCCTGCAAGGCATCTGGATACACCTTCACCAGCTACTATATACACTGGGTGCGACAGGCCCCTGGACAAGGGCTTGAGTGGATGGGAGTAATCAACCCTACTGGTGGTAACACAAACTACGCACAGAAGTTCCAGGGCAGAGTCACCATGACCAGTGACACGTCCACGAGCACAGTCTACATGGAGCTGAGCAGCCTGACATCTGAGGACACGGCCGTCTATTACTGTGCGAGATTTGACTACTGGGGCCAGGGAACCCTGGTCACCGTCTCCTCA
>GJNZTB402GWA3I_1
GAAGTGCAGCTGGTGCAGTCTGGGGCTGAGGTGAAGAAGCCTGGGGCCTCAGTGAAGGTTTCCTGCAAGGCATCTGGATACACCTTCACCAGCTACTATATACACTGGGTGCGACAGGCCCCTGGACAAGGGCTTGAGTGGATGGGAGTAATCAACCCTACTGGTGGTAACACAAACTACGCACAGAAGTTCCAGGGCAGAGTCACCATGACCAGTGACACGTCCACGAGCACAGTCTACATGGAGCTGAGCAGCCTGACATCTGAGGACACGGCCGTCTATTACTGTGCGAGATTTGACTACTGGGGCCAGGGAACCCTGGTCACCGTCTCCTCA
>GJNZTB402IQFY0_1
GAAGTGCAGCTGGTGCAGTCTGGGGCTGAGGTGAAGAAGCCTGGGGCCTCAGTGAAGGTTTCCTGCAAGGCATCTGGATACACCTTCACCAGCTACTATATACACTGGGTGCGACAGGCCCCTGGACAAGGGCTTGAGTGGATGGGAGTAATCAACCCTACTGGTGGTAACACAAACTACGCACAGAAGTTCCAGGGCAGAGTCACCATGACCAGTGACACGTCCACGAGCACAGTCTACATGGAGCTGAGCAGCCTGACATCTGAGGACACGGCCGTCTATTACTGTGCGAGATTTGACTACTGGGGCCAGGGAACCCTGGTCACCGTCTCCTCA
>GJNZTB401D8N6H_1
GAAGTGCAGCTGGTGCAGTCTGGGGCTGAGGTGAAGAAGCCTGGGGCCTCAGTGAAGGTTTCCTGCAAGGCATCTGGATACACCTTCACCAGCTACTATATACACTGGGTGCGGCAGGCCCCTGGACAAGGGCTTGAGTGGATGGGAGTAATCAACCCTACTGGTGGTAACACAAACTACGCACAGAAGTTCCAGGGCAGAGTCACCATGACCAGTGACACGTCCACGAGCACAGTCTACATGGAGCTGAGCAGCCTGACATCTGAGGACACGGCCGTCTATTACTGTGCGAGATTTGACTACTGGGGCCAGGGAACCCTGGTCACCGTCTCCTCA
>GJNZTB402I25KZ_1
GAAGTGCAGCTGGTGCAGTCTGGGGCTGAGGTGAAGAAGCCTGGGGCCTCAGTGAAGGTTTCCTGCAAGGCATCTGGATACACCTTCACCAGCTACTATATACACTGGGTGCGACAGGCCCCTGGACAAGGGCTTGAGTGGATGGGAGTAATCAACCCTACTGGTGGTAACACAAACTACGCACAGAAGTTCCAGGGCAGAGTCACCATGACCAGTGACACGTCCACGAGCACAGTCTACATGGAGCTGAGCAGCCTGACATCTGAGGACACGGCCGTCTATTACTGTGCGAGATTTGACTACTGGGGCCAGGGAACCCTGGTCACCGTCTCCTCA
>GJNZTB402IY4ZB_1
GAAGTGCAGCTGGTGCAGTCTGGGGCTGAGGTGAAGAAGCCTGGGGCCTCAGTGAAGGTTTCCTGCAAGGCATCTGGATACACCTTCACCAGCTACTATATACACTGGGTGCGACAGGCCCCTGGACAAGGGCTTGAGTGGATGGGAGTAATCAACCCTACTGGTGGTAACACAAACTACGCACAGAAGTTCCAGGGCAGAGTCACCATGACCAGTGACACGTCCACGAGCACAGTCTACATGGAGCTGAGCAGCCTGACATCTGAGGACACGGCCGTCTATTACTGTGCGAGATTTGACTACTGGGGCCAGGGAACCCTGGTCACCGTCTCCTCA
>GJNZTB402GDY86_1
GAAGTGCAGCTGGTGCAGTCTGGGGCTGAGGTGAAGAAGCCTGGGGCCTCAGTGAAGGTTTCCTGCAAGGCATCTGGATACACCTTCACCAGCTACTATATACACTGGGTGCGACAGGCCCCTGGACAAGGGCTTGAGTGGATGGGAGTAATCAACCCTACTAGTGGTAACACAAACTACGCACAGAAGTTCCAGGGCAGAGTCACCATGACCAGTGACACGTCCACGAGCACAGTCTACATGGAGCTGAGCAGCCTGACATCTGAGGACACGGCCGTCTATTACTGTGCGAGATTTGACTACTGGGGCCAGGGAACCCTGGTCACCGTCTCCTCA
>GJNZTB402H479M_1
GAAGTGCAGCTGGTGCAGTCTGGGGCTGAGGTGAAGAAGCCTGGGGCCTCAGTGAAGGTTTCCTGCAAGGCATCTGGATACACCTTCACCAGCTACTATATACACTGGGTGCGACAGGCCCCTGGACAAGGGCTTGAGTGGATGGGAGTAATCAACCCTACTGGTGGTAACACAAACTACGCACAGAAGTTCCAGGGCAGAGTCACCATGACCAGTGACACGTCCACGAGCACAGTCTACATGGAGCTGAGCAGCCTGACATCTGAGGACACGGCCGTCTATTACTGTGCGAGATTTGACTACTGGGGCCAGGGAACCCTGGTCACCGTCTCCTCA
>GJNZTB401AX35D_1
GAAGTGCAGCTGGTGCAGTCTGGGGCTGAGGTGAAGAAGCCTGGGGCCTCAGTGAAGGTTTCCTGCAAGGCATCTGGATACACCTTCACCAGCTACTATATACACTGGGTGCGACAGGCCCCTGGACAAGGGCTTGAGTGGATGGGAGTAATCAACCCTACTGGTGGTAACACAAACTACGCACAGAAGTTCCAGGGCAGAGTCACCATGACCAGTGACACGTCCACGAGCACAGTCTACATGGAGCTGAGCAGCCTGACATCTGAGGACACGGCCGTCTATTACTGTGCGAGATTTGACTACTGGGGCCAGGGAACCCTGGTCACCGTCTCCTCA
>GJNZTB401EKFTK_1
GAAGTGCAGCTGGTGCAGTCTGGGGCTGAGGTGAAGAAGCCTGGGGCCTCAGTGAAGGTTTCCTGCAAGGCATCTGGATACACCTTCACCAGCTACTATATACACTGGGTGCGACAGGCCCCTGGACAAGGGCTTGAGTGGATGGGAGTAATCAACCCTACTGGTGGTAACACAAACTACGCACAGAAGTTCCAGGGCAGAGTCACCATGACCAGTGACACGTCCACGAGCACAGTCTACATGGAGCTGAGCAGCCTGACATCTGAGGACACGGCCGTCTATTACTGTGCGAGATTTGACTACTGGGGCCAGGGAACCCTGGTCACCGTCTCCTCA
>GJNZTB402JUDJ4_1
GAAGTGCAGCTGGTGCAGTCTGGGGCTGAGGTGAAGAAGCCTGGGGCCTCAGTGAAGGTTTCCTGCAAGGCATCTGGATACACCTTCACCAGCTACTATATACACTGGGTGCGACAGGCCCCTGGACAAGGGCTTGAGTGGATGGGAGTAATCAACCCTACTGGTGGTAACACAAACTACGCACAGAAGTTCCAGGGCAGAGTCACCATGACCAGTGACACGTCCACGAGCACAGTCTACATGGAGCTGAGCAGCCTGACATCTGAGGACACGGCCGTCTATTACTGTGCGAGATTTGACTACTGGGGCCAGGGAACCCTGGTCACCGTCTCCTCA
>GJNZTB402FQU4Y_1
GAAGTGCAGCTGGTGCAGTCTGGGGCTGAGGTGAAGAAGCCTGGGGCCTCAGTGAAGGTTTCCTGCAAGGCATCTGGATACACCTTCACCAGCTACTATATACACTGGGTGCGACAGGCCCCTGGACAAGGGCTTGAGTGGATGGGAGTAATCAACCCTACTGGTGGTAACACAAACTACGCACAGAAGTTCCAGGGCAGAGTCACCATGACCAGTGACACGTCCACGAGCACAGTCTACATGGAGCTGAGCAGCCTGACATCTGAGGACACGGCCGTCTATTACTGTGCGAGATTTGACTACTGGGGCCAGGGAACCCTGGTCACCGTCTCCTCA
>GJNZTB401D2C26_1
GAAGTGCAGCTGGTGCAGTCTGGGGCTGAGGTGAAGAAGCCTGGGGCCTCAGTGAAGGTTTCCTGCAAGGCATCTGGATACACCTTCACCAGCTACTATATACACTGGGTGCGACAGGCCCCTGGACAAGGGCTTGAGTGGATGGGAGTAATCAACCCTACTGGTGGTAACACAAACTACGCACAGAAGTTCCAGGGCAGAGTCACCATGACCAGTGACACGTCCACGAGCACAGTCTACATGGAGCTGAGCAGCCTGACATCTGAGGACACGGCCGTCTATTACTGTGCGAGATCTGACTACTGGGGCCAGGGAACCCTGGTCACCGTCTCCTCA
>GJNZTB402F6FFN_1
GAAGTGCAGCTGGTGCAGTCTGGGGCTGAGGTGAAGAAGCCTGGGGCCTCAGTGAAGGTTTCCTGCAAGGCATCTGGATACACCTTCACCAGCTACTATATACACTGGGTGCGACAGGCCCCTGGACAAGGGCTTGAGTGGATGGGAGTAATCAACCCTACTGGTGGTAACACAAACTACGCACAGAAGTTCCAGGGCAGAGTCACCATGACCAGTGACACGTCCACGAGCACAGTCTACATGGAGCTGAGCAGCCTGACATCTGAGGACACGGCCGTCTATTACTGTGCGAGATTTGACTACTGGGGCCAGGGAACCCTGGTCACCGTCTCCTCA
>GJNZTB401D6JOM_1
GAAGTGCAGCTGGTGCAGTCTGGGGCTGAGGTGAAGAAGCCTGGGGCCTCAGTGAAGGTTTCCTGCAAGGCATCTGGATACACCTTCACCAGCTACTATATACACTGGGTGCGACAGGCCCCTGGACAAGGGCTTGAGTGGATGGGAGTAATCAACCCTACTGGTGGTAACACAAACTACGCACAGAAGTTCCAGGGCAGAGTCACCATGACCAGTGACACGTCCACGAGCACAGTCTACATGGAGCTGAGCAGCCTGACATCTGAGGACACGGCCGTCTATTACTGTGCGAGATTTGACTACTGGGGCCAGGGAACCCTGGTCACCGTCTCCTCA
>GJNZTB401EZSP2_1
GAAGTGCAGCTGGTGCAGTCTGGGGCTGAGGTGAAGAAGCCTGGGGCCTCAGTGAAGGTTTCCTGCAAGGCATCTGGATACACCTTCACCAGCTACTATATACACTGGGTGCGACAGGCCCCTGGACAAGGGCTTGAGTGGATGGGAGTAATCAACCCTACTGGTGGTAACACAAACTACGCACAGAAGTTCCAGGGCAGAGTCACCATGACCAGTGACACGTCCACGAGCACAGTCTACATGGAGCTGAGCAGCCTGACATCTGAGGACACGGCCGTCTATTACTGTGCGAGATTTGACTACTGGGGCCAGGGAACCCTGGTCACCGTCTCCTCA
>GJNZTB402GVV1K_1
GAAGTGCAGCTGGTGCAGTCTGGGGCTGAGGTGAAGAAGCCTGGGGCCTCAGTGAAGGTTTCCTGCAAGGCATCTGGGATACACCTTCACCAGCTACTATATACACTGGGTGCGACAGGCCCCTGGACAAGGGCTTGAGTGGATGGGAGTAATCAACCCTACTGGTGGTAACACAAACTACGCACAGAAGTTCCAGGGCAGAGTCACCATGACCAGTGACACGTCCACGAGCACAGTCTACATGGAGCTGAGCAGCCTGACATCTGAGGACACGGCCGTCTATTACTGTGCGAGATTTGACTACTGGGGCCAGGGAACCCTGGTCACCGTCTCCTCA
>GJNZTB401D34J0_1
GAAGTGCAGCTGGTGCAGTCTGGGGCTGAGGTGAAGAAGCCTGGGGCCTCAGTGAAGGTTTCCTGCAAGGCATCTGGGATACGACCTTCACCAGCTACTATATACACTGGGTGCGACAGGCCCCTGGACAAGGGCTTGAGTGGATGGGAGTAATCAACCCTACTGGTGGTAACACAAACTACGCACAGAAGTTCCAGGGCAGAGTCACCATGACCAGTGACACGTCCACGAGCACAGTCTACATGGAGCTGAGCAGCCTGACATCTGAGGACACGGCCGTCTATTACTGTGCGAGATTTGACTACTGGGGCCAGGGAACCCTGGTCACCGTCTCCTCA
>GJNZTB401C39M8_1
GAAGTGCAGCTGGTGCAGTCTGGGGCTGAGGTGAAGAAGCCTGGGGCCTCAGTGAAGGTTTCCTGCAAGGCCATCTGGATACACCTTCACCAGCTACTATATACACTGGGTGCGACAGGCCCCTGGACAAGGGCTTGAGTGGATGGGAGTAATCAACCCTACTGGTGGTAACACAAACTACGCACAGAAGTTCCAGGGCAGAGTCACCATGACCAGTGACACGTCCACGAGCACAGTCTACATGGAGCTGAGCAGCCTGACATCTGAGGACAACGGCCGTCTATTACTGTGCGAGATTTGACTACTGGGGCCAGGGAACCCTGGTCACCGTCTCCTCA
>GJNZTB402ITUUC_1
GAAGTGCAGCTGGTGCAGTCTGGGGCTGAGGTGAAGAAGCCTGGGGCCTCAGTGAAGGTTTCCTGCAAGGCATCTGGATACACCTTCACCAGCTACTATATACACTGGGTGCGACAGGCCCCTGGACAAGGGCTTGAGTGGATGGGAGTAATCAACCCTACTGGTGGTAACACAAACTACGCACAGAAGTTCCAGGGCAGAGTCACCATGACCAGTGACACGTCCACGAGCACAGTCTACATGGAGCTGAGCAGCCTGACATCTGAGGACACGGCCGTCTATTACTGTGCGAGATTTGACTACNGGGGCCAGGGAACCCTGGTCACCGTCTCCTCA
>GJNZTB402F400P_1
GAAGTGCAGCTGGTGCAGTCTGGGGCTGAGGTGAAGAAGCCTGGGGCCTCAGTGAAGGTTTCCTGCAAGGCATCTGGATACACCTTCACCAGCTACTATATACACTGGGTGCGACAGGCCCCTGGACAAGGGCTTGAGTGGATGGGAGTAATCAACCCTACTGGTGGTAACACAAACTACGCACAGAAGTTCCAGGGCAGAGTCACCATGACCAGTGACACGTCCACGAGCACAGTCTACATGGAGCTGAGCAGCCTGACATCTGAGGACACGGCCGTCTATTACTGTGCGAGATTTGACTACTGGGGCCAGGGACCCTGGTCACCGTCTCCTCA
>GJNZTB402IWB9E_1
GAAGTGCAGCTGGTGCAGTCTGGGGCTGAGGTGAAGAAGCCTGGGGCCTCAGTGAAGGTTTCCTGCAAGGCATCTGGATACACCTTCACCAGCTACTATATACACTGGGTGCGACAGGCCCCTGGACAAGGGCTTGAGTGGATGGGAGTAATCAACCCTACTGGTGGTAACACAAACTACGCACAGAAGTTCCAGGGCAGAGTCACCATGACCAGTGACACGTCCACGAGCACAGTCTACATGGAGCTGAGCAGCCTGACATCTGAGGACACGGCCGTCTATTACTGTGCGAGATTTGACTACTGGGGCCAGGGAACCCTGGTCACCGTCTCCTCA
>GJNZTB402GULUW_1
GAAGTGCAGCTGGTGCAGTCTGGGGCTGAGGTGAAGAAGCCTGGGGCCTCAGTGAAGGTTTCCTGCAAGGCATCTGGATACACCTTCACCAGCTACTATATACACTGGGTGCGACAGGCCCCTGGACAAGGGCTTGAGTGGATGGGAGTAATCAACCCTACTGGTGGTAACACAAACTACGCACAGAAGTTCCAGGGCAGAGTCACCATGACCAGTGACACGTCCACGAGCACAGTCTACATGGAGCTGAGCAGCCTGACATCTGAGGACACGGCCGTCTATTACTGTGCGAGATTTGACTACTGGGGCCAGGGAACCCTGGTCACCGTCTCCTCA
>GJNZTB401BU5F4_1
GAAGTGCAGCTGGTGCAGTCTGGGGCTGAGGTGAAGAAGCCTGGGGCCTCAGTGAAGGTTTCCTGCAAGGCATCTGGATACACCTTCACCAGCTACTATATACACTGGGTGCGACAGGCCCCTGGACAAGGGCTTGAGTGGATGGGAGTAATCAACCCTACTGGTGGTAACACAAACTACGCACAGAAGTTCCAGGGCAGAGTCACCATGACCAGTGACACGTCCACGAGCACAGTCTACATGGAGCTGAGCAGCCTGACATCTGAGGACACGGCCGTCTATTACTGTGCGAGATTTGACTACTGGGGCCAGGGAACCCTGGTCACCGTCTCCTCA
>GJNZTB402GM7NX_1
GAAGTGCAGCTGGTGCAGTCTGGGGCTGAGGTGAAGAAGCCTGGGGCCTCAGTGAAGGTTTCCTGCAAGGCATCTGGATACACCTTCACCAGCTACTATATACACTGGGTGCGACAGGCCCCTGGACAAGGGCTTGAGTGGATGGGAGTAATCAACCCTACTGGTGGTAACACAAACTACGCACAGAAGTTCCAGGGCAGAGTCACCATGACCAGTGACACGTCCACGAGCACAGTCTACATGGAGCTGAGCAGCCTGACATCTGAGGACACGGCCGTCTATTACTGTGCGAGATTTGACTACTGGGGCCAGGGAACCCTGGTCACCGTCTCCTCA
>GJNZTB401COFRN_1
GAAGTGCAGCTGGTGCAGTCTGGGGCTGAGGTGAAGAAGCCTGGGGCCTCAGTGAAGGTTTCCTGCAAGGCATCTGGATACACCTTCACCAGCTACTATATACACTGGGTGCGACAGGCCCCTGGACAAGGGCTTGAGTGGATGGGAGTAATCAACCCTACTGGTGGTAACACAAACTACGCACAGAAGTTCCAGGGCAGAGTCACCATGACCAGTGACACGTCCACGAGCACAGTCTACATGGAGCTGAGCAGCCTGACATCTGAGGACACGGCCGTCTATTACTGTGCGAGATTTGACTACTGGGGCCAGGGAACCCTGGTCACCGTCTCCTCA
>GJNZTB401CB6MJ_1
GAAGTGCAGCTGGTGCAGTCTGGGGCTGAGGTGAAGAAGCCTGGGGCCTCAGTGAAGGTTTCCTGCAAGGCATCTGGATACACCTTCACCAGCTACTATATACACTGGGTGCGACAGGCCCCTGGACAAGGGCTTGAGTGGATGGGAGTAATCAACCCTACTGGTGGTAACACAAACTACGCACAGAAGTTCCAGGGCAGAGTCACCATGACCAGTGACACGTCCACGAGCACAGTCTACATGGAGCTGAGCAGCCTGACATCTGAGGACACGGCCGTCTATTACTGTGCGAGATTTGACTACTGGGGCCAGGGAACCCTGGTCACCGTCTCCTCA
>GJNZTB401DX254_1
GAAGTGCAGCTGGTGCAGTCTGGGGCTGAGGTGAAGAAGCCTGGGGCCTCAGTGAAGGTTTCCTGCAAGGCATCTGGATACACCTTCACCAGCTACTATATACACTGGGTGCGACAGGCCCCTGGACAAGGGCTTGAGTGGATGGGAGTAATCAACCCTACTGGTGGTAACACAAACTACGCACAGAAGTTCCAGGGCAGAGTCACCATGACCAGTGACACGTCCACGAGCACAGTCTACATGGAGCTGAGCAGCCTGACATCTGAGGACACGGCCGTCTATTACTGTGCGAGATTTGACTACTGGGCCAGGGAACCCTGGTCACCGTCTCCTCA
>GJNZTB401AKOCJ_1
GAAGTGCAGCTGGTGCAGTCTGGGGCTGAGGTGAAGAAGCCTGGGGCCTCAGTGAAGGTTTCCTGCAAGGCATCTGGATACACCTTCACCAGCTACTATATACACTGGGTGCGACAGGCCCCTGGACAAGGGCTTGAGTGGATGGGAGTAATCAACCCTACTGGTGGTAACACAAACTACGCACAGAAGTTCCAGGGCAGAGTCACCATGACCAGTGACACGTCCACGAGCACAGTCTACATGGAGCTGAGCAGCCTGACATCTGAGGACACGGCCGTCTATTACTGTGCGAGATTTGACTACTGGGGCCAGGGAACCCTGGTCACCGTCTCCTCA
>GJNZTB401DXYNY_1
GAAGTGCAGCTGGTGCAGTCTGGGGCTGAGGTGAAGAAGCCTGGGGCCTCAGTGAAGGTTTCCTGCAAGGCATCTGGATACACCTTCACCAGCTACTATATACACTGGGTGCGACAGGCCCCTGGACAAGGGCTTGAGTGGATGGGAGTAATCAACCCTACTGGTGGTAACACAAACTACGCACAGAAGTTCCAGGGCAGAGTCACCATGACCAGTGACACGTCCACGAGCACAGTCTACATGGAGCTGAGCAGCCTGACATCTGAGGACACGGCCGTCTATTACTGTGCGAGATTTGACTACTGGGCCAGGGAACCCTGGTCACCGTCTCCTCA
>GJNZTB402F7CUM_1
GAAGTGCAGCTGGTGCAGTCTGGGGCTGAGGTGAAGAAGCCTGGGGCCTCAGTGAAGGTTTCCTGCAAGGCATCTGGATACACCTTCACCAGCTACTATATACACTGGGTGCGACAGGCCCCTGGACAAGGGCTTGAGTGGATGGGAGTAATCAACCCTACTGGTGGTAACACAAACTACGCACAGAAGTTCCAGGGCAGAGTCACCATGACCAGTGACACGTCCACGAGCACAGTCTACATGGAGCTGAGCAGCCTGACATCTGAGGACACGGCCGTCTATTACTGTGCGAGATTTGACTACTGGGGCCAGGGAACCCTGGTCACCGTCTCCTCA
>GJNZTB401DSWZH_1
GAAGTGCAGCTGGTGCAGTCTGGGGCTGAGGTGAAGAAGCCTGGGGCCTCAGTGAAGGTTTCCTGCAAGGCATCTGGATACACCTTCACCAGCTACTATATACACTGGGTGCGACAGGCCCCTGGACAAGGGCTTGAGTGGATGGGAGTAATCAACCCTACTGGTGGTAACACAAACTACGCACAGAAGTTCCAGGGCAGAGTCACCATGACCAGTGACACGTCCACGAGCACAGTCTACATGGAGCTGAGCAGCCTGACATCTGAGGACACGGCCGTCTATTACTGTGCGAGATTTGACTACTGGGGCCAGGGACCCTGGTCACCGTCTCCTCA
>GJNZTB402FJ0VC_1
GAAGTGCAGCTGGTGCAGTCTGGGGCTGAGGTGAAGAAGCCTGGGGCCTCAGTGAAGGTTTCCTGCAAGGCATCTGGATACACCTTCACCAGCTACTATATACACTGGGTGCGACAGGCCCCTGGACAAGGGCTTGAGTGGATGGGAGTAATCAACCCTACTGGTGGTAACACAAACTACGCACAGAAGTTCCAGGGCAGAGTCACCATGACCAGTGACACGTCCACGAGCACAGTCTACATGGAGCTGAGCAGCCTGACATCTGAGGACACGGCCGTCTATTACTGTGCGAGATTTGACTACTGGGGCCAGGGAACCCTGGTCACCGTCTCCTCA
>GJNZTB402IWZR2_1
GAAGTGCAGCTGGTGCAGTCTGGGGCTGAGGTGAAGAAGCCTGGGGCCTCAGTGAAGGTTTCCTGCAAGGCATCTGGATACACCTTCACCAGCTACTATATACACTGGGTGNGACAGGCCCCTGGACAAGGGCTTGAGTGGATGGGAGTAATCAACCCTACTGGTGGTAACACAAACTACGCACAGAAGTTCCAGGGCAGAGTCACCATGACCAGTGACACGTCCACGAGCACAGTCTACATGGAGCTGAGCAGCCTGACATCTGAGGACACGGCCGTCTATTACTGTGCGAGATTTGACTACTGGGGCCAGGGAACCCTGGTCACCGTCTCCTCA
>GJNZTB402IZZFZ_1
GAAGTGCAGCTGGTGCAGTCTGGGGCTGAGGTGAAGAAGCCTGGGGCCTCAGTGAAGGTTTCCTGCAAGGCATCTGGATACACCTTCACCAGCTACTATATACACTGGGTGCGACAGGCCCCTGGACAAGGGCTTGAGTGGATGGGAGTAATCAACCCTACTGGTGGTAACACAAACTACGCACAGAAGTTCCAGGGCAGAGTCACCATGACCAGTGACACGTCCACGAGCACAGTCTACATGGAGCTGAGCAGCCTGACATCTGAGGACACGGCCGTCTATTACTGTGCGAGATTTGACTACTGGGGCCAGGGAACCCTGGTCCACCGTCTCCTCA
>GJNZTB401DDGVZ_1
GAAGTGCAGCTGGTGCAGTCTGGGGCTGAGGTGAAGAAGCCTGGGGCCTCAGTGAAGGTTTCCTGCAAGGCATCTGGATACACCTTCACCAGCTACTATATACACTGGGTGCGACAGGCCCCTGGACAAGGGCTTGAGTGGATGGGAGTAATCAACCCTACTGGTGGTAACACAAACTACGCACAGAAGTTCCAGGGCAGAGTCACCATGACCAGTGACACGTCCACGAGCACAGTCTACATGGAGCTGAGCAGCCTGACATCTGAGGACACGGCCGTCTATTACTGTGCGAGATTTGACTACTGGGCCAGGGACCCTGGTCACCGTCTCCTCA
>GJNZTB402HHX18_1
GAAGTGCAGCTGGTGCAGTCTGGGGCTGAGGTGAAGGAGCCTGGGGCCTCAGTGAAGGTTTCCTGCAAGGCATCTGGGATACACCTTCACCAGCTACTATATACACTGGGTGCGACAGGCCCCTGGACAAGGGCTTGAGTGGATGGGAGTAATCAACCCTACTGGTGGTAACACAAACTACGCACAGAAGTTCCAGGGCAGAGTCACCATGACCAGTGACACGTCCACGAGCACAGTCTACATGGAGCTGAGCAGCCTGACATCTGAGGACACGGCCGTCTATTACTGTGCGAGATTTGACTACTGGGGCCAGGGAACCCTGGTCACCGTCTCCTCA
>GJNZTB402I78UC_1
GAAGTGCAGCTGGTGCAGTCTGGGGCTGAGGTGAAGAAGCCTGGGGCCTCAGTGAAGGTTTCCTGCAAGGCATCTGGATACACCTTCACCAGCTACTATATACACTGGGTGCGACAGGCCCCTGGACAAGGGCTTGAGTGGATGGGAGTAATCAACCCTACTGGTGGTAACACAAACTACGCACAGAAGTTCCAGGGCAGAGTCACCATGACCAGTGACACGTCCACGAGCACAGTCTACATGGAGCTGAGCAGCCTGACATCTGAGGACACGGCCGTCTATTACTGTGCGAGATTTGACTACTGGGGCCAGGGAACCCTGGTCACCGTCTCCTCA
>GJNZTB402G0D5D_1
GAAGTGCAGCTGGTGCAGTCTGGGGCTGAGGTGAAGAAGCCTGGGGCCTCAGTGAAGGTTTCCTGCAAGGCATCTGGATACACCTTCACCAGCTACTATATACACTGGGTGCGACAGGCCCCTGGACAAGGGCTTGAGTGGATGGGAGTAATCAACCCTACTGGTGGTAACACAAACTACGCACAGAAGTTCCAGGGCAGAGTCACCATGACCAGTGACACGTCCACGAGCACAGTCTACATGGAGCTGAGCAGCCTGACATCTGAGGACACGGCCGTCTATTACTGTGCGAGATTTGACTACTGGGGCCAGGGACCCTGGTCACCGTCTCCTCA
>GJNZTB402HXIP5_1
GAAGTGCAGCTGGTGCAGTCTGGGGCTGAGGTGAAGAAGCCTGGGGCCTCAGTGAAGGTTTCCTGCAAGGCATCTGGATACACCTTCACCAGCTACTATATACACTGGGTGCGACAGGCCCCTGGACAAGGGCTTGAGTGGATGGGAGTAATCAACCCTACTGGTGGTAACACAAACTACGCACAGAAGTTCCAGGGCAGAGTCACCATGACCAGTGACACGTCCACGAGCACAGTCTACATGGAGCTGAGCAGCCTGACATCTGAGGACACGGCCGTCTATTACTGTGCGAGATTTGACTACTGGGGCCAGGGAACCCTGGTCACCGTCTCCTCA
>GJNZTB401DQWVP_1
GAAGTGCAGCTGGTGCAGTCTGGGGCTGAGGTGAAGAAGCCTGGGGCCTCAGTGAAGGTTTCCTGCAAGGCATCTGGATACACCTTCACCAGCTACTATATACACTGGGTGCGACAGGCCCCTGGACAAGGGCTTGAGTGGATGGGAGTAATCAACCCTACTGGTGGTAACACAAACTACGCACAGAAGTTCCAGGGCAGAGTCACCATGACCAGTGACACGTCCACGAGCACAGTCTACATGGAGCTGAGCAGCCTGACATCTGAGGACACGGCCGTCTATTACTGTGCGAGATTTGACTACTGGGGCCAGGGACCCTGGTCACCGTCTCCTCA
>GJNZTB402H4E6L_1
GAAGTGCAGCTGGTGCAGTCTGGGGCTGAGGTGAAGAAGCCTGGGGCCTCAGTGAAGGTTTCCTGCAAGGCATCTGGGATACGACCTTCACCAGCTACTATATACACTGGGTGCGACAGGCCCCTGGACAAGGGCTTGAGTGGATGGGAGTAATCAACCCTACTGGTGGTAACACAAACTACGCACAGAAGTTCCAGGGCAGAGTCACCATGACCAGTGACACGTCCACGAGCACAGTCTACATGGAGCTGAGCAGCCTGACATCTGAGGACACGGGCCGTCTATTACTGTGCGAGATTTGACTACTGGGGCCAGGGAACCCTGGTCACCGTCTCCTCA
>GJNZTB401E4UFR_1
GAAGTGCAGCTGGTGCAGTCTGGGGCTGAGGTGAAGAAGCCTGGGGCCTCAGTGAAGGTTTCCTGCAAGGCATCTGGATACACCTTCACCAGCTACTATATACACTGGGTGCGACAGGCCCCTGGACAAGGGCTTGAGTGGATGGGAGTAATCAACCCTACTGGTGGTAACACAAACTACGCACAGAAGTTCCAGGGCAGAGTCACCATGACCAGTGACACGTCCACGAGCACAGTCTACATGGAGCTGAGCAGCCTGACATCTGAGGACACGGCCGTCTATTACTGTGCGAGATTTGACTACTGGGGCCAGGGACCCTGGTCACCGTCTCCTCA
>GJNZTB401AHLSZ_1
GAAGTGCAGCTGGTGCAGTCTGGGGCTGAGGTGAAGAAGCCTGGGGCCTCAGTGAAGGTTTCCTGCAAGGCATCTGGATACACCTTCACCAGCTACTATATACACTGGGTGCGACAGGCCCCTGGACAAGGGCTTGAGTGGATGGGAGTAATCAACCCTACTGGTGGTAACACAAACTACGCACAGAAGTTCCAGGGCAGAGTCACCATGACCAGTGACACGTCCACGAGCACAGTCTACATGGAGCTGAGCAGCCTGACATCTGAGGACACGGCCGTCTATTACTGTGCGAGATTTGACTACTGGGGCCAGGGACCCTGGTCACCGTCTCCTCA
>GJNZTB402ICN55_1
GAAGTGCAGCTGGTGCAGTCTGGGGCTGAGGTGAAGAAGCCTGGGGCCTCAGTGAAGGTTTCCTGCAAGGCATCTGGGATACGACCTTCACCAGCTACTATATACACTGGGTGCGACAGGCCCCTGGACAAGGGCTTGAGTGGATGGGAGTAATCAACCCTACTGGTGGTAACACAAACTACGCACAGAAGTTCCAGGGCAGAGTCACCATGACCAGTGACACGTCCACGAGCACAGTCTACATGGAGCTGAGCAGCCTGACATCTGAGGACACGGCCGTCTATTACTGTGCGAGATTTGACTACTGGGGCCAGGGACCCTGGTCACCGTCTCCTCA
>GJNZTB402I149J_1
GAAGTGCAGCTGGTGCAGTCTGGGGCTGAGGTGAAGAAGCCTGGGGCCTCAGTGAAGGTTTCCTGCAAGGCATCTGGATACACCTTCACCAGCTACTATATACACTGGGTGCGACAGGCCCCTGGACAAGGGCTTGAGTGGATGGGAGTAATCAACCCTACTGGTGGTAACACAAACTACGCACAGAAGTTCCAGGGCAGAGTCACCATGACCAGTGACACGTCCACGAGCACAGTCTACATGGAGCTGAGCAGCCTGACATCTGAGGACACGGCCGTCTATTACTGTGCGAGATTTGACTACTGGGGCCAGGGAACCCTGGTCACCGTCTCCTCA
>GJNZTB401A7E9F_1
GAAGTGCAGCTGGTGCAGTCTGGGGCTGAGGTGAAGAAGCCTGGGGCCTCAGTGAAGGTTTCCTGCAAGGCATCTGGATACACCTTCACCAGCTACTATATACACTGGGTGCGACAGGCCCCTGGACAAGGGCTTGAGTGGATGGGAGTAATCAACCCTACTGGTGGTAACACAAACTACGCACAGAAGTTCCAGGGCAGAGTCACCATGACCAGTGACACGTCCACGAGCACAGTCTACATGGAGCTGAGCAGCCTGACATCTGAGGACACGGCCGTCTATTACTGTGCGAGATTTGACTACTGGGGCCAGGGACCCTGGTCACCGTCTCCTCA
>GJNZTB401D7XJV_1
GAAGTGCAGCTGGTGCAGTCTGGGGCTGAGGTGAAGAAGCCTGGGGCCTCAGTGAAGGTTTCCTGCAAGGCATCTGGATACACCTTCACCAGCTACTATATACACTGGGTGCGACAGGCCCCTGGACAAGGGCTTGAGTGGATGGGAGTAATCAACCCTACTGGTGGTAACACAAACTACGCACAGAAGTTCCAGGGCAGAGTCACCATGACCAGTGACACGTCCACGAGCACAGTCTACATGGAGCTGAGCAGCCTGACATCTGAGGACACGGCCGTCTATTACTGTGCGGAGATTTGACTACTGGGGCCAGGGACCCTGGTCACCGTCTCCTCA
>GJNZTB402F8PCM_1
GAAGTGCAGCTGGTGCAGTCTGGGGCTGAGGTGAAGAAGCCTGGGGCCTCAGTGAAGGTTTCCTGCAAGGCATCTGGATACACCTTCACCAGCTACTATATACACTGGGTGCGACAGGCCCCTGGACAAGGGCTTGAGTGGATGGGAGTAATCAACCCTACTGGTGGTAACACAAAACTACGCACAGAAGTTCCAGGGCAGAGTCACCATGACCAGTGACACGTCCACGAGCACAGTCTACATGGAGCTGAGCAGCCTGACATCTGAGGACACGGCCGTCTATTACTGTGCGAGATTTGACTACTGGGGCCAGGGACCCTGGTCACCGTCTCCTCA
>GJNZTB401E0QRX_1
GAAGTGCAGCTGGTGCAGTCTGGGGCTGAGGTGAAGAAGCCTGGGGCCTCAGTGAAGGTTTCCTGCAAGGCATCTGGATACACCTTCACCAGCTACTATATACACTGGGTGCGACAGGCCCCTGGACAAGGGCTTGAGTGGATGGGAGTAATCAACCCTACTGGTGGTAACACAAAACTACGCACAGAAGTTCCAGGGCAGAGTCACCATGACCAGTGACACGTCCACGAGCACAGTCTACATGGAGCTGAGCAGCCTGACATCTGAGGACACGGCCCGTCTATTACTGTGCGAGATTTGACTACTGGGGCCAGGGAACCCTGGTCACCGTCTCCTCA
>GJNZTB402G7ZWL_1
GAAGTGCAGCTGGTGCAGTCTGGGGCTGAGGTGAAGAAGCCTGGGGCCTCAGTGAAGGTTTCCTGCAAGGCATCTGGATACACCTTCACCAGCTACTATATACACTGGGTGCGACAGGCCCCTGGACAAGGGCTTGAGTGGATGGGAGTAATCAACCCTACTGGTGGTAACACAAACTACGCACAGAAGTTCCAGGGCAGAGTCACCATGACCAGTGACACGTCCACGAGCACAGTCTACATGGAGCTGAGCAGCCTGACATCTGAGGACACGGCCGTCTATTACTGTGCGAGATTTGACTACTGGGGCCAGGGAACCCTGGTCACCGTCTCCTCA
>GJNZTB402GV1XP_1
GAAGTGCAGCTGGTGCAGTCTGGGGCTGAGGTGAAGAAGCCTGGGGCCTCAGTGAAGGTTTCCTGCAAGGCATCTGGATACACCTTCACCAGCTACTATATACACTGGGTGCGACAGGCCCCTGGACAAGGGCTTGAGTGGATGGGAGTAATCAACCCTACTGGTGGTAACACAAACTACGCACAGAAGTTCCAGGGCAGAGTCACCATGACCAGTGACACGTCCACGAGCACAGTCTACATGGAGCTGAGCAGCCTGACATCTGAGGACACGGCCGTCTATTACTGTGCGAGATTTGACTACTGGGGCCAGGGAACCCTGGTCACCGTCTCCTCA
>GJNZTB402H9CE1_1
GAAGTGCAGCTGGTGCAGTCTGGGGCTGAGGTGAAGAAGCCTGGGGCCTCAGTGAAGGTTTCCTGCAAGGCATCTGGATACACCTTCACCAGCTACTATATACACTGGGTGCGACAGGCCCCTGGACAAGGGCTTGAGTGGATGGGAGTAATCAACCCTACTGGTGGTAACACAAACTACGCACAGAAGTTCCAGGGCAGAGTCACCATGACCAGTGACACGTCCACGAGCACAGTCTACATGGAGCTGAGCAGCCTGACATCTGAGGACACGGCCGTCTATTACTGTGCGAGATTTGACTACTGGGGCCAGGGAACCCTGGTCACCGTCTCCTCA
>GJNZTB402JOO42_1
GAAGTGCAGCTGGTGCAGTCTGGGGCTGAGGTGAAGAAGCCTGGGGCCTCAGTGAAGGTTTCCTGCAAGGCATCTGGATACACCTTCACCAGCTACTATATACACTGGGTGCGACAGGCCCCTGGACAAGGGCTTGAGTGGATGGGAGTAATCAACCCCTACTGGTGGTAACACAAAACTACGCACAGAAGTTCCAGGGCAGAGTCACCATGACCAGTGACACGTCCACGAGCACAGTCTACATGGAGCTGAGCAGCCTGACATCTGAGGACACGGCCGTCTATTACTGTGCGAGATTTGACTACTGGGGCCAGGGAACCCTGGTCACCGTCTCCTCA
>GJNZTB402H73D6_1
GAAGTGCAGCTGGTGCAGTCTGGGGCTGAGGTGAAGAAGCCTGGGGCCTCAGTGAAGGTTTCCTGCAAGGCATCTGGATACACCTTCACCAGCTACTATATACACTGGGTGCGACAGGCCCCTGGACAAGGGCTTGAGTGGATGGGAGTAATCAACCCTACTGGTGGTAACACAAAACTACGCACAGAAGTTCCAGGGCAGAGTCACCATGACCAGTGACACGTCCACGAGCACAGTCTACATGGAGCTGAGCAGCCTGACATCTGAGGACACGGCCGTCTATTACTGTGCGAGATTTGACTACTGGGGCCAGGGACCCTGGTCACCGTCTCCTCA
>GJNZTB401CWV69_1
GAAGTGCAGCTGGTGCAGTCTGGGGCTGAGGTGAAGAAGCCTGGGGCCTCAGTGAAGGTTTCCTGCAAGGCATCTGGATACACCTTCACCAGCTACTATATACACTGGGTGCGACAGGCCCCTGGACAAGGGCTTGAGTGGATGGGAGTAATCAACCCTACTGGTGGTAACACAAACTACGCACAGAAGTTCCAGGGCAGAGTCACCATGACCAGTGACACGTCCACGAGCACAGTCTACATGGAGCTGAGCAGCCTGACATCTGAGGACACGGCCGTCTATTACTGTGCGAGATTTGACTACTGGGGCCAGGGACCCTGGTCACCGTCTCCTCA
>GJNZTB402JU09C_1
GAAGTGCAGCTGGTGCAGTCTGGGGCTGAGGTGAAGAAGCCTGGGGCCTCAGTGAAGGTTTCCTGCAAGGCATCTGGATACACCTTCACCAGCTACTATATACACTGGGTGCGACAGGCCCCTGGACAAGGGCTTGAGTGGATGGGAGTAATCAACCCTACTGGTGGTAACACAAACTACGCACAGAAGTTCCAGGGCAGAGTCACCATGACCAGTGACACGTCCACGAGCACAGTCTACATGGAGCTGAGCAGCCTGACATCTGAGGACACGGCCGTCTATTACTGTGCGAGATTTGACTACTGGGGCCAGGGAACCCTGGTCACCGTCTCCTCA
>GJNZTB401BUX8H_1
GAAGTGCAGCTGGTGCAGTCTGGGGCTGAGGTGAAGAAGCCTGGGGCCTCAGTGAAGGTTTCCTGCAAGGCATCTGGATACACCTTCACCAGCTACTATATACACTGGGTGCGACAGGCCCCTGGACAAGGGCTTGAGTGGATGGGAGTAATCAACCCTACTGGTGGTAACACAAACTACGCACAGAAGTTCCAGGGCAGAGTCACCATGACCAGTGACACGTCCACGAGCACAGTCTACATGGAGCTGAGCAGCCTGACATCTGAGGACACGGCCGTCTATTACTGTGCGAGATTTGACTACTGGGGCCAGGGAACCCTGGTCACCGTCTCCTCA
>GJNZTB402FR5JP_1
GAAGTGCAGCTGGTGCAGTCTGGGGCTGAGGTGAAGAAGCCTGGGGCCTCAGTGAAGGTTTCCTGCAAGGCATCTGGATACACCTTCACCAGCTACTATATACACTGGGTGCGACAGGCCCCTGGACAAGGGCTTGAGTGGATGGGAGTAATCAACCCTACTGGTGGTAACACAAACTACGCACAGAAGTTCCAGGGCAGAGTCACCATGACCAGTGACACGTCCACGAGCACAGTCTACATGGAGCTGAGCAGCCTGACATCTGAGGACACGGCCGTCTATTACTGTGCGAGATTTGACTACTGGGGCCAGGGAACCCTGGTCACCGTCTCCTCA
>GJNZTB402HJL0P_1
GAAGTGCAGCTGGTGCAGTCTGGGGCTGAGGTGAAGAAGCCTGGGGCCTCAGTGAAGGTTTCCTGCAAGGCATCTGGATACACCTTCACCAGCTACTATATACACTGGGTGCGACAGGCCCCTGGACAAGGGCTTGAGTGGATGGGGAGTAATCAACCCTACTGGTGGTAACACAAACTACGCACAGAAGTTCCAGGGCAGAGTCACCATGACCAGTGACACGTCCACGAGCACAGTCTACATGGAGCTGAGCAGCCTGACATCTGAGGACACGGCCGTCTATTACTGTGCGAGATTTGACTACTGGGGCCAGGGAACCCTGGTCACCGTCTCCTCA
>GJNZTB402GPMDX_1
GAAGTGCAGCTGGTGCAGTCTGGGGCTGAGGGTGAAGAAGCCTGGGGCCTCAGTGAAGGTTTCCTGCAAGGCATCTGGATACACCTTCACCAGCTACTATATACACTGGGTGCGACAGGCCCCTGGACAAGGGCTTGAGTGGATGGGAGTAATCAACCCTACTGGTGGTAACACAAACTACGCACAGAAGTTCCAGGGCAGAGTCACCATGACCAGTGACACGTCCACGAGCACAGTCTACATGGAGCTGAGCAGCCTGACATCTGAGGACACGGCCGTCTATTACTGTGCGAGATTTGACTACTGGGGCCAGGGAACCCTGGTCACCGTCTCCTCA
>GJNZTB402IAMON_1
GAAGTGCAGCTGGTGCAGTCTGGGGCTGAGGTGAAGAAGCCTGGGGCCTCAGTGAAGGTTTCCTGCAAGGCATCTGGATACACCTTCACCAGCTACTATATACACTGGGTGCGACAGGCCCCTGGACAAGGGCTTGAGTGGATGGGAGTAATCAACCCTACTGGTGGTAACACAAACTACGCACAGAAGTTCCAGGGCAGAGTCACCATGACCAGTGACACGTCCACGAGCACAGTCTACATGGAGCTGAGCAGCCTGACATCTGAGGACACGGCCGTCTATTACTGTGCGAGATTTGACTACTGGGGCCAGGGACCCTGGTCACCGTCTCCTCA
>GJNZTB401DRM3Z_1
GAAGTGCAGCTGGTGCAGTCTGGGGCTGAGGTGAAGAAGCCTGGGGCCTCAGTGAAGGTTTCCTGCAAGGCATCTGGATACACCTTCACCAGCTACTATATACACTGGGTGCGACAGGCCCCTGGACAAGGGCTTGAGTGGATGGGAGTAATCAACCCTACTGGTGGTAACACAAACTACGCACAGAAGTTCCAGGGCAGAGTCACCATGACCAGTGACACGTCCACGAGCACAGTCTACATGGAGCTGAGCAGCCTGACATCTGAGGACACGGCCGTCTATTACTGTGCGAGATTTGACTACTGGGGCCAGGGACCCTGGTCACCGTCTCCTCA
>GJNZTB402H18QV_1
GAAGTGCAGCTGGTGCAGTCTGGGGCTGAGGTGAAGAAGCCTGGGGCCTCAGTGAAGGTTTCCTGCAAGGCATCTGGGATACACCTTCACCAGCTACTATATACACTGGGTGCGACAGGCCCCTGGACAAGGGCTTGAGTGGATGGGAGTAATCAACCCTACTGGTGGTAACACAAACTACGCACAGAAGTTCCAGGGCAGAGTCACCATGACCAGTGACACGTCCACGAGCACAGTCTACATGGAGCTGAGCAGCCTGACATCTGAGGACACGGCCGTCTATTACTGTGCGAGATTTGACTACTGGGGCCAGGGAACCCTGGTCACCGTCTCCTCA
>GJNZTB401BHILF_1
GAAGTGCAGCTGGTGCAGTCTGGGGCTGAGGTGAAGAAGCCTGGGGCCTCAGTGAAGGTTTCCTGCAAGGCATCTGGGATACGACCTTCACCAGCTACTATATACACTGGGTGCGACAGGCCCCTGGACAAGGGCTTGAGTGGATGGGAGTAATCAACCCTACTGGTGGTAACACAAACTACGCACAGAAGTTCCAGGGCAGAGTCACCATGACCAGTGACACGTCCACGAGCACAGTCTACATGGAGCTGAGCAGCCTGACATCTGAGGACACGGCCGTCTATTACTGTGCGAGATTTGACTACTGGGGCCAGGGAACCCTGGTCACCGTCTCCTCA
>GJNZTB401A3837_1
GAAGTGCAGCTGGTGCAGTCTGGGGCTGAGGTGAAGAAGCCTGGGGCCTCAGTGAAGGTTTCCTGCAAGGCATCTGGATACACCTTCACCAGCTACTATATACACTGGGTGCGACAGGCCCCTGGACAAGGGCTTGAGTGGATGGGAGTAATCAACCCTACTGGTGGTAACACAAACTACGCACAGAAGTTCCAGGGCAGAGTCACCATGACCAGTGACACGTCCACGAGCACAGTCTACATGGAGCTGAGCAGCCTGACATCTGAGGACACGGCCGTCTATTACTGTGCGAGATTTGACTACTGGGGCCAGGGAACCCTGGTCACCGTCTCCTCA
>GJNZTB402GLUOF_1
GAAGTGCAGCTGGTGCAGTCTGGGGCTGAGGTGAAGAAGCCTGGGGCCTCAGTGAAGGTTTCCTGCAAGGCATCTGGATACACCTTCACCAGCTACTATATACACTGGGTGCGACAGGCCCCTGGACAAGGGCTTGAGTGGATGGGAGTAATCAACCCTACTGGTGGTAACACAAACTACGCACAGAAGTTCCAGGGCAGAGTCACCATGACCAGTGACACGTCCACGAGCACAGTCTACATGGAGCTGAGCAGCCTGACATCTGAGGACACGGCCGTCTATTACTGTGCGAGATTTGACTACTGGGGCCAGGGAACCCTGGTCACCGTCTCCTCA
>GJNZTB402FUEWA_1
GAAGTGCAGCTGGTGCAGTCTGGGGCTGAGGTGAAGAAGCCTGGGGCCTCAGTGAAGGTTTCCTGCAAGGCATCTGGATACACCTTCACCAGCTACTATATACACTGGGTGCGACAGGCCCCTGGACAAGGGCTTGAGTGGATGGGAGTAATCAACCCTACTGGTGGTAACACAAACTACGCACAGAAGTTCCAGGGCAGAGTCACCATGACCAGTGACACGTCCACGAGCACAGTCTACATGGAGCTGAGCAGCCTGACATCTGAGGACACGGCCGTCTATTACTGTGCGAGATTTGACTACTGGGGCCAGGGGAACCCTGGTCACCGTCTCCTCA
>GJNZTB401A4YY8_1
GAAGTGCAGCTGGTGCAGTCTGGGGCTGAGGTGAAGAAGCCTGGGGCCTCAGTGAAGGTTTCCTGCAAGGCATCTGGATACACCTTCACCAGCTACTATATACACTGGGTGCGACAGGCCCCTGGACAAGGGCTTGAGTGGATGGGAGTAATCAACCCTACTGGTGGTAACACAAACTACGCACAGAAGTTCCAGGGCAGAGTCACCATGACCAGTGACACGTCCACGAGCACAGTCTACATGGAGCTGAGCAGCCTGACATCTGAGGACACGGCCGTCTATTACTGTGCGAGATTTGACTACTGGGGCCAGGGGAACCCTGGTCACCGTCTCCTCA
>GJNZTB402JYB7T_1
GAAGTGCAGCTGGTGCAGTCTGGGGCTGAGGTGAAGAAGCCTGGGGCCTCAGTGAAGGTTTCCTGCAAGGCATCTGGATACACCTTCACCAGCTACTATATACACTGGGTGCGACAGGCCCCTGGACAAGGGCTTGAGTGGATGGGAGTAATCAACCCTACTGGTGGTAACACAAACTACGCACAGAAGTTCCAGGGCAGAGTCACCATGACCAGTGACACGTCCACGAGCACAGTCTACATGGAGCTGAGCAGCCTGACATCTGAGGACACGGCCGTCTATTACTGTGCGAGATTTGACTACTGGGGCCAGGGAACCCTGGTCACCGTCTCCTCA
>GJNZTB402F3LRL_1
GAAGTGCAGCTGGTGCAGTCTGGGGCTGAGGTGAAGAAGCCTGGGGCCTCAGTGAAGGTTTCCTGCAAGGCATCTGGGATACGACCTTCACCAGCTACTATATACACTGGGTGCGACAGGCCCCTGGACAAGGGCTTGAGTGGATGGGAGTAATCAACCCTACTGGTGGTAACACAAACTACGCACAGAAGTTCCAGGGCAGAGTCACCATGACCAGTGACACGTCCACGAGCACAGTCTACATGGAGCTGAGCAGCCTGACATCTGAGGACACGGCCGTCTATTACTGTGCGAGATTTGACTACTGGGGCCAGGGAACCCTGGTCACCGTCTCCTCA
>GJNZTB401AWAT4_1
GAAGTGCAGCTGGTGCAGTCTGGGGCTGAGGTGAAGAAGCCTGGGGCCTCAGTGAAGGTTTCCTGCAAGGCATCTGGGATACGACCTTCACCAGCTACTATATACACTGGGTGCGACAGGCCCCTGGACAAGGGCTTGAGTGGATGGGAGTAATCAACCCTACTGGTGGTAACACAAACTACGCACAGAAGTTCCAGGGCAGAGTCACCATGACCAGTGACACGTCCACGAGCACAGTCTACATGGAGCTGAGCAGCCTGACATCTGAGGACACGGCCGTCTATTACTGTGCGAGATTTGACTACTGGGGCCAGGGGAACCCTGGTCACCGTCTCCTCA
>GJNZTB402JWTIX_1
GAAGTGCAGCTGGTGCAGTCTGGGGCTGAGGTGAAGAAGCCTGGGGCCTCAGTGAAGGTTTCCTGCAAGGCATCTGGGATACACCTTCACCAGCTACTATATACACTGGGTGCGACAGGCCCCTGGACAAGGGCTTGAGTGGATGGGAGTAATCAACCCTACTGGTGGTAACACAAACTACGCACAGAAGTTCCAGGGCAGAGTCACCATGACCAGTGACACGTCCACGAGCACAGTCTACATGGAGCTGAGCAGCCTGACATCTGAGGACACGGCCGTCTATTACTGTGCGAGATTTGACTACTGGGGCCAGGGAACCCTGGTCACCGTCTCCTCA
>GJNZTB402IXV0L_1
GAAGTGCAGCTGGTGCAGTCTGGGGCTGAGGTGAAGAAGCCTGGGGCCTCAGTGAAGGTTTCCTGCAAGGCATCTGGATACACCTTCACCAGCTACTATATACACTGGGTGCGACAGGCCCCTGGACAAGGGCTTGAGTGGATGGGAGTAATCAACCCTACTGGTGGTAACACAAACTACGCACAGAAGTTCCAGGGCAGAGTCACCATGACCAGTGACACGTCCACGAGCACAGTCTACATGGAGCTGAGCAGCCTGACATCTGAGGACACGGCCGTCTATTACTGTGCGAGATTTGACTACTGGGGCCAGGGAACCCTGGTCACCGTCTCCTCA
>GJNZTB401EO7F6_1
GAAGTGCAGCTGGTGCAGTCTGGGGCTGAGGTGAAGAAGCCTGGGGCCTCAGTGAAGGTTTCCTGCAAGGCATCTGGATACACCTTCACCAGCTACTATATACACTGGGTGCGACAGGCCCCTGGACAAGGGCTTGAGTGGATGGGAGTAATCAACCCTACTGGTGGTAACACAAACTACGCACAGAAGTTCCAGGGCAGAGTCACCATGACCAGTGACACGTCCACGAGCACAGTCTACATGGAGCTGAGCAGCCTGACATCTGAGGACACGGCCGTCTATTACTGTGCGAGATTTGACTACTGGGGCCAGGGAACCCTGGTCACCGTCTCCTCA
>GJNZTB401BQW5X_1
GAAGTGCAGCTGGTGCAGTCTGGGGCTGAGGTGAAGAAGCCTGGGGCCTCAGTGAAGGTTTCCTGCAAGGCATCTGGATACACCTTCACCAGCTACTATATACACTGGGTGCGACAGGCCCCTGGACAAGGGCTTGAGTGGATGGGAGTAATCAACCCTACTGGTGGTAACACAAACTACGCACAGAAGTTCCAGGGCAGAGTCACCATGACCAGTGACACGTCCACGAGCACAGTCTACATGGAGCTGAGCAGCCTGACATCTGAGGACACGGCCGTCTATTACTGTGCGAGATTTGACTACTGGGGCCAGGGAACCCTGGTCACCGTCTCCTCA
>GJNZTB401AW2ZT_1
GAAGTGCAGCTGGTGCAGTCTGGGGCTGAGGTGAAGAAGCCTGGGGCCTCAGTGAAGGTTTCCTGCAAGGCATCTGGATACACCTTCACCAGCTACTATATACACTGGGTGCGACAGGCCCCTGGACAAGGGCTTGAGTGGATGGGAGTAATCAACCCTACTGGTGGTAACACAAACTACGCACAGAAGTTCCAGGGCAGAGTCACCATGACCAGTGACACGTCCACGAGCACAGTCTACATGGAGCTGAGCAGCCTGACATCTGAGGACACGGCCGTCTATTACTGTGCGAGATTTGACTACTGGGGCCAGGGAACCCTGGTCACCGTCTCCTCA
>GJNZTB402HCCXJ_1
GAAGTGCAGCTGGTGCAGTCTGGGGCTGAGGTGAAGAAGCCTGGGGCCTCAGTGAAGGTTTCCTGCAAGGCATCTGGATACACCTTCACCAGCTACTATATACACTGGGTGCGACAGGCCCCTGGACAAGGGCTTGAGTGGATGGGAGTAATCAACCCTACTGGTGGTAACACAAACTACGCACAGAAGTTCCAGGGCAGAGTCACCATGACCAGTGACACGTCCACGAGCACAGTCTACATGGAGCTGAGCAGCCTGACATCTGAGGACACGGCCGTCTATTACTGTGCGAGATTTGACTACTGGGGCCAGGGAACCCTGGTCACCGTCTCCTCA
>GJNZTB402JUXVF_1
GAAGTGCAGCTGGTGCAGTCTGGGGCTGAGGTGAAGAAGCCTGGGGCCTCAGTGAAGGTTTCCTGCAAGGCATCTGGATACACCTTCACCAGCTACTATATACACTGGGTGCGACAGGCCCCTGGACAAGGGCTTGAGTGGATGGGAGTAATCAACCCTACTGGTGGTAACACAAACTACGCACAGAAGTTCCAGGGCAGAGTCACCATGACCAGTGACACGTCCACGAGCACAGTCTACATGGAGCTGAGCAGCCTGACATCTGAGGACACGGCCGTCTATTACTGTGCGAGATTTGACTACTGGGGCCAGGGAACCCTGGTCACCGTCTCCTCA
>GJNZTB402I4X0L_1
GAAGTGCAGCTGGTGCAGTCTGGGGCTGAGGTGAAGAAGCCTGGGGCCTCAGTGAAGGTTTCCTGCAAGGCATCTGGATACACCTTCACCAGCTACTATATACACTGGGTGCGACAGGCCCCTGGACAAGGGCTTGAGTGGATGGGAGTAATCAACCCTACTGGTGGTAACACAAACTACGCACAGAAGTTCCAGGGCAGAGTCACCATGACCAGTGACACGTCCACGAGCACAGTCTACATGGAGCTGAGCAGCCTGACATCTGAGGACACGGCCGTCTATTACTGTGCGAGATTTGACTACTGGGGCCAGGGAACCCTGGTCACCGTCTCCTCA
>GJNZTB401BBAAN_1
GAAGTGCAGCTGGTGCAGTCTGGGGCTGAGGTGAAGAAGCCTGGGGCCTCAGTGAAGGTTTCCTGCAAGGCATCTGGATACACCTTCACCAGCTACTATATACACTGGGTGCGACAGGCCCCTGGACAAGGGCTTGAGTGGATGGGAGTAATCAACCCTACTGGTGGTAACACAAACTACGCACAGAAGTTCCAGGGCAGAGTCACCATGACCAGTGACACGTCCACGAGCACAGTCTACATGGAGCTGAGCAGCCTGACATCTGAGGACACGGCCGTCTATTACTGTGCGAGATTTGACTACTGGGGCCAGGGAACCCTGGTCACCGTCTCCTCA
>GJNZTB402FYSYR_1
GAAGTGCAGCTGGTGCAGTCTGGGGCTGAGGTGAAGAAGCCTGGGGCCTCAGTGAAGGTTTCCTGCAAGGCATCTGGATACACCTTCACCAGCTACTATATACACTGGGTGCGACAGGCCCCTGGACAAGGGCTTGAGTGGATGGGAGTAATCAACCCTACTGGTGGTAACACAAACTACGCACAGAAGTTCCAGGGCAGAGTCACCATGACCAGTGACACGTCCACGAGCACAGTCTACATGGAGCTGAGCAGCCTGACATCTGAGGACACGGCCGTCTATTACTGTGCGAGATTTGACTACTGGGGCCAGGGAACCCTGGTCACCGTCTCCTCA
>GJNZTB401DNCVX_1
GAAGTGCAGCTGGTGCAGTCTGGGGCTGAGGTGAAGAAGCCTGGGGCCTCAGTGAAGGTTTCCTGCAAGGCATCTGGATACACCTTCACCAGCTACTATATACACTGGGTGCGACAGGCCCCTGGACAAGGGCTTGAGTGGATGGGAGTAATCAACCCTACTGGTGGTAACACAAACTACGCACAGAAGTTCCAGGGCAGAGTCACCATGACCAGTGACACGTCCACGAGCACAGTCTACATGGAGCTGAGCAGCCTGACATCTGAGGACACGGCCGTCTATTACTGTGCGAGATTTGACTACTGGGGCCAGGGAACCCTGGTCACCGTCTCCTCA
>GJNZTB402FS2H3_1
GAAGTGCAGCTGGTGCAGTCTGGGGCTGAGGTGAAGAAGCCTGGGGCCTCAGTGAAGGTTTCCTGCAAGGCATCTGGATACACCTTCACCAGCTACTATATACACTGGGTGCGACAGGCCCCTGGACAAGGGCTTGAGTGGATGGGAGTAATCAACCCTACTGGTGGTAACACAAACTACGCACAGAAGTTCCAGGGCAGAGTCACCATGACCAGTGACACGTCCACGAGCACAGTCTACATGGAGCTGAGCAGCCTGACATCTGAGGACACGGCCGTCTATTACTGTGCGAGATTTGACTACTGGGGCCAGGGAACCCTGGTCACCGTCTCCTCA
>GJNZTB401CBQ4P_1
GAAGTGCAGCTGGTGCAGTCTGGGGCTGAGGTGAAGAAGCCTGGGGCCTCAGTGAAGGTTTCCTGCAAGGCATCTGGATACACCTTCACCAGCTACTATATACACTGGGTGCGACAGGCCCCTGGACAAGGGCTTGAGTGGATGGGAGTAATCAACCCTACTGGTGGTAACACAAACTACGCACAGAAGTTCCAGGGCAGAGTCACCATGACCAGTGACACGTCCACGAGCACAGTCTACATGGAGCTGAGCAGCCTGACATCTGAGGACACGGCCGTCTATTACTGTGCGAGATTTGACTACTGGGGCCAGGGACCCTGGTCACCGTCTCCTCA
>GJNZTB402GZCT1_1
GAAGTGCAGCTGGTGCAGTCTGGGGCTGAGGTGAAGAAGCCTGGGGCCTCAGTGAAGGTTTCCTGCAAGGCATCTGGATACACCTTCACCAGCTACTATATACACTGGGTGCGACAGGCCCTTGGACAAGGGCTTGAGTGGATGGGAGTAATCAACCCTACTGGTGGTAACACAAACTACGCACAGAAGTTCCAGGGCAGAGTCACCATGACCAGTGACACGTCCACGAGCACAGTCTACATGGAGCTGAGCAGCCTGACATCTGAGGACACGGCCGTCTATTACTGTGCGAGATTTGACTACTGGGGCCAGGGACCCTGGTCACCGTCTCCTCA
>GJNZTB401BGJCQ_1
GAAGTGCAGCTGGTGCAGTCTGGGGCTGAGGTGAAGAAGCCTGGGGCCTCAGTGAAGGTTTCCTGCAAGGCATCTGGATACACCTTCACCAGCTACTATATACACTGGGTGCGACAGGCCCTTGGACAAGGGCTTGAGTGGATGGGAGTAATCAACCCTACTGGTGGTAACACAAACTACGCACAGAAGTTCCAGGGCAGAGTCACCATGACCAGTGACACGTCCACGAGCACAGTCTACATGGAGCTGAGCAGCCTGACATCTGAGGACACGGCCGTCTATTACTGTGCGAGATTTGACTACTGGGGCCAGGGAACCCTGGTCACCGTCTCCTCA
>GJNZTB402FVT34_1
GAAGTGCAGCTGGTGCAGTCTGGGGCTGAGGTGAAGAAGCCTGGGGCCTCAGTGAAGGTTTCCTGCAAGGCATCTGGATACACCTTCACCAGCTACTATATACACTGGGTGCGACAGGCCCCTGGACAAGGGCTTGAGTGGATGGGGAGTAATCAACCCTACTGGTGGTAACACAAACTACGCACAGAAGTTCCAGGGCAGAGTCACCATGACCAGTGACACGTCCACGAGCACAGTCTACATGGAGCTGAGCAGCCTGACATCTGAGGACACGGCCGTCTATTACNGTGCGAGATTTGACTACTGGGGCCAGGGAACCCTGGTCACCGTCTCCTCA
>GJNZTB401C3EFS_1
GAAGTGCAGCTGGTGCAGTCTGGGGCTGAGGTGAAGAAGCCTGGGGCCTCAGTGAAGGTTTCCTGCAAGGCATCTGGATACACCTTCACCAGCTACTATATACACTGGGTGCGACAGGCCCCTGGACAAGGGCTTGAGTGGATGGGGAGTAATCAACCCTACTGGTGGTAACACAAACTACGCACAGAAGTTCCAGGGCAGAGTCACCATGACCAGTGACACGTCCACGAGCACAGTCTACATGGAGCTGAGCAGCCTGACATCTGAGGACACGGCCGTCTATTACTGTGCGAGATTTGACTACTGGGGCCAGGGACCCTGGTCACCGTCTCCTCA
>GJNZTB402F2IL9_1
GAAGTGCAGCTGGTGCAGTCTGGGGCTGAGGTGAAGAAGCCTGGGGCCTCAGTGAAGGTTTCCTGCAAGGCATCTGGATACACCTTCACCAGCTACTATATACACTAGGTGCGACAGGCCCCTGGACAAGGGCTTGAGTGGATGGGAGTAATCAACCCTACTGGTGGTAACACAAACTACGCACAGAAGTTCCAGGGCAGAGTCACCATGACCAGTGACACGTCCACGAGCACAGTCTACATGGAGCTGAGCAGCCTGACATCTGAGGACACGGCCGTCTATTACTGTGCGAGATTTGACTACTGGGGCCAGGGACCCTGGTCACCGTCTCCTCA
>GJNZTB401ATCDO_1
GAAGTGCAGCTGGTGCAGTCTGGGGCTGAGGTGAAGAAGCCTGGGGCCTCAGTGAAGGTTTCCTGCAAGGCATCTGGATACACCTTCACCAGCTACTATATACACTGGGTGCGACAGGCCCCTGGACAAGGGCTTGAGTGGATGGGAGTAATCAACCCTACTGGTGGTAACACAAACTACGCACAGAAGTTCCAGGGCAGAGTCACCATGACCAGTGACACGTCCACGAGCACAGTCTACATGGAGCTGAGCAGCCTGACATCTGAGGACACGGCCGTCTATTACTGTGCGAGATTTGACTACTGGGGCCAGGGAACCCTGGTCACCGTCTCCTCA
>GJNZTB401AJFEZ_1
GAAGTGCAGCTGGTGCAGTCTGGGGCTGAGGTGAAGAAGCCTGGGGCCTCAGTGAAGGTTTCCTGCAAGGCATCTGGATACACCTTCACCAGCTACTATATACACTGGGTGCGACAGGCCCCTGGACAAGGGCTTGAGTGGATGGGAGTAATCAACCCTACTGGTGGTAACACAAACTACGCACAGAAGTTCCAGGGCAGAGTCACCATGACCAGTGACACGTCCACGAGCACAGTCTACATGGAGCTGAGCAGCCTGACATCTGAGGACACGGCCGTCTATTACTGTGCGAGATTTGACTACTGGGGCCAGGGAACCCTGGTCACCGTCTCCTCA
>GJNZTB402IFXSK_1
GAAGTGCAGCTGGTGCAGTCTGGGGCTGAGGTGAAGAAGCCTGGGGCCTCAGTGAAGGTTTCCTGCAAGGCATCTGGATACACCTTCACCAGCTACTATATACACTGGGTGCGACAGGCCCCTGGACAAGGGCTTGAGTGGATGGGAGTAATCAACCCTACTGGTGGTAACACAAACTACGCACAGAAGTTCCAGGGCAGAGTCACCATGACCAGTGACACGTCCACGAGCACAGTCTACATGGAGCTGAGCAGCCTGACATCTGAGGACACGGCCGTCTATTACTGTGCGAGATTTGACTTACTGGGGCCAGGGAACCCTGGTCACCGTCTCCTCA
>GJNZTB401BVUFU_1
GAAGTGCAGCTGGTGCAGTCTGGGGCTGAGGTGAAGAAGCCTGGGGCCTCAGTGAAGGTTTCCTGCAAGGCATCTGGATACACCTTCACCAGCTACTATATACACTGGGTGCGACAGGCCCCTGGACAAGGGCTTGAGTGGATGGGAGTAATCAACCCTACTGGTGGTAACACAAACTACGCACAGAAGTTCCAGGGCAGAGTCACCATGACCAGTGACACGTCCACGAGCACAGTCTACATGGAGCTGAGCAGCCTGACATCTGAGGACACGGCCGTCTATTACTGTGCGAGATTTGACTACTGGGGCCAGGGAACCCTGGTCACCGTCTCCTCA
>GJNZTB401DK4K8_1
GAAGTGCAGCTGGTGCAGTCTGGGGCTGAGGTGAAGAAGCCTGGGGCCTCAGTGAAGGTTTCCTGCAAGGCATCTGGATACACCTTCACCAGCTACTATATACACTGGGTGCGACAGGCCCCTGGACAAGGGCTTGAGTGGATGGGAGTAATCAACCCTACTGGTGGTAACACAAACTACGCACAGAAGTTCCAGGGCAGAGTCACCATGACCAGTGACACGTCCACGAGCACAGTCTACATGGAGCTGAGCAGCCTGACATCTGAGGACACGGCCGTCTATTACTGTGCGAGATTTGACTACTGGGGCCAGGGAACCCTGGTCACCGTCTCCTCA
>GJNZTB401BAUHN_1
GAAGTGCAGCTGGTGCAGTCTGGGGCTGAGGTGAAGAAGCCTGGGGCCTCAGTGAAGGTTTCCTGCAAGGCATCTGGATACACCTTCACCAGCTACTATATACACTGGGTGCGACAGGCCCCTGGACAAGGGCTTGAGTGGATGGGAGTAATCAACCCTACTGGTGGTAACACAAACTACGCACAGAAGTTCCAGGGCAGAGTCACCATGACCAGTGACACGTCCACGAGCACAGTCTACATGGAGCTGAGCAGCCTGACATCTGAGGACACGGCCGTCTATTACTGTGCGAGATTTGACTACTGGGGCCAGGGAACCCTGGTCACCGTCTCCTCA
>GJNZTB402I7C0O_1
GAAGTGCAGCTGGTGCAGTCTGGGGCTGAGGTGAAGAAGCCTGGGGCCTCAGTGAAGGTTTCCTGCAAGGCATCTGGATACACCTTCACCAGCTACTATATACACTGGGTGCGACAGGCCCCTGGACAAGGGCTTGAGTGGATGGGAGTAATCAACCCTACTGGTGGTAACACAAACTACGCACAGAAGTTCCAGGGCAGAGTCACCATGACCAGTGACACGTCCACGAGCACAGTCTACATGGAGCTGAGCAGCCTGACATCTGAGGACACGGCCGTCTATTACTGTGCGAGATTTGACTACTGGGGCCAGGGAACCCTGGTCACCGTCTCCTCA
>GJNZTB402GBUFU_1
GAAGTGCAGCTGGTGCAGTCTGGGGCTGAGGTGAAGAAGCCTGGGGCCTCAGTGAAGGTTTCCTGCAAGGCATCTGGATACACCTTCACCAGCTACTATATACACTGGGTGCGACAGGCCCCTGGACAAGGGCTTGAGTGGATGGGAGTAATCAACCCTACTGGTGGTAACACAAACTACGCACAGAAGTTCCAGGGCAGAGTCACCATGACCAGTGACACGTCCACGAGCACAGTCTACATGGAGCTGAGCAGCCTGACATCTGAGGACACGGCCGTCTATTACTGTGCGAGATTTGACTACTGGGGCCAGGGAACCCTGGTCACCGTCTCCTCA
>GJNZTB401BPT0P_1
GAAGTGCAGCTGGTGCAGTCTGGGGCTGAGGTGAAGAAGCCTGGGGCCTCAGTGAAGGTTTCCTGCAAGGCATCTGGATACACCTTCACCAGCTACTATATACACTGGGTGCGACAGGCCCCTGGACAAGGGCTTGAGTGGATGGGAGTAATCAACCCTACTGGTGGTAACACAAACTACGCACAGAAGTTCCAGGGCAGAGTCACCATGACCAGTGACACGTCCACGAGCACAGTCTACATGGAGCTGAGCAGCCTGACATCTGAGGACACGGCCGTCTATTACTGTGCGAGATTTGACTACTGGGGCCAGGGAACCCTGGTCACCGTCTCCTCA
>GJNZTB401EPA62_1
GAAGTGCAGCTGGTGCAGTCTGGGGCTGAGGTGAAGAAGCCTGGGGCCTCAGTGAAGGTTTCCTGCAAGGCATCTGGATACACCTTCACCAGCTACTATATACACTGGGTGCGACAGGCCCCTGGACAAGGGCTTGAGTGGATGGGAGTAATCAACCCTACTGGTGGTAACACAAACTACGCACAGAAGTTCCAGGGCAGAGTCACCATGACCAGTGACACGTCCACGAGCACAGTCTACATGGAGCTGAGCAGCCTGACATCTGAGGACACGGCCGTCTATTACTGTGCGAGATTTGACTACTGGGGCCAGGGAACCCTGGTCACCGTCTCCTCA
>GJNZTB401ALL9T_1
GAAGTGCAGCTGGTGCAGTCTGGGGCTGAGGTGAAGAAGCCTGGGGCTTCAGTGAAGGTTTCCTGCAAGGCATCTGGATACACCTTCACCAGCTACTATATACACTGGGTGCGACAGGCCCCTGGACAAGGGCTTGAGTGGATGGGAGTAATCAACCCTACTGGTGGTAACACAAACTACGCACAGAAGTTCCAGGGCAGAGTCACCATGACCAGTGACACGTCCACGAGCACAGTCTACATGGAGCTGAGCAGCCTGACATCTGAGGACACGGCCGTCTATTACTGTGCGAGATTTGACTACTGGGGCCAGGGAACCCTGGTCACCGTCTCCTCA
>GJNZTB402IISMJ_1
GAAGTGCAGCTGGTGCAGTCTGGGGCTGAGGTGAAGAAGCCTGGGGCCTCAGTGAAGGTTTCCTGCAAGGCATCTGGATACACCTTCACCAGCTACTATATACACTGGGTGCGACAGGCCCCTGGACAAGGGCTTGAGTGGATGGGAGTAATCAACCCTACTGGTGGTAACACAAACTACGCACAGAAGTTCCAGGGCAGAGTCACCATGACCAGTGACACGTCCACGAGCACAGTCTACATGGAGCTGAGCAGCCTGACATCTGAGGACACGGCCGTCTATTACTGTGCGAGATTTGACTACTGGGGCCAGGGAACCCTGGTCACCGTCTCCTCA
>GJNZTB402J12ZA_1
GAAGTGCAGCTGGTGCAGTCTGGGGCTGAGGTGAAGAAGCCTGGGGCCTCAGTGAAGGTTTCCTGCAAGGCATCTGGATACACCTTCACCAGCTACTATATACACTGGGTGCGACAGGCCCCTGGACAAGGGCTTGAGTGGATGGGAGTAATCAACCCTACTGGTGGTAACACAAACTACGCACAGAAGTTCCAGGGCAGAGTCACCATGACCAGTGACACGTCCACGAGCACAGTCTACATGGAGCTGAGCAGCCTGACATCTGAGGACACGGCCGTCTATTACTGTGCGAGATTTGACTACTGGGGCCAGGGAACCCTGGTCACCGTCTCCTCA
>GJNZTB402JJFC7_1
GAAGTGCAGCTGGTGCAGTCTGGGGCTGAGGTGAAGAAGCCTGGGGCCTCAGTGAAGGTTTCCTGCAAGGCATCTGGATACACCTTCACCAGCTACTATATACACTGGGTGCGACAGGCCCCTGGACAAGGGCTTGAGTGGATGGGAGTAATCAACCCTACTGGTGGTAACACAAACTACGCACAGAAGTTCCAGGGCAGAGTCACCATGACCAGTGACACGTCCACGAGCACAGTCTACATGGAGCTGAGCAGCCTGACATCTGAGGACACGGCCGTCTATTACTGTGCGAGATTTGACTACTGGGGCCAGGGAACCCTGGTCACCGTCTCCTCA
>GJNZTB401ELKM1_1
GAAGTGCAGCTGGTGCAGTCTGGGGCTGAGGTGAAGAAGCCTGGGGCCTCAGTGAAGGTTTCCTGCAAGGCATCTGGATACACCTTCACCAGCTACTATATACACTGGGTGCGACAGGCCCCTGGACAAGGGCTTGAGTGGATGGGAGTAATCAACCCTACTGGTGGTAACACAAACTACGCACAGAAGTTCCAGGGCAGAGTCACCATGACCAGTGACACGTCCACGAGCACAGTCTACATGGAGCTGAGCAGCCTGACATCTGAGGACACGGCCGTCTATTACTGTGCGAGATTTGACTACTGGGGCCAGGGAACCCTGGTCACCGTCTCCTCA
>GJNZTB401D9TET_1
GAAGTGCAGCTGGTGCAGTCTGGGGCTGAGGTGAAGAAGCCTGGGGCCTCAGTGAAGGTTTCCTGCAAGGCATCTGGATACACCTTCACCAGCTACTATATACACTGGGTGCGACAGGCCCCTGGACAAGGGCTTGAGTGGATGGGAGTAATCAACCCTACTGGTGGTAACACAAACTACGCACAGAAGTTCCAGGGCAGAGTCACCATGACCAGTGACACGTCCACGAGCACAGTCTACATGGAGCTGAGCAGCCTGACATCTGAGGACACGGCCGTCTATTACTGTGCGAGATTTGACTACTGGGGCCAGGGAACCCTGGTCACCGTCTCCTCA
>GJNZTB402JAGCY_1
GAAGTGCAGCTGGTGCAGTCTGGGGCTGAGGTGAAGAAGCCTGGGGCCTCAGTGAAGGTTTCCTGCAAGGCATCTGGATACACCTTCACCAGCTACTATATACACTGGGTGCGACAGGCCCCTGGACAAGGGCTTGAGTGGATGGGAGTAATCAACCCTACTGGTGGTAACACAAACTACGCACAGAAGTTCCAGGGCAGAGTCACCATGACCAGTGACACGTCCACGAGCACAGTCTACATGGAGCTGAGCAGCCTGACATCTGAGGACACGGCCGTCTATTACTGTGCGAGATTTGACTACTGGGGCCAGGGAACCCTGGTCACCGTCTCCTCA
>GJNZTB401E0Y0Z_1
GAAGTGCAGCTGGTGCAGTCTGGGGCTGAGGTGAAGAAGCCTGGGGCCTCAGTGAAGGTTTCCTGCAAGGCATCTGGATACACCTTCACCAGCTACTATATACACTGGGTGCGACAGGCCCCTGGACAAGGGCTTGAGTGGATGGGAGTAATCAACCCTACTGGTGGTAACACAAACTACGCACAGAAGTTCCAGGGCAGAGTCACCATGACCAGTGACACGTCCACGAGCACAGTCTACATGGAGCTGAGCAGCCTGACATCTGAGGACACGGCCGTCTATTACTGTGCGAGATTTGACTACTGGGGCCAGGGAACCCTGGTCACCGTCTCCTCA
>GJNZTB402IDDHX_1
GAAGTGCAGCTGGTGCAGTCTGGGGCTGAGGTGAAGAAGCCTGGGGCCTCAGTGAAGGTTTCCTGCAAGGCATCTGGATACACCTTCACCAGCTACTATATACACTGGGTGCGACAGGCCCCTGGACAAGGGCTTGAGTGGATGGGAGTAATCAACCCTACTGGTGGTAACACAAACTACGCACAGAAGTTCCAGGGCAGAGTCACCATGACCAGTGACACGTCCACGAGCACAGTCTACATGGAGCTGAGCAGCCTGACATCTGAGGACACGGCCGTCTATTACTGTGCGAGATTTGACTACTGGGGCCAGGGAACCCTGGTCACCGTCTCCTCA
>GJNZTB401ETBVZ_1
GAAGTGCAGCTGGTGCAGTCTGGGGCTGAGGTGAAGAAGCCTGGGGCCTCAGTGAAGGTTTCCTGCAAGGCATCTGGATACACCTTCACCAGCTACTATATACACTGGGTGCGACAGGCCCCTGGACAAGGGCTTGAGTGGATGGGAGTAATCAACCCTACTGGTGGTAACACAAACTACGCACAGAAGTTCCAGGGCAGAGTCACCATGACCAGTGACACGTCCACGAGCACAGTCTACATGGAGCTGAGCAGCCTGACATCTGAGGACACGGCCGTCTATTACTGTGCGAGATTTGACTACTGGGGCCAGGGAACCCTGGTCACCGTCTCCTCA
>GJNZTB401D16R7_1
GAAGTGCAGCTGGTGCAGTCTGGGGCTGAGGTGAAGAAGCCTGGGGCCTCAGTGAAGGTTTCCTGCAAGGCATCTGGATACACCTTCACCAGCTACTATATACACTGGGTGCGACAGGCCCCTGGACAAGGGCTTGAGTGGATGGGAGTAATCAACCCTACTGGTGGTAACACAAACTACGCACAGAAGTTCCAGGGCAGAGTCACCATGACCAGTGACACGTCCACGAGCACAGTCTACATGGAGCTGAGCAGCCTGACATCTGAGGACACGGCCGTCTATTACTGTGCGAGATTTGACTACTGGGGCCAGGGAACCCTGGTCACCGTCTCCTCA
>GJNZTB402G3CVH_1
GAAGTGCAGCTGGTGCAGTCTGGGGCTGAGGTGAGGAAGCCTGGGGCCTCAGTGAAGGTTTCCTGCAAGGCATCTGGATACACCTTCACCAGCTACTATATACACTGGGTGCGACAGGCCCCTGGACAAGGGCTTGAGTGGATGGGAGTAATCAACCCTACTGGTGGTAACACAAACTACGCACAGAAGTTCCAGGGCAGAGTCACCATGACCAGTGACACGTCCACGAGCACAGTCTACATGGAGCTGAGCAGCCTGACATCTGAGGACACGGCCGTCTATTACTGTGCGAGATTTGACTACTGGGGCCAGGGAACCCTGGTCACCGTCTCCTCA
>GJNZTB401AMK0Q_1
GAAGTGCAGCTGGTGCAGTCTGGGGCTGAGGTGAGGAAGCCTGGGGCCTCAGTGAAGGTTTCCTGCAAGGCATCTGGATACACCTTCACCAGCTACTATATACACTGGGTGCGACAGGCCCCTGGACAAGGGCTTGAGTGGATGGGGAGTAATCAACCCTACTGGTGGTAACACAAACTACGCACAGAAGTTCCAGGGCAGAGTCACCATGACCAGTGACACGTCCACGAGCACAGTCTACATGGAGCTGAGCAGCCTGACATCTGAGGACACGGGCCGTCTATTACTGTGCGAGATTTGACTACTGGGGCCAGGGAACCCTGGTCACCGTCTCCTCA
>GJNZTB402JZEPW_1
GAAGTGCAGCTGGTGCAGTCTGGGGCTGAGGTGAGGAAGCCTGGGGCCTCAGTGAAGGTTTCCTGCAAGGCATCTGGATACACCTTCACCAGCTACTATATACACTGGGTGCGACAGGCCCCTGGACAAGGGCTTGAGTGGATGGGAGTAATCAACCCTACTGGTGGTAACACAAACTACGCACAGAAGTTCCAGGGCAGAGTCACCATGACCAGTGACACGTCCACGAGCACAGTCTACATGGAGCTGAGCAGCCTGACATCTGAGGACACGGCCGTCTATTACTGTGCGAGATTTGACTACTGGGGCCAGGGAACCCTGGTCACCGTCTCCTCA
>GJNZTB402FKG3G_1
GAAGTGCAGCTGGTGCAGTCTGGGGCTGAGGTGAAGAAGCCTGGGGCCTCAGTGAAGGTTTCCTGCAAGGCATCTGGATACACCTTCACCAGCTACTATATACACTGGGTGCGACAGGCCCCTGGACAAGGGCTTGAGTGGATGGGAGTAATCAACCCTACTGGTGGTAACACAAACTACGCACAGAAGTTCCAGGGCAGAGTCACCATGACCAGTGACACGTCCACGAGCACAGTCTACATGGAGCTGAGCAGCCTGACATCTGAGGACACGGCCGTCTATTACTGTGCGAGATTTGACTACTGGGGCCAGGGAACCCTGGTCACCGTCTCCTCA
>GJNZTB401C03T2_1
GAAGTGCAGCTGGTGCAGTCTGGGGCTGAGGTGAAGAAGCCTGGGGCCTCAGTGAAGGTTTCCTGCAAGGCATCTGGATACACCTTCACCAGCTACTATATACACTGGGTGCGACAGGCCCCTGGACAAGGGCTTGAGTGGATGGGAGTAATCAACCCTACTGGTGGTAACACAAACTACGCACAGAAGTTCCAGGGCAGAGTCACCATGACCAGTGACACGTCCACGAGCACAGTCTACATGGAGCTGAGCAGCCTGACATCTGAGGACACGGCCGTCTATTACTGTGCGAGATTTGACTACTGGGGCCAGGGAACCCTGGTCACCGTCTCCTCA
>GJNZTB401BEMYA_1
GAAGTGCAGCTGGTGCAGTCTGGGGCTGAGGTGAAGAAGCCTGGGGCCTCAGTGAAGGTTTCCTGCAAGGCATCTGGATACACCTTCACCAGCTACTATATACACTGGGTGCGACAGGCCCCTGGACAAGGGCTTGAGTGGATGGGAGTAATCAACCCTACTGGTGGTAACACAAACTACGCACAGAAGTTCCAGGGCAGAGTCACCATGACCAGTGACACGTCCACGAGCACAGTCTACATGGAGCTGAGCAGCCTGACATCTGAGGACACGGCCGTCTATTACTGTGCGAGATTTGACTACTGGGGCCAGGGAACCCTGGTCACCGTCTCCTCA
>GJNZTB402G55QY_1
GAAGTGCAGCTGGTGCAGTCTGGGGCTGAGGTGAAGAAGCCTGGGGCCTCAGTGAAGGTTTCCTGCAAGGCATCTGGATACACCTTCACCAGCTACTATATACACTGGGTGCGACAGGCCCCTGGACAAGGGCTTGAGTGGATGGGAGTAATCAACCCTACTGGTGGTAACACAAACTACGCACAGAAGTTCCAGGGCAGAGTCACCATGACCAGTGACACGTCCACGAGCACAGTCTACATGGAGCTGAGCAGCCTGACATCTGAGGACACGGCCGTCTATTACTGTGCGAGATTTGACTACTGGGGCCAGGGAACCCTGGTCACCGTCTCCTCA
>GJNZTB401CBS3I_1
GAAGTGCAGCTGGTGCAGTCTGGGGCTGAGGTGAAGAAGCCTGGGGCCTCAGTGAAGGTTTCCTGCAAGGCATCTGGATACACCTTCACCAGCTACTATATACACTGGGTGCGACAGGCCCCTGGACAAGGGCTTGAGTGGATGGGAGTAATCAACCCTACTGGTGGTAACACAAACTACGCACAGAAGTTCCAGGGCAGAGTCACCATGACCAGTGACACGTCCACGAGCACAGTCTACATGGAGCTGAGCAGCCTGACATCTGAGGACACGGGCCGTCTATTACTGTGCGAGATTTGACTACTGGGGCCAGGGGAACCCTGGTCACCGTCTCCTCA
>GJNZTB402FFDRM_1
GAAGTGCAGCTGGTGCAGTCTGGGGCTGAGGTGAAGAAGCCTGGGGCCTCAGTGAAGGTTTCCTGCAAGGCATCTGGATACACCTTCACCAGCTACTATATACACTGGGTGCGACAGGCCCCTGGACAAGGGCTTGAGTGGATGGGAGTAATCAACCCTACTGGTGGTAACACAAACTACGCACAGAAGTTCCAGGGCAGAGTCACCATGACCAGTGACACGTCCACGAGCACAGTCTACATGGAGCTGAGCAGCCTGACATCTGAGGACACGGCCGTCTATTACTGTGCGAGATTTGACTACTGGGGCCAGGGACCCTGGTCACCGTCTCCTCA
>GJNZTB402IXYVH_1
GAAGTGCAGCTGGTGCAGTCTGGGGCTGAGGTGAAGAAGCCTGGGGCCTCAGTGAAGGTTTCCTGCAAGGCATCTGGATACACCTTCACCAGCTACTATATACACTGGGTGCGACAGGCCCCTGGACAAGGGCTTGAGTGGATGGGAGTAATCAACCCTACTGGTGGTAACACAAACTACGCACAGAAGTTCCAGGGCAGAGTCACCATGACCAGTGACACGTCCACGAGCACAGTCTACATGGAGCTGAGCAGCCTGACATCTGAGGACACGGCCGTCTATTACTGTGCGAGATTTGACTACTGGGGCCAGGGAACCCTGGTCACCGTCTCCTCA
>GJNZTB401CAG52_1
GAAGTGCAGCTGGTGCAGTCTGGGGCTGAGGTGAAGAAGCCTGGGGCCTCAGTGAAGGTTTCCTGCAAGGCATCTGGATACACCTTCACCAGCTACTATATACACTGGGTGCGACAGGCCCCTGGACAAGGGCTTGAGTGGATGGGAGTAATCAACCCTACTGGTGGTAACACAAACTACGCACAGAAGTTCCAGGGCAGAGTCACCATGACCAGTGACACGTCCACGAGCACAGTCTACATGGAGCTGAGCAGCCTGACATCTGAGGACACGGCCGTCTATTACTGTGCGAGATTTGACTACTGGGGCCAGGGAACCCTGGTCACCGTCTCCTCA
>GJNZTB401AT1ID_1
GAAGTGCAGCTGGTGCAGTCTGGGGCTGAGGTGAAGGAAGCCTGGGGCCTCAGTGAAGGTTTCCTGCAAGGCATCTGGATACACCTTCACCAGCTACTATATACACTGGGTGCGACAGGCCCCTGGACAAGGGCTTGAGTGGATGGGAGTAATCAACCCTACTGGTGGTAACACAAACTACGCACAGAAGTTCCAGGGCAGAGTCACCATGACCAGTGACACGTCCACGAGCACAGTCTACATGGAGCTGAGCAGCCTGACATCTGAGGACACGGCCGTCTATTACTGTGCGAGATTTGACTACTGGGGCCAGGGAACCCTGGTCACCGTCTCCTCA
>GJNZTB401EC4VE_1
GAAGTGCAGCTGGTGCAGTCTGGGGCTGAGGTGAAGAAGCCTGGGGCCTCAGTGAAGGTTTCCTGCAAGGCATCTGGATACACCTTCACCAGCTACTATATACACTGGGTGCGACAGGCCCCTGGACAAGGGCTTGAGTGGATGGGAGTAATCAACCCTACTGGTGGTAACACAAACTACGCACAGAAGTTCCAGGGCAGAGTCACCATGACCAGTGACACGTCCACGAGCACAGTCTACATGGAGCTGAGCAGCCTGACATCTGAGGACACGGCCGTCTATTACTGTGCGAGATTTGACTACTGGGGCCAGGGAACCCTGGTCACCGTCTCCTCA
>GJNZTB401EDQG0_1
GAAGTGCAGCTGGTGCAGTCTGGGGCTGAGGTGAAGAAGCCTGGGGCCTCAGTGAAGGTTTCCTGCAAGGCATCTGGATACACCTTCACCAGCTACTATATACACTGGGTGCGACAGGCCCCTGGACAAGGGCTTGAGTGGATGGGAGTAATCAACCCTACTGGTGGTAACACAAACTACGCACAGAAGTTCCAGGGCAGAGTCACCATGACCAGTGACACGTCCACGAGCACAGTCTACATGGAGCTGAGCAGCCTGACATCTGAGGACACGGCCGTCTATTACTGTGCGAGATTTGACTACTGGGGCCAGGGAACCCTGGTCACCGTCTCCTCA
>GJNZTB401EJJ5V_1
GAAGTGCAGCTGGTGCAGTCTGGGGCTGAGGTGAAGAAGCCTGGGGCCTCAGTGAAGGTTTCCTGCAAGGCATCTGGATACACCTTCACCAGCTACTATATACACTGGGTGCGACAGGCCCCTGGACAAGGGCTTGAGTGGATGGGAGTAATCAACCCTACTGGTGGTAACACAAACTACGCACAGAAGTTCCAGGGCAGAGTCACCATGACCAGTGACACGTCCACGAGCACAGTCTACATGGAGCTGAGCAGCCTGACATCTGAGGACACGGCCGTCTATTACTGTGCGAGATTTGACTACTGGGGCCAGGGAACCCTGGTCACCGTCTCCTCA
>GJNZTB401C4S3X_1
GAAGTGCAGCTGGTGCAGTCTGGGGCTGAGGTGAAGAAGCCTGGGGCCTCAGTGAAGGTTTCCTGCAAGGCATCTGGATACACCTTCACCAGCTACTATATACACTGGGTGCGACAGGCCCCTGGACAAGGGCTTGAGTGGATGGGAGTAATCAACCCTACTGGTGGTAACACAAACTACGCACAGAAGTTCCAGGGCAGAGTCACCATGACCAGTGACACGTCCACGAGCACAGTCTACATGGAGCTGAGCAGCCTGACATCTGAGGACACGGCCGTCTATTACTGTGCGAGATTTGACTACTGGGGCCAGGGAACCCTGGTCACCGTCTCCTCA
>GJNZTB402IMWMP_1
GAAGTGCAGCTGGTGCAGTCTGGGGCTGAGGTGAAGAAGCCTGGGGCCTCAGTGAAGGTTTCCTGCAAGGCATCTGGATACACCTTCACCAGCTACTATATACACTGGGTGCGACAGGCCCCTGGACAAGGGCTTGAGTGGATGGGAGTAATCAACCCTACTGGTGGTAACACAAACTACGCACAGAAGTTCCAGGGCAGAGTCACCATGACCAGTGACACGTCCACGAGCACAGTCTACATGGAGCTGAGCAGCCTGACATCTGAGGACACGGCCGTCTATTACTGTGCGAGATTTGACTACTGGGGCCAGGGAACCCTGGTCACCGTCTCCTCA
>GJNZTB402JMG2O_1
GAAGTGCAGCTGGTGCAGTCTGGGGCTGAGGTGAAGAAGCCTGGGGCCTCAGTGAAGGTTTCCTGCAAGGCATCTGGATACACCTTCACCAGCTACTATATACACTGGGTGCGACAGGCCCCTGGACAAGGGCTTGAGTGGATGGGAGTAATCAACCCTACTGGTGGTAACACAAACTACGCACAGAAGTTCCAGGGCAGAGTCACCATGACCAGTGACACGTCCACGAGCACAGTCTACATGGAGCTGAGCAGCCTGACATCTGAGGACACGGCCGTCTATTACTGTGCGAGATTTGACTACTGGGGCCAGGGGAACCCTGGTCACCGTCTCCTCA
>GJNZTB401A1F6D_1
GAAGTGCAGCTGGTGCAGTCTGGGGCTGAGGTGAAGAAGCCTGGGGCCTCAGTGAAGGTTTCCTGCAAGGCATCTGGATACACCTTCACCAGCTACTATATACACTGGGTGCGACAGGCCCCTGGACAAGGGCTTGAGTGGATGGGAGTAATCAACCCTACTGGTGGTAACACAAACTACGCACAGAAGTTCCAGGGCAGAGTCACCATGACCAGTGACACGTCCACGAGCACAGTCTACATGGAGCTGAGCAGCCTGACATCTGAGGACACGGCCGTCTATTACTGTGCGAGATTTGACTACTGGGGCCAGGGGAACCCTGGTCACCGTCTCCTCA
>GJNZTB401AOFC1_1
GAAGTGCAGCTGGTGCAGTCTGGGGCTGAGGTGAAGAAGCCTGGGGCCTCAGTGAAGGTTTCCTGCAAGGCATCTGGATACACCTTCACCAGCTACTATATACACTGGGTGCGACAGGCCCCTGGACAAGGGCTTGAGTGGATGGGAGTAATCAACCCTACTGGTGGTAACACAAACTACGCACAGAAGTTCCAGGGCAGAGTCACCATGACCAGTGACACGTCCACGAGCACAGTCTACATGGAGCTGAGCAGCCTGACATCTGAGGACACGGCCGTCTATTACTGTGCGAGATTTGACTACTGGGGCCAGGGGAACCCTGGTCACCGTCTCCTCA
>GJNZTB402GDQJA_1
GAAGTGCAGCTGGTGCAGTCTGGGGCTGAGGTGAAGAAGCCTGGGGCCTCAGTGAAGGTTTCCTGCAAGGCATCTGGATACACCTTCACCAGCTACTATATACACTGGGTGCGACAGGCCCCTGGACAAGGGCTTGAGTGGATGGGAGTAATCAACCCTACTGGTGGTAACACAAACTACGCACAGAAGTTCCAGGGCAGAGTCACCATGACCAGTGACACGTCCACGAGCACAGTCTACATGGAGCTGAGCAGCCTGACATCTGAGGACACGGCCGTCTATTACTGTGCGAGATTTGACTACTGGGGCCAGGGGAACCCTGGTCACCGTCTCCTCA
>GJNZTB401BP03U_1
GAAGTGCAGCTGGTGCAGTCTGGGGCTGAGGTGAAGAAGCCTGGGGCCTCAGTGAAGGTTTCCTGCAAGGCATCTGGATACACCTTCACCAGCTACTATATACACTGGGTGCGACAGGCCCCTGGACAAGGGCTTGAGTGGATGGGAGTAATCAACCCTACTGGTGGTAACACAAACTACGCACAGAAGTTCCAGGGCAGAGTCACCATGACCAGTGACACGTCCACGAGCACAGTCTACATGGAGCTGAGCAGCCTGACATCTGAGGACACGGCCGTCTATTACTGTGCGAGATTTGACTACTGGGGCCAGGGGAACCCTGGTCACCGTCTCCTCA
>GJNZTB401DNIJF_1
GAAGTGCAGCTGGTGCAGTCTGGGGCTGAGGTGAAGAAGCCTGGGGCCTCAGTGAAGGTTTCCTGCAAGGCATCTGGATACACCTTCACCAGCTACTATATACACTGGGTGCGACAGGCCCCTGGACAAGGGCTTGAGTGGATGGGAGTAATCAACCCTACTGGTGGTAACACAAACTACGCACAGAAGTTCCAGGGCAGAGTCACCATGACCAGTGACACGTCCACGAGCACAGTCTACATGGAGCTGAGCAGCCTGACATCTGAGGACACGGCCGTCTATTACTGTGCGAGATTTGACTACTGGGGCCAGGGACCCTGGTCACCGTCTCCTCA
>GJNZTB402GI214_1
GAAGTGCAGCTGGTGCAGTCTGGGGCTGAGGTGAAGAAGCCTGGGGCCTCAGTGAAGGTTTCCTGCAAGGCATCTGGATACACCTTCACCAGCTACTATATACACTGGGTGCGACAGGCCCCTGGACAAGGGCTTGAGTGGATGGGAGTAATCAACCCTACTGGTGGTAACACAAACTACGCACAGAAGTTCCAGGGCAGAGTCACCATGACCAGTGACACGTCCACGAGCACAGTCTACATGGAGCTGAGCAGCCTGACATCTGAGGACACGGCCGTCTATTACTGTGCGAGATTTGACTACTGGGGCCAGGGAACCCTGGTCCACCGTCTCCTCA
>GJNZTB402HW4ZU_1
GAAGTGCAGCTGGTGCAGTCTGGGGCTGAGGTGAAGAAGCCTGGGGCCTCAGTGAAGGTTTCCTGCAAGGCATCTGGATACACCTTCACCAGCTACTATATACACTGGGTGCGACAGGCCCCTGGACAAGGGCTTGAGTGGATGGGAGTAATCAACCCTACTGGTGGTAACACAAACTACGCACAGAAGTTCCAGGGCAGAGTCACCATGACCAGTGACACGTCCACGAGCACAGTCTACATGGAGCTGAGCAGCCTGACATCTGAGGACACGGCCGTCTATTACTGTGCGAGATTTGACTACTGGGGCCAGGGACCCTGGTCACCGTCTCCTCA
>GJNZTB402I8Z7C_1
GAAGTGCAGCTGGTGCAGTCTGGGGCTGAGGTGAAGAAGCCTGGGGCCTCACGTGAAGGTTTCCTGCAAGGCATCTGGATACACCTTCACCAGCTACTATATACACTGGGTGCGACAGGCCCCTGGACAAGGGCTTGAGTGGATGGGAGTAATCAACCCTACTGGTGGTAACACAAACTACGCACAGAAGTTCCAGGGCAGAGTCACCATGACCAGTGACACGTCCACGAGCACAGTCTACATGGAGCTGAGCAGCCTGACATCTGAGGACACGGCCGTCTATTACTGTGCGAGATTTGACTACTGGGGCCAGGGAACCCTGGTCACCGTCTCCTCA
>GJNZTB401EVCPD_1
GAAGTGCAGCTGGTGCAGTCTGGGGCTGAGGTGAAGAAGCCTGGGGCCTCAGTGAAGGTTTCCTGCAAGGCATCTGGATACACCTTCACCAGCTACTATATACACTGGGTGCGACAGGCCCCTGGACAAGGGCTTGAGTGGATGGGAGTAATCAACCCTACTGGTGGTAACACAAACTACGCACAGAAGTTCCAGGGCAGAGTCACCATGACCAGTGACACGTCCACGAGCACAGTCTACATGGAGCTGAGCAGCCTGACATCTGAGGACACGGCCGTCTATTACTGTGCGAGATTTGACTACTGGGGCCAGGGAACCCTGGTCACCGTCTCCTCA
>GJNZTB402JFYNE_1
GAAGTGCAGCTGGTGCAGTCTGGGGCTGAGGTGAAGAAGCCTGGGGCCTCAGTGAAGGTTTCCTGCAAGGCATCTGGATACACCTTCACCAGCTACTATACTACACTGGGTGCGACAGGCCCCTGGACAAGGGCTTGAGTGGATGGGAGTAATCAACCCTACTGGTGGTAACCACAAACTACGCTACAGAAGTTCCAGGGCAGAGTCGACCATGACCAGTGACACGTCCACGAGCACAGTCTACATGGAGCTGAGCAGCCTGACATCTGAGGACACGGCCGTCTATTACTCGTGCCGAGATTTGACTACTGGGGCCAGGGAACCCTGGTCACCGTCTCCTCA
>GJNZTB401BU3B1_1
GAAGTGCAGCTGGTGCAGTCTGGGGCTGAGGTGAAGAAGCCTGGGGCCTCAGTGAAGGTTTCCTGCAAGGCATCTGGATACACCTTCACCAGCTACTATATACACTGGGTGCGACAGGCCCCTGGACAAGGGCTTGAGTGGATGGGAGTAATCAACCCTACTGGTGGTAACACAAACTACGCACAGAAGTTCCAGGGCAGAGTCACCATGACCAGTGACACGTCCACGAGCACAGTCTACATGGAGCTGAGCAGCCTGACATCTGAGGACACGGCCGTCTATTACTGTGCGAGATTTGACTACTGGGGCCAGGGAACCCTGGTCACCGTCTCCTCA
>GJNZTB402JBO3R_1
GAAGTGCAGCTGGTGCAGTCTGGGGCTGAGGTGAAGAAGCCTGGGGCCTCAGTGAAGGTTTCCTGCAAGGCATCTGGATACACCTTCACCAGCTACTATATACACTGGGTGCGACAGGCCCCTGGACAAGGGCTTGAGTGGATGGGAGTAATCAACCCTACTGGTGGTAACACAAACTACGCACAGAAGTTCCAGGGCAGAGTCACCATGACCAGTGACACGTCCACGAGCACAGTCTACATGGAGCTGAGCAGCCTGACATCTGAGGACACGGCCGTCTATTACTGTGCGAGATTTGACTACTGGGGCCAGGGAACCCTGGTCACCGTCTCCTCA
>GJNZTB401AN9GI_1
GAAGTGCAGCTGGTGCAGTCTGGGGCTGAGGTGAAGAAGCCTGGGGCCTCAGTGAAGGTTTCCTGCAAGGCATCTGGATACACCTTCACCAGCTACTATATACACTGGGTGCGACAGGCCCCTGGACAAGGGCTTGAGTGGATGGGAGTAATCAACCCCTACTGGTGGTAACACAAACTACGCACAGAAGTTCCAGGGCAGAGTCACCATGACCAGTGACACGTCCACGAGCACAGTCTACATGGAGCTGAGCAGCCTGACATCTGAGGACACGGCCGTCTATTACTGTGCGAGATTTGACTACTGGGGCCAGGGAACCCTGGTCACCGTCTCCTCA
>GJNZTB402FR12I_1
GAAGTGCAGCTGGTGCAGTCTGGGGCTGAGGTGAAGAAGCCTGGGGCCTCAGTGAAGGTTTCCTGCAAGGCATCTGGATACACCTTCACCAGCTACTATATACACTGGGTGCGACAGGCCCCTGGACAAGGGCTTGAGTGGATGGGAGTAATCAACCCTACTGGTGGTAACACAAACTACGCACAGAAGTTCCAGGGCAGAGTCACCATGACCAGTGACACGTCCACGAGCACAGTCTACATGGAGCTGAGCAGCCTGACATCTGAGGACACGGCCGTCTATTACTGTGCGAGATTTGACTACTGGGGCCAGGGAACCCTGGTCACCGTCTCCTCA
>GJNZTB401BCOD0_1
GAAGTGCAGCTGGTGCAGTCTGGGGCTGAGGTGAAGAAGCCTGGGGCCTCAGTGAAGGTTTCCTGCAAGGCATCTGGATACACCTTCACCAGCTACTATATACACTGGGTGCGACAGGCCCCTGGACAAGGGCTTGAGTGGATGGGAGTAATCAACCCTACTGGTGGTAACACAAACTACGCACAGAAGTTCCAGGGCAGAGTCACCATGACCAGTGACACGTCCACGAGCACAGTCTACATGGAGCTGAGCAGCCTGACATCTGAGGACACGGCCGTCTATTACTGTGCGAGATTTGACTACTGGGGCCAGGGACCCTGGTCACCGTCTCCTCA
>GJNZTB401AXMGH_1
GAAGTGCAGCTGGTGCAGTCTGGGGCTGAGGTGAAGAAGCCTGGGGCCTCAGTGAAGGTTTCCTGCAAGGCATCTGGATACACCTTCACCAGCTACTATATACACTGGGTGCGACAGGCCCCTGGACAAGGGCTTGAGTGGATGGGAGTAATCAACCCTACTGGTGGTAACACAAACTACGCACAGAAGTTCCAGGGCAGAGTCACCATGACCAGTGACACGTCCACGAGCACAGTCTACATGGAGCTGAGCAGCCTGACATCTGAGGACACGGCCGTCTATTACTGTGCGAGATTTGACTACTGGGGCCAGGGACCCTGGTCACCGTCTCCTCA
>GJNZTB402IYDO1_1
GAAGTGCAGCTGGTGCAGTCTGGGGCTGAGGTGAAGAAGCCTGGGGCCTCAGTGAAGGTTTCCTGCAAGGCATCTGGATACACCTTCACCAGCTACTATATACACTGGGTGCGACAGGCCCCTGGACAAGGGCTTGAGTGGATGGGAGTAATCAACCCTACTGGTGGTAACACAAACTACGCACAGAAGTTCCAGGGCAGAGTCACCATGACCAGTGACACGTCCACGAGCACAGTCTACATGGAGCTGAGCAGCCTGACATCTGAGGACACGGGCCGTCTATTACTGTGCGAGATTTGACTACTGGGGCCAGGGACCCTGGTCACCGTCTCCTCA
>GJNZTB402I0JVP_1
GAAGTGCAGCTGGTGCAGTCTGGGGCTGAGGTGAAGAAGCCTGGGGCCTCAGTGAAGGTTTCCTGCAAGGCATCTGGATACACCTTCACCAGCTACTATATACACTGGGTGCGACAGGCCCCTGGACAAGGGCTTGAGTGGATGGGAGTAATCAACCCTACTGGTGGTAACACAAACTACGCACAGAAGTTCCAGGGCAGAGTCACCATGACCAGTGACACGTCCACGAGCACAGTCTACATGGAGCTGAGCAGCCTGACATCTGAGGACACGGCCGTCTATTACTGTGCGAGATTTGACTACTGGGGCCAGGGAACCCTGGTCACCGTCTCCTCA
>GJNZTB402IHNRS_1
GAAGTGCAGCTGGTGCAGTCTGGGGCTGAGGTGAAGAAGCCTGGGGCCTCAGTGAAGGTTTCCTGCAAGGCATCTGGATACACCCTTCACCAGCTACTATATACACTGGGTGCGACAGGCCCCTGGACAAGGGCTTGAGTGGATGGGAGTAATCAACCCTACTGGTGGTAACACAAACTACGCACAGAAGTTCCAGGGCAGAGTCACCATGACCAGTGACACGTCCACGAGCACAGTCTACATGGAGCTGAGCAGCCTGACATCTGAGGACACGGCCGTCTATTACGTGTGCGAGATTTGACTACTGGGGCCAGGGGAACCCTGGTCACCGTCTCCTCA
>GJNZTB401BDLP1_1
GAAGTGCAGCTGGTGCAGTCTGGGGCTGAGGTGAAGAAGCCTGGGGCCTCAGTGAAGGTTTCCTGCAAGGCATCTGGATACACCTTCACCAGCTACTATATACACTGGGTGCGACAGGCCCCTGGACAAGGGCTTGAGTGGATGGGAGTAATCAACCCTACTGGTGGTAACACAAACTACGCACAGAAGTTCCAGGGCAGAGTCACCATGACCAGTGACACGTCCACGAGCACAGTCTACATGGAGCTGAGCAGCCTGACATCTGAGGACACGGCCGTCTATTACTGTGCGAGATTTGACTACTGGGGCCAGGGAACCCTGGTCACCGTCTCCTCA
>GJNZTB402GEMB3_1
GAAGTGCAGCTGGTGCAGTCTGGGGCTGAGGTGAAGAAGCCTGGGGCCTCAGTGAAGGTTTCCTGCAAGGCATCTGGATACACCTTCACCAGCTACTATATACACTGGGTGCGACAGGCCCCTGGACAAGGGCTTGAGTGGATGGGAGTAATCAACCCTACTGGTGGTAACACAAACTACGCACAGAAGTTCCAGGGCAGAGTCACCATGACCAGTGACACGTCCACGAGCACAGTCTACATGGAGCTGAGCAGCCTGACATCTGAGGACACGGCCGTCTATTACTGTGCGAGATTTGACTACTGGGGCCAGGGACCCTGGTCACCGTCTCCTCA
>GJNZTB401AS62Y_1
GAAGTGCAGCTGGTGCAGTCTGGGGCTGAGGTGAAGAAGCCTGGGGCCTCAGTGAAGGTTTCCTGCAAGGCATCTGGATACACCTTCACCAGCTACTATATACACTGGGTGCGACAGGCCCCTGGACAAGGGCTTGAGTGGATGGGAGTAATCAACCCTACTGGTGGTAACACAAACTACGCACAGAAGTTCCAGGGCAGAGTCACCATGACCAGTGACACGTCCACGAGCACAGTCTACATGGAGCTGAGCAGCCTGACATCTGAGGACACGGCCGTCTATTACTGTGCGAGATTTGACTACTGGGGCCAGGGAACCCTGGTCACCGTCTCCTCA
>GJNZTB401BHI0V_1
GAAGTGCAGCTGGTGCAGTCTGGGGCTGAGGTGAAGAAGCCTGGGGCCTCAGTGAAGGTTTCCTGCAAGGCATCTGGATACACCTTCACCAGCTACTATATACACTGGGTGCGACAGGCCCCTGGACAAGGGCTTGAGTGGATGGGAGTAATCAACCCTACTGGTGGTAACACAAACTACGCACAGAAGTTCCAGGGCAGAGTCACCATGACCAGTGACACGTCCACGAGCACAGTCTACATGGAGCTGAGCAGCCTGACATCTGAGGACACGGCCGTCTATTACTGTGCGAGATTTGACTACTGGGGCCAGGGAACCCTGGTCACCGTCTCCTCA
>GJNZTB401D6MRG_1
GAAGTGCAGCTGGTGCAGTCTGGGGCTGAGGTGAAGAAGCCTGGGGCCTCAGTGAAGGTTTCCTGCAAGGCATCTGGATACACCTTCACCAGCTACTATATACACTGGGTGCGACAGGCCCCTGGACAAGGGCTTGAGTGGATGGGAGTAATCAACCCTACTGGTGGTAACACAAACTACGCACAGAAGTTCCAGGGCAGAGTCACCATGACCAGTGACACGTCCACGAGCACAGTCTACATGGAGCTGAGCAGCCTGACATCTGAGGACACGGCCGTCTATTACTGTGCGAGATTTGACTACTGGGGCCAGGGAACCCTGGTCACCGTCTCCTCA
>GJNZTB402J4N3P_1
GAAGTGCAGCTGGTGCAGTCTGGGGCTGAGGTGAAGAAGCCTGGGGCCTCAGTGAAGGTTTCCTGCAAGGCATCTGGATACACCTTCACCAGCTACTATATACACTGGGTGCGACAGGCCCCTGGACAAGGGCTTGAGTGGATGGGAGTAATCAACCCCTACTGGTGGTAACACAAACTACGCACAGAAGTTCCAGGGCAGAGTCACCATGACCAGTGACACGTCCACGAGCACAGTCTACATGGAGCTGAGCAGCCTGACATCTGAGGACACGGGCCGTCTATTACTGTGCGAGATTTGACTACTGGGGCCAGGGAACCCTGGTCACCGTCTCCTCA
>GJNZTB401DXT6O_1
GAAGTGCAGCTGGTGCAGTCTGGGGCTGAGGTGAAGAAGCCTGGGGCCTCAGTGAAGGTTTCCTGCAAGGCATCTGGATACACCTTCACCAGCTACTATATACACTGGGTGCGACAGGCCCCTGGACAAGGGCTTGAGTGGATGGGAGTAATCAACCCTACTGGTGGTAACACAAACTACGCACAGAAGTTCCAGGGCAGAGTCACCATGACCAGTGACACGTCCACGAGCACAGTCTACATGGAGCTGAGCAGCCTGACATCTGAGGACACGGCCGTCTATTACTGTGCGAGATTTGACTACTGGGGCCAGGGAACCCTGGTCACCGTCTCCTCA
>GJNZTB402HFF9Y_1
GAAGTGCAGCTGGTGCAGTCTGGGGCTGAGGTGAAGAAGCCTGGGGCCTCAGTGAAGGTTTCCTGCAAGGCATCTGGATACACCTTCACCAGCTACTATATACACTGGGTGCGACAGGCCCCTGGACAAGGGCTTGAGTGGATGGGAGTAATCAACCCTACTGGTGGTAACACAAACTACGCACAGAAGTTCCAGGGCAGAGTCACCATGACCAGTGACACGTCCACGAGCACAGTCTACATGGAGCTGAGCAGCCTGACATCTGAGGACACGGCCGTCTATTACTGTGCGAGATTTGACTACTGGGGCCAGGGAACCCTGGTCACCGTCTCCTCA
>GJNZTB401DDZNP_1
GAAGTGCAGCTGGTGCAGTCTGGGGCTGAGGTCGAAGAAGCCTGGGGCCTCAGTGAAGGTTTCCTGCAAGGCATCTGGATACACCTTCACCAGCTACTATATACACTGGGTGCGACAGGCCCCTGGACAAGGGCTTGAGTGGATGGGAGTAATCAACCCTACTGGTGGTAACACAAACTACGCACAGAAGTTCCAGGGCAGAGTCACCATGACCAGTGACACGTCCACGAGCACAGTCTACATGGAGCTGAGCAGCCTGACATCTGAGGACACGGCCGTCTAGTTACTGTGCGAGATTTGACTACTGGGGCCAGGGAACCCTGGTCACCGTCTCCTCA
>GJNZTB401D6EGY_1
GAAGTGCAGCTGGTGCAGTCTGGGGCTGAGGTGAAGAAGCCTGGGGCCTCAGTGAAGGTTTCCTGCAAGGCATCTGGATACACCTTCACCAGCTACTATATACACTGGGTGCGACAGGCCCCTGGACAAGGGCTTGAGTGGATGGGAGTAATCAACCCTACTGGTGGTAACACAAACTACGCACAGAAGTTCCAGGGCAGAGTCACCATGACCAGTGACACGTCCACGAGCACAGTCTACATGGAGCTGAGCAGCCTGACATCTGAGGACACGGCCGTCTATTACTGTGCGAGATTTGACTACTGGGGCCAGGGAACCCTGGTCACCGTCTCCTCA
>GJNZTB402FLS64_1
GAAGTGCAGCTGGTGCAGTCTGGGGCTGAGGTGAAGAAGCCTGGGGCCTCAGTGAAGGTTTCCTGCAAGGCATCTGGATACACCTTCACCAGCTACTATATACACTGGGTGCGACAGGCCCCTGGACAAGGGCTTGAGTGGATGGGAGTAATCAACCCTACTGGTGGTAACACAAACTACGCACAGAAGTTCCAGGGCAGAGTCACCATGACCAGTGACACGTCCACGAGCACAGTCTACATGGAGCTGAGCAGCCTGACATCTGAGGACACGGCCGTCTATTACTGTGCGAGATTTGACTACTGGGGCCAGGGAACCCTGGTCACCGTCTCCTCA
>GJNZTB401APHXE_1
GAAGTGCAGCTGGTGCAGTCTGGGGCTGAGGTGAAGAAGCCTGGGGCCTCAGTGAAGGTTTCCTGCAAGGCATCTGGATACACCTTCACCAGCTACTATATACACTGGGTGCGACAGGCCCCTGGACAAGGGCTTGAGTGGATGGGAGTAATCAACCCTACTGGTGGTAACACAAACTACGCACAGAAGTTCCAGGGCAGAGTCACCATGACCAGTGACACGTCCACGAGCACAGTCTACATGGAGCTGAGCAGCCTGACATCTGAGGACACGGCCGTCTATTACTGTGCGAGATTTGACTACTGGGGCCAGGGAACCCTGGTCACCGTCTCCTCA
>GJNZTB402GFGJS_1
GAAGTGCAGCTGGTGCAGTCTGGGGCTGAGGTGAAGAAGCCTGGGGCCTCAGTGAAGGTTTCCTGCAAGGCATCTGGATACACCTTCACCAGCTACTATATACACTGGGTGCGACAGGCCCCTGGACAAGGGCTTGAGTGGATGGGAGTAATCAACCCTACTGGTGGTAACACAAACTACGCACAGAAGTTCCAGGGCAGAGTCACCATGACCAGTGACACGTCCACGAGCACAGTCTACATGGAGCTGAGCAGCCTGACATCTGAGGACACGGCCGTCTATTACTGTGCGAGATTTGACTACTGGGGCCAGGGAACCCTGGTCACCGTCTCCTCA
>GJNZTB402J1TPW_1
GAAGTGCAGCTGGTGCAGTCTGGGGCTGAGGTGAAGAAGCCTGGGGCCTCAGTGAAGGTTTCCTGCAAGGCATCTGGATACACCTTCACCAGCTACTATATACACTGGGTGCGACAGGCCCCTGGACAAGGGCTTGAGTGGATGGGAGTAATCAACCCTACTGGTGGTAACACAAACTACGCACAGAAGTTCCAGGGCAGAGTCACCATGACCAGTGACACGTCCACGAGCACAGTCTACATGGAGCTGAGCAGCCTGACATCTGAGGACACGGCCGTCTATTACTGTGCGAGATTTGACTACTGGGGCCAGGGAACCCTGGTCACCGTCTCCTCA
>GJNZTB401BQB0M_1
GAAGTGCAGCTGGTGCAGTCTGGGGCTGAGGTGAAGAAGCCTGGGGCCTCAGTGAAGGTTTCCTGCAAGGCATCTGGATACACCTTCACCAGCTACTATATACACTGGGTGCGACAGGCCCCTGGACAAGGGCTTGAGTGGATGGGAGTAATCAACCCTACTGGTGGTAACACAAACTACGCACAGAAGTTCCAGGGCAGAGTCACCATGACCAGTGACACGTCCACGAGCACAGTCTACATGGAGCTGAGCAGCCTGACATCTGAGGACACGGCCGTCTATTACTGTGCGAGATTTGACTACTGGGGCCAGGGAACCCTGGTCACCGTCTCCTCA
>GJNZTB402I35U7_1
GAAGTGCAGCTGGTGCAGTCTGGGGCTGAGGTGAAGAAGCCTGGGGCCTCAGTGAAGGTTTCCTGCAAGGCATCTGGATACACCTTCACCAGCTACTATATACACTGGGTGCGACAGGCCCCTGGACAAGGGCTTGAGTGGATGGGAGTAATCAACCCTACTGGTGGTAACACAAACTACGCACAGAAGTTCCAGGGCAGAGTCACCATGACCAGTGACACGTCCACGAGCACAGTCTACATGGAGCTGAGCAGCCTGACATCTGAGGACACGGCCGTCTATTACTGTGCGAGATTTGACTACTGGGGCCAGGGAACCCTGGTCACCGTCTCCTCA
>GJNZTB401BJPL6_1
GAAGTGCAGCTGGTGCAGTCTGGGGCTGAGGTGAAGAAGCCTGGGGCCTCAGTGAAGGTTTCCTGCAAGGCATCTGGATACACCTTCACCAGCTACTATATACACTGGGTGCGACAGGCCCCTGGACAAGGGCTTGAGTGGATGGGAGTAATCAACCCTACTGGTGGTAACACAAACTACGCACAGAAGTTCCAGGGCAGAGTCACCATGACCAGTGACACGTCCACGAGCACAGTCTACATGGAGCTGAGCAGCCTGACATCTGAGGACACGGCCGTCTATTACTGTGCGAGATTTGACTACTGGGGCCAGGGACCCTGGTCACCGTCTCCTCA
>GJNZTB401D09DW_1
GAAGTGCAGCTGGTGCAGTCTGGGGCTGAGGTGAAGAAGCCTGGGGCCTCAGTGAAGGTTTCCTGCAAGGCATCTGGATACACCTTCACCAGCTACTATATACACTGGGTGCGACAGGCCCCTGGACAAGGGCTTGAGTGGATGGGAGTAATCAACCCTACTGGTGGTAACACAAACTACGCACAGAAGTTCCAGGGCAGAGTCACCATGACCAGTGACACGTCCACGAGCACAGTCTACATGGAGCTGAGCAGCCTGACATCTGAGGACACGGCCGTCTATTACTGTGCGAGATTTGACTACTGGGGCCAGGGACCCTGGTCACCGTCTCCTCA
>GJNZTB401CZ9FF_1
GAAGTGCAGCTGGTGCAGTCTGGGGCTGAGGTGAAGAAGCCTGGGGCCTCAGTGAAGGTTTCCTGCAAGGCATCTGGATACACCTTCACCAGCTACTATATACACTGGGTGCGACAGGCCCCTGGACAAGGGCTTGAGTGGATGGGAGTAATCAACCCTACTGGTGGTAACACAAACTACGCACAGAAGTTCCAGGGCAGAGTCACCATGACCAGTGACACGTCCACGAGCACAGTCTACATGGAGCTGAGCAGCCTGACATCTGAGGACACGGCCGTCTATTACTGTGCGAGATTTGACTACTGGGGCCAGGGAACCCTGGTCACCGTCTCCTCA
>GJNZTB401EJOLN_1
GAAGTGCAGCTGGTGCAGTCTGGGGCTGAGGTGAAGAAGCCTGGGGCCTCAGTGAAGGTTTCCTGCAAGGCATCTGGATACACCTTCACCAGCTACTATATACACTGGGTGCGACAGGCCCCTGGACAAGGGCTTGAGTGGATGGGGAGTAATCAACCCTACTGGTGGTAACACAAACTACGCACAGAAGTTCCAGGGCAGAGTCACCATGACCAGTGACACGTCCACGAGCACAGTCTACATGGAGCTGAGCAGCCTGACATCTGAGGACACGGCCGTCTATTACTGTGCGAGATTTGACTACTGGGGCCAGGGAACCCTGGTCACCGTCTCCTCA
>GJNZTB401C6FC5_1
GAAGTGCAGCTGGTGCAGTCTGGGGCTGAGGTGAAGAAGCCTGGGGCCTCAGTGAAGGTTTCCTGCAAGGCATCTGGGATACACCTTCACCAGCTACTATATACACTGGGTGCGACAGGCCCCTGGACAAGGGCTTGAGTGGATGGGAGTAATCAACCCTACTGGTGGTAACACAAACTACGCACAGAAGTTCCAGGGCAGAGTCACCATGACCAGTGACACGTCCACGAGCACAGTCTACATGGAGCTGAGCAGCCTGACATCTGAGGACACGGCCGTCTATTACTGTGCGAGATTTGACTACTGGGGCCAGGGACCCTGGTCACCGTCTCCTCA
>GJNZTB401EFT1P_1
GAAGTGCAGCTGGTGCAGTCTGGGGCTGAGGTGAAGAAGCCTGGGGCCTCAGTGAAGGTTTCCTGCAAGGCATCTGGATACACCTTCACCAGCTACTATATACACTGGGTGCGACAGGCCCCTGGACAAGGGCTTGAGTGGATGGGAGTAATCAACCCTACTGGTGGTAACACAAACTACGCACAGAAGTTCCAGGGCAGAGTCACCATGACCAGTGACACGTCCACGAGCACAGTCTACATGGAGCTGAGCAGCCTGACATCTGAGGACACGGCCGTCTATTACTGTGCGAGATTTGACTACTGGGGCCAGGGAACCCTGGTCACCGTCTCCTCA
>GJNZTB402JY8PR_1
GAAGTGCAGCTGGTGCAGTCTGGGGCTGAGGTGAAGAAGCCTGGGGCCTCAGTGAAGGTTTCCTGCAAGGCATCTGGATACACCTTCACCAGCTACTATATACACTGGGTGCGACAGGCCCCTGGACAAGGGCTTGAGTGGATGGGAGTAATCAACCCTACTGGTGGTAACACAAACTACGCACAGAAGTTCCAGGGCAGAGTCACCATGACCAGTGACACGTCCACGAGCACAGTCTACATGGAGCTGAGCAGCCTGACATCTGAGGACACGGCCGTCTATTACTGTGCGAGATTTGACTACTGGGGCCAGGGAACCCTGGTCACCGTCTCCTCA
>GJNZTB402GMVQJ_1
GAAGTGCAGCTGGTGCAGTCTGGGGCTGAGGTGAAGAAGCCTGGGGCCTCAGTGAAGGTTTCCTGCAAGGCATCTGGGATACACCTTCACCAGCTACTATATACACTGGGTGCGACAGGCCCCTGGACAAGGGCTTGAGTGGATGGGAGTAATCAACCCTACTGGTGGTAACACAAACTACGCACAGAAGTTCCAGGGCAGAGTCACCATGACCAGTGACACGTCCACGAGCACAGTCTACATGGAGCTGAGCAGCCTGACATCTGAGGACACGGCCGTCTATTACTGTGCGAGATTTGACTACTGGGGCCAGGGAACCCTGGTCACCGTCTCCTCA
>GJNZTB402FPRJD_1
GAAGTGCAGCTGGTGCAGTCTGGGGCTGAGGTGAAGAAGCCTGGGGCCTCAGTGAAGGTTTCCTGCAAGGCATCTGGATACACCTTCACCAGCTACTATATACACTGGGTGCGACAGGCCCCTGGACAAGGGCTTGAGTGGATGGGAGTAATCAACCCTACTGGTGGTAACACAAACTACGCACAGAAGTTCCAGGGCAGAGTCACCATGACCAGTGACACGTCCACGAGCACAGTCTACATGGAGCTGAGCAGCCTGACATCTGAGGACACGGCCGTNTATTACTGTGCGAGATTTGACTACTGGGGCCAGGGACCCTGGTCACCGTCTCCTCA
>GJNZTB402FV0YA_1
GAAGTGCAGCTGGTGCAGTCTGGGGCTGAGGTGAAGAAGCCTGGGGCCTCAGTGAAGGTTTCCTGCAAGGCATCTGGATACACCTTCACCAGCTACTATATACACTGGGTGCGACAGGCCCCTGGACAAGGGCTTGAGTGGATGGGAGTAATCAACCCTACTGGTGGTAACACAAACTACGCACAGAAGTTCCAGGGCAGAGTCACCATGACCAGTGACACGTCCACGAGCACAGTCTACATGGAGCTGAGCAGCCTGACATCTGAGGACACGGCCGTCTATTACTGTGCGAGATTTGACTACTGGGGCCAGGGAACCCTGGTCACCGTCTCCTCA
>GJNZTB402FDW88_1
GAAGTGCAGCTGGTGCAGTCTGGGGCTGAGGTGAAGAAGCCTGGGGCCTCAGTGAAGGTTTCCTGCAAGGCATCTGGATACACCTTCACCAGCTACTATATACACTGGGTGCGACAGGCCCCTGGACAAGGGCTTGAGTGGATGGGAGTAATCAACCCTACTGGTGGTAACACAAACTACGCACAGAAGTTCCAGGGCAGAGTCACCATGACCAGTGACACGTCCACGAGCACAGTCTACATGGAGCTGAGCAGCCTGACATCTGAGGACACGGCCGTCTATTACTGTGCGAGATTTGACTACTGGGGCCAGGGAACCCTGGTCACCGTCTCCTCA
>GJNZTB402I3GR5_1
GAAGTGCAGCTGGTGCAGTCTGGGGCTGAGGTGAAGAAGCCTGGGGCCTCAGTGAAGGTTTCCTGCAAGGCATCTGGATACACCTTCACCAGCTACTATATACACTGGGTGCGACAGGCCCCTGGACAAGGGCTTGAGTGGATGGGAGTAATCAACCCTACTGGTGGTAACACAAACTACGCACAGAAGTTCCAGGGCAGAGTCACCATGACCAGTGACACGTCCACGAGCACAGTCTACATGGAGCTGAGCAGCCTGACATCTGAGGACACGGCCGTCTATTACTGTGCGAGATTTGACTACTGGGGCCAGGGAACCCTGGTCCACCGTCTCCTCA
>GJNZTB401AFFD3_1
GAAGTGCAGCTGGTGCAGTCTGGGGCTGAGGTGAAGAAGCCTGGGGCCTCAGTGAAGGTTTCCTGCAAGGCATCTGGATACACCTTCACCAGCTACTATATACACTGGGTGCGACAGGCCCCTGGACAAGGGCTTGAGCGGATGGGAGTAATCAACCCTACTGGTGGTAACACAAACTACGCACAGAAGTTCCAGGGCAGAGTCACCATGACCAGTGACACGTCCACGAGCACAGTCTACATGGAGCTGAGCAGCCTGACATCTGAGGACACGGCCGTCTATTACTGTGCGAGATTTGACTACTGGGGCCAGGGACCCTGGTCACCGTCTCCTCA
>GJNZTB401D8FFP_1
GAAGTGCAGCTGGTGCAGTCTGGGGCTGAGGTGAAGAAGCCTGGGGCCTCAGTGAAGGTTTCCTGCAAGGCATCTGGATACACCTTCACCAGCTACTATATACACTGGGTGCGACAGGCCCCTGGACAAGGGCTTGAGTGGATGGGAGTAATCAACCCTACTGGTGGTAACACAAACTACGCACAGAAGTTCCAGGGCAGAGTCACCATGACCAGTGACACGTCCACGAGCACAGTCTACATGGAGCTGAGCAGCCTGACATCTGAGGACACGGCCGTCTATTACTGTGCGAGATTTGACTACTGGGGCCAGGGACCCTGGTCACCGTCTCCTCA
>GJNZTB402G34HW_1
GAAGTGCAGCTGGTGCAGTCTGGGGCTGAGGTGAAGAAGCCTGGGGCCTCAGTGAAGGTTTCCTGCAAGGCATCTGGATACACCTTCACCAGCTACTATATACACTGGGTGCGACAGGCCCCTGGACAAGGGCTTGAGTGGATGGGAGTAATCAACCCTACTGGTGGTAACACAAACTACGCACAGAAGTTCCAGGGCAGAGTCACCATGACCAGTGACACGTCCACGAGCACAGTCTACATGGAGCTGAGCAGCCTGACATCTGAGGACACGGCCGTCTATTACTGTGCGAGATTTGACTACTGGGGCCCAGGGACCCTGGTCACCGTCTCCTCA
>GJNZTB401A6FPR_1
GAAGTGCAGCTGGTGCAGTCTGGGGCTGAGGTGAAGAAGCCTGGGGCCTCAGTGAAGGTTTCCTGCAAGGCATCTGGATACACCTTCACCAGCTACTATATACACTGGGTGCGACAGGCCCCTGGACAAGGGCTTGAGTGGATGGGAGTAATCAACCCTACTGGTGGTAACACAAACTACGCACAGAAGTTCCAGGGCAGAGTCACCATGACCAGTGACACGTCCACGAGCACAGTCTACATGGAGCTGAGCAGCCTGACATCTGAGGACACGGCCGTCTATTACTGTGCGAGATTTGACTACTGGGGCCCAGGGGAACCCTGGTCACCGTCTCCTCA
>GJNZTB401EVI6E_1
GAAGTGCAGCTGGTGCAGTCTGGGGCTGAGGTGAAGAGGCCTGGGGCCTCAGTGAAGGTTTCCTGCAAGGCATCTGGATACACCTTCACCAGCTACTATATACACTGGGTGCGACAGGCCCCTGGACAAGGGCTTGAGTGGATGGGAGTAATCAACCCTACTGGTGGTAACACAAACTACGCACAGAAGTTCCAGGGCAGAGTCACCATGACCAGTGACACGTCCACGAGCACAGTCTACATGGAGCTGAGCAGCCTGACATCTGAGGACACGGCCGTCTATTACTGTGCGAGATTTGACTACTGGGGCCTAGGGAACCCTGGTCACCCGTCTCCTCA
>GJNZTB401AWZI0_1
GAAGTGCAGCTGGTGCAGTCTGGGGCTGAGGTGAAGAAGCCTGGGGCCTCAGTGAAGGTTTCCTGCAAGGCATCTGGATACACCTTCACCAGCTACTATATACACTGGGTGCGACAGGCCCCTGGACAAGGGCTTGAGTGGATGGGAGTAATCAACCCTACTGGTGGTAACACAAACTACGCACAGAAGTTCCAGGGCAGAGTCACCATGACCAGTGACACGTCCACGAGCACAGTCTACATGGAGCTGAGCAGCCTGACATCTGAGGACACGGCCGTCTATTACTGTGCGAGATTTGACTACTGGGGCCAGGGACCCTGGTCACCGTCTCCTCA
>GJNZTB401BSCYH_1
GAAGTGCAGCTGGTGCAGTCTGGGGCTGAGGTGAAGAAGCCTGGGGCCTCAGTGAAGGTTTCCTGCAAGGCATCTGGATACACCTTCACCAGCTACTATATACACTGGGTGCGACAGGCCCCTGGACAAGGGCTTGAGTGGATGGGAGTAATCAACCCTACTGGTGGTAACACAAACTACGCACAGAAGTTCCAGGGCAGAGTCACCATGACCAGTGACACGTCCACGAGCACAGTCTACATGGAGCTGAGCAGCCTGACATCTGAGGACACGGCCGTCTATTACTGTGCGAGATTTGACTACTGGGGCCAGGGACCCTGGTCACCGTCTCCTCA
>GJNZTB401BWWMU_1
GAAGTGCAGCTGGTGCAGTCTGGGGCTGAGGTGAAGAAGCCTGGGGCCTCAGTGAAGGTTTCCTGCAAGGCATCTGGATACACCTTCACCAGCTACTATATACACTGGGTGCGACAGGCCCCTGGACAAGGGCTTGAGTGGATGGGAGTAATCAACCCTACTGGTGGTAACACAAACTACGCACAGAAGTTCCAGGGCAGAGTCACCGATGACCAGTGACACGTCCACGAGCACAGTCTACATGGAGCTGAGCAGCCTGACATCTGAGGACACGGCCGTCTATTACTGTGCGAGATTTGACTACTGGGGCCAGGGACCCTGGTCACCGTCTCCTCA
>GJNZTB402JRBHQ_1
GAAGTGCAGCTGGTGCAGTCTGGGGCTGAGGTGAAGAAGCCTGGGGCCTCAGTGAAGGTTTCCTGCAAGGCATCTGGGATACACCTTCACCAGCTACTATATACACTGGGTGCGACAGGCCCCTGGACAAGGGCTTGAGTGGATGGGAGTAATCAACCCTACTGGTGGTAACACAAACTACGCACAGAAGTTCCAGGGCAGAGTCACCATGACCAGTGACACGTCCACGAGCACAGTCTACATGGAGCTGAGCCAGCCTGACATCTGAGGACACGGCCGTCTATTACTGTGCGAGATTTGACTACTGGGGCCAGGGAACCCTGGTCACCGTCTCCTCA
>GJNZTB401EI7E2_1
GAAGTGCAGCTGGTGCAGTCTGGGGCTGAGGTGAAGAAGCCTGGGGCCTCAGTGAAGGTTTCCTGCAAGGCATCTGGATACACCTTCACCAGCTACTATATACACTGGGTGCGACAGGCCCCTGGACAAGGGCTTGAGTGGATGGGAGTAATCAACCCTACTGGTGGTAACACAAACTACGCACAGAAGTTCCAGGGCAGAGTCACCATGACCAGTGACACGTCCACGAGCACAGTCTACATGGAGCTGAGCAGCCTGACATCTGAGGACACGGCCGTCTATTACTGTGCGAGATTTGACTACTGGGGCCAGGGAACCCTGGTCACCGTCTCCTCA
>GJNZTB402G7KH6_1
GAAGTGCAGCTGGTGCAGTCTGGGGCTGAGGTGAAGAAGCCTGGGGCCTCAGTGAAGGTTTCCTGCAAGGCATCTGGATACACCTTCACCAGCTACTATATACACTGGGTGCGACAGGCCCCTGGACAAGGGCTTGAGTGGATGGGAGTAATCAACCCTACTGGTGGTAACACAAACTACGCACAGAAGTTCCAGGGCAGAGTCACCATGACCAGTGACACGTCCACGAGCACAGTCTACATGGAGCTGAGCAGCCTGACATCTGAGGACACGGCCGTCTATTACTGTGCGAGATTTGACTACTGGGGCCAGGGAACCCTGGTCACCGTCTCCTCA
>GJNZTB401AF01G_1
GAAGTGCAGCTGGTGCAGTCTGGGGCTGAGGTGAAGAAGCCTGGGGCCTCAGTGAAGGTTTCCTGCAAGGCATCTGGATACACCTTCACCAGCTACTATATACACTGGGTGCGACAGGCCCCTGGACAAGGGCTTGAGTGGATGGGAGTAATCAACCCTACTGGTGGTAACACAAACTACGCACAGAAGTTCCAGGGCAGAGTCACCATGACCAGTGACACGTCCACGAGCACAGTCTACATGGAGCTGAGCAGCCTGACATCTGAGGACACGGCCGTCTATTACTGTGCGAGTATTTGACTACGTGGGGCCAGGGAACCCTGGTCACCGTCTCCTCA
>GJNZTB402GC8GW_1
GAAGTGCAGCTGGTGCAGTCTGGGGCTGAGGTGAAGAAGCCTGGGGCCTCAGTGAAGGTTTCCTGCAAGGCATCTGGATACACCTTCACCAGCTACTATATACACTGGGTGCGACAGGCCCCTGGACAAGGGCTTGAGTGGATGGGAGTAATCAACCCTACTGGTGGTAACACAAACTACGCACAGAAGTTCCAGGGCAGAGTCACCATGACCAGTGACACGTCCACGAGCACAGTCTACATGGAGCTGAGCAGCCTGACATCTGAGGACACGGCCGTCTATTACTGTGCGAGATTTGACTACTGGGGCCAGGGAACCCTGGTCACCGTCTCCTCA
>GJNZTB402IDROY_1
GAAGTGCAGCTGGTGCAGTCTGGGGCTGAGGTGAAGAAGCCTGGGGCCTCAGTGAAGGTTTCCTGCAAGGCATCTGGATACACCTTCACCAGCTACTATATACACTGGGTGCGACAGGCCCCTGGACAAGGGCTTGAGTGGATGGGAGTAATCAACCCTACTGGTGGTAACACAAACTACGCACAGAAGTTCCAGGGCAGAGTCACCATGACCAGTGACACGTCCACGAGCACAGTCTACATGGAGCTGAGCAGCCTGACATCTGAGGACACGGCCGTCTATTACTGTGCGAGATTTGACTACTGGGGCCAGGGAACCCTGGTCACCGTCTCCTCA
>GJNZTB402G7ZRB_1
GAAGTGCAGCTGGTGCAGTCTGGGGCTGAGGTGAAGAAGCCTGGGGCCTCAGTGAAGGTTTCCTGCAAGGCATCTGGATACACCTTCACCAGCTACTATATACACTGGGTGCGACAGGCCCCTGGACAAGGGCTTGAGTGGATGGGAGTAATCAACCCTACTGGTGGTAACACAAACTACGCACAGAAGTTCCAGGGCAGAGTCACCATGACCAGTGACACGTCCACGAGCACAGTCTACATGGAGCTGAGCAGCCTGACATCTGAGGACACGGCCGTCTATTACTGTGCGAGATTTGACTACTGGGGCCAGGGAACCCTGGTCACCGTCTCCTCA
>GJNZTB401EOB7C_1
GAAGTGCAGCTGGTGCAGTCTGGGGCTGAGGTGAAGAAGCCTGGGGCCTCAGTGAAGGTTTCCTGCAAGGCATCTGGATACACCTTCACCAGCTACTATATACACTGGGTGCGACAGGCCCCTGGACAAGGGCTTGAGTGGATGGGAGTAATCAACCCTACTGGTGGTAACACAAACTACGCACAGAAGTTCCAGGGCAGAGTCACCATGACCAGTGACACGTCCACGAGCACAGTCTACATGGAGCTGAGCAGCCTGACATCTGAGGACACGGCCGTCTATTACTGTGCGAGATTTGACTACTGGGGCCAGGGAACCCTGGTCACCGTCTCCTCA
>GJNZTB401C0MRO_1
GAAGTGCAGCTGGTGCAGTCTGGGGCTGAGGTGAAGAAGCCTGGGGCCTCAGTGAAGGTTTCCTGCAAGGCATCTGGATACACCTTCACCAGCTACTATATACACTGGGTGCGACAGGCCCCTGGACAAGGGCTTGAGTGGATGGGAGTAATCAACCCTACTGGTGGTAACACAAACTACGCACAGAAGTTCCAGGGCAGAGTCACCATGACCAGTGACACGTCCACGAGCACAGTCTACATGGAGCTGAGCAGCCTGACATCTGAGGACACGGCCGTCTATTACTGTGCGAGATTTGACTACTGGGGCCAGGGAACCCTGGTCACCGTCTCCTCA
>GJNZTB402GC3K9_1
GAAGTGCAGCTGGTGCAGTCTGGGGCTGAGGTGAAGAAGCCTGGGGCCTCAGTGAAGGTTTCCTGCAAGGCATCTGGATACACCTTCACCAGCTACTATATACACTGGGTGCGACAGGCCCCTGGACAAGGGCTTGAGTGGATGGGAGTAATCAACCCTACTGGTGGTAACACAAACTACGCACAGAAGTTCCAGGGCAGAGTCACCATGACCAGTGACACGTCCACGAGCACAGTCTACATGGAGCTGAGCAGCCTGACATCTGAGGACACGGCCGTCTATTACTGTGCGAGATTTGACTACTGGGGCCAGGGAACCCTGGTCACCGTCTCCTCA
>GJNZTB402I8KXD_1
GAAGTGCAGCTGGTGCAGTCTGGGGCTGAGGTGAAGAAGCCTGGGGCCTCAGTGAAGGTTTCCTGCAAGGCATCTGGATACACCTTCACCAGCTACTATATACACTGGGTGCGACAGGCCCCTGGACAAGGGCTTGAGTGGATGGGAGTAATCAACCCTACTGGTGGTAACACAAACTACGCACAGAAGTTCCAGGGCAGAGTCACCATGACCAGTGACACGTCCACGAGCACAGTCTACATGGAGCTGAGCAGCCTGACATCTGAGGACACGGCCGTCTATTACTGTGCGAGATTTGACTACTGGGGCCAGGGAACCCTGGTCACCGTCTCCTCA
>GJNZTB402HPEAY_1
GAAGTGCAGCTGGTGCAGTCTGGGGCTGAGGTGAAGAAGCCTGGGGCCTCAGTGAAGGTTTCCTGCAAGGCATCTGGATACACCTTCACCAGCTACTATATACACTGGGTGCGACAGGCCCCTGGACAAGGGCTTGAGTGGATGGGAGTAATCAACCCTACTGGTGGTAACACAAACTACGCACAGAAGTTCCAGGGCAGAGTCACCATGACCAGTGACACGTCCACGAGCACAGTCTACATGGAGCTGAGCAGCCTGACATCTGAGGACACGGCCGTCTATTACTGTGCGAGATTTGACTACTGGGGCCAGGGAACCCTGGTCACCGTCTCCTCA
>GJNZTB402GJT1G_1
GAAGTGCAGCTGGTGCAGTCTGGGGCTGAGGTGAAGAAGCCTGGGGCCTCAGTGAAGGTTTCCTGCAAGGCATCTGGATACACCTTCACCAGCTACTATATACACTGGGTGCGACAGGCCCCTGGACAAGGGCTTGAGTGGATGGGAGTAATCAACCCTACTGGTGGTAACACAAACTACGCACAGAAGTTCCAGGGCAGAGTCACCATGACCAGTGACACGTCCACGAGCACAGTCTACATGGAGCTGAGCAGCCTGACATCTGAGGACACGGCCGTCTATTACTGTGCCGAGATTTGACTACTGGGGCCAGGGAACCCTGGTCACCGTCTCCTCA
>GJNZTB401BR9T5_1
GAAGTGCAGCTGGTGCAGTCTGGGGCTGAGGTGAAGAAGCCTGGGGCCTCAGTGAAGGTTTCCTGCAAGGCATCTGGATACACCTTCACCAGCTACTATATACACTGGGTGCGACAGGCCCCTGGACAAGGGCTTGAGTGGATGGGAGTAATCAACCCTACTGGTGGTAACACAAACTACGCACAGAAGTTCCAGGGCAGAGTCACCATGACCAGTGACACGTCCACGAGCACAGTCTACATGGAGCTGAGCAGCCTGACATCTGAGGACACGGCCGTCTATTACTGTGCGAGATTTGACTACTGGGGCCAGGGACCCTGGTCACCGTCTCCTCA
>GJNZTB402HL182_1
GAAGTGCAGCTGGTGCAGTCTGGGGCTGAGGTGAAGAAGCCTGGGGCCTCAGTGAAGGTTTCCTGCAAGGCATCTGGGATACACCTTCACCAGCTACTATATACACTGGGTGCGACAGGCCCCTGGACAAGGGCTTGAGTGGATGGGAGTAATCAACCCTACTGGTGGTAACACAAACTACGCACAGAAGTTCCAGGGCAGAGTCACCATGACCAGTGACACGTCCACGAGCACAGTCTACATGGAGCTGAGCAGCCTGACATCTGAGGACACGGCCGTCTATTACTGTGCGAGATTTGACTACTGGGGCCAGGGACCCTGGTCACCGTCTCCTCA
>GJNZTB402FSUN9_1
GAAGTGCAGCTGGTGCAGTCTGGGGCTGAGGTGAAGAAGCCTGGGGCCTCAGTGAAGGTTTCCTGCAAGGCATCTGGATACACCTTCACCAGCTACTATATACACTGGGTGCGACAGGCCCCTGGACAAGGGCTTGAGTGGATGGGAGTAATCAACCCTACTGGTGGTAACACAAACTACGCACAGAAGTTCCAGGGCAGAGTCACCATGACCAGTGACACGTCCACGAGCACAGTCTACATGGAGCTGAGCAGCCTGACATCTGAGGACACGGCCGTCTATTACTGTGCGAGATTTGACTACTGGGGCCAGGGAACCCTGGTCACCGTCTCCTCA
>GJNZTB402FIDNN_1
GAAGTGCAGCTGGTGCAGTCTGGGGCTGAGGTGAAGAAGCCTGGGGCCTCAGTGAAGGTTTCCTGCAAGGCATCTGGATACACCTTCACCAGCTACTATATACACTGGGTGCGACAGGCCCCTGGACAAGGGCTTGAGTGGATGGGAGTAATCAACCCTACTGGTGGTAACACAAACTACGCACAGAAGTTCCAGGGCAGAGTCACCATGACCAGTGACACGTCCACGAGCACAGTCTACATGGAGCTGAGCAGCCTGACATCTGAGGACACGGCCGTCTATTACTGTGCGAGATTTGACTACTGGGGCCAGGGAACCCTGGTCACCGTCTCCTCA
>GJNZTB402JVOC6_1
GAAGTGCAGCTGGTGCAGTCTGGGGCTGAGGTGAAGAAGCCTGGGGCCTCAGTGAAGGTTTCCTGCAAGGCATCTGGATACACCTTCACCAGCTACTATATACACTGGGTGCGACAGGCCCCTGGACAAGGGCTTGAGTGGATGGGGAGTAATCAACCCTACTGGTGGTAACACAAACTACGCACAGAAGTTCCAGGGCAGAGTCACCATGACCAGTGACACGTCCACGAGCACAGTCTACATGGAGCTGAGCAGCCTGACATCTGAGGACACGGCCGTCTATTACTGTGCGAGATTTGACTACTGGGGCCAGGGACCCTGGTCACCGTCTCCTCA
>GJNZTB401A4XVX_1
GAAGTGCAGCTGGTGCAGTCTGGGGCTGAGGTGAAGAAGCCTGGGGCCTCAGTGAAGGTTTCCTGCAAGGCATCTGGATACACCTTCACCAGCTACTATATACACTGGGTGCGACAGGCCCCTGGACAAGGGCTTGAGTGGATGGGAGTAATCAACCCTACTGGTGGTAACACAAACTACGCACAGAAGTTCCAGGGCAGAGTCACCATGACCAGTGACACGTCCACGAGCACAGTCTACATGGAGCTGAGCAGCCTGACATCTGAGGACACGGCCGTCTATTACTGTGCGAGATTTGACTACTGGGGCCAGGGACCCTGGTCACCGTCTCCTCA
>GJNZTB401DBVHL_1
GAAGTGCAGCTGGTGCAGTCTGGGGCTGAGGTGAAGAAGCCTGGGGCCTCAGTGAAGGTTTCCTGCAAGGCATCTGGATACACCTTCACCAGCTACTATATACACTGGGTGCGACAGGCCCCCTGGACAAGGGCTTGAGTGGATGGGAGTAATCAACCCTACTGGTGGTAACACAAACTACGCACAGAAGTTCCAGGGCAGAGTCACCATGACCAGTGACACGTCCACGAGCACAGTCTACATGGAGCTGAGCAGCCTGACATCTGAGGACACGGCCGTCTATTACTGTGCGAGATTTGACTACTGGGGCCAGGGACCCTGGTCACCGTCTCCTCA
>GJNZTB401A5QQ7_1
GAAGTGCAGCTGGTGCAGTCTGGGGCTGAGGTGAAGAAGCCTGGGGCCTCAGTGAAGGTTTCCTGCAAGGCATCTGGATACACCTTCACCAGCTACTATATACACTGGGTGCGACAGGCCCCTGGACAAGGGCTTGAGTGGATGGGAGTAATCAACCCTACTGGTGGTAACACAAACTACGCACAGAAGTTCCAGGGCAGAGTCACCATGACCAGTGACACGTCCACGAGCACAGTCTACATGGAGCTGAGCAGCCTGACATCTGAGGGCACGGCCGTCTATTACTGTGCGAGATTTGACTACTGGGGCCAGGGACCCTGGTCACCGTCTCCTCA
>GJNZTB401AH1TP_1
GAAGTGCAGCTGGTGCAGTCTGGGGCTGAGGTGAAGAAGCCTGGGGCCTCAGTGAAGGTTTCCTGCAAGGCATCTGGATACACCTTCACCAGCTACTATATACACTGGGTGCGACAGGCCCCTGGACAAGGGCTTGAGTGGATGGGAGTAATCAACCCTACTGGTGGTAACACAAACTACGCACAGAAGTTCCAGGGCAGAGTCACCATGACCAGTGACACGTCCACGAGCACAGTCTACATGGAGCTGAGCAGCCTGACATCTGAGGACACGGCCGTCTATTACGTGTGCGAGATTTGACTACTGGGGCCAGGGAACCCTGGTCACCGTCTCCTCA
>GJNZTB402F1Q1A_1
GAAGTGCAGCTGGTGCAGTCTGGGGCTGAGGTGAAGAAGCCTGGGGCCTCAGTGAAGGTTTCCTGCAAGGCATCTGGATACACCTTCACCAGCTACTATATACACTGGGTGCGACAGGCCCCTGGACAAGGGCTTGAGTGGATGGGAGTAATCAACCCTACTGGTGGTAACACAAACTACGCACAGAAGTTCCAGGGCAGAGTCACCATGACCAGTGACACGTCCACGAGCACAGTCTACATGGAGCTGAGCAGCCTGACATCTGAGGACACGGCCGTCTATTACTGTGCGAGATTTGACTACTGGGGCCAGGGACCCTGGTCACCGTCTCCTCA
>GJNZTB402JLHPB_1
GAAGTGCAGCTGGTGCAGTCTGGGGCTGAGGTGAAGAAGCCTGGGGCCTCAGTGAAGGTTTCCTGCAAGGCATCTGGATACACCTTCACCAGCTACTATATACACTGGGTGCGACAGGCCCCTGGACAAGGGCTTGAGTGGATGGGGAGTAATCAACCCTACTGGTGGTAACACAAACTACGCACAGAAGTTCCAGGGCAGAGTCACCATGACCAGTGACACGTCCACGAGCACAGTCTACATGGAGCTGAGCAGCCTGACATCTGAGGACACGGCCGTCTATTACTGTGCGAGATTTGACTACTGGGGCCAGGGACCCTGGTCACCGTCTCCTCA
>GJNZTB402HZUUT_1
GAAGTGCAGCTGGTGCAGTCTGGGGCTGAGGTGAAGAAGCCTGGGGCCTCAGTGAAGGTTTCCTGCAAGGCATCTGGATACACCTTCACCAGCTACTATATACACTGGGTGCGACAGGCCCCTGGACAAGGGCTTGAGTGGATGGGGAGTAATCAACCCTACTGGTGGTAACACAAACTACGCACAGAAGTTCCAGGGCAGAGTCACCATGACCAGTGACACGTCCACGAGCACAGTCTACATGGAGCTGAGCAGCCTGACATCTGAGGACACGGCCGTCTATTACTGTGCGAGATTTGACTACTGGGGCCAGGGGAACCCTGGTCACCGTCTCCTCA
>GJNZTB402JPZ7G_1
GAAGTGCAGCTGGTGCAGTCTGGGGCTGAGGTGAAGAAGCCTGGGGCCTCAGTGAAGGTTTCCTGCAAGGCATCTGGATACACCTTCACCAGCTACTATATACACTGGGTGCGACAGGCCCCTGGACAAGGGCTTGAGTGGATGGGAGTAATCAACCCTACTGGTGGTAACACAAACTACGCACAGAAGTTCCAGGGCAGAGTCACCATGACCAGTGACACGTCCACGAGCACAGTCTACATGGAGCTGAGCAGCCTGACATCTGAGGACACGGCCGTCTATTACTGTGCGAGATTTGACTACTGGGGCCAGGGACCCTGGTCACCGTCTCCTCA
>GJNZTB401BW5NU_1
GAAGTGCAGCTGGTGCAGTCTGGGGCTGAGGTGAAGAAGCCTGGGGCCTCAGTGAAGGTTTCCTGCAAGGCATCTGGATACACCTTCACCAGCTACTATATACACTGGGTGCGACAGGCCCCTGGACAAGGGCTTGAGTGGATGGGAGTAATCAACCCTACTGGTGGTAACACAAACTACGCACAGAAGTTCCAGGGCAGAGTCACCATGACCAGTGACACGTCCACGAGCACAGTCTACATGGAGCTGAGCAGCCTGACATCTGAGGACACGGCCGTCTATTACTGTGCGAGATTTGACTACTGGGGCCAGGGACCCTGGTCACCGTCTCCTCA
>GJNZTB402FO27D_1
GAAGTGCAGCTGGTGCAGTCTGGGGCTGAGGTGAAGAAGCCTGGGGCCTCAGTGAAGGTTTCCTGCAAGGCATCTGGATACACCTTCACTAGCTACTATATACACTGGGTGCGACAGGCCCCTGGACAAGGGCTTGAGTGGATGGGAGTAATCAACCCTACTGGTGGTAACACAAACTACGCACAGAAGTTCCAGGGCAGAGTCACCATGACCAGTGACACGTCCACGAGCACAGTCTACATGGAGCTGAGCAGCCTGACATCTGAGGACACGGCCGTCTATTACTGTGCGAGATTTGACTACTGGGGCCAGGGAACCCTGGTCACCGTCTCCTCA
>GJNZTB401BE35Y_1
GAAGTGCAGCTGGTGCAGTCTGGGGCTGAGGTGAAGAAGCCTGGGGCCTCAGTGAAGGTTTCCTGCAAGGCATCTGGATACACCTTCACCAGCTACTATATACACTGGGTGCGACAGGCCCCTGGACAAGGGCTTGAGTGGATGGGAGTAATCAACCCTACTGGTGGTAACACAAACTACGCACAGAAGTTCCAGGGCAGAGTCACCATGACCAGTGACACGTCCACGAGCACAGTCTACATGGAGCTGAGCAGCCTGACATCTGAGGACACGGCCGTCTATTACTGTGCGAGATTTGACTACTGGGGCCAGGGAACCCTGGTCACCGTCTCCTCA
>GJNZTB401DBUZH_1
GAAGTGCAGCTGGTGCAGTCTGGGGCTGAGGTGAAGAAGCCTGGGGCCTCAGTGAAGGTTTCCTGCAAGGCATCTGGATACACCTTCACCAGCTACTATATACACTGGGTGCGACAGGCCCCTGGACAAGGGCTTGAGTGGATGGGAGTAATCAACCCTACTGGTGGTAACACAAACTACGCACAGAAGTTCCAGGGCAGAGTCACCATGACCAGTGACACGTCCACGAGCACAGTCTACATGGAGCTGAGCAGCCTGACATCTGAGGACACGGCCGTCTATTACTGTGCGAGATTTGACTACTGGGGCCAGGGAACCCTGGTCACCGTCTCCTCA
>GJNZTB402HI3SZ_1
GAAGTGCAGCTGGTGCAGTCTGGGGCTGAGGTGAAGAAGCCTGGGGCCTCAGTGAAGGTTTCCTGCAAGGCATCTGGATACACCTTCACCAGCTACTATATACACTGGGTGCGACAGGCCCCTGGACAAGGGCTTGAGTGGATGGGAGTAATCAACCCTACTGGTGGTAACACAAACTACGCACAGAAGTTCCAGGGCAGAGTCACCATGACCAGTGACACGTCCACGAGCACAGTCTACATGGAGCTGAGCAGCCTGACATCTGAGGACACGGCCGTCTATTACTGTGCGAGATTTGACTACTGGGGCCAGGGACCCTGGTCACCGTCTCCTCA
>GJNZTB402H410Z_1
GAAGTGCAGCTGGTGCAGTCTGGGGCTGAGGTGAAGAAGCCTGGGGCCTCAGTGAAGGTTTCCTGCAAGGCATCTGGATACACCTTCACCAGCTACTATATACACTGGGTGCGACAGGCCCCTGGACAAGGGCTTGAGTGGATGGGAGTAATCAACCCTACTGGTGGTAACACAAACTACGCACAGAAGTTCCAGGGCAGAGTCACCATGACCAGTGACACGTCCACGAGCACAGTCTACATGGAGCTGAGCAGCCTGACATCTGAGGACACGGCCGTCTATTACTGTGCGAGATTTGACTACTGGGGCCAGGGACCCTGGTCACCGTCTCCTCA
>GJNZTB402IEKOD_1
GAAGTGCAGCTGGTGCAGTCTGGGGCTGAGGTGAAGAAGCCTGGGGCCTCAGTGAAGGTTTCCTGCAAGGCATCTGGATAACACCTTCACCAGCTACTATATACACTGGGTGCGACAGGCCCCTGGACAAGGGCTTGAGTGGATGGGAGTAATCAACCCTACTGGTGGTAACACAAACTACGCACAGAAGTTCCAGGGCAGAGTCACCATGACCAGTGACACGTCCACGAGCACAGTCTACATGGAGCTGAGCAGCCTGACATCTGAGGACACGGCCGTCTATTACTGTGCGAGATTTGACTACTGGGGCCAGGGAACCCTGGTCACCGTCTCCTCA
>GJNZTB402JZUCR_1
GAAGTGCAGCTGGTGCAGTCTGGGGCTGAGGTGAAGAAGCCTGGGGCCTCAGTGAAGGTTTCCTGCAAGGCATCTGGATACACCTTCACCAGCTACTATATACACTGGGTGCGACAGGCCCCTGGACAAGGGCTTGAGTGGATGGGAGTAATCAACCCTACTGGTGGTAACACAAACTACGCACAGAAGTTCCAGGGCAGAGTCACCATGACCAGTGACACGTCCACGAGCACAGTCTACATGGAGCTGAGCAGCCTGACATCTGAGGACACGGCCGTCTATTACTGTGCGAGATTTGACTACTGGGGCCAGGGAACCCTGGTCACCGTCTCCTCA
>GJNZTB401CB1CF_1
GAAGTGCAGCTGGTGCAGTCTGGGGCTGAGGTGAAGAAGCCTGGGGCCTCAGTGAAGGTTTCCTGCAAGGCATCTGGATACACCTTCACCAGCTACTATATACACTGGGTGCGACAGGCCCCTGGACAAGGGCTTGAGTGGATGGGAGTAATCAACCCTACTGGTGGTAACACAAACTACGCACAGAAGTTCCAGGGCAGAGTCACCATGACCAGTGACACGTCCACGAGCACAGTCTACATGGAGCTGAGCAGCCTGACATCTGAGGACACGGCCGTCTATTACTGTGCGAGATTTGACTACTGGGGCCAGGGAACCCTGGTCACCGTCTCCTCA
>GJNZTB401AURV2_1
GAAGTGCAGCTGGTGCAGTCTGGGGCTGAGGTGAAGAAGCCTGGGGCCTCAGTGAAGGTTTCCTGCAAGGCATCTGGATACACCTTCACCAGCTACTATATACACTGGGTGCGACAGGCCCCTGGACAAGGGCTTGAGTGGATGGGAGTAATCAACCCTACTGGTGGTAACACAAACTACGCACAGAAGTTCCAGGGCAGAGTCACCATGACCAGTGACACGTCCACGAGCACAGTCTACATGGAGCTGAGCAGCCTGACATCTGAGGACACGGCCGTCTATTACTGTGCGAGATTTGACTACTGGGGCCAGGGAACCCTGGTCACCGTCTCCTCA
>GJNZTB401DHBMV_1
GAAGTGCAGCTGGTGCAGTCTGGGGCTGAGGTGAAGAAGCCTGGGGCCTCAGTGAAGGTTTCCTGCAAGGCATCTGGATACACCTTCACCAGCTACTATATACACTGGGTGCGACAGGCCCCTGGACAAGGGCTTGAGTGGATGGGAGTAATCAACCCTACTGGTGGTAACACAAACTACGCACAGAAGTTCCAGGGCAGAGTCACCATGACCAGTGACACGTCCACGAGCACAGTCTACATGGAGCTGAGCAGCCTGACATCTGAGGACACGGCCGTCTATTACTGTGCGAGATTTGACTACTGGGGCCAGGGAACCCTGGTCACCGTCTCCTCA
>GJNZTB402JSTLF_1
GAAGTGCAGCTGGTGCAGTCTGGGGCTGAGGTGAAGAAGCCTGGGGCCTCAGTGAAGGTTTCCTGCAAGGCATCTGGATACACCTTCACCAGCTACTATATACACTGGGTGCGACAGGCCCCTGGACAAGGGCTTGAGTGGATGGGGAGTAATCAACCCTACTGGTGGTAACACAAACTACGCACAGAAGTTCCAGGGCAGAGTCACCATGACCAGTGACACGTCCACGAGCACAGTCTACATGGAGCTGAGCAGCCTGACATCTGAGGACACGGCCGTCTATTACTGTGCGAGATTTGACTACTGGGGCCAGGGAACCTGGTCACCGTCTCCTCA
>GJNZTB402HZBEK_1
GAAGTGCAGCTGGTGCAGTCTGGGGCTGAGGTGAAGAAGCCTGGGGCCTCAGTGAAGGTTTCCTGCAAGGCATCTGGATACACCTTCACCAGCTACTATATACACTGGGTGCGACAGGCCCCTGGACAAGGGCTTGAGTGGATGGGAGTAATCAACCCTACTGGTGGTAACACAAACTACGCACAGAAGTTCCAGGGCAGAGTCACCATGACCAGTGACACGTCCACGAGCACAGTCTACATGGAGCTGAGCAGCCTGACATCTGAGGACACGGCCGTCTATTACTGTGCGAGATTTGACTACTGGGGCCAGGGACCCTGGTCACCGTCTCCTCA
>GJNZTB401C3HEZ_1
GAAGTGCAGCTGGTGCAGTCTGGGGCTGAGGTGAAGAAGCCTGGGGCCTCAGTGAAGGTTTCCTGCAAGGCATCTGGATACACCTTCACCAGCTACTATATACACTGGGTGCGACAGGCCCCTGGACAAGGGCTTGAGTGGATGGGAGTAATCAACCCTACTGGTGGTAACACAAACTACGCACAGAAGTTCCAGGGCAGAGTCACCATGACCAGTGACACGTCCACGAGCACAGTCTACATGGAGCTGAGCAGCCTGACATCTGAGGACACGGCCGTCTATTACTGTGCGAGATTTGACTACTGGGGCCAGGGAACCCTGGTCACCGTCTCCTCA
>GJNZTB402IIUMY_1
GAAGTGCAGCTGGTGCAGTCTGGGGCTGAGGTGAAGAAGCCTGGGGCCTCAGTGAAGGTTTCCTGCAAGGCATCTGGATACACCTTCACCAGCTACTATATACACTGGGTGCGACAGGCCCCTGGACAAGGGCTTGAGTGGATGGGAGTAATCAACCCTACTGGTGGTAACACAAACTACGCACAGAAGTTCCAGGGCAGAGTCACCATGACCAGTGACACGTCCACGAGCACAGTCTACATGGAGCTGAGCAGCCTGACATCTGAGGACACGGCCGTCTATTACTGTGCGAGATTTGACTACTGGGGCCAGGGAACCCTGGTCACCGTCTCCTCA
>GJNZTB402HDCU8_1
GAAGTGCAGCTGGTGCAGTCTGGGGCTGAGGTGAAGAAGCCTGGGGCCTCAGTGAAGGTTTCCTGCAAGGCATCTGGATACACCTTCACCAGCTACTATATACACTGGGTGCGACAGGCCCCTGGACAAGGGCTTGAGTGGATGGGAGTAATCAACCCTACTGGTGGTAACACAAACTACGCACAGAAGTTCCAGGGCAGAGTCACCATGACCAGTGACACGTCCACGAGCACAGTCTACATGGAGCTGAGCAGCCTGACATCTGAGGACACGGCCGTCTATTACTGTGCGAGATTTGACTACTGGGGCCAGGGACCCTGGTCACCGTCTCCTCA
>GJNZTB402FJQBL_1
GAAGTGCAGCTGGTGCAGTCTGGGGCTGAGGTGAAGAAGCCTGGGGCCTCAGTGAAGGTTTCCTGCAAGGCATCTGGATACACCTTCACCAGCTACTATATACACTGGGTGCGACAGGCCCCTGGACAAGGGCTTGAGTGGATGGGAGTAATCAACCCTACTGGTGGTAACACAAACTACGCACAGAAGTTCCAGGGCAGAGTCACCATGACCAGTGACACGTCCACGAGCACAGTCTACATGGAGCTGAGCAGCCTGACATCTGAGGACACGGCCGTCTATTACTGTGCGAGATTTGACTACTGGGGCCAGGGACCCTGGTCACCGTCTCCTCA
>GJNZTB402F4SUK_1
GAAGTGCAGCTGGTGCAGTCTGGGGCTGAGGTGAAGAAGCCTGGGGCCTCAGTGAAGGTTTCCTGCAAGGCATCTGGATACACCTTCACCAGCTACTATATACACTGGGTGCGACAGGCCCCTGGACAAGGGCTTGAGTGGATGGGAGTAATCAACCCTACTGGTGGTAACACAAACTACGCACAGAAGTTCCAGGGCAGAGTCACCATGACCAGTGACACGTCCACGAGCACAGTCTACATGGAGCTGAGCAGCCTGACATCTGAGGACACGGCCGTCTATTACTGTGCGAGATTTGACTACTGGGGCCAGGGACCCTGGTCACCGTCTCCTCA
>GJNZTB401CA3NP_1
GAAGTGCAGCTGGTGCAGTCTGGGGCTGAGGTGAAGAGCCTGGGGCCTCAGTGAAGGTTTCCTGCAAGGCATCTGGATACACCTTCACCAGCTACTATATACACTGGTGCGACAGGCCCCTGGACAAGGGCTTGAGTGGATGGGAGTAATCAACCCTACTGGTGGTAACACAAACTACGCACAGAAGTTCCAGGGCAGAGTCACCATGACCAGTGACACGTCCACGAGCACAGTCTACATGGAGCTGAGCAGCCTGACATCTGAGGACACGGCCGTCTATTACTGTGCGAGATTTGACTACTGGGGCCAGGGAACCCTGGTCACCGTCTCCTCA
>GJNZTB402G1XY2_1
GAAGTGCAGCTGGTGCAGTCTGGGGCTGAGGTGAAGAAGCCTGGGGCCTCAGTGAAGGTTTCCTGCAAGGCATCTGGATACACCTTCACCAGCTACTATATACACTGGGTGCGACAGGCCCCTGGACAAGGGCTTGAGTGGATGGGAGTAATCAACCCTACTGGTGGTAACACAAACTACGCACAGAAGTTCCAGGGCAGAGTCACCATGACCAGTGACACGTCCACGAGCACAGTCTACATGGAGCTGAGCAGCCTGACATCTGAGGACACGGCCGTCTATTACTGTGCGAGATTTGACTACTGGGGCCAGGGAACCCTGGTCACCGTCTCCTCA
>GJNZTB401D601X_1
GAAGTGCAGCTGGTGCAGTCTGGGGCTGAGGTGAAGAAGCCTGGGGCCTCAGTGAAGGTTTCCTGCAAGGCATCTGGATACACCTTCACCAGCTACTATATACACTGGGTGCGACAGGCCCCTGGACAAGGGCTTGAGTGGATGGGAGTAATCAACCCTACTGGTGGTAACACAAACTACGCACAGAAGTTCCAGGGCAGAGTCACCATGACCAGTGACACGTCCACGAGCACAGTCTACATGGAGCTGAGCAGCCTGACATCTGAGGACACGGCCGTCTATTACTGTGCGAGATTTGACTACTGGGGCCAGGGAACCCTGGTCACCGTCTCCTCA
>GJNZTB401D7HMX_1
GAAGTGCAGCTGGTGCAGTCTGGGGCTGAGGTCGAAGAAGCCTGGGGCCTCAGTGAAGGTTTCCTGCAAGGCATCTGGATACACCTTCACCAGCTACTATATACACTGGGTGCGACAGGCCCCTGGACAAGGGCTTGAGTGGATGGGAGTAATCAACCCTACTGGTGGTAACACAAACTACGCACAGAAGTTCCAGGGCAGAGTCACCATGACCAGTGACACGTCCACGAGCACAGTCTACATGGAGCTGAGCAGCCTGACATCTGAGGACACGGCCGTCTATTACTGTGCGAGATTTGACTACTGGGGCCAGGGAACCCTGGTCACCGTCTCCTCA
>GJNZTB402HQCOY_1
GAAGTGCAGCTGGTGCAGTCTGGGGCTGAGGTGAAGAAGCCTGGGGCCTCAGTGAAGGTTTCCTGCAAGGCATCTGGATACACCTTCACCAGCTACTATATACACTGGGTGCGACAGGCCCCTGGACAAGGGCTTGAGTGGATGGGAGTAATCAACCCTACTGGTGGTAACACAAACTACGCACAGAAGTTCCAGGGCAGAGTCACCATGACCAGTGACACGTCCACGAGCACAGTCTACATGGAGCTGAGCAGCCTGACATCTGAGGACACGGCCGTCTATTACTGTGCGAGATTTGACTACTGGGGCCAGGGAACCCTGGTCACCGTCTCCTCA
>GJNZTB402HIB24_1
GAAGTGCAGCTGGTGCAGTCTGGGGCTGAGGTGAAGAAGCCTGGGGCCTCAGTGAAGGTTTCCTGCAAGGCATCTGGATACACCTTCACCAGCTACTATATACACTGGGTGCGACAGGCCCCTGGACAAGGGCTTGAGTGGATGGGAGTAATCAACCCTACTGGTGGTAACACAAACTACGCACAGAAGTTCCAGGGCAGAGTCACCATGACCAGTGACACGTCCACGAGCACAGTCTACATGGAGCTGAGCAGCCTGACATCTGAGGACACGGCCGTCTATTACTGTGCGAGATTTGACTACTGGGGCCAGGGAACCCTGGTCACCGTCTCCTCA
>GJNZTB401C5D3Z_1
GAAGTGCAGCTGGTGCAGTCTGGGGCTGAGGTGAAGAAGCCTGGGGCCTCAGTGAAGGTTTCCTGCAAGGCATCTGGATACACCTTCACCAGCTACTATATACACTGGGTGCGACAGGCCCCTGGACAAGGGCTTGAGTGGATGGGAGTAATCAACCCTACTGGTGGTAACACAAACTACGCACAGAAGTTCCAGGGCAGAGTCACCATGACCAGTGACACGTCCACGAGCACAGTCTACATGGAGCTGAGCAGCCTGACATCTGAGGACACGGCCGTCTATTACTGTGCGAGATTTTGACTACTGGGGCCAGGGAACCCTGGTCACCGTCTCCTCA
>GJNZTB402IFGX5_1
GAAGTGCAGCTGGTGCAGTCTGGGGCTGAGGTGAAGAAGCCTGGGGCCTCAGTGAAGGTTTCCTGCAAGGCATCTGGATACACCTTCACCAGCTACTATATACACTGGGTGCGACAGGCCCCTGGACAAGGGCTTGAGTGGATGGGAGTAATCAACCCTACTGGTGGTAACACAAACTACGCACAGAAGTTCCAGGGCAGAGTCACCATGACCAGTGACACGTCCACGAGCACAGTCTACATGGAGCTGAGCAGCCTGACATCTGAGGACACGGCCGTCTATTACTGTGCGAGATTTGACTACTGGGGCCAGGGAACCCTGGTCACCGTCTCCTCA
>GJNZTB402H32TR_1
GAAGTGCAGCTGGTGCAGTCTGGGGCTGAGGTGAAGAAGCCTGGGGCCTCAGTGAAGGTTTCCTGCAAGGCATCTGGATACACCTTCACCAGCTACTATATACACTGGGTGCGACAGGCCCCTGGACAAGGGCTTGAGTGGATGGGAGTAATCAACCCTACTGGTGGTAACACAAACTACGCACAGAAGTTCCAGGGCAGAGTCACCATGACCAGTGACACGTCCACGAGCACAGTCTACATGGAGCTGAGCAGCCTGACATCTGAGGACACGGCCGTCTATTACTGTGCGAGATTTGACTACTGGGGCCAGGGAACCCTGGTCACCGTCTCCTCA
>GJNZTB402JA4G9_1
GAAGTGCAGCTGGTGCAGTCTGGGGCTGAGGTGAAGAAGCCTGGGGCCTCAGTGAAGGTTTCCTGCAAGGCATCTGGATACACCTTCACCAGCTACTATATACACTGGGTGCGACAGGCCCCTGGACAAGGGCTTGAGTGGATGGGAGTAATCAACCCTACTGGTGGTAACACAAACTACGCACAGAAGTTCCAGGGCAGAGTCACCATGACCAGTGACACGTCCACGAGCACAGTCTACATGGAGCTGAGCAGCCTGACATCTGAGGACACGGCCGTCTATTACTGTGCGAGATTTGACTACTGGGGCCAGGGAACCCTGGTCACCGTCTCCTCA
>GJNZTB402HU8S8_1
GAAGTGCAGCTGGTGCAGTCTGGGGCTGAGGTGAAGAAGCCTGGGGCCTCAGTGAAGGTTTCCTGCAAGGCATCTGGATACACCTTCACCAGCTACTATATACACTGGGTGCGACAGGCCCCTGGACAAGGGCTTGAGTGGATGGGAGTAATCAACCCTACTGGTGGTAACACAAACTACGCACAGAAGTTCCAGGGCAGAGTCACCATGACCAGTGACACGTCCACGAGCACAGTCTACATGGAGCTGAGCAGCCTGACATCTGAGGACACGGCCGTCTATTACTGTGCGAGATTTGACTACTGGGGCCAGGGAACCCTGGTCACCGTCTCCTCA
>GJNZTB402GCV7N_1
GAAGTGCAGCTGGTGCAGTCTGGGGCTGAGGTGAAGAAGCCTGGGGCCTCAGTGAAGGTTTCCTGCAAGGCATCTGGATACACCTTCACCAGCTACTATATACACTGGGTGCGACAGGCCCCTGGACAAGGGCTTGAGTGGATGGGAGTAATCAACCCTACTGGTGGTAACACAAACTACGCACAGAAGTTCCAGGGCAGAGTCACCATGACCAGTGACACGTCCACGAGCACAGTCTACATGGAGCTGAGCAGCCTGACATCTGAGGACACGGCCGTCTATTACTGTGCGAGATTTGACTACTGGGGCCAGGGAACCCTGGTCACCGTCTCCTCA
>GJNZTB401AUH99_1
GAAGTGCAGCTGGTGCAGTCTGGGGCTGAGGTGAAGAAGCCTGGGGCCTCAGTGAAGGTTTCCTGCAAGGCATCTGGATACACCTTCACCAGCTACTATATACACTGGGTGCGACAGGCCCCTGGACAAGGGCTTGAGTGGATGGGAGTAATCAACCCTACTGGTGGTAACACAAACTACGCACAGAAGTTCCAGGGCAGAGTCACCATGACCAGTGACACGTCCACGAGCACAGTCTACATGGAGCTGAGCAGCCTGACATCTGAGGACACGGCCGTCTATTACTGTGCGAGATTTGACTACTGGGGCCAGGGAACCCTGGTCACCGTCTCCTCA
>GJNZTB402JI7QN_1
GAAGTGCAGCTGGTGCAGTCTGGGGCTGAGGTGAAGAAGCCTGGGGCCTCAGTGAAGGTTTCCTGCAAGGCATCTGGATACACCTTCACCAGCTACTATATACACTGGGTGCGACAGGCCCCTGGACAAGGGCTTGAGTGGATGGGAGTAATCAACCCTACTGGTGGTAACACAAACTACGCACAGAAGTTCCAGGGCAGAGTCACCATGACCAGTGACACGTCCACGAGCACAGTCTACATGGAGCTGAGCAGCCTGACATCTGAGGACACGGCCGTCTATTACTGTGCGAGATTTGACTACTGGGGCCAGGGAACCCTGGTCACCGTCTCCTCA
>GJNZTB401APAVB_1
GAAGTGCAGCTGGTGCAGTCTGGGGCTGAGGTGAAGAAGCCTGGGGCCTCAGTGAAGGTTTCCTGCAAGGCATCTGGATACACCTTCACCAGCTACTATATACACTGGGTGCGACAGGCCCCTGGACAAGGGCTTGAGTGGATGGGAGTAATCAACCCTACTGGTGGTAACACAAACTACGCACAGAAGTTCCAGGGCAGAGTCACCATGACCAGTGACACGTCCACGAGCACAGTCTACATGGAGCTGAGCAGCCTGACATCTGAGGACACGGCCGTCTATTACTGTGCGAGATTTGACTACTGGGGCCAGGGAACCCTGGTCACCGTCTCCTCA
>GJNZTB402I81B7_1
GAAGTGCAGCTGGTGCAGTCTGGGGCTGAGGTGAAGAAGCCTGGGGCCTCAGTGAAGGTTTCCTGCAAGGCATCTGGATACACCTTCACCAGCTACTATATACACTGGGTGCGACAGGCCCCTGGACAAGGGCTTGAGTGGATGGGAGTAATCAACCCTACTGGTGGTAACACAAACTACGCACAGAAGTTCCAGGGCAGAGTCACCATGACCAGTGACACGTCCACGAGCACAGTCTACATGGAGCTGAGCAGCCTGACATCTGAGGACACGGCCGTCTATTACTGTGCGAGATTTGACTACTGGGGCCAGGGAACCCTGGTCACCGTCTCCTCA
>GJNZTB401AXASI_1
GAAGTGCAGCTGGTGCAGTCTGGGGCTGAGGTGAAGAAGCCTGGGGCCTCAGTGAAGGTTTCCTGCAAGGCATCTGGATACACCTTCACCAGCTACTATATACACTGGGTGCGACAGGCCCCTGGACAAGGGCTTGAGTGGATGGGAGTAATCAACCCTACTGGTGGTAACACAAACTACGCACAGAAGTTCCAGGGCAGAGTCACCATGACCAGTGACACGTCCACGAGCACAGTCTACATGGAGCTGAGCAGCCTGACATCTGAGGACACGGCCGTCTATTACTGTGCGAGATTTGACTACTGGGGCCAGGGAACCCTGGTCACCGTCTCCGTCA
>GJNZTB402G31Z7_1
GAAGTGCAGCTGGTGCAGTCTGGGGCTGAGGTGAAGAAGCCTGGGGCCTCAGTGAAGGTTTCCTGCAAGGCATCTGGATACACCTTCACCAGCTACTATATACACTGGGTGCGACAGGCCCCTGGACAAGGGCTTGAGTGGATGGGAGTAATCAACCCTACTGGTGGTAACACAAACTACGCACAGAAGTTCCAGGGCAGAGTCACCATGACCAGTGACACGTCCACGAGCACAGTCTACATGGAGCTGAGCAGCCTGACATCTGAGGACACGGCCGTCTATTACTGTGCGAGATTTGACTACTGGGGCCAGGGAACCCTGGTCACCGTCTCCTCA
>GJNZTB401A4RAH_1
GAAGTGCAGCTGGTGCAGTCTGGGGCTGAGGTGAAGAAGCCTGGGGCCTCAGTGAAGGTTTCCTGCAAGGCATCTGGATACACCTTCACCAGCTACTATATACACTGGGTGCGACAGGCCCCTGGACAAGGGCTTGAGTGGATGGGAGTAATCAACCCTACTGGTGGTAACACAAACTACGCACAGAAGTTCCAGGGCAGAGTCACCATGACCAGTGACACGTCCACGAGCACAGTCTACATGGAGCTGAGCAGCCTGACATCTGAGGACACGGCCGTCTATTACTGTGCGAGATTTGACTACTGGGGCCAGGGACCCTGGTCACCGTCTCCTCA
>GJNZTB402FDEA3_1
GAAGTGCAGCTGGTGCAGTCTGGGGCTGAGGTGAAGAAGCCTGGGGCCTCAGTGAAGGTTTCCTGCAAGGCATCTGGATACACCTTCACCAGCTACTATATACACTGGGTGCGACAGGCCCCTGGACAAGGGCTTGAGTGGATGGGAGTAATCAACCCTACTGGTGGTAACACAAACTACGCACAGAAGTTCCAGGGCAGAGTCACCATGACCAGTGACACGTCCACGAGCACAGTCTACATGGAGCTGAGCAGCCTGACATCTGAGGACACGGCCGTCTATTACTGTGCGAGATTTGACTACTGGGGCCAGGGACCCTGGTCACCGTCTCCTCA
>GJNZTB402JLS6N_1
GAAGTGCAGCTGGTGCAGTCTGGGGCTGAGGTGAAGAAGCCTGGGGCCTCAGTGAAGGTTTCCTGCAAGGCATCTGGATACACCTTCACCAGCTACTATATACACTGGGTGCGACAGGCCCCTGGACAAGGGCTTGAGTGGATGGGAGTAATCAACCCTACTGGTGGTAACACAAACTACGCACAGAAGTTCCAGGGCAGAGTCACCATGACCAGTGACACGTCCACGAGCACAGTCTACATGGAGCTGAGCAGCCTGACATCTGAGGACACGGCCGTCTATTACTGTGCGAGATTTGACTACTGGGGCCAGGGAACCCTGGTCACCGTCTCCTCA
>GJNZTB402FSWM1_1
GAAGTGCAGCTGGTGCAGTCTGGGGCTGAGGTGAAGAAGCCTGGGGCCTCAGTGAAGGTTTCCTGCAAGGCATCTGGATACACCTTCACCAGCTACTATATACACTGGGTGCGACAGGCCCCTGGACAAGGGCTTGAGTGGATGGGAGTAATCAACCCTACTGGTGGTAACACAAACTACGCACAGAAGTTCCAGGGCAGAGTCACCATGACCAGTGACACGTCCACGAGCACAGTCTACATGGAGCTGAGCAGCCTGACATCTGAGGACACGGCCGTCTATTACTGTGCGAGATTTGACTACGTGGGGCCAGGGACCCTGGTCACCGTCTCCTCA
>GJNZTB402GKBWS_1
GAAGTGCAGCTGGTGCAGTCTGGGGCTGAGGTGAAGAAGCCTGGGGCCTCAGTGAAGGTTTCCTGCAAGGCATCTGGATACACCTTCACCAGCTACTATATACACTGGGTGCGACAGGCCCCTGGACAAGGGCTTGAGTGGATGGGAGTAATCAACCCTACTGGTGGTAACACAAACTACGCACAGAAGTTCCAGGGCAGAGTCACCATGACCAGTGACACGTCCACGAGCACAGTCTACATGGAGCTGAGCAGCCTGACATCTGAGGACACGGCCGTCTATTACTGTGCGAGATTTGACTACGTGGGGCCAGGGAACCCTGGTCACCGTCTCCTCA
>GJNZTB402HSW26_1
GAAGTGCAGCTGGTGCAGTCTGGGGCTGAGGTGAAGAAGCCTGGGGCCTCAGTGAAGGTTTCCTGCAAGGCATCTGGATACACCTTCACCAGCTACTATATACACTGGGTGCGACAGGCCCCTGGACAAGGGCTTGAGTGGATGGGAGTAATCAACCCTACTGGTGGTAACACAAACTACGCACAGAAGTTCCAGGGCAGAGTCACCATGACCAGTGACACGTCCACGAGCACAGTCTACATGGAGCTGAGCAGCCTGACATCTGAGGACACGGCCGTCTATTACTGTGCGAGTATTTGACTACTGGGGCCAGGGAACCCTGGTCACCGTCTCCTCA
>GJNZTB402HTJO2_1
GAAGTGCAGCTGGTGCAGTCTGGGGCTGAGGTGAAGAAGCCTGGGGCCTCAGTGAAGGTTTCCTGCAAGGCATCTGGATACACCTTCACCAGCTACTATATACACTGGGTGCGACAGGCCCCTGGACAAGGGCTTGAGTGGATGGGAGTAATCAACCCTACTGGTGGTAACACAAACTACGCACAGAAGTTCCAGGGCAGAGTCACCATGACCAGTGACACGTCCACGAGCACAGTCTACATGGAGCTGAGCAGCCTGACATCTGAGGACACGGCCGTCTATTACTGTGCGAGATTTGACTACTGGGGCCAGGGACCCTGGTCACCGTCTCCTCA
>GJNZTB402H1MJP_1
GAAGTGCAGCTGGTGCAGTCTGGGGCTGAGGTGAAGAAGCCTGGGGCCTCAGTGAAGGTTTCCTGCAAGGCATCTGGATACACCTTCACCAGCTACTATATACACTGGGTGCGACAGGCCCCTGGACAAGGGCTTGAGTGGATGGGAGTAATCAACCCCTACTGGTGGTAACACAAACTACGCACAGAAGTTCCAGGGCAGAGTCACCATGACCAGTGACACGTCCACGAGCACAGTCTACATGGAGCTGAGCAGCCTGACATCTGAGGACACGGCCGTCTATTACTGTGCGAGATTTGACTACTGGGGCCAGGGAACCCTGGTCACCGTCTCCTCA
>GJNZTB401D8V3J_1
GAAGTGCAGCTGGTGCAGTCTGGGGCTGAGGTGAAGAAGCCTGGGGCCTCAGTGAAGGTTTCCTGCAAGGCATCTGGATACACCTTCACCAGCTACTATATACACTGGGTGCGACAGGCCCCTGGACAAGGGCTTGAGTGGATGGGAGTAATCAACCCCTACTGGTGGTAACACAAACTACGCACAGAAGTTCCAGGGCAGAGTCACCATGACCAGTGACACGTCCACGAGCACAGTCTACATGGAGCTGAGCAGCCTGACATCTGAGGACACGGCCGTCTATTACTGTGCGAGATTTGACTACTGGGGCCAGGGAACCCTGGTCACCGTCTCCTCA
>GJNZTB401BIT72_1
GAAGTGCAGCTGGTGCAGTCTGGGGCTGAGGTGAAGAAGCCTGGGGCCTCAGTGAAGGTTTCCTGCAAGGCATCTGGATACACCTTCACCAGCTACTATATACACTGGGTGCGACAGGCCCCTGGACAAGGGCTTGAGTGGATGGGAGTAATCAACCCCTACTGGTGGTAACACAAACTACGCACAGAAGTTCCAGGGCAGAGTCACCATGACCAGTGACACGTCCACGAGCACAGTCTACATGGAGCTGAGCAGCCTGACATCTGAGGACACGGCCGTCTATTACTGTGCGAGATTTGACTACTGGGGCCAGGGAACCCTGGTCACCGTCTCCTCA
>GJNZTB401CXU7V_1
GAAGTGCAGCTGGTGCAGTCTGGGGCTGAGGTGAAGAAGCCTGGGGCCTCAGTGAAGGTTTCCTGCAAGGCATCTGGATACACCTTCACCAGCTACTATATACACTGGGTGCGACAGGCCCCTGGACAAGGGCTTGAGTGGATGGGAGTAATCAACCCCTACTGGTGGTAACACAAACTACGCACAGAAGTTCCAGGGCAGAGTCACCATGACCAGTGACACGTCCACGAGCACAGTCTACATGGAGCTGAGCAGCCTGACATCTGAGGACACGGCCGTCTATTACTGTGCGAGATTTGACTACTGGGGCCAGGGACCCTGGTCACCGTCTCCTCA
>GJNZTB401B19Q2_1
GAAGTGCAGCTGGTGCAGTCTGGGGCTGAGGTGAAGAAGCCTGGGGCCTCAGTGAAGGTTTCCTGCAAGGCATCTGGATACACCTTCACCAGCTACTATATACACTGGGTGCGACAGGCCCCTGGACAAGGGCTTGAGTGGATGGGAGTAATCAACCCCTACTGGTGGTAACACAAACTACGCACAGAAGTTCCAGGGCAGAGTCACCTATGACCAGTGACACGTCCACGAGCACAGTCTACATGGAGCTGAGCAGCCTGACATCTGAGGACACGGCCGTCTATTACTGTGCGAGATTTGACTACTGGGGCCAGGGAACCCTGGTCACCGTCTCCTCA
>GJNZTB402HRN0G_1
GAAGTGCAGCTGGTGCAGTCTGGGGCTGAGGTGAAGAAGCCTGGGGCCTCAGTGAAGGTTTCCTGCAAGGCATCTGGATACACCTTCACCAGCTACTATATACACTGGGTGCGACAGGCCCCTGGACAAGGGCTTGAGTGGATGGGAGTAATCAACCCCTACTGGTGGTAACACAAACTACGCACAGAAGTTCCAGGGCAGAGTCACCATGACCAGTGACACGTCCACGAGCACAGTCTACATGGAGCTGAGCAGCCTGACATCTGAGGACACGGCCGTCTATTACTGTGCGAGATTTGACTACTGGGGCCAGGGAACCCTGGTCACCGTCTCCTCA
>GJNZTB401D6NFG_1
GAAGTGCAGCTGGTGCAGTCTGGGGCTGAGGTGAAGAAGCCTGGGGCCTCAGTGAAGGTTTCCTGCAAGGCATCTGGATACACCTTCACCAGCTACTATATACACTGGGTGCGACAGGCCCCTGGACAAGGGCTTGAGTGGATGGGAGTAATCAACCCCTACTGGTGGTAACACAAACTACGCACAGAAGTTCCAGGGCAGAGTCACCATGACCAGTGACACGTCCACGAGCACAGTCTACATGGAGCTGAGCAGCCTGACATCTGAGGACACGGCCGTCTATTACTGTGCGAGATTTGACTACTGGGGCCAGGGGAACCCTGGTCACCGTCTCCTCA
>GJNZTB402ISYW7_1
GAAGTGCAGCTGGTGCAGTCTGGGGCTGAGGTGAAGAAGCCTGGGGCCTCAGTGAAGGTTTCCTGCAAGGCATCTGGATACACCTTCACCAGCTACTATATACACTGGGTGCGACAGGCCCCTGGACAAGGGCTTGAGTGGATGGGAGTAATCAACCCCTACTGGTGGTAACACAAACTACGCACAGAAGTTCCAGGGCAGAGTCACCATGACCAGTGACACGTCCACGAGCACAGTCTACATGGAGCTGAGCAGCCTGACATCTGAGGACACGGCCGTCTATTACTGTGCGAGATTTGACTACTGGGGCCAGGGAACCCTGGTCACCGTCTCCTCA
>GJNZTB401CHL1D_1
GAAGTGCAGCTGGTGCAGTCTGGGGCTGAGGTGAAGAAGCCTGGGGCCTCAGTGAAGGTTTCCTGCAAGGCATCTGGATACACCTTCACCAGCTACTATATACACTGGGTGCGACAGGCCCCTGGACAAGGGCTTGAGTGGATGGGAGTAATCAACCCCTACTGGTGGTAACACAAACTACGCACAGAAGTTCCAGGGCAGAGTCACCATGACCAGTGACACGTCCACGAGCACAGTCTACATGGAGCTGAGCAGCCTGACATCTGAGGACACGGCCGTCTATTACTGTGCGAGATTTGACTACTGGGGCCAGGGAACCCTGGTCACCGTCTCCTCA
>GJNZTB401EJ6F5_1
GAAGTGCAGCTGGTGCAGTCTGGGGCTGAGGTGAAGAAGCCTGGGGCCTCAGTGAAGGTTTCCTGCAAGGCATCTGGATACACCTTCACCAGCTACTATATACACTGGGTGCGACAGGCCCCTGGACAAGGGCTTGAGTGGATGGGAGTAATCAACCCCTACTGGTGGTAACACAAACTACGCACAGAAGTTCCAGGGCAGAGTCACCATGACCAGTGACACGTCCACGAGCACAGTCTACATGGAGCTGAGCAGCCTGACATCTGAGGACACGGCCGTCTATTACTGTGCGAGATTTGACTACTGGGGCCAGGGAACCCTGGTCACCGTCTCCTCA
>GJNZTB401DCL1S_1
GAAGTGCAGCTGGTGCAGTCTGGGGCTGAGGTGAAGAAGCCTGGGGCCTCAGTGAAGGTTTCCTGCAAGGCATCTGGATACACCTTCACCAGCTACTATATACACTGGGTGCGACAGGCCCCTGGACAAGGGCTTGAGTGGATGGGAGTAATCAACCCCTACTGGTGGTAACACAAACTACGCACAGAAGTTCCAGGGCAGAGTCACCATGACCAGTGACACGTCCACGAGCACAGTCTACATGGAGCTGAGCAGCCTGACATCTGAGGACACGGCCGTCTATTACTGTGCGAGATTTGACTACTGGGGCCAGGGAACCCTGGTCACCGTCTCCTCA
>GJNZTB402JPUT4_1
GAAGTGCAGCTGGTGCAGTCTGGGGCTGAGGTGAAGAAGCCTGGGGCCTCAGTGAAGGTTTCCTGCAAGGCATCTGGATACACCTTCACCAGCTACTATATACACTGGGTGCGACAGGCCCCTGGACAAGGGCTTGAGTGGATGGGAGTAATCAACCCCTACTGGTGGTAACACAAACTACGCACAGAAGTTCCAGGGCAGAGTCACCATGACCAGTGACACGTCCACGAGCACAGTCTACATGGAGCTGAGCAGCCTGACATCTGAGGACACGGCCGTCTATTACTGTGCGAGATTTGACTACTGGGGCCAGGGAACCCTGGTCACCGTCTCCTCA
>GJNZTB401BFWG6_1
GAAGTGCAGCTGGTGCAGTCTGGGGCTGAGGTGAAGAAGCCTGGGGCCTCAGTGAAGGTTTCCTGCAAGGCATCTGGATACACCTTCACCAGCTACTATATACACTGGGTGCGACAGGCCCCTGGACAAGGGCTTGAGTGGATGGGAGTAATCAACCCCTACTGGTGGTAACACAAACTACGCACAGAAGTTCCAGGGCAGAGTCACCATGACCAGTGACACGTCCACGAGCACAGTCTACATGGAGCTGAGCAGCCTGACATCTGAGGACACGGCCGTCTATTACTGTGCGAGATTTGACTACTGGGGCCAGGGAACCCTGGTCACCGTCTCCTCA
>GJNZTB401AFS70_1
GAAGTGCAGCTGGTGCAGTCTGGGGCTGAGGTGAAGAAGCCTGGGGCCTCAGTGAAGGTTTCCTGCAAGGCATCTGGATACACCTTCACCAGCTACTATATACACTGGGTGCGACAGGCCCCTGGACAAGGGCTTGAGTGGATGGGAGTAATCAACCCCTACTGGTGGTAACACAAACTACGCACAGAAGTTCCAGGGCAGAGTCACCATGACCAGTGACACGTCCACGAGCACAGTCTACATGGAGCTGAGCAGCCTGACATCTGAGGACACGGCCGTCTATTACTGTGCGAGATTTGACTACTGGGGCCAGGGAACCCTGGTCACCGTCTCCTCA
>GJNZTB401DQQUN_1
GAAGTGCAGCTGGTGCAGTCTGGGGCTGAGGTGAAGAAGCCTGGGGCCTCAGTGAAGGTTTCCTGCAAGGCATCTGGATACACCTTCACCAGCTACTATATACACTGGGTGCGACAGGCCCCTGGACAAGGGCTTGAGTGGATGGGAGTAATCAACCCTACTGGTGGTAACACAAACTACGCACAGAAGTTCCAGGGCAGAGTCACCATGACCAGTGACACGTCCACGAGCACAGTCTACATGGAGCTGAGCAGCCTGACATCTGAGGACACGGCCGTCTATTACTGTGCGAGATTTGACTACTGGGGCCAGGGACCCTGGTCACCGTCTCCTCA
>GJNZTB402GEDL7_1
GAAGTGCAGCTGGTGCAGTCTGGGGCTGAGGTGAAGAAGCCTGGGGCCTCAGTGAAGGTTTCCTGCAAGGCATCTGGATACACCTTCACCAGCTACTATATACACTGGGTGCGACAGGCCCCTGGACAAGGGCTTGAGTGGATGGGAGTAATCAACCCTACTGGTGGTAACACAAACTACGCACAGAAGTTCCAGGGCAGAGTCACCATGACCAGTGACACGTCCACGAGCACAGTCTACATGGAGCTGAGCAGCCTGACATCTGAGGACACGGCCGTCTATTACTGTGCGAGATTTGACTACTGGGGCCAGGGACCCTGGTCACCGTCTCCTCA
>GJNZTB402G6IMH_1
GAAGTGCAGCTGGTGCAGTCTGGGGCTGAGGTGAAGAAGCCTGGGGCCTCAGTGAAGGTTTCCTGCAAGGCATCTGGATACACCTTCACCAGCTACTATATACACTGGGTGCGACAGGCCCCTGGACAAGGGCTTGAGTGGATGGGAGTAATCAACCCTACTGGTGGTAACACAAACTACGCACAGAAGTTCCAGGGCAGAGTCACCATGACCAGTGACACGTCCACGAGCACAGTCTACATGGAGCTGAGCAGCCTGACATCTGAGGACACGGCCGTCTATTACTGTGCGAGATTTGACTACTGGGGCCAGGGAACCCTGGTCACCGTCTCCTCA
>GJNZTB402FGS08_1
GAAGTGCAGCTGGTGCAGTCTGGGGCTGAGGTGAAGAAGCCTGGGGCCTCAGTGAAGGTTTCCTGCAAGGCATCTGGATACACCTTCATCAGCTACTATATACACTGGGTGCGACAGGCCCCTGGACAAGGGCTTGAGTGGATGGGAGTAATCAACCCTACTGGTGGTAACACAAACTACGCACAGAAGTTCCAGGGCAGAGTCACCATGACCAGTGACACGTCCACGAGCACAGTCTACATGGAGCTGAGCAGCCTGACATCTGAGGACACGGCCGTCTATTACTGTGCGAGATTTGACTACTGGGGCCAGGGAACCCTGGTCACCGTCTCCTCA
>GJNZTB402JR1UC_1
GAAGTGCAGCTGGTGCAGTCTGGGGCTGAGGTGAAGAAGCCTGGGGCCTCAGTGAAGGTTTCCTGCAAGGCATCTGGATACACCTTCACCAGCTACTATATACACTGGGTGCGACAGGCCCCTGGACAAGGGCTTGAGTGGATGGGAGTAATCAACCCTACTGGTGGTAACACAAACTACGCACAGAAGTTCCAGGGCAGAGTCACCATGACCAGTGACACGTCCACGAGCACAGTCTACATGGAGCTGAGCAGCCTGACATCTGAGGACACGGCCGTCTATTACTGTGCGAGATTTGACTACTGGGGCCAGGGAACCCTGGTCACCGTCTCCTCA
>GJNZTB401AX3CA_1
GAAGTGCAGCTGGTGCAGTCTGGGGCTGAGGTGAAGAAGCCTGGGGCCTCAGTGAAGGTTTCCTGCAAGGCATCTGGATACACCTTCACCAGCTACTATATACACTGGGTGCGACAGGCCCCTGGACAAGGGCTTGAGTGGATGGGAGTAATCAACCCTACTGGTGGTAACACAAACTACGCACAGAAGTTCCAGGGCAGAGTCACCATGACCAGTGACACGTCCACGAGCACAGTCTACATGGAGCTGAGCAGCCTGACATCTGAGGACACGGCCGTCTATTACTGTGCGAGATTTGACTACTGGGGCCAGGGAACCCTGGTCACCGTCTCCTCA
>GJNZTB402HW2E5_1
GAAGTGCAGCTGGTGCAGTCTGGGGCTGAGGTGAAGAAGCCTGGGGCCTCAGTGAAGGTTTCCTGCAAGGCATCTGGATACACCTTCACCAGCTACTATATACACTGGGTGCGACAGGCCCCTGGACAAGGGCTTGAGTGGATGGGAGTAATCAACCCTACTGGTGGTAACACAAACTACGCACAGAAGTTCCAGGGCAGAGTCACTATGACCAGTGACACGTCCACGAGCACAGTCTACATGGAGCTGAGCAGCCTGACATCTGAGGACACGGCCGTCTATTACTGTGCGAGATTTGACTACTGGGGCCAGGGAACCCTGGTCACCGTCTCCTCA
>GJNZTB401B766Q_1
GAAGTGCAGCTGGTGCAGTCTGGGGCTGAGGTGAAGAAGCCTGGGGCCTCAGTGAAGGTTTCCTGCAAGGCATCTGGATACACCTTCACCAGCTACTATATACACTGGGTGCGACAGGCCCCTGGACAAGGGCTTGAGTGGATGGGAGTAATCAACCCTACTGGTGGTAACACAAACTACGCACAGAAGTTCCAGGGCAGAGTCACCATGACCAGTGACACGTCCACGAGCACAGTCTACATGGAGCTGAGCAGCCTGACATCTGAGGACACGGCCGTCTATTACTGTGCGAGATTTGACTACTGGGGCCAGGGAACCCTGGTCACCGTCTCCTCA
>GJNZTB402JMRRO_1
GAAGTGCAGCTGGTGCAGTCTGGGGCTGAGGTGAAGAAGCCTGGGGCCTCAGTGAAGGTTTCCTGCAAGGCATCTGGATACACCTTCACCAGCTACTATATACACTGGGTGCGACAGGCCCCTGGACAAGGGCTTGAGTGGATGGGAGTAATCAACCCTACTGGTGGTAACACAAACTACGCACAGAAGTTCCAGGGCAGAGTCACCATGACCAGTGACACGTCCACGAGCACAGTCTACATGGAGCTGAGCAGCCTGACATCTGAGGACACGGCCGTCTATTACTGTGCGAGATTTGACTACTGGGGCCAGGGAACCCTGGTCACCGTCTCCTCA
>GJNZTB401BP7PO_1
GAAGTGCAGCTGGTGCAGTCTGGGGCTGAGGTGAAGAAGCCTGGGGCCTCAGTGAAGGTTTCCTGCAAGGCATCTGGATACACCTTCACCAGCTACTATATACACTGGGTGCGACAGGCCCCTGGACAAGGGCTTGAGTGGATGGGAGTAATCAACCCTACTGGTGGTAACACAAACTACGCACAGAAGTTCCAGGGCAGAGTCACCATGACCAGTGACACGTCCACGAGCACAGTCTACATGGAGCTGAGCAGCCTGACATCTGAGGACACGGCCGTCTATTACTGTGCGAGATTTGACTACTGGGGCCAGGGAACCCTGGTCACCGTCTCCTCA
>GJNZTB401BD0H5_1
GAAGTGCAGCTGGTGCAGTCTGGGGCTGAGGTGAAGAAGCCTGGGGCCTCAGTGAAGGTTTCCTGCAAGGCATCTGGGATACACCTTCACCAGCTACTATATACACTGGGTGCGACAGGCCCCTGGACAAGGGCTTGAGTGGATGGGAGTAATCAACCCTACTGGTGGTAACACAAACTACGCACAGAAGTTCCAGGGCAGAGTCACCATGACCAGTGACACGTCCACGAGCACAGTCTACATGGAGCTGAGCAGCCTGACATCTGAGGACACGGCCGTCTATTACTGTGCGAGATTTGACTACTGGGGCCAGGGAACCCTGGTCACCGTCTCCTCA
>GJNZTB401C2OKR_1
GAAGTGCAGCTGGTGCAGTCTGGGGCTGAGGTGAAGAAGCCTGGGGCCTCAGTGAAGGTTTCCTGCAAGGCATCTGGATACACCTTCACCAGCTACTATATACACTGGGTGCGACAGGCCCCTGGACAAGGGCTTGAGTGGATGGGAGTAATCAACCCTACTGGTGGTAACACAAACTACGCACAGAAGTTCCAGGGCAGAGTCACCATGACCAGTGACACGTCCACGAGCACAGTCTACATGGAGCTGAGCAGCCTGACATCTGAGGACACGGCCGTCTATTACTGTGCGAGATTTGACTACTGGGGCCAGGGAACCCTGGTCACCGTCTCCTCA
>GJNZTB402GKE4N_1
GAAGTGCAGCTGGTGCAGTCTGGGGCTGAGGTGAAGAAGCCTGGGGCCTCAGTGAAGGTTTCCTGCAAGGCATCTGGATACACCTTCACCAGCTACTATATACACTGGGTGCGACAGGCCCCTGGACAAGGGCTTGAGTGGATGGGAGTAATCAACCCTACTGGTGGTAACACAAACTACGCACAGAAGTTCCAGGGCAGAGTCACCATGACCAGTGACACGTCCACGAGCACAGTCTACATGGAGCTGAGCAGCCTGACATCTGAGGACACGGCCGTCTATTACTGTGCGAGATTTGACTACTGGGGCCAGGGACCCTGGTCACCGTCTCCTCA
>GJNZTB401DT81Y_1
GAAGTGCAGCTGGTGCAGTCTGGGGCTGAGGTGAAGAAGCCTGGGGCCTCAGTGAAGGTTTCCTGCAAGGCATCTGGATACACCTTCACCAGCTACTATATACACTGGGTGCGACAGGCCCCTGGACAAGGGCTTGAGTGGATGGGAGTAATCAACCCTACTGGTGGTAACACAAACTACGCACAGAAGTTCCAGGGCAGAGTCACCATGACCAGTGACACGTCCACGAGCACAGTCTACATGGAGCTGAGCAGCCTGACATCTGAGGACACGGCCGTCTATTACTGTGCGAGATTTGACTACTGGGGCCAGGGAACCCTGGTCACCGTCTCCTCA
>GJNZTB401CDHLV_1
GAAGTGCAGCTGGTGCAGTCTGGGGCTGAGGTGAAGAAGCCTGGGGCCTCAGTGAAGGTTTCCTGCAAGGCATCTGGATACACCTTCACCAGCTACTATATACACTGGGTGCGACAGGCCCCTGGACAAGGGCTTGAGTGGATGGGAGTAATCAACCCTACTGGTGGTAACACAAACTACGCACAGAAGTTCCAGGGCAGAGTCACCATGACCAGTGACACGTCCACGAGCACAGTCTACATGGAGCTGAGCAGCCTGACATCTGAGGACACGGCCGTCTATTACTGTGCGAGATTTGACTACTGGGGCCAGGGAACCCTGGTCACCGTCTCCTCA
>GJNZTB402G0KTK_1
GAAGTGCAGCTGGTGCAGTCTGGGGCTGAGGTGAAGAAGCCTGGGGCCTCAGTGAAGGTTTCCTGCAAGGCATCTGGATACACCTTCACCAGCTACTATATACACTGGGTGCGACAGGCCCCTGGACAAGGGCTTGAGTGGATGGGAGTAATCAACCCTACTGGTGGTAACACAAACTACGCACAGAAGTTCCAGGGCAGAGTCACCATGACCAGTGACACGTCCACGAGCACAGTCTACATGGAGCTGAGCAGCCTGACATCTGAGGACACGGCCGTCTATTACTGTGCGAGATTTGACTACTGGGGCCAGGGAACCCTGGTCACCGTCTCCTCA
>GJNZTB401EY861_1
GAAGTGCAGCTGGTGCAGTCTGGGGCTGAGGTGAAGAAGCCTGGGGCCTCAGTGAAGGTTTCCTGCAAGGCATCTGGATACACCTTCACCAGCTACTATATACACTGGGTGCGACAGGCCCCTGGACAAGGGCTTGAGTGGATGGGAGTAATCAACCCTACTGGTGGTAACACAAACTACGCACAGAAGTTCCAGGGCAGAGTCACCATGACCAGTGACACGTCCACGAGCACAGTCTACATGGAGCTGAGCAGCCTGACATCTGAGGACACGGCCGTCTATTACTGTGCGAGATTTGACTACTGGGGCCAGGGAACCCTGGTCACCGTCTCCTCA
>GJNZTB402G04U0_1
GAAGTGCAGCTGGTGCAGTCTGGGGCTGAGGTGAAGAAGCCTGGGGCCTCAGTGAAGGTTTCCTGCAAGGCATCTGGATACACCTTCACCAGCTACTATATACACTGGGTGCGACAGGCCCCTGGACAAGGGCTTGAGTGGATGGGAGTAATCAACCCTACTGGTGGTAACACAAACTACGCACAGAAGTTCCAGGGCAGAGTCACCATGACCAGTGACACGTCCACGAGCACAGTCTACATGGAGCTGAGCAGCCTGACATCTGAGGACACGGCCGTCTATTACTGTGCGAGATTTGACTACTGGGGCCAGGGAACCCTGGTCACCGTCTCCTCA
>GJNZTB401C6YO5_1
GAAGTGCAGCTGGTGCAGTCTGGGGCTGAGGTGAAGAAGCCTGGGGCCTCAGTGAAGGTTTCCTGCAAGGCATCTGGATACACCTTCACCAGCTACTATATACACTGGGTGCGACAGGCCCCTGGACAAGGGCTTGAGTGGATGGGAGTAATCAACCCTACTGGTGGTAACACAAACTACGCACAGAAGTTCCAGGGCAGAGTCACCATGACCAGTGACACGTCCACGAGCACAGTCTACATGGAGCTGAGCAGCCTGACATCTGAGGACACGGCCGTCTATTACTGTGCGAGATTTGACTACTGGGGCCAGGGAACCCTGGTCACCGTCTCCTCA
>GJNZTB401C23RA_1
GAAGTGCAGCTGGTGCAGTCTGGGGCTGAGGTGAAGAAGCCTGGGGCCTCAGTGAAGGTTTCCTGCAAGGCATCTGGATACACCTTCACCAGCTACTATATACACTGGGTGCGACAGGCCCCTGGACAAGGGCTTGAGTGGATGGGAGTAATCAACCCTACTGGTGGTAACACAAACTACGCACAGAAGTTCCAGGGCAGAGTCACCATGACCAGTGACACGTCCACGAGCACAGTCTACATGGAGCTGAGCAGCCTGACATCTGAGGACACGGCCGTCTATTACTGTGCGAGATTTGACTACTGGGGCCAGGGAACCCTGGTCACCGTCTCCTCA
>GJNZTB402FN2PY_1
GAAGTGCAGCTGGTGCAGTCTGGGGCTGAGGTGAAGAAGCCTGGGGCCTCAGTGAAGGTTTCCTGCAAGGCATCTGGATACACCTTCACCAGCTACTATATACACTGGGTGCGACAGGCCCCTGGACAAGGGCTTGAGTGGATGGGAGTAATCAACCCTACTGGTGGTAACACAAACTACGCACAGAAGTTCCAGGGCAGAGTCACCATGACCAGTGACACGTCCACGAGCACAGTCTACATGGAGCTGAGCAGCCTGACATCTGAGGACACGGCCGTCTATTACTGTGCGAGATTTGACTACTGGGGCCAGGGAACCCTGGTCACCGTCTCCTCA
>GJNZTB401ENKTK_1
GAAGTGCAGCTGGTGCAGTCTGGGGCTGAGGTGAAGAAGCCTGGGGCCTCAGTGAAGGTTTCCTGCAAGGCATCTGGATACACCTTCACCAGCTACTATATACACTGGGTGCGACAGGCCCCTGGACAAGGGCTTGAGTGGATGGGAGTAATCAACCCTACTGGTGGTAACACAAACTACGCACAGAAGTTCCAGGGCAGAGTCACCATGACCAGTGACACGTCCACGAGCACAGTCTACATGGAGCTGAGCAGCCTGACATCTGAGGACACGGCCGTCTATTACTGTGCGAGATTTGACTACTGGGGCCAGGGAACCCTGGTCACCGTCTCCTCA
>GJNZTB402HAI17_1
GAAGTGCAGCTGGTGCAGTCTGGGGCTGAGGTGAAGAAGCCTGGGGCCTCAGTGAAGGTTTCCTGCAAGGCATCTGGATACACCTTCACCAGCTACTATATACACTGGGTGCGACAGGCCCCTGGACAAGGGCTTGAGTGGATGGGAGTAATCAACCCTACTGGTGGTAACACAAACTACGCACAGAAGTTCCAGGGCAGAGTCACCATGACCAGTGACACGTCCACGAGCACAGTCTACATGGAGCTGAGCAGCCTGACATCTGAGGACACGGCCGTCTATTACTGTGCGAGATTTGACTACTGGGGCCAGGGAACCCTGGTCACCGTCTCCTCA
>GJNZTB402HFX40_1
GAAGTGCAGCTGGTGCAGTCTGGGGCTGAGGTGAAGAAGCCTGGGGCCTCAGTGAAGGTTTCCTGCAAGGCATCTGGATACACCTTCACCAGCTACTATATACACTGGGTGCGACAGGCCCCTGGACAAGGGCTTGAGTGGATGGGAGTAATCAACCCTACTGGTGGTAACACAAACTACGCACAGAAGTTCCAGGGCAGAGTCACCATGACCAGTGACACGTCCACGAGCACAGTCTACATGGAGCTGAGCAGCCTGACATCTGAGGACACGGCCGTCTATTACTGTGCGAGATTTGACTACTGGGGCCAGGGACCCTGGTCACCGTCTCCTCA
>GJNZTB402HRUVW_1
GAAGTGCAGCTGGTGCAGTCTGGGGCTGAGGTGAAGAAGCCTGGGGCCTCAGTGAAGGTTTCCTGCAAGGCATCTGGATACACCTTCACCAGCTACTATATACACTGGGTGCGACAGGCCCCTGGACAAGGGCTTGAGTGGATGGGAGTAATCAACCCTACTGGTGGTAACACAAACTACGCACAGAAGTTCCAGGGCAGAGTCACCATGACCAGTGACACGTCCACGAGCACAGTCTACATGGAGCTGAGCAGCCTGACATCTGAGGACACGGCCGTCTATTACTGTGCGAGATTTGACTACTGGGGCCAGGGAACCCTGGTCACCGTCTCCTCA
>GJNZTB401CQ8CB_1
GAAGTGCAGCTGGTGCAGTCTGGGGCTGAGGTGAAGAAGCCTGGGGCCTCAGTGAAGGTTTCCTGCAAGGCATCTGGATACACCTTCACCAGCTACTATATACACTGGGTGCGACAGGCCCCTGGACAAGGGCTTGAGTGGATGGGAGTAATCAACCCTACTGGTGGTAACACAAACTACGCACAGAAGTTCCAGGGCAGAGTCACCATGACCAGTGACACGTCCACGAGCACAGTCTACATGGAGCTGAGCAGCCTGACATCTGAGGACACGGCCGTCTATTACTGTGCGAGATTTGACTACTGGGGCCAGGGAACCCTGGTCACCGTCTCCTCA
>GJNZTB401BM2PB_1
GAAGTGCAGCTGGTGCAGTCTGGGGCTGAGGTGAAGAAGCCTGGGGCCTCAGTGAAGGTTTCCTGCAAGGCATCTGGATACACCTTCACCAGCTACTATATACACTGGGTGCGACAGGCCCCTGGACAAGGGCTTGAGTGGATGGGAGTAATCAACCCTACTGGTGGTAACACAAACTACGCACAGAAGTTCCAGGGCAGAGTCACCATGACCAGTGACACGTCCACGAGCACAGTCTACATGGAGCTGAGCAGCCTGACATCTGAGGACACGGCCGTCTATTACTGTGCGAGATTTGACTACTGGGGCCAGGGAACCCTGGTCACCGTCTCCTCA
>GJNZTB401CZXPT_1
GAAGTGCAGCTGGTGCAGTCTGGGGCTGAGGTGAAGAAGCCTGGGGCCTCAGTGAAGGTTTCCTGCAAGGCATCTGGATACACCTTCACCAGCTACTATATACACTGGGTGCGACAGGCCCCTGGACAAGGGCTTGAGTGGATGGGAGTAATCAACCCTACTGGTGGTAACACAAACTACGCACAGAAGTTCCAGGGCAGAGTCACCATGACCAGTGACACGTCCACGAGCACAGTCTACATGGAGCTGAGCAGCCTGACATCTGAGGACACGGCCGTCTATTACTGTGCGAGATTTGACTACTGGGGCCAGGGAACCCTGGTCACCGTCTCCTCA
>GJNZTB402HZOZI_1
GAAGTGCAGCTGGTGCAGTCTGGGGCTGAGGTGAAGAAGCCTGGGGCCTCAGTGAAGGTTTCCTGCAAGGCATCTGGATACACCTTCACCAGCTACTATATACACTGGGTGCGACAGGCCCCTGGACAAGGGCTTGAGTGGATGGGAGTAATCAACCCTACTGGTGGTAACACAAACTACGCACAGAAGTTCCAGGGCAGAGTCACCATGACCAGTGACACGTCCACGAGCACAGTCTACATGGAGCTGAGCAGCCTGACATCTGAGGACACGGCCGTCTATTACTGTGCGAGATTTGACTACTGGGGCCAGGGAACCCTGGTCACCGTCTCCTCA
>GJNZTB402GCN2O_1
GAAGTGCAGCTGGTGCAGTCTGGGGCTGAGGTGAAGAAGCCTGGGGCCTCAGTGAAGGTTTCCTGCAAGGCATCTGGATACACCTTCACCAGCTACTATATACACTGGGTGCGACAGGCCCCTGGACAAGGGCTTGAGTGGATGGGAGTAATCAACCCTACTGGTGGTAACACAAACTACGCACAGAAGTTCCAGGGCAGAGTCACCATGACCAGTGACACGTCCACGAGCACAGTCTACATGGAGCTGAGCAGCCTGACATCTGAGGACACGGCCGTCTATTACTGTGCGAGATTTGACTACTGGGGCCAGGGAACCCTGGTCACCGTCTCCTCA
>GJNZTB402HAUAL_1
GAAGTGCAGCTGGTGCAGTCTGGGGCTGAGGTGAAGAAGCCTGGGGCCTCAGTGAAGGTTTCCTGCAAGGCATCTGGATACACCTTCACCAGCTACTATATACACTGGGTGCGACAGGCCCCTGGACAAGGGCTTGAGTGGATGGGAGTAATCAACCCTACTGGTGGTAACACAAACTACGCACAGAAGTTCCAGGGCAGAGTCACCATGACCAGTGACACGTCCACGAGCACAGTCTACATGGAGCTGAGCAGCCTGACATCTGAGGACACGGCCGTCTATTACTGTGCGAGATTTGACTACTGGGGCCAGGGAACCCTGGTCACCGTCTCCTCA
>GJNZTB401BTK7G_1
GAAGTGCAGCTGGTGCAGTCTGGGGCTGAGGTGAAGAAGCCTGGGGCCTCAGTGAAGGTTTCCTGCAAGGCATCTGGATACACCTTCACCAGCTACTATATACACTGGGTGCGACAGGCCCCTGGACAAGGGCTTGAGTGGATGGGAGTAATCAACCCTACTGGTGGTAACACAAACTACGCACAGAAGTTCCAGGGCAGAGTCACCATGACCAGTGACACGTCCACGAGCACAGTCTACATGGAGCTGAGCAGCCTGACATCTGAGGACACGGCCGTCTATTACTGTGCGAGATTTGACTACTGGGGCCAGGGAACCCTGGTCACCGTCTCCTCA
>GJNZTB401DQYFG_1
GAAGTGCAGCTGGTGCAGTCTGGGGCTGAGGTGAAGAAGCCTGGGGCCTCAGTGAAGGTTTCCTGCAAGGCATCTGGATACACCTTCACCAGCTACTATATACACTGGGTGCGACAGGCCCCTGGACAAGGGCTTGAGTGGATGGGAGTAATCAACCCTACTGGTGGTAACACAAACTACGCACAGAAGTTCCAGGGCAGAGTCACCATGACCAGTGACACGTCCACGAGCACAGTCTACATGGAGCTGAGCAGCCTGACATCTGAGGACACGGCCGTCTATTACTGTGCGAGATTTGACTACTGGGGCCAGGGAACCCTGGTCACCGTCTCCTCA
>GJNZTB402IHY6M_1
GAAGTGCAGCTGGTGCAGTCTGGGGCTGAGGTGAAGAAGCCTGGGGCCTCAGTGAAGGTTTCCTGCAAGGCATCTGGATACACCTTCACCAGCTACTATATACACTGGGTGCGACAGGCCCCTGGACAAGGGCTTGAGTGGATGGGAGTAATCAACCCTACTGGTGGTAACACAAACTACGCACAGAAGTTCCAGGGCAGAGTCACCATGACCAGTGACACGTCCACGAGCACAGTCTACATGGAGCTGAGCAGCCTGACATCTGAGGACACGGCCGTCTATTACTGTGCGAGATTTGACTACTGGGGCCAGGGAACCCTGGTCACCGTCTCCTCA
>GJNZTB401EJFDE_1
GAAGTGCAGCTGGTGCAGTCTGGGGCTGAGGTGAAGAAGCCTGGGGCCTCAGTGAAGGTTTCCTGCAAGGCATCTGGATACACCTTCACCAGCTACTATATACACTGGGTGCGACAGGCCCCTGGACAAGGGCTTGAGTGGATGGGAGTAATCAACCCTACTGGTGGTAACACAAACTACGCACAGAAGTTCCAGGGCAGAGTCACCATGACCAGTGACACGTCCACGAGCACAGTCTACATGGAGCTGAGCAGCCTGACATCTGAGGACACGGCCGTCTATTACTGTGCGAGATTTGACTACTGGGGCCAGGGAACCCTGGTCACCGTCTCCTCA
>GJNZTB402HZTLO_1
GAAGTGCAGCTGGTGCAGTCTGGGGCTGAGGTGAAGAAGCCTGGGGCCTCAGTGAAGGTTTCCTGCAAGGCATCTGGATACACCTTCACCAGCTACTATATACACTGGGTGCGACAGGCCCCTGGACAAGGGCTTGAGTGGATGGGAGTAATCAACCCTACTGGTGGTAACACAAACTACGCACAGAAGTTCCAGGGCAGAGTCACCATGACCAGTGACACGTCCACGAGCACAGTCTACATGGAGCTGAGCAGCCTGACATCTGAGGACACGGCCGTCTATTACTGTGCGAGATTTGACTACTGGGGCCAGGGAACCCTGGTCACCGTCTCCTCA
>GJNZTB402JEYAN_1
GAAGTGCAGCTGGTGCAGTCTGGGGCTGAGGTGAAGAAGCCTGGGGCCTCAGTGAAGGTTTCCTGCAAGGCATCTGGATACACCTTCACCAGCTACTATATACACTGGGTGCGACAGGCCCCTGGACAAGGGCTTGAGTGGATGGGAGTAATCAACCCTACTGGTGGTAACACAAACTACGCACAGAAGTTCCAGGGCAGAGTCACCATGACCAGTGACACGTCCACGAGCACAGTCTACATGGAGCTGAGCAGCCTGACATCTGAGGACACGGCCGTCTATTACTGTGCGAGATTTGACTACTGGGGCCAGGGAACCCTGGTCACCGTCTCCTCA
>GJNZTB401ELD2Q_1
GAAGTGCAGCTGGTGCAGTCTGGGGCTGAGGTGAAGAAGCCTGGGGCCTCAGTGAAGGTTTCCTGCAAGGCATCTGGATACACCTTCACCAGCTACTATATACACTGGGTGCGACAGGCCCCTGGACAAGGGCTTGAGTGGATGGGAGTAATCAACCCTACTGGTGGTAACACAAACTACGCACAGAAGTTCCAGGGCAGAGTCACCATGACCAGTGACACGTCCACGAGCACAGTCTACATGGAGCTGAGCAGCCTGACATCTGAGGACACGGCCGTCTATTACTGTGCGAGATTTGACTACTGGGGCCAGGGAACCCTGGTCACCGTCTCCTCA
>GJNZTB402FHPO3_1
GAAGTGCAGCTGGTGCAGTCTGGGGCTGAGGTGAAGAAGCCTGGGGCCTCAGTGAAGGTTTCCTGCAAGGCATCTGGATACACCTTCACCAGCTACTATATACACTGGGTGCGACAGGCCCCTGGACAAGGGCTTGAGTGGATGGGAGTAATCAACCCTACTGGTGGTAACACAAACTACGCACAGAAGTTCCAGGGCAGAGTCACCATGACCAGTGACACGTCCACGAGCACAGTCTACATGGAGCTGAGCAGCCTGACATCTGAGGACACGGCCGTCTATTACTGTGCGAGATTTGACTACTGGGGCCAGGGAACCCTGGTCACCGTCTCCTCA
>GJNZTB401A53UX_1
GAAGTGCAGCTGGTGCAGTCTGGGGCTGAGGTGAAGAAGCCTGGGGCCTCAGTGAAGGTTTCCTGCAAGGCATCTGGATACACCTTCACCAGCTACTATATACACTGGGTGCGACAGGCCCCTGGACAAGGGCTTGAGTGGATGGGAGTAATCAACCCTACTGGTGGTAACACAAACTACGCACAGAAGTTCCAGGGCAGAGTCACCATGACCAGTGACACGTCCACGAGCACAGTCTACATGGAGCTGAGCAGCCTGACATCTGAGGACACGGCCGTCTATTACTGTGCGAGATTTGACTACTGGGGCCAGGGAACCCTGGTCACCGTCTCCTCA
>GJNZTB402G3IEF_1
GAAGTGCAGCTGGTGCAGTCTGGGGCTGAGGTGAAGAAGCCTGGGGCCTCAGTGAAGGTTTCCTGCAAGGCATCTGGATACACCTTCACCAGCTACTATATACACTGGGTGCGACAGGCCCCTGGACAAGGGCTTGAGTGGATGGGAGTAATCAACCCTACTGGTGGTAACACAAACTACGCACAGAAGTTCCAGGGCAGAGTCACCATGACCAGTGACACGTCCACGAGCACAGTCTACATGGAGCTGAGCAGCCTGACATCTGAGGACACGGCCGTCTATTACTGTGCGAGATTTGACTACTGGGGCCAGGGAACCCTGGTCACCGTCTCCTCA
>GJNZTB401EAWRT_1
GAAGTGCAGCTGGTGCAGTCTGGGGCTGAGGTGAAGAAGCCTGGGGCCTCAGTGAAGGTTTCCTGCAAGGCATCTGGATACACCTTCACCAGCTACTATATACACTGGGTGCGACAGGCCCCTGGACAAGGGCTTGAGTGGATGGGAGTAATCAACCCTACTGGTGGTAACACAAACTACGCACAGAAGTTCCAGGGCAGAGTCACCATGACCAGTGACACGTCCACGAGCACAGTCTACATGGAGCTGAGCAGCCTGACATCTGAGGACACGGCCGTCTATTACTGTGCGAGATTTGACTACTGGGGCCAGGGAACCCTGGTCACCGTCTCCTCA
>GJNZTB402FY9FI_1
GAAGTGCAGCTGGTGCAGTCTGGGGCTGAGGTGAAGAAGCCTGGGGCCTCAGTGAAGGTTTCCTGCAAGGCATCTGGATACACCTTCACCAGCTACTATATACACTGGGTGCGACAGGCCCCTGGACAAGGGCTTGAGTGGATGGGAGTAATCAACCCTACTGGTGGTAACACAAACTACGCACAGAAGTTCCAGGGCAGAGTCACCATGACCAGTGACACGTCCACGAGCACAGTCTACATGGAGCTGAGCAGCCTGACATCTGAGGACACGGCCGTCTATTACTGTGCGAGATTTGACTACTGGGGCCAGGGAACCCTGGTCACCGTCTCCTCA
>GJNZTB402JVH3F_1
GAAGTGCAGCTGGTGCAGTCTGGGGCTGAGGTGAAGAAGCCTGGGGCCTCAGTGAAGGTTTCCTGCAAGGCATCTGGATACACCTTCACCAGCTACTATATACACTGGGTGCGACAGGCCCCTGGACAAGGGCTTGAGTGGATGGGAGTAATCAACCCTACTGGTGGTAACACAAACTACGCACAGAAGTTCCAGGGCAGAGTCACCATGACCAGTGACACGTCCACGAGCACAGTCTACATGGAGCTGAGCAGCCCTGACATCTGAGGACACGGCCGTCTATTACTGTGCGAGATTTGACTACTGGGGCCAGGGAACCCTGGTCACCGTCTCCTCA
>GJNZTB401ER5YS_1
GAAGTGCAGCTGGTGCAGTCTGGGGCTGAGGTGAAGAAGCCTGGGGCCTCAGTGAAGGTTTCCTGCAAGGCATCTGGATACACCTTCACCAGCTACTATATACACTGGGTGCGACAGGCCCCTGGACAAGGGCTTGAGTGGATGGGAGTAATCAACCCTACTGGTGGTAACACAAACTACGCACAGAAGTTCCAGGGCAGAGTCACCATGACCAGTGACACGTCCACGAGCACAGTCTACATGGAGCTGAGCAGCCTGACATCTGAGGACACGGCCGTCTATTACTGTGCGAGATTTGACTACTGGGGCCAGGGAACCCTGGTCACCGTCTCCTCA
>GJNZTB402FU560_1
GAAGTGCAGCTGGTGCAGTCTGGGGCTGAGGTGAAGAAGCCTGGGGCCTCAGTGAAGGTTTCCTGCAAGGCATCTGGATACACCTTCACCAGCTACTATATACACTGGGTGCGACAGGCCCCTGGACAAGGGCTTGAGTGGATGGGAGTAATCAACCCTACTGGTGGTAACACAAACTACGCACAGAAGTTCCAGGGCAGAGTCACCATGACCAGTGACACGTCCACGAGCACAGTCTACATGGAGCTGAGCAGCCTGACATCTGAGGACACGGCCGTCTATTACTGTGCGAGATTTGACTACTGGGGCCAGGGAACCCTGGTCACCGTCTCCTCA
>GJNZTB401EXKGS_1
GAAGTGCAGCTGGTGCAGTCTGGGGCTGAGGTGAAGAAGCCTGGGGCCTCAGTGAAGGTTTCCTGCAAGGCATCTGGATACACCTTCACCAGCTACTATATACACTGGGTGCGACAGGCCCCTGGACAAGGGCTTGAGTGGATGGGAGTAATCAACCCTACTGGTGGTAACACAAACTACGCACAGAAGTTCCAGGGCAGAGTCACCATGACCAGTGACACGTCCACGAGCACAGTCTACATGGAGCTGAGCAGCCTGACATCTGAGGACACGGCCGTCTATTACTGTGCGAGATTTGACTACTGGGGCCAGGGAACCCTGGTCACCGTCTCCTCA
>GJNZTB401BIRL6_1
GAAGTGCAGCTGGTGCAGTCTGGGGCTGAGGTGAAGAAGCCTGGGGCCTCAGTGAAGGTTTCCTGCAAGGCATCTGGATACACCTTCACCAGCTACTATATACACTGGGTGCGACAGGCCCCTGGACAAGGGCTTGAGTGGATGGGAGTAATCAACCCTACTGGTGGTAACACAAACTACGCACAGAAGTTCCAGGGCAGAGTCACCATGACCAGTGACACGTCCACGAGCACAGTCTACATGGAGCTGAGCAGCCTGACATCTGAGGACACGGCCGTCTATTACTGTGCGAGATTTGACTTACNGGGGCCAGGGAACCCTGGTCACCGTCTCCTCA
>GJNZTB401DWCMY_1
GAAGTGCAGCTGGTGCAGTCTGGGGCTGAGGTGAAGAAGCCTGGGGCCTCAGTGAAGGTTTCCTGCAAGGCATCTGGATACACCTTCACCAGCTACTATATACACTGGGTGCGACAGGCCCCTGGACAAGGGCTTGAGTGGATGGGAGTAATCAACCCTACTGGTGGTAACACAAACTACGCACAGAAGTTCCAGGGCAGAGTCACCGATGACCAGTGACACGTCCACGAGCACAGTCTACATGGAGCTGAGCAGCCTGACATCTGAGGACACGGCCGTCTATTACTGTGCGAGATTTGACTTACNGGGGCCAGGGAACCCTGGTCACCGTCTCCTCA
>GJNZTB402GJXTU_1
GAAGTGCAGCTGGTGCAGTCTGGGGCTGAGGTGAAGAAGCCTGGGGCCTCAGTGAAGGTTTCCTGCAAGGCATCTGGATACACCTTCACCAGCTACTATATACACTGGGTGCGACAGGCCCCTGGACAAGGGCTTGAGTGGATGGGAGTAATCAACCCTACTGGTGGTAACACAAACTACGCACAGAAGTTCCAGGGCAGAGTCACCATGACCAGTGACACGTCCACGAGCACAGTCTACATGGAGCTGAGCAGCCTGACATCTGAGGACACGGCCGTCTATTACTGTGCGAGATTTGACTACNGGGGCCAGGGAACCCTGGTCACCGTCTCCTCA
>GJNZTB401DUVTV_1
GAAGTGCAGCTGGTGCAGTCTGGGGCTGAGGTGAAGAAGCCTGGGGCCTCAGTGAAGGTTTCCTGCAAGGCATCTGGATACACCTTCACCAGCTACTATATACACTGGGTGCGACAGGCCCCTGGACAAGGGCTTGAGTGGATGGGAGTAATCAACCCTACTGGTGGTAACACAAACTACGCACAGAAGTTCCAGGGCAGAGTCACCGATGACCAGTGACACGTCCACGAGCACAGTCTACATGGAGCTGAGCAGCCTGACATCTGAGGACACGGCCGTCTATTACTGTGCGAGATTTGACTACTGGGGCCAGGGAACCCTGGTCACCGTCTCCTCA
>GJNZTB401DJ778_1
GAAGTGCAGCTGGTGCAGTCTGGGGCTGAGGTGAAGAAGCCTGGGGCCTCAGTGAAGGTTTCCTGCAAGGCATCTGGATACACCTTCACCAGCTACTATATACACTGGGTGCGACAGGCCCCTGGACAAGGGCTTGAGTGGATGGGAGTAATCAACCCTACTGGTGGTAACACAAACTACGCACAGAAGTTCCAGGGCAGAGTCACCATGACCAGTGACACGTCCACGAGCACAGTCTACATGGAGCTGAGCAGCCTGACATCTGAGGACACGGCCGTCTATTACTGTGCGAGATTTGACTACTGGGCCAGGGAACCCTGGTCACCGTCTCCTCA
>GJNZTB402H6HLL_1
GAAGTGCAGCTGGTGCAGTCTGGGGCTGAGGTGAAGAAGCCTGGGGCCTCAGTGAAGGTTTCCTGCAAGGCATCTGGATACACCTTCACCAGCTACTATATACACTGGGTGCGACAGGCCCCCTGGACAAGGGCTTGAGTGGATGGGAGTAATCAACCCTACTGGTGGTAACACAAACTACGCACAGAAGTTCCAGGGCAGAGTCACCATGACCAGTGACACGTCCACGAGCACAGTCTACATGGAGCTGAGCAGCCTGACATCTGAGGACACGGCCGTCTATTACTGTGCGAGATTTGACTACTGGGGCCAGGGAACCCTGGTCACCGTCTCCTCA
>GJNZTB402I5F55_1
GAAGTGCAGCTGGTGCAGTCTGGGGCTGAGGTGAAGAAGCCTGGGGCCTCAGTGAAGGTTTCCTGCAAGGCATCTGGATACACCTTCACCAGCTACTATATACACTGGGTGCGACAGGCCCCTGGACAAGGGCTTGAGTGGATGGGAGTAATCAACCCTACTGGTGGTAACACAAACTACGCACAGAAGTTCCAGGGCAGAGTCACCATGACCAGTGACACGTCCACGAGCACAGTCTACATGGAGCTGAGCAGCCTGACATCTGAGGACACGGCCGTCTATTACTGTGCGAGATTTGACTACTGGGCCAGGGAACCCTGGTCACCGTCTCCTCA
>GJNZTB401BZ6R7_1
GAAGTGCAGCTGGTGCAGTCTGGGGCTGAGGTGAAGAAGCCTGGGGCCTCAGTGAAGGTTTCCTGCAAGGCATCTGGATACACCTTCACCAGCTACTATATACACTGGGTGCGACAGGCCCCTGGACAAGGGCTTGAGTGGATGGGAGTAATCAACCCTACTGGTGGTAACACAAAACTACGCACAGAAGTTCCAGGGCAGAGTCACCATGACCAGTGACACGTCCACGAGCACAGTCTACATGGAGCTGAGCAGCCTGACATCTGAGGACACGGCCGTCTATTACTGTGCGAGATTTGACTACTGGGCCAGGGAACCCTGGTCACCGTCTCCTCA
>GJNZTB401DO10G_1
GAAGTGCAGCTGGTGCAGTCTGGGGCTGAGGTGAAGAAGCCTGGGGCCTCAGTGAAGGTTTCCTGCAAGGCATCTGGATACACCTTCACCAGCTACTATATACACTGGGTGCGACAGGCCCCTGGACAAGGGCTTGAGTGGATGGGAGTAATCAACCCTACTGGTGGTAACACAAACTACGCACAGAAGTTCCAGGGCAGAGTCACCATGACCAGTGACACGTCCACGAGCACAGTCTACATGGAGCTGAGCAGCCTGACATCTGAGGACACGGCCGTCTATTACTGTGCGAGATTTGACTACGTGGGCCAGGGAACCCTGGTCACCGTCTCCTCA
>GJNZTB402I3JZF_1
GAAGTGCAGCTGGTGCAGTCTGGGGCTGAGGTGAAGAAGCCTGGGGCCTCAGTGAAGGTTTCCTGCAAGGCATCTGGATACACCTTCACCAGCTACTATATACACTGGGTGCGACAGGCCCCTGGACAAGGGCTTGAGTGGATGGGAGTAATCAACCCTACTGGTGGTAACACAAACTACGCACAGAAGTTCCAGGGCAGAGTCACCATGACCAGTGACACGTCCACGAGCACAGTCTACATGGAGCTGAGCAGCCTGACATCTGAGGACACGGCCGTCTATTACTGTGCGAGATTTGACTACTGGGCCAGGGAACCCTGGTCACCGTCTCCTCA
>GJNZTB401DWPH1_1
GAAGTGCAGCTGGTGCAGTCTGGGGCTGAGGTGAAGAAGCCTGGGGCCTCAGTGAAGGTTTCCTGCAAGGCATCTGGATACACCTTCACCAGCTACTATATACACTGGGTGCGACAGGCCCCTGGACAAGGGCTTGAGTGGATGGGAGTAATCAACCCTACTGGTGGTAACACAAACTACGCACAGAAGTTCCAGGGCAGAGTCACCATGACCAGTGACACGTCCACGAGCACAGTCTACATGGAGCTGAGCAGCCTGACATCTGAGGACACGGCCGTCTATTACTGTGCGAGATTTGACTACTGGGGCCAGGGAACCCTGGTCACCGTCTCCTCA
>GJNZTB401DXIZ9_1
GAAGTGCAGCTGGTGCAGTCTGGGGCTGAGGTGAAGAAGCCTGGGGCCTCAGTGAAGGTTTCCTGCAAGGCATCTGGATACACCTTCACCAGCTACTATATACACTGGGTGCGACAGGCCCCTGGACAAGGGCTTGAGTGGATGGGAGTAATCAACCCTACTGGTGGTAACACAAACTACGCACAGAAGTTCCAGGGCAGAGTCACCATGACCAGTGACACGTCCACGAGCACAGTCTACATGGAGCTGAGCAGCCTGACATCTGAGGACACGGCCGTCTATTACTGTGCGAGATTTGACTACTGGGGCCAGGGAACCCTGGTCACCGTCTCCTCA
>GJNZTB402F7ZSJ_1
GAAGTGCAGCTGGTGCAGTCTGGGGCTGAGGTGAAGAAGCCTGGGGCCTCAGTGAAGGTTTCCTGCAAGGCATCTGGATACACCTTCACCAGCTACTATATACACTGGGTGCGACAGGCCCCTGGACAAGGGCTTGAGTGGATGGGAGTAATCAACCCTACTGGTGGTAACACAAACTACGCACAGAAGTTCCAGGGCAGAGTCACCATGACCAGTGACACGTCCACGAGCACAGTCTACATGGAGCTGAGCAGCCTGACATCTGAGGACACGGCCGTCTATTACTGTGCGAGATTTGACTACTGGGGCCAGGGAACCCTGGTCACCGTCTCCTCA
>GJNZTB402HHLT2_1
GAAGTGCAGCTGGTGCAGTCTGGGGCTGAGGTGAAGAAGCCTGGGGCCTCAGTGAAGGTTTCCTGCAAGGCATCTGGATACACCTTCACCAGCTACTATATACACTGGGTGCGACAGGCCCCTGGACAAGGGCTTGAGTGGATGGGAGTAATCAACCCTACTGGTGGTAACACAAACGTACGCACAGAAGTTCCAGGGCAGAGTCACCATGACCAGTGACACGTCCACGAGCACAGTCTACATGGAGCTGAGCAGCCTGACATCTGAGGACACGGCCGTCTATTACTGTGCGAGATTTGACTACTGGGGCCAGGGAACCCTGGTCACCGTCTCCTCA
>GJNZTB401AUU1H_1
GAAGTGCAGCTGGTGCAGTCTGGGGCTGAGGTCGAAGAAGCCTGGGGCCTCAGTGAAGGTTTCCTGCAAGGCATCTGGATACACCTTCACCAGCTACTATATACACTGGGTGCGACAGGCCCCTGGACAAGGGCTTGAGTGGATGGGAGTAATCAACCCTACTGGTGGTAACACAAACTACGCACAGAAGTTCCAGGGCAGAGTCACCATGACCAGTGACACGTCCACGAGCACAGTCTACATGGAGCTGAGCAGCCGTGACATCTGAGGACACGGCCGTCTATTACTGTGCGAGATTTGACTACTGGGGCCAGGGAACCCTGGTCACCGTCTCCTCA
>GJNZTB401AUF3T_1
GAAGTGCAGCTGGTGCAGTCTGGGGCTGAGGTGAAGAAGCCTGGGGCCTCAGTGAAGGTTTCCTGCAAGGCATCTGGATACACCTTCACCAGCTACTATATACACTGGGTGCGACAGGCCCCTGGACAAGGGCTTGAGTGGATGGGAGTAATCAACCCTACTGGTGGTAACACAAACTACGCACAGAAGTTCCAGGGCAGAGTCACCATGACCAGTGACACGTCCACGAGCACAGTCTACATGGAGCTGAGCAGCCTGACATCTGAGGACACGGCCGTCTATTACTGTGCGAGATTTGACTACTGGGGCCAGGGAACCCTGGTCACCGTCTCCTCA
>GJNZTB401DIMLE_1
GAAGTGCAGCTGGTGCAGTCTGGGGCTGAGGTGAAGAAGCCTGGGGCCTCAGTGAAGGTTTCCTGCAAGGCATCTGGATACACCTTCACCAGCTACTATATACACTGGGTGCGACAGGCCCCTGGACAAGGGCTTGAGTGGATGGGAGTAATCAACCCTACTGGTGGTAACACAAACTACGCACAGAAGTTCCAGGGCAGAGTCACCATGACCAGTGACACGTCCACGAGCACAGTCTACATGGAGCTGAGCAGCCTGACATCTGAGGACACGGCCGTCTATTACTGTGCGAGATTTGACTACTGGGGCCAGGGAACCCTGGTCACCGTCTCCTCA
>GJNZTB401EWOKO_1
GAAGTGCAGCTGGTGCAGTCTGGGGCTGAGGTGAAGAAGCCTGGGGCCTCAGTGAAGGTTTCCTGCAAGGCATCTGGATACACCTTCACCAGCTACTATATACACTGGGTGCGACAGGCCCCTGGACAAGGGCTTGAGTGGATGGGAGTAATCAACCCTACTGGTGGTAACACAAACTACGCACAGAAGTTCCAGGGCAGAGTCACCATGACCAGTGACACGTCCACGAGCACAGTCTACATGGAGCTGAGCAGCCTGACATCTGAGGACACGGCCGTCTATTACTGTGCGAGATTTGACTACTGGGGCCAGGGAACCCTGGTCACCGTCTCCTCA
>GJNZTB402GOE2W_1
GAAGTGCAGCTGGTGCAGTCTGGGGCTGAGGTGAAGAAGCCTGGGGCCTCAGTGAAGGTTTCCTGCAAGGCATCTGGATACACCTTCACCAGCTACTATATACACTGGGTGCGACAGGCCCCTGGACAAGGGCTTGAGTGGATGGGAGTAATCAACCCTACTGGTGGTAACACAAACTACGCACAGAAGTTCCAGGGCAGAGTCACCATGACCAGTGACACGTCCACGAGCACAGTCTACATGGAGCTGAGCAGCCTGACATCTGAGGACACGGCCGTCTATTACTGTGCGAGATTTGACTACTGGGGCCAGGGAACCCTGGTCACCGTCTCCTCA
>GJNZTB402I7YVL_1
GAAGTGCAGCTGGTGCAGTCTGGGGCTGAGGTGAAGAAGCCTGGGGCCTCAGTGAAGGTTTCCTGCAAGGCATCTGGATACACCTTCACCAGCTACTATATACACTGGGTGCGACAGGCCCCTGGACAAGGGCTTGAGTGGATGGGAGTAATCAACCCTACTGGTGGTAACACAAACTACGCACAGAAGTTCCAGGGCAGAGTCACCATGACCAGTGACACGTCCACGAGCACAGTCTACATGGAGCTGAGCAGCCTGACATCTGAGGACACGGCCGTCTATTACTGTGCGAGATTTGACTACTGGGGCCAGGGAACCCTGGTCACCGTCTCCTCA
>GJNZTB401AI6L8_1
GAAGTGCAGCTGGTGCAGTCTGGGGCTGAGGTGAAGAAGCCTGGGGCCTCAGTGAAGGTTTCCTGCAAGGCATCTGGATACACCTTCACCAGCTACTATATACACTGGGTGCGACAGGCCCCTGGACAAGGGCTTGAGTGGATGGGGAGTAATCAACCCTACTGGTGGTAACACAAACTACGCACAGAAGTTCCAGGGCAGAGTCACCATGACCAGTGACACGTCCACGAGCACAGTCTACATGGAGCTGAGCAGCCTGACATCTGAGGACACGGCCGTCTATTACTGTGCGAGATTTGACTACTGGGGCCAGGGGAACCCTGGTCACCGTCTCCTCA
>GJNZTB401B3UBL_1
GAAGTGCAGCTGGTGCAGTCTGGGCTGAGGTGAAGAAGCCTGGGGCCTCAGTGAAGGTTTCCTGCAAGGCATCTGGATACACCTTCACCAGCTACTATATACACTGGGTGCGACAGGCCCCTGGACAAGGGCTTGAGTGGATGGGAGTAATCAACCCTACTGGTGGTAACACAAACTACGCACAGAAGTTCCAGGGCAGAGTCACCATGACCAGTGACACGTCCACGAGCACAGTCTACATGGAGCTGAGCAGCCTGACATCTGAGGACACGGCCGTCTATTACTGTGCGAGATTTGACTACTGGGGCCAGGGAACCCTGGTCACCGTCTCCTCA
>GJNZTB401AULTF_1
GAAGTGCAGCTGGTGCAGTCTGGGGCTGAGGTGAAGAAGCCTGGGGCCTCAGTGAAGGTTTCCTGCAAGGCATCTGGATACACCTTCACCAGCTACTATATACACTGGGTGCGACAGGCCCCTGGACAAGGGCTTGAGTGGATGGGAGTAATCAACCCTACTGGTGGTAACACAAACTACGCACAGAAGTTCCAGGGCAGAGTCACCATGACCAGTGACACGTCCACGAGCACAGTCTACATGGAGCTGAGCAGCCTGACATCTGAGGACACGGCCGTCTATTACTGTGCGAGATTTGACTACTGGGGCCAGGGAACCCTGGTCACCGTCTCCTCA
>GJNZTB401C6WUK_1
GAAGTGCAGCTGGTGCAGTCTGGGGCTGAGGTGAAGAAGCCTGGGGCCTCAGTGAAGGTTTCCTGCAAGGCATCTGGATACACCTTCACCAGCTACTATATACACTGGGTGCGACAGGCCCCTGGACAAGGGCTTGAGTGGATGGGAGTAATCAACCCTACTGGTGGTAACACAAAACTACGCACAGAAGTTCCAGGGCAGAGTCACCATGACCAGTGACACGTCCACGAGCACAGTCTACATGGAGCTGAGCAGCCTGACATCTGAGGACACGGCCGTCTATTACTGTGCGAGATTTGACTACTGGGGCCAGGGGAACCCTGGTCACCGTCTCCTCA
>GJNZTB401BI20W_1
GAAGTGCAGCTGGTGCAGTCTGGGGCTGAGGTGAAGAAGCCTGGGGCCTCAGTGAAGGTTTCCTGCAAGGCATCTGGATACACCTTCACCAGCTACTATATACACTGGGTGCGACAGGCCCCTGGACAAGGGCTTGAGTGGATGGGAGTAATCAACCCTACTGGCGGTAACACAAACTACGCACAGAAGTTCCAGGGCAGAGTCACCATGACCAGTGACACGTCCACGAGCACAGTCTACATGGAGCTGAGCAGCCTGACATCTGAGGACACGGCCGTCTATTACTGTGCGAGATTTGACTACTGGGGCCAGGGAACCCTGGTCACCGTCTCCTCA
>GJNZTB401EZEQU_1
GAAGTGCAGCTGGTGCAGTCTGGGGCTGAGGTGAAGAAGCCTGGGGCCTCAGTGAAGGTTTCCTGCAAGGCATCTGGATACACCTTCACCAGCTACTATATACACTGGGTGCGACAGGCCCCTGGACAAGGGCTTGAGTGGATGGGAGTAATCAACCCTACTGGTGGTAACACAAACTACGCACAGAAGTTCCAGGGCAGAGTCACCATGACCAGTGACACGTCCACGAGCACAGTCTACATGGAGCTGAGCAGCCTGACATCTGAGGACACGGCCGTCTATTACTGTGCGAGATTTGACTACTGGGGCCAGGGAACCCTGGTCACCGTCTCCTCA
>GJNZTB402JSBYB_1
GAAGTGCAGCTGGTGCAGTCTGGGGCTGAGGTGAAGAAGCCTGGGGCCTCAGTGAAGGTTTCCTGCAAGGCATCTGGATACACCTTCACCAGCTACTATATACACTGGGTGCGACAGGCCCCTGGACAAGGGCTTGAGTGGATGGGAGTAATCAACCCCTACTGGTGGTAACACAAACTACGCACAGAAGTTCCAGGGCAGAGTCACCATGACCAGTGACACGTCCACGAGCACAGTCTACATGGAGCTGAGCAGCCTGACATCTGAGGACACGGCCGTCTATTACTGTGCGAGATTTGACTACTGGGGCCAGGGAACCCTGGTCACCGTCTCCTCA
>GJNZTB402JGHNS_1
GAAGTGCAGCTGGTGCAGTCTGGGGCTGAGGTGAAGAAGCCTGGGGCCTCAGTGAAGGTTTCCTGCAAGGCATCTGGATACACCTTCACCAGCTACTATATACACTGGGTGCGACAGGCCCCTGGACAAGGGCTTGAGTGGATGGGAGTAATCAACCCCTACTGGTGGTAACACAAACTACGCACAGAAGTTCCAGGGCAGAGTCACCATGACCAGTGACACGTCCACGAGCACAGTCTACATGGAGCTGAGCAGCCTGACATCTGAGGACACGGCCGTCTATTACTGTGCGAGATTTGACTACTGGGGCCAGGGAACCCTGGTCACCGTCTCCTCA
>GJNZTB402HLKFO_1
GAAGTGCAGCTGGTGCAGTCTGGGGCTGAGGTGAAGAAGCCTGGGGCCTCAGTGAAGGTTTCCTGCAAGGCATCTGGATACACCTTCACCAGCTACTATATACACTGGGTGCGACAGGCCCCTGGACAAGGGCTTGAGTGGATGGGAGTAATCAACCCCTACTGGTGGTAACACAAACTACGCACAGAAGTTCCAGGGCAGAGTCACCATGACCAGTGACACGTCCACGAGCACAGTCTACATGGAGCTGAGCAGCCTGACATCTGAGGACACGGCCGTCTATTACTGTGCGAGATTTGACTACTGGGGCCAGGGAACCCTGGTCACCGTCTCCTCA
>GJNZTB402G34L4_1
GAAGTGCAGCTGGTGCAGTCTGGGGCTGAGGTGAAGAAGCCTGGGGCCTCAGTGAAGGTTTCCTGCAAGGCATCTGGATACACCTTCACCAGCTACTATATACACTGGGTGCGACAGGCCCCTGGACAAGGGCTTGAGTGGATGGGAGTAATCAACCCTACTGGTGGTAACACAAACTACGCACAGAAGTTCCAGGGCAGAGTCACCATGACCAGTGACACGTCCACGAGCACAGTCTACATGGAGCTGAGCAGCCTGACATCTGAGGACACGGCCGTCTATTACTGTGCGAGATTTGACTACTGGGGCCAGGGAACCCTGGTCACCGTCTCCTCA
>GJNZTB401BGSLL_1
GAAGTGCAGCTGGTGCAGTCTGGGGCTGAGGTGAAGAAGCCTGGGGCCTCAGTGAAGGTTTCCTGCAAGGCATCTGGATACACCTTCACCAGCTACTATATACACTGGGTGCGACAGGCCCCTGGACAAGGGCTTGAGTGGATGGGAGTAATCAACCCTACTGGTGGTAACACAAACTACGCACAGAAGTTCCAGGGCAGAGTCACCATGACCAGTGACACGTCCACGAGCACAGTCTACATGGAGCTGAGCAGCCTGACATCTGAGGACACGGCCGTCTATTACTGTGCGAGATTTGACTACTGGGGCCAGGGAACCCTGGTCACCGTCTCCTCA
>GJNZTB401DWO27_1
GAAGTGCAGCTGGTGCAGTCTGGGGCTGAGGTGAAGAAGCCTGGGGCCTCAGTGAAGGTTTCCTGCAAGGCATCTGGATACACCTTCACCAGCTACTATATACACTGGGTGCGACAGGCCCCTGGACAAGGGCTTGAGTGGATGGGAGTAATCAACCCTACTGGTGGTAACACAAACTACGCACAGAAGTTCCAGGGCAGAGTCACCATGACCAGTGACACGTCCACGAGCACAGTCTACATGGAGCTGAGCAGCCTGACATCTGAGGACACGGCCGTCTATTACTGTGCGAGATTTGACTACTGGGGCCAGGGAACCCTGGTCACCGTCTCCTCA
>GJNZTB401BH4DR_1
GAAGTGCAGCTGGTGCAGTCTGGGGCTGAGGTGAAGAAGCCTGGGGCCTCAGTGAAGGTTTCCTGCAAGGCATCTGGATACACCTTCACCAGCTACTATATACACTGGGTGCGACAGGCCCCTGGACAAGGGCTTGAGTGGATGGGAGTAATCAACCCTACTGGTGGTAACACAAACTACGCACAGAAGTTCCAGGGCAGAGTCACCATGACCAGTGACACGTCCACGAGCACAGTCTACATGGAGCTGAGCAGCCTGACATCTGAGGACACGGCCGTCTATTACTGTGCGAGATTTGACTACTGGGGCCAGGGAACCCTGGTCACCGTCTCCTCA
>GJNZTB402H0S5S_1
GAAGTGCAGCTGGTGCAGTCTGGGGCTGAGGTGAAGAAGCCTGGGGCCTCAGTGAAGGTTTCCTGCAAGGCATCTGGATACACCTTCACCAGCTACTATATACACTGGGTGCGACAGGCCCCTGGACAAGGGCTTGAGTGGATGGGAGTAATCAACCCTACTGGTGGTAACACAAACTACGCACAGAAGTTCCAGGGCAGAGTCACCATGACCAGTGACACGTCCACGAGCACAGTCTACATGGAGCTGAGCAGCCTGACATCTGAGGACACGGCCGTCTATTACTGTGCGAGATTTGACTACTGGGGCCAGGGAACCCTGGTCACCGTCTCCTCA
>GJNZTB402FJGGO_1
GAAGTGCAGCTGGTGCAGTCTGGGGCTGAGGTGAAGAAGCCTGGGGCCTCAGTGAAGGTTTCCTGCAAGGCATCTGGATACACCTTCACCAGCTACTATATACACTGGGTGCGACAGGCCCCTGGACAAGGGCTTGAGTGGATGGGAGTAATCAACCCTACTGGTGGTAACACAAACTACGCACAGAAGTTCCAGGGCAGAGTCACCATGACCAGTGACACGTCCACGAGCACAGTCTACATGGAGCTGAGCAGCCTGACATCTGAGGACACGGCCGTCTATTACTGTGCGAGATTTGACTACTGGGGCCAGGGAACCCTGGTCACCGTCTCCTCA
>GJNZTB401B6OTQ_1
GAAGTGCAGCTGGTGCAGTCTGGGGCTGAGGTGAAGAAGCCTGGGGCCTCAGTGAAGGTTTCCTGCAAGGCATCTGGATACACCTTCACCAGCTACTATATACACTGGGTGCGACAGGCCCCTGGACAAGGGCTTGAGTGGATGGGAGTAATCAACCCTACTGGTGGTAACACAAACTACGCACAGAAGTTCCAGGGCAGAGTCACCATGACCAGTGACACGTCCACGAGCACAGTCTACATGGAGCTGAGCAGCCTGACATCTGAGGACACGGCCGTCTATTACTGTGCGAGATTTGACTACTGGGGCCAGGGAACCCTGGTCACCGTCTCCTCA
>GJNZTB401DZ621_1
GAAGTGCAGCTGGTGCAGTCTGGGGCTGAGGTGAAGAAGCCTGGGGCCTCAGTGAAGGTTTCCTGCAAGGCATCTGGATACACCTTCACCAGCTACTATATACACTGGGTGCGACAGGCCCCTGGACAAGGGCTTGAGTGGATGGGAGTAATCAACCCTACTGGTGGTAACACAAACTACGCACAGAAGTTCCAGGGCAGAGTCACCATGACCAGTGACACGTCCACGAGCACAGTCTACATGGAGCTGAGCAGCCTGACATCTGAGGACACGGCCGTCTATTACTGTGCGAGATTTGACTACTGGGGCCAGGGAACCCTGGTCACCGTCTCCTCA
>GJNZTB401BEKIS_1
GAAGTGCAGCTGGTGCAGTCTGGGGCTGAGGTGAAGAAGCCTGGGGCCTCAGTGAAGGTTTCCTGCAAGGCATCTGGATACACCTTCACCAGCTACTATATACACTGGGTGCGACAGGCCCCTGGACAAGGGCTTGAGTGGATGGGAGTAATCAACCCTACTGGTGGTAACACAAACTACGCACAGAAGTTCCAGGGCAGAGTCACCATGACCAGTGACACGTCCACGAGCACAGTCTACATGGAGCTGAGCAGCCTGACATCTGAGGACACGGCCGTCTATTACTGTGCGAGATTTGACTACTGGGGCCAGGGAACCCTGGTCACCGTCTCCTCA
>GJNZTB402GPLM7_1
GAAGTGCAGCTGGTGCAGTCTGGGGCTGAGGTGAAGAAGCCTGGGGCCTCAGTGAAGGTTTCCTGCAAGGCATCTGGATACACCTTCACCAGCTACTATATACACTGGGTGCGATAGGCCCCTGGACAAGGGCTTGAGTGGATGGGAGTAATCAACCCTACTGGTGGTAACACAAACTACGCACAGAAGTTCCAGGGCAGAGTCACCATGACCAGTGACACGTCCACGAGCACAGTCTACATGGAGCTGAGCAGCCTGACATCTGAGGACACGGCCGTCTATTACTGTGCGAGATTTGACTACTGGGGCCAGGGAACCCTGGTCACCGTCTCCTCA
>GJNZTB401D093O_1
GAAGTGCAGCTGGTGCAGTCTGGGGCTGAGGTGAAGAAGCCTGGGGCCTCAGTGAAGGTTTCCTGCAAGGCATCTGGATACACCTTCACCAGCTACTATATACACTGGGTGCGACAGGCCCCTGGACAAGGGCTTGAGTGGATGGGAGTAATCAACCCTACTGGTGGTAACACAAACTACGCACAGAAGTTCCAGGGCAGAGTCACCATGACCAGTGACACGTCCACGAGCACAGTCTACATGGAGCTGAGCAGCCTGACATCTGAGGACACGGCCGTCTATTACTGTGCGAGATTTGACTACTGGGGCCAGGGAACCCTGGTCACCGTCTCCTCA
>GJNZTB402G3PB4_1
GAAGTGCAGCTGGTGCAGTCTGGGGCTGAGGTGAAGAAGCCTGGGGCCTCAGTGAAGGTTTCCTGCAAGGCATCTGGATACACCTTCACCAGCTACTATATACACTGGGTGTGACAGGCCCCTGGACAAGGGCTTGAGTGGATGGGAGTAATCAACCCTACTGGTGGTAACACAAACTACGCACAGAAGTTCCAGGGCAGAGTCACCATGACCAGTGACACGTCCACGAGCACAGTCTACATGGAGCTGAGCAGCCTGACATCTGAGGACACGGCCGTCTATTACTGTGCGAGATTTGACTACTGGGGCCAGGGAACCCTGGTCACCGTCTCCTCA
>GJNZTB401CBHGS_1
GAAGTGCAGCTGGTGCAGTCTGGGGCTGAGGTGAAGAAGCCTGGGGCCTCAGTGAAGGTTTCCTGCAAGGCATCTGGATACACCTTCACCAGCTACTATATACACTGGGTGCGACAGGCCCCTGGACAAGGGCTTGAGTGGATGGGAGTAATCAACCCTACTGGTGGTAACACAAACTACGCACAGAAGTTCCAGGGCAGAGTCACCATGACCAGTGACACGTCCACGAGCACAGTCTACATGGAGCTGAGCAGCCTGACATCTGAGGACACGGCCGTCTATTACTGTGCGAGATTTGACTACTGGGGCCAGGGAACCCTGGTCACCGTCTCCTCA
>GJNZTB402H7EAX_1
GAAGTGCAGCTGGTGCAGTCTGGGGCTGAGGTGAAGAAGCCTGGGGCCTCAGTGAAGGTTTCCTGCAAGGCATCTGGATACACCTTCACCAGCTACTATATACACTGGGTGCGACAGGCCCCTGGACAAGGGCTTGAGTGGATGGGAGTAATCAACCCTACTGGTGGTAACACAAACTACGCACAGAAGTTCCAGGGCAGAGTCACCATGACCAGTGACACGTCCACGAGCACAGTCTACATGGAGCTGAGCAGCCTGACATCTGAGGACACGGCCGTCTATTACTGTGCGAGATTTGACTACTGGGGCCAGGGAACCCTGGTCACCGTCTCCTCA
>GJNZTB401DUKX2_1
GAAGTGCAGCTGGTGCAGTCTGGGGCTGAGGTGAAGAAGCCTGGGGCCTCAGTGAAGGTTTCCTGCAAGGCATCTGGATACACCTTCACCAGCTACTATATACACTGGGTGCGACAGGCCCCTGGACAAGGGCTTGAGTGGATGGGAGTAATCAACCCTACTGGTGGTAACACAAACTACGCACAGAAGTTCCAGGGCAGAGTCACCATGACCAGTGACACGTCCACGAGCACAGTCTACATGGAGCTGAGCAGCCTGACATCTGAGGACACGGCCGTCTATTACTGTGCGAGATTTGACTACTGGGGCCAGGGAACCCTGGTCACCGTCTCCTCA
>GJNZTB401DJS2H_1
GAAGTGCAGCTGGTGCAGTCTGGGGCTGAGGTGAAGAAGCCTGGGGCCTCAGTGAAGGTTTCCTGCAAGGCATCTGGATACACCTTCACCAGCTACTATATACACTGGGTGCGACAGGCCCCTGGACAAGGGCTTGAGTGGATGGGAGTAATCAACCCTACTGGTGGTAACACAAACTACGCACAGAAGTTCCAGGGCAGAGTCACCATGACCAGTGACACGTCCACGAGCACAGTCTACATGGAGCTGAGCAGCCTGACATCTGAGGACACGGCCGTCTATTACTGTGCGAGATTTGACTACTGGGGCCAGGGAACCCTGGTCACCGTCTCCTCA
>GJNZTB401DX4LX_1
GAAGTGCAGCTGGTGCAGTCTGGGGCTGAGGTGAAGAAGCCTGGGGCCTCAGTGAAGGTTTCCTGCAAGGCATCTGGATACACCTTCACCAGCTACTATATACACTGGGTGCGACAGGCCCCTGGACAAGGGCTTGAGTGGATGGGAGTAATCAACCCTACTGGTGGTAACACAAACTACGCACAGAAGTTCCAGGGCAGAGTCACCATGACCAGTGACACGTCCACGAGCACAGTCTACATGGAGCTGAGCAGCCTGACATCTGAGGACACGGCCGTCTATTACTGTGCGAGATTTGACTACTGGGGCCAGGGAACCCTGGTCACCGTCTCCTCA
>GJNZTB401BYBC6_1
GAAGTGCAGCTGGTGCAGTCTGGGGCTGAGGTGAAGAAGCCTGGGGCCTCAGTGAAGGTTTCCTGCAAGGCATCTGGATACACCTTCACCAGCTACTATATACACTGGGTGCGACAGGCCCCTGGACAAGGGCTTGAGTGGATGGGAGTAATCAACCCTACTGGTGGTAACACAAACTACGCACAGAAGTTCCAGGGCAGAGTCACCATGACCAGTGACACGTCCACGAGCACAGTCTACATGGAGCTGAGCAGCCTGACATCTGAGGACACGGCCGTCTATTACTGTGCGAGATTTGACTACTGGGGCCAGGGAACCCTGGTCACCGTCTCCTCA
>GJNZTB401C3MV3_1
GAAGTGCAGCTGGTGCAGTCTGGGGCTGAGGTGAAGAAGCCTGGGGCCTCAGTGAAGGTTTCCTGCAAGGCATCTGGATACACCTTCACCAGCTACTATATACACTGGGTGCGACAGGCCCCTGGACAAGGGCTTGAGTGGATGGGAGTAATCAACCCTACTGGTGGTAACACAAACTACGCACAGAAGTTCCAGGGCAGAGTCACCATGACCAGTGACACGTCCACGAGCACAGTCTACATGGAGCTGAGCAGCCTGACATCTGAGGACACGGCCGTCTATTACTGTGCGAGATTTGGGACTACTGGGGCCAGGGAACCCTGGTCACCGTCTCCTCA
>GJNZTB402GUOG3_1
GAAGTGCAGCTGGTGCAGTCTGGGGCTGAGGTGAAGAAGCCTGGGGCCTCAGTGAAGGTTTCCTGCAAGGCATCTGGATACACCTTCACCAGCTACTATATACACTGGGTGCGACAGGCCCCTGGACAAGGGCTTGAGTGGATGGGAGTAATCAACCCTACTGGTGGTAACACAAACTACGCACAGAAGTTCCAGGGCAGAGTCACCATGACCAGTGACACGTCCACGAGCACAGTCTACATGGAGCTGAGCAGCCTGACATCTGAGGACACGGCCGTCTATTACTGTGCGAGATTTGACTACTGGGGCCAGGGAACCCTGGTCACCGTCTCCTCA
>GJNZTB402G55WX_1
GAAGTGCAGCTGGTGCAGTCTGGGGCTGAGGTGAAGAAGCCTGGGGCCTCAGTGAAGGTTTCCTGCAAGGCATCTGGATACACCTTCACCAGCTACTATATACACTGGGTGCGACAGGCCCCTGGACAAGGGCTTGAGTGGATGGGAGTAATCAACCCTACTGGTGGTAACACAAACTACGCACAGAAGTTCCAGGGCAGAGTCACCATGACCAGTGACACGTCCACGAGCACAGTCTACATGGAGCTGAGCAGCCTGACATCTGAGGACACGGCCGTCTATTACTGTGCGAGATTTGACTACTGGGGCCAGGGAACCCTGGTCACCGTCTCCTCA
>GJNZTB402HGI6D_1
GAAGTGCAGCTGGTGCAGTCTGGGGCTGAGGTGAAGAAGCCTGGGGCCTCAGTGAAGGTTTCCTGCAAGGCATCTGGATACACCTTCACCAGCTACTATATACACTGGGTGCGACAGGCCCCTGGACAAGGGCTTGAGTGGATGGGAGTAATCAACCCTACTGGTGGTAACACAAACTACGCACAGAAGTTCCAGGGCAGAGTCACCATGACCAGTGACACGTCCACGAGCACAGTCTACATGGAGCTGAGCAGCCTGACATCTGAGGACACGGCCGTCTATTACTGTGCGAGATTTGACTACTGGGGCCAGGGAACCCTGGTCACCGTCTCCTCA
>GJNZTB401AI0TO_1
GAAGTGCAGCTGGTGCAGTCTGGGGCTGAGGTGAAGAAGCCTGGGGCCTCAGTGAAGGTTTCCTGCAAGGCATCTGGATACACCTTCACCAGCTACTATATACACTGGGTGCGACAGGCCCCTGGACAAGGGCTTGAGTGGATGGGAGTAATCAACCCTACTGGTGGTAACACAAACTACGCACAGAAGTTCCAGGGCAGAGTCACCATGACCAGTGACACGTCCACGAGCACAGTCTACATGGAGCTGAGCAGCCTGACATCTGAGGACACGGCCGTCTATTACTGTGCGAGATTTGACTACTGGGGCCAGGGAACCCTGGTCACCGTCTCCTCA
>GJNZTB402GLMQF_1
GAAGTGCAGCTGGTGCAGTCTGGGGCTGAGGTGAAGAAGCCTGGGGCCTCAGTGAAGGTTTCCTGCAAGGCATCTGGATACACCTTCACCAGCTACTATATACACTGGGTGCGACAGGCCCCTGGACAAGGGCTTGAGTGGATGGGAGTAATCAACCCTACTGGTGGTAACACAAACTACGCACAGAAGTTCCAGGGCAGAGTCACCATGACCAGTGACACGTCCACGAGCACAGTCTACATGGAGCTGAGCAGCCTGACATCTGAGGACACGGCCGTCTATTACTGTGCGAGATTTGACTACTGGGGCCAGGGAACCCTGGTCACCGTCTCCTCA
>GJNZTB401AG27E_1
GAAGTGCAGCTGGTGCAGTCTGGGGCTGAGGTGAAGAAGCCTGGGGCCTCAGTGAAGGTTTCCTGCAAGGCATCTGGATACACCTTCACCAGCTACTATATACACTGGGTGCGACAGGCCCCTGGACAAGGGCTTGAGTGGATGGGAGTAATCAACCCTACTGGTGGTAACACAAACTACGCACAGAAGTTCCAGGGCAGAGTCACCATGACCAGTGACACGTCCACGAGCACAGTCTACATGGAGCTGAGCAGCCTGACATCTGAGGACACGGCCGTCTATTACTGTGCGAGATTTGACTACTGGGGCCAGGGAACCCTGGTCACCGTCTCCTCA
>GJNZTB401BH2YW_1
GAAGTGCAGCTGGTGCAGTCTGGGGCTGAGGTGAAGAAGCCTGGGGCCTCAGTGAAGGTTTCCTGCAAGGCATCTGGATACACCTTCACCAGCTACTATATACACTGGGTGCGACAGGCCCCTGGACAAGGGCTTGAGTGGATGGGAGTAATCAACCCTACTGGTGGTAACACAAACTACGCACAGAAGTTCCAGGGCAGAGTCACCATGACCAGTGACACGTCCACGAGCACAGTCTACATGGAGCTGAGCAGCCTGACATCTGAGGACACGGCCGTCTATTACTGTGCGAGATTTGACTACTGGGGCCAGGGAACCCTGGTCACCGTCTCCTCA
>GJNZTB401B97Y4_1
GAAGTGCAGCTGGTGCAGTCTGGGGCTGAGGTGAAGAAGCCTGGGGCCTCAGTGAAGGTTTCCTGCAAGGCATCTGGATACACCTTCACCAGCTACTATATACACTGGGTGCGACAGGCCCCTGGACAAGGGCTTGAGTGGATGGGAGTAATCAACCCTACTGGTGGTAACACAAACTACGCACAGAAGTTCCAGGGCAGAGTCACCATGACCAGTGACACGTCCACGAGCACAGTCTACATGGAGCTGAGCAGCCTGACATCTGAGGACACGGCCGTCTATTACTGTGCGAGATTTGACTACTGGGGCCAGGGAACCCTGGTCACCGTCTCCTCA
>GJNZTB401EPFA9_1
GAAGTGCAGCTGGTGCAGTCTGGGGCTGAGGTGAAGAAGCCTGGGGCCTCAGTGAAGGTTTCCTGCAAGGCATCTGGATACACCTTCACCAGCTACTATATACACTGGGTGCGACAGGCCCCTGGACAAGGGCTTGAGTGGATGGGAGTAATCAACCCTACTGGTGGTAACACAAACTACGCACAGAAGTTCCAGGGCAGAGTCACCATGACCAGTGACACGTCCACGAGCACAGTCTACATGGAGCTGAGCAGCCTGACATCTGAGGACACGGCCGTCTATTACTGTGCGAGATTTGACTACTGGGGCCAGGGAACCCTGGTCACCGTCTCCTCA
>GJNZTB401BX4IM_1
GAAGTGCAGCTGGTGCAGTCTGGGGCTGAGGTGAAGAAGCCTGGGGCCTCAGTGAAGGTTTCCTGCAAGGCATCTGGATACACCTTCACCAGCTACTATATACACTGGGTGCGACAGGCCCCTGGACAAGGGCTTGAGTGGATGGGAGTAATCAACCCTACTGGTGGTAACACAAACTACGCACAGAAGTTCCAGGGCAGAGTCACCATGACCAGTGACACGTCCACGAGCACAGTCTACATGGAGCTGAGCAGCCTGACATCTGAGGACACGGCCGTCTATTACTGTGCGAGATTTGACTACTGGGGCCAGGGAACCCTGGTCACCGTCTCCTCA
>GJNZTB401EVC2Z_1
GAAGTGCAGCTGGTGCAGTCTGGGGCTGAGGTGAAGAAGCCTGGGGCCTCAGTGAAGGTTTCCTGCAAGGCATCTGGATACACCTTCACCAGCTACTATATACACTGGGTGCGACAGGCCCCTGGACAAGGGCTTGAGTGGATGGGAGTAATCAACCCTACTGGTGGTAACACAAACTACGCACAGAAGTTCCAGGGCAGAGTCACCATGACCAGTGACACGTCCACGAGCACAGTCTACATGGAGCTGAGCAGCCTGACATCTGAGGACACGGCCGTCTATTACTGTGCGAGATTTGACTACTGGGGCCAGGGAACCCTGGTCACCGTCTCCTCA
>GJNZTB401DJ25W_1
GAAGTGCAGCTGGTGCAGTCTGGGGCTGAGGTGAAGAAGCCTGGGGCCTCAGTGAAGGTTTCCTGCAAGGCATCTGGATACACCTTCACCAGCTACTATATACACTGGGTGCGACAGGCCCCTGGACAAGGGCTTGAGTGGATGGGAGTAATCAACCCTACTGGTGGTAACACAAACTACGCACAGAAGTTCCAGGGCAGAGTCACCATGACCAGTGACACGTCCACGAGCACAGTCTACATGGAGCTGAGCAGCCTGACATCTGAGGACACGGCCGTCTATTACTGTGCGAGATTTGACTACTGGGGCCAGGGAACCCTGGTCACCGTCTCCTCA
>GJNZTB401BDAWR_1
GAAGTGCAGCTGGTGCAGTCTGGGGCTGAGGTGAAGAAGCCTGGGGCCTCAGTGAAGGTTTCCTGCAAGGCATCTGGATACACCTTCACCAGCTACTATATACACTGGGTGCGACAGGCCCCTGGACAAGGGCTTGAGTGGATGGGAGTAATCAACCCTACTGGTGGTAACACAAACTACGCACAGAAGTTCCAGGGCAGAGTCACCATGACCAGTGACACGTCCACGAGCACAGTCTACATGGAGCTGAGCAGCCTGACATCTGAGGACACGGCCGTCTATTACTGTGCGAGATTTGACTACTGGGGCCAGGGAACCCTGGTCACCGTCTCCTCA
>GJNZTB401DIVR1_1
GAAGTGCAGCTGGTGCAGTCTGGGGCTGAGGTGAAGAAGCCTGGGGCCTCAGTGAAGGTTTCCTGCAAGGCATCTGGATACACCTTCACCAGCTACTATATACACTGGGTGCGACAGGCCCCTGGACAAGGGCTTGAGTGGATGGGAGTAATCAACCCTACTGGTGGTAACACAAACTACGCACAGAAGTTCCAGGGCAGAGTCACCATGACCAGTGACACGTCCACGAGCACAGTCTACATGGAGCTGAGCAGCCTGACATCTGAGGACACGGCCGTCTATTACTGTGCGAGATTTGACTACTGGGGCCAGGGAACCCTGGTCACCGTCTCCTCA
>GJNZTB402I8HJ3_1
GAAGTGCAGCTGGTGCAGTCTGGGGCTGAGGTGAAGAAGCCTGGGGCCTCAGTGAAGGTTTCCTGCAAGGCATCTGGATACACCTTCACCAGCTACTATATACACTGGGTGCGACAGGCCCCTGGACAAGGGCTTGAGTGGATGGGAGTAATCAACCCTACTGGTGGTAACACAAACTACGCACAGAAGTTCCAGGGCAGAGTCACCATGACCAGTGACACGTCCACGAGCACAGTCTACATGGAGCTGAGCAGCCTGACATCTGAGGACACGGCCGTCTATTACTGTGCGAGATTTGACTACTGGGGCCAGGGAACCCTGGTCACCGTCTCCTCA
>GJNZTB402IL1X5_1
GAAGTGCAGCTGGTGCAGTCTGGGGCTGAGGTGAAGAAGCCTGGGGCCTCAGTGAAGGTTTCCTGCAAGGCATCTGGATACACCTTCACCAGCTACTATATACACTGGGTGCGACAGGCCCCTGGACAAGGGCTTGAGTGGATGGGAGTAATCAACCCTACTGGTGGTAACACAAACTACGCACAGAAGTTCCAGGGCAGAGTCACCATGACCAGTGACACGTCCACGAGCACAGTCTACATGGAGCTGAGCAGCCTGACATCTGAGGACACGGCCGTCTATTACTGTGCGAGATTTGACTACTGGGGCCAGGGAACCCTGGTCACCGTCTCCTCA
>GJNZTB402HFPD8_1
GAAGTGCAGCTGGTGCAGTCTGGGGCTGAGGTGAAGAAGCCTGGGGCCTCAGTGAAGGTTTCCTGCAAGGCATCTGGATACACCTTCACCAGCTACTATATACACTGGGTGCGACAGGCCCCTGGACAAGGGCTTGAGTGGATGGGAGTAATCAACCCTACTGGTGGTAACACAAACTACGCACAGAAGTTCCAGGGCAGAGTCACCATGACCAGTGACACGTCCACGAGCACAGTCTACATGGAGCTGAGCAGCCTGACATCTGAGGACACGGCCGTCTATTACTGTGCGAGATTTGACTACTGGGGCCAGGGGAACCCTGGTCACCGTCTCCTCA
>GJNZTB402HNULZ_1
GAAGTGCAGCTGGTGCAGTCTGGGGCTGAGGTGAAGAAGCCTGGGGCCTCAGTGAAGGTTTCCTGCAAGGCATCTGGATACACCTTCACCAGCTACTATATACACTGGGTGCGACAGGCCCCTGGACAAGGGCTTGAGTGGATGGGAGTAATCAACCCTACTGGTGGTAACACAAACTACGCACAGAAGTTCCAGGGCAGAGTCACCATGACCAGTGACACGTCCACGAGCACAGTCTACATGGAGCTGAGCAGCCTGACATCTGAGGACACGGCCGTCTATTACTGTGCGAGATTTGACTACTGGGGCCAGGGAACCCTGGTCACCGTCTCCTCA
>GJNZTB401E3RVQ_1
GAAGTGCAGCTGGTGCAGTCTGGGGCTGAGGTGAAGAAGCCTGGGGCCTCAGTGAAGGTTTCCTGCAAGGCATCTGGATACACCTTCACCAGCTACTATATACACTGGGTGCGACAGGCCCCTGGACAAGGGCTTGAGTGGATGGGAGTAATCAACCCTACTGGTGGTAACACAAACTACGCACAGAAGTTCCAGGGCAGAGTCACCATGACCAGTGACACGTCCACGAGCACAGTCTACATGGAGCTGAGCAGCCTGACATCTGAGGACACGGCCGTCTATTACTGTGCGAGATTTGACTACTGGGGCCAGGGAACCCTGGTCACCGTCTCCTCA
>GJNZTB402HQQVL_1
GAAGTGCAGCTGGTGCAGTCTGGGGCTGAGGTGAAGAAGCCTGGGGCCTCAGTGAAGGTTTCCTGCAAGGCATCTGGATACACCTTCACCAGCTACTATATACACTGGGTGCGACAGGCCCCTGGACAAGGGCTTGAGTGGATGGGAGTAATCAACCCTACTGGTGGTAACACAAACTACGCACAGAAGTTCCAGGGCAGAGTCACCATGACCAGTGACACGTCCACGAGCACAGTCTACATGGAGCTGAGCAGCCTGACATCTGAGGACACGGCCGTCTATTACTGTGCGAGATTTGACTACTGGGGCCAGGGAACCCTGGTCACCGTCTCCTCA
>GJNZTB402JD6VA_1
GAAGTGCAGCTGGTGCAGTCTGGGGCTGAGGTGAAGAAGCCTGGGGCCTCAGTGAAGGTTTCCTGCAAGGCATCTGGATACACCTTCACCAGCTACTATATACACTGGGTGCGACAGGCCCCTGGACAAGGGCTTGAGTGGATGGGAGTAATCAACCCTACTGGTGGTAACACAAACTACGCACAGAAGTTCCAGGGCAGAGTCACCATGACCAGTGACACGTCCACGAGCACAGTCTACATGGAGCTGAGCAGCCTGACATCTGAGGACACGGCCGTCTATTACTGTGCGAGATTTGACTACTGGGGCCAGGGAACCCTGGTCACCGTCTCCTCA
>GJNZTB402GDL9Y_1
GAAGTGCAGCTGGTGCAGTCTGGGGCTGAGGTGAAGAAGCCTGGGGCCTCAGTGAAGGTTTCCTGCAAGGCATCTGGATACACCTTCACCAGCTACTATATACACTGGGTGCGACAGGCCCCTGGACAAGGGCTTGAGTGGATGGGAGTAATCAACCCTACTGGTGGTAACACAAACTACGCACAGAAGTTCCAGGGCAGAGTCACCATGACCAGTGACACGTCCACGAGCACAGTCTACATGGAGCTGAGCAGCCTGACATCTGAGGACACGGCCGTCTATTACTGTGCGAGATTTGACTACTGGGGCCAGGGAACCCTGGTCACCGTCTCCTCA
>GJNZTB402FK0YD_1
GAAGTGCAGCTGGTGCAGTCTGGGGCTGAGGTGAAGAAGCCTGGGGCCTCAGTGAAGGTTTCCTGCAAGGCATCTGGATACACCTTCACCAGCTACTATATACACTGGGTGCGACAGGCCCCTGGACAAGGGCTTGAGTGGATGGGAGTAATCAACCCTACTGGTGGTAACACAAACTACGCACAGAAGTTCCAGGGCAGAGTCACCATGACCAGTGACACGTCCACGAGCACAGTCTACATGGAGCTGAGCAGCCTGACATCTGAGGACACGGCCGTCTATTACTGTGCGAGATTTGACTACTGGGGCCAGGGAACCCTGGTCACCGTCTCCTCA
>GJNZTB401B2AG2_1
GAAGTGCAGCTGGTGCAGTCTGGGGCTGAGGTGAAGAAGCCTGGGGCCTCAGTGAAGGTTTCCTGCAAGGCATCTGGATACACCTTCACCAGCTACTATATACACTGGGTGCGACAGGCCCCTGGACAAGGGCTTGAGTGGATGGGAGTAATCAACCCTACTGGTGGTAACACAAACTACGCACAGAAGTTCCAGGGCAGAGTCACCATGACCAGTGACACGTCCACGAGCACAGTCTACATGGAGCTGAGCAGCCTGACATCTGAGGACACGGCCGTCTATTACTGTGCGAGATTTGACTACTGGGGCCAGGGAACCCTGGTCACCGTCTCCTCA
>GJNZTB401BI1MD_1
GAAGTGCAGCTGGTGCAGTCTGGGGCTGAGGTGAAGAAGCCTGGGGCCTCAGTGAAGGTTTCCTGCAAGGCATCTGGATACACCTTCACCAGCTACTATATACACTGGGTGCGACAGGCCCCTGGACAAGGGCTTGAGTGGATGGGAGTAATCAACCCTACTGGTGGTAACACAAACTACGCACAGAAGTTCCAGGGCAGAGTCACCATGACCAGTGACACGTCCACGAGCACAGTCTACATGGAGCTGAGCAGCCTGACATCTGAGGACACGGCCGTCTATTACTGTGCGAGATTTGACTACTGGGGCCAGGGAACCCTGGTCACCGTCTCCTCA
>GJNZTB401B87N0_1
GAAGTGCAGCTGGTGCAGTCTGGGGCTGAGGTGAAGAAGCCTGGGGCCTCAGTGAAGGTTTCCTGCAAGGCATCTGGATACACCTTCACCAGCTACTATATACACTGGGTGCGACAGGCCCCTGGACAAGGGCTTGAGTGGATGGGAGTAATCAACCCTACTGGTGGTAACACAAACTACGCACAGAAGTTCCAGGGCAGAGTCACCATGACCAGTGACACGTCCACGAGCACAGTCTACATGGAGCTGAGCAGCCTGACATCTGAGGACACGGCCGTCTATTACTGTGCGAGATTTGACTACTGGGGCCAGGGAACCCTGGTCACCGTCTCCTCA
>GJNZTB402FJWCS_1
GAAGTGCAGCTGGTGCAGTCTGGGGCTGAGGTGAAGAAGCCTGGGGCCTCAGTGAAGGTTTCCTGCAAGGCATCTGGATACACCTTCACCAGCTACTATATACACTGGGTGCGACAGGCCCCTGGACAAGGGCTTGAGTGGATGGGAGTAATCAACCCTACTGGTGGTAACACAAACTACGCACAGAAGTTCCAGGGCAGAGTCACCATGACCAGTGACACGTCCACGAGCACAGTCTACATGGAGCTGAGCAGCCTGACATCTGAGGACACGGCCGTCTATTACTGTGCGAGATTTGACTACTGGGGCCAGGGAACCCTGGTCACCGTCTCCTCA
>GJNZTB401ETJ1E_1
GAAGTGCAGCTGGTGCAGTCTGGGGCTGAGGTGAAGAAGCCTGGGGCCTCAGTGAAGGTTTCCTGCAAGGCATCTGGATACACCTTCACCAGCTACTATATACACTGGGTGCGACAGGCCCCTGGACAAGGGCTTGAGTGGATGGGAGTAATCAACCCTACTGGTGGTAACACAAACTACGCACAGAAGTTCCAGGGCAGAGTCACCATGACCAGTGACACGTCCACGAGCACAGTCTACATGGAGCTGAGCAGCCTGACATCTGAGGACACGGCCGTCTATTACTGTGCGAGATTTGACTACTGGGGCCAGGGAACCCTGGTCACCGTCTCCTCA
>GJNZTB401EKWZX_1
GAAGTGCAGCTGGTGCAGTCTGGGGCTGAGGTGAAGAAGCCTGGGGCCTCAGTGAAGGTTTCCTGCAAGGCATCTGGATACACCTTCACCAGCTACTATATACACTGGGTGCGACAGGCCCCTGGACAAGGGCTTGAGTGGATGGGAGTAATCAACCCTACTGGTGGTAACACAAACTACGCACAGAAGTTCCAGGGCAGAGTCACCATGACCAGTGACACGTCCACGAGCACAGTCTACATGGAGCTGAGCAGCCTGACATCTGAGGACACGGCCGTCTATTACTGTGCGAGATTTGACTACTGGGGCCAGGGAACCCTGGTCACCGTCTCCTCA
>GJNZTB402H3AOT_1
GAAGTGCAGCTGGTGCAGTCTGGGGCTGAGGTGAAGAAGCCTGGGGCCTCAGTGAAGGTTTCCTGCAAGGCATCTGGATACACCTTCACCAGCTACTATATACACTGGGTGCGACAGGCCCCTGGACAAGGGCTTGAGTGGATGGGAGTAATCAACCCTACTGGTGGTAACACAAACTACGCACAGAAGTTCCAGGGCAGAGTCACCATGACCAGTGACACGTCCACGAGCACAGTCTACATGGAGCTGAGCAGCCTGACATCTGAGGACACGGCCGTCTATTACTGTGCGAGATTTGACTACTGGGGCCAGGGAACCCTGGTCACCGTCTCCTCA
>GJNZTB401D5WNO_1
GAAGTGCAGCTGGTGCAGTCTGGGGCTGAGGTGAAGAAGCCTGGGGCCTCAGTGAAGGTTTCCTGCAAGGCATCTGGATACACCTTCACCAGCTACTATATACACTGGGTGCGACAGGCCCCTGGACAAGGGCTTGAGTGGATGGGAGTAATCAACCCTACTGGTGGTAACACAAACTACGCACAGAAGTTCCAGGGCAGAGTCACCATGACCAGTGACACGTCCACGAGCACAGTCTACATGGAGCTGAGCAGCCTGACATCTGAGGACACGGCCGTCTATTACTGTGCGAGATTTGACTACTGGGGCCAGGGAACCCTGGTCACCGTCTCCTCA
>GJNZTB401BTUNT_1
GAAGTGCAGCTGGTGCAGTCTGGGGCTGAGGTGAAGAAGCCTGGGGCCTCAGTGAAGGTTTCCTGCAAGGCATCTGGGATACACCTTCACCAGCTACTATATACACTGGGTGCGACAGGCCCCTGGACAAGGGCTTGAGTGGATGGGAGTAATCAACCCTACTGGTGGTAACACAAACTACGCACAGAAGTTCCAGGGCAGAGTCACCATGACCAGTGACACGTCCACGAGCACAGTCTACATGGAGCTGAGCAGCCTGACATCTGAGGACACGGCCGTCTATTACTGTGCGAGATTTGACTACTGGGGCCAGGGAACCCTGGTCACCGTCTCCTCA
>GJNZTB402HUVTQ_1
GAAGTGCAGCTGGTGCAGTCTGGGGCTGAGGTGAAGAAGCCTGGGGCCTCAGTGAAGGTTTCCTGCAAGGCATCTGGATACACCTTCACCAGCTACTATATACACTGGGTGCGACAGGCCCCTGGACAAGGGCTTGAGTGGATGGGAGTAATCAACCCTACTGGTGGTAACACAAACTACGCACAGAAGTTCCAGGGCAGAGTCACCATGACCAGTGACACGTCCACGAGCACAGTCTACATGGAGCTGAGCAGCCTGACATCTGAGGACACGGCCGTCTATTACTGTGCGAGATTTGACTACTGGGGCCAGGGAACCCTGGTCACCGTCTCCTCA
>GJNZTB401AJWM0_1
GAAGTGCAGCTGGTGCAGTCTGGGGCTGAGGTGAAGAAGCCTGGGGCCTCAGTGAAGGTTTCCTGCAAGGCATCTGGATACACCTTCACCAGCTACTATATACACTGGGTGCGACAGGCCCCTGGACAAGGGCTTGAGTGGATGGGAGTAATCAACCCTACTGGTGGTAACACAAACTACGCACAGAAGTTCCAGGGCAGAGTCACCATGACCAGTGACACGTCCACGAGCACAGTCTACATGGAGCTGAGCAGCCTGACATCTGAGGACACGGCCGTCTATTACTGTGCGAGATTTGACTACTGGGGCCAGGGAACCCTGGTCACCGTCTCCTCA
>GJNZTB401CE4BK_1
GAAGTGCAGCTGGTGCAGTCTGGGGCTGAGGTGAAGAAGCCTGGGGCCTCAGTGAAGGTTTCCTGCAAGGCATCTGGATACACCTTCACCAGCTACTATATACACTGGGTGCGACAGGCCCCTGGACAAGGGCTTGAGTGGATGGGAGTAATCAACCCTACTGGTGGTAACACAAACTACGCACAGAAGTTCCAGGGCAGAGTCACCATGACCAGTGACACGTCCACGAGCACAGTCTACATGGAGCTGAGCAGCCTGACATCTGAGGACACGGCCGTCTATTACTGTGCGAGATTTGACTACTGGGGCCAGGGAACCCTGGTCACCGTCTCCTCA
>GJNZTB401DRRL0_1
GAAGTGCAGCTGGTGCAGTCTGGGGCTGAGGTGAAGAAGCCTGGGGCCTCAGTGAAGGTTTCCTGCAAGGCATCTGGATACACCTTCACCAGCTACTATATACACTGGGTGCGACAGGCCCCTGGACAAGGGCTTGAGTGGATGGGAGTAATCAACCCTACTGGTGGTAACACAAACTACGCACAGAAGTTCCAGGGCAGAGTCACCATGACCAGTGACACGTCCACGAGCACAGTCTACATGGAGCTGAGCAGCCTGACATCTGAGGACACGGCCGTCTATTACTGTGCGAGATTTGACTACTGGGGCCAGGGAACCCTGGTCACCGTCTCCTCA
>GJNZTB401CFYXN_1
GAAGTGCAGCTGGTGCAGTCTGGGGCTGAGGTGAAGAAGCCTGGGGCCTCAGTGAAGGTTTCCTGCAAGGCATCTGGATACACCTTCACCAGCTACTATATACACTGGGTGCGACAGGCCCCTGGACAAGGGCTTGAGTGGATGGGAGTAATCAACCCTACTGGTGGTAACACAAACTACGCACAGAAGTTCCAGGGCAGAGTCACCATGACCAGTGACACGTCCACGAGCACAGTCTACATGGAGCTGAGCAGCCTGACATCTGAGGACACGGCCGTCTATTACTGTGCGAGATTTGACTACTGGGGCCAGGGAACCCTGGTCACCGTCTCCTCA
>GJNZTB401BMD3G_1
GAAGTGCAGCTGGTGCAGTCTGGGGCTGAGGTGAAGAAGCCTGGGGCCTCAGTGAAGGTTTCCTGCAAGGCATCTGGATACACCTTCACCAGCTACTATATACACTGGGTGCGACAGGCCCCTGGACAAGGGCTTGAGTGGATGGGAGTAATCAACCCTACTGGTGGTAACACAAACTACGCACAGAAGTTCCAGGGCAGAGTCACCATGACCAGTGACACGTCCACGAGCACAGTCTACATGGAGCTGAGCAGCCTGACATCTGAGGACACGGCCGTCTATTACTGTGCGAGATTTGACTACTGGGGCCAGGGAACCCTGGTCACCGTCTCCTCA
>GJNZTB401CRBA6_1
GAAGTGCAGCTGGTGCAGTCTGGGGCTGAGGTGAAGAAGCCTGGGGCCTCAGTGAAGGTTTCCTGCAAGGCATCTGGATACACCTTCACCAGCTACTATATACACTGGGTGCGACAGGCCCCTGGACAAGGGCTTGAGTGGATGGGAGTAATCAACCCTACTGGTGGTAACACAAACTACGCACAGAAGTTCCAGGGCAGAGTCACCATGACCAGTGACACGTCCACGAGCACAGTCTACATGGAGCTGAGCAGCCTGACATCTGAGGACACGGCCGTCTATTACTGTGCGAGATTTGACTACTGGGGCCAGGGAACCCTGGTCACCGTCTCCTCA
>GJNZTB402G6CAK_1
GAAGTGCAGCTGGTGCAGTCTGGGGCTGAGGTGAAGAAGCCTGGGGCCTCAGTGAAGGTTTCCTGCAAGGCATCTGGATACACCTTCACCAGCTACTATATACACTGGGTGCGACAGGCCCCTGGACAAGGGCTTGAGTGGATGGGAGTAATCAACCCTACTGGTGGTAACACAAACTACGCACAGAAGTTCCAGGGCAGAGTCACCATGACCAGTGACACGTCCACGAGCACAGTCTACATGGAGCTGAGCAGCCTGACATCTGAGGACACGGCCGTCTATTACTGTGCGAGATTTGACTACTGGGGCCAGGGAACCCTGGTCACCGTCTCCTCA
>GJNZTB402IJPGJ_1
GAAGTGCAGCTGGTGCAGTCTGGGGCTGAGGTGAAGAAGCCTGGGGCCTCAGTGAAGGTTTCCTGCAAGGCATCTGGATACACCTTCACCAGCTACTATATACACTGGGTGCGACAGGCCCCTGGACAAGGGCTTGAGTGGATGGGAGTAATCAACCCTACTGGTGGTAACACAAACTACGCACAGAAGTTCCAGGGCAGAGTCACCATGACCAGTGACACGTCCACGAGCACAGTCTACATGGAGCTGAGCAGCCTGACATCTGAGGACACGGCCGTCTATTACTGTGCGAGATTTGACTACTGGGGCCAGGGAACCCTGGTCACCGTCTCCTCA
>GJNZTB402GBQLU_1
GAAGTGCAGCTGGTGCAGTCTGGGGCTGAGGTGAAGAAGCCTGGGGCCTCAGTGAAGGTTTCCTGCAAGGCATCTGGATACACCTTCACCAGCTACTATATACACTGGGTGCGACAGGCCCCTGGACAAGGGCTTGAGTGGATGGGAGTAATCAACCCTACTGGTGGTAACACAAACTACGCACAGAAGTTCCAGGGCAGAGTCACCATGACCAGTGACACGTCCACGAGCACAGTCTACATGGAGCTGAGCAGCCTGACATCTGAGGACACGGCCGTCTATTACTGTGCGAGATTTGACTACTGGGGCCAGGGAACCCTGGTCACCGTCTCCTCA
>GJNZTB401E049L_1
GAAGTGCAGCTGGTGCAGTCTGGGGCTGAGGTGAAGAAGCCTGGGGCCTCAGTGAAGGTTTCCTGCAAGGCATCTGGATACACCTTCACCAGCTACTATATACACTGGGTGCGACAGGCCCCTGGACAAGGGCTTGAGTGGATGGGAGTAATCAACCCTACTGGTGGTAACACAAACTACGCACAGAAGTTCCAGGGCAGAGTCACCATGACCAGTGACACGTCCACGAGCACAGTCTACATGGAGCTGAGCAGCCTGACATCTGAGGACACGGCCGTCTATTACTGTGCGAGATTTGACTACTGGGGCCAGGGAACCCTGGTCACCGTCTCCTCA
>GJNZTB401CXOKM_1
GAAGTGCAGCTGGTGCAGTCTGGGGCTGAGGTGAAGAAGCCTGGGGCCTCAGTGAAGGTTTCCTGCAAGGCATCTGGATACACCTTCACCAGCTACTATATACACTGGGTGCGACAGGCCCCTGGACAAGGGCTTGAGTGGATGGGAGTAATCAACCCTACTGGTGGTAACACAAACTACGCACAGAAGTTCCAGGGCAGAGTCACCATGACCAGTGACACGTCCACGAGCACAGTCTACATGGAGCTGAGCAGCCTGACATCTGAGGACACGGCCGTCTATTACTGTGCGAGATTTGACTACTGGGGCCAGGGAACCCTGGTCACCGTCTCCTCA
>GJNZTB402IB6YY_1
GAAGTGCAGCTGGTGCAGTCTGGGGCTGAGGTGAAGAAGCCTGGGGCCTCAGTGAAGGTTTCCTGCAAGGCATCTGGATACACCTTCACCAGCTACTATATACACTGGGTGCGACAGGCCCCTGGACAAGGGCTTGAGTGGATGGGAGTAATCAACCCTACTGGTGGTAACACAAACTACGCACAGAAGTTCCAGGGCAGAGTCACCATGACCAGTGACACGTCCACGAGCACAGTCTACATGGAGCTGAGCAGCCTGACATCTGAGGACACGGCCGTCTATTACTGTGCGAGATTTGACTACTGGGGCCAGGGAACCCTGGTCACCGTCTCCTCA
>GJNZTB402HMXW4_1
GAAGTGCAGCTGGTGCAGTCTGGGGCTGAGGTGAAGAAGCCTGGGGCCTCAGTGAAGGTTTCCTGCAAGGCATCTGGATACACCTTCACCAGCTACTATATACACTGGGTGCGACAGGCCCCTGGACAAGGGCTTGAGTGGATGGGAGTAATCAACCCTACTGGTGGTAACACAAACTACGCACAGAAGTTCCAGGGCAGAGTCACCATGACCAGTGACACGTCCACGAGCACAGTCTACATGGAGCTGAGCAGCCTGACATCTGAGGACACGGCCGTCTATTACTGTGCGAGATTTGACTACTGGGGCCAGGGAACCCTGGTCACCGTCTCCTCA
>GJNZTB401D59ZW_1
GAAGTGCAGCTGGTGCAGTCTGGGGCTGAGGTGAAGAAGCCTGGGGCCTCAGTGAAGGTTTCCTGCAAGGCATCTGGGATACACCTTCACCAGCTACTATATACACTGGGTGCGACAGGCCCCTGGACAAGGGCTTGAGTGGATGGGAGTAATCAACCCTACTGGTGGTAACACAAACTACGCACAGAAGTTCCAGGGCAGAGTCACCATGACCAGTGACACGTCCACGAGCACAGTCTACATGGAGCTGAGCAGCCTGACATCTGAGGACACGGCCGTCTATTACTGTGCGAGATTTGACTACTGGGGCCAGGGAACCCTGGTCACCGTCTCCTCA
>GJNZTB402F549C_1
GAAGTGCAGCTGGTGCAGTCTGGGGCTGAGGTGAAGAAGCCTGGGGCCTCAGTGAAGGTTTCCTGCAAGGCATCTGGATACACCTTCACCAGCTACTATATACACTGGGTGCGACAGGCCCCTGGACAAGGGCTTGAGTGGATGGGAGTAATCAACCCTACTGGTGGTAACACAAACTACGCACAGAAGTTCCAGGGCAGAGTCACCATGACCAGTGACACGTCCACGAGCACAGTCTACATGGAGCTGAGCAGCCTGACATCTGAGGACACGGCCGTCTATTACTGTGCGAGATTTGACTACTGGGGCCAGGGAACCCTGGTCACCGTCTCCTCA
>GJNZTB402HJJ4T_1
GAAGTGCAGCTGGTGCAGTCTGGGGCTGAGGTGAAGAAGCCTGGGGCCTCAGTGAAGGTTTCCTGCAAGGCATCTGGGGATACGACCTTCACCAGCTACTATATACACTGGGTGCGACAGGCCCCTGGACAAGGGCTTGAGTGGATGGGAGTAATCAACCCTACTGGTGGTAACACAAACTACGCACAGAAGTTCCAGGGCAGAGTCACCATGACCAGTGACACGTCCACGAGCACAGTCTACATGGAGCTGAGCAGCCTGACATCTGAGGACACGGCCGTCTATTACTGTGCGAGATTTGACTACTGGGGCCAGGGAACCCTGGTCACCGTCTCCTCA
>GJNZTB402GHMDV_1
GAAGTGCAGCTGGTGCAGTCTGGGGCTGAGGTGAAGAAGCCTGGGGCCTCAGTGAAGGTTTCCTGCAAGGCATCTGGGATACGACCTTCACCAGCTACTATATACACTGGGTGCGACAGGCCCCTGGACAAGGGCTTGAGTGGATGGGAGTAATCAACCCTACTGGTGGTAACACAAACTACGCACAGAAGTTCCAGGGCAGAGTCACCATGACCAGTGACACGTCCACGAGCACAGTCTACATGGAGCTGAGCAGCCTGACATCTGAGGACACGGCCGTCTATTACTGTGCGAGATTTGACTACTGGGGCCAGGGAACCCTGGTCACCGTCTCCTCA
>GJNZTB402I8ZFT_1
GAAGTGCAGCTGGTGCAGTCTGGGGCTGAGGTGAAGAAGCCTGGGGCCTCAGTGAAGGTTTCCTGCAAGGCATCTGGGATACGACCTTCACCAGCTACTATATACACTGGGTGCGACAGGCCCCTGGACAAGGGCTTGAGTGGATGGGAGTAATCAACCCTACTGGTGGTAACACAAACTACGCACAGAAGTTCCAGGGCAGAGTCACCATGACCAGTGACACGTCCACGAGCACAGTCTACATGGAGCTGAGCAGCCTGACATCTGAGGACACGGCCGTCTATTACTGTGCGAGATTTGACTACTGGGGCCAGGGAACCCTGGTCACCGTCTCCTCA
>GJNZTB402IC7DW_1
GAAGTGCAGCTGGTGCAGTCTGGGGCTGAGGTGAAGAAGCCTGGGGCCTCAGTGAAGGTTTCCTGCAAGGCATCTGGATACACCTTCACCAGCTACTATATACACTGGGTGCGACAGGCCCCTGGACAAGGGCTTGAGTGGATGGGAGTAATCAACCCTACTGGTGGTAACACAAACTACGCACAGAAGTTCCAGGGCAGAGTCACCATGACCAGTGACACGTCCACGAGCACAGTCTACATGGAGCTGAGCAGCCTGACATCTGAGGACACGGCCGTCTATTACTGTGCGAGATTTGACTACTGGGGCCAGGGAACCCTGGTCACCGTCTCCTCA
>GJNZTB401CNHWN_1
GAAGTGCAGCTGGTGCAGTCTGGGGCTGAGGTGAAGGAGCCTGGGGCCTCAGTGAAGGTTTCCTGCAAGGCATCTGGGATACGACCTTCACCAGCTACTATATACACTGGGTGCGACAGGCCCCTGGACAAGGGCTTGAGTGGATGGGAGTAATCAACCCTACTGGTGGTAACACAAACTACGCACAGAAGTTCCAGGGCAGAGTCACCATGACCAGTGACACGTCCACGAGCACAGTCTACATGGAGCTGAGCAGCCTGACATCTGAGGACACGGCCGTCTATTACTGTGCGAGATTTGACTACTGGGGCCAGGGAACCCTGGTCACCGTCTCCTCA
>GJNZTB402J39QI_1
GAAGTGCAGCTGGTGCAGTCTGGGGCTGAGGTGAAGAAGCCTGGGGCCTCAGTGAAGGTTTCCTGCAAGGCATCTGGGATACGACCTTCACCAGCTACTATATACACTGGGTGCGACAGGCCCCTGGACAAGGGCTTGAGTGGATGGGAGTAATCAACCCTACTGGTGGTAACACAAACTACGCACAGAAGTTCCAGGGCAGAGTCACCATGACCAGTGACACGTCCACGAGCACAGTCTACATGGAGCTGAGCAGCCTGACATCTGAGGACACGGCCGTCTATTACTGTGCGAGATTTGACTACTGGGGCCAGGGAACCCTGGTCACCGTCTCCTCA
>GJNZTB401D1HPB_1
GAAGTGCAGCTGGTGCAGTCTGGGGCTGAGGTGAAGAAGCCTGGGGCCTCAGTGAAGGTTTCCTGCAAGGCATCTGGGATACACCTTCACCAGCTACTATATACACTGGGTGCGACAGGCCCCTGGACAAGGGCTTGAGTGGATGGGAGTAATCAACCCTACTGGTGGTAACACAAACTACGCACAGAAGTTCCAGGGCAGAGTCACCATGACCAGTGACACGTCCACGAGCACAGTCTACATGGAGCTGAGCAGCCTGACATCTGAGGACACGGCCGTCTATTACTGTGCGAGATTTGACTACTGGGGCCAGGGAACCCTGGTCACCGTCTCCTCA
>GJNZTB401DFFKB_1
GAAGTGCAGCTGGTGCAGTCTGGGGCTGAGGTGAAGAAGCCTGGGGCCTCAGTGAAGGTTTCCTGCAAGGCATCTGGGATACACCTTCACCAGCTACTATATACACTGGGTGCGACAGGCCCCTGGACAAGGGCTTGAGTGGATGGGAGTAATCAACCCTACTGGTGGTAACACAAACTACGCACAGAAGTTCCAGGGCAGAGTCACCATGACCAGTGACACGTCCACGAGCACAGTCTACATGGAGCTGAGCAGCCTGACATCTGAGGACACGGCCGTCTATTACTGTGCGAGATTTGACTACTGGGGCCAGGGAACCCTGGTCACCGTCTCCTCA
>GJNZTB402F9UAO_1
GAAGTGCAGCTGGTGCAGTCTGGGGCTGAGGTGAAGAAGCCTGGGGCCTCAGTGAAGGTTTCCTGCAAGGCATCTGGGATACACCTTCACCAGCTACTATATACACTGGGTGCGACAGGCCCCTGGACAAGGGCTTGAGTGGATGGGAGTAATCAACCCTACTGGTGGTAACACAAACTACGCACAGAAGTTCCAGGGCAGAGTCACCATGACCAGTGACACGTCCACGAGCACAGTCTACATGGAGCTGAGCAGCCTGACATCTGAGGACACGGCCGTCTATTACTGTGCGAGATTTGACTACTGGGGCCAGGGAACCCTGGTCACCGTCTCCTCA
>GJNZTB402JOTMP_1
GAAGTGCAGCTGGTGCAGTCTGGGGCTGAGGTGAAGAAGCCTGGGGCCTCAGTGAAGGTTTCCTGCAAGGCATCTGGATACACCTTCACCAGCTACTATATACACTGGGTGCGACAGGCCCCTGGACAAGGGCTTGAGTGGATGGGAGTAATCAACCCTACTGGTGGTAACACAAACTACGCACAGAAGTTCCAGGGCAGAGTCACCATGACCAGTGACACGTCCACGAGCACAGTCTACATGGAGCTGAGCAGCCTGACATCTGAGGACACGGCCGTCTATTACTGTGCGAGATTTGACTACTGGGGCCAGGGAACCCTGGTCACCGTCTCCTCA
>GJNZTB402H35ZY_1
GAAGTGCAGCTGGTGCAGTCTGGGGCTGAGGTGAAGAAGCCTGGGGCCTCAGTGAAGGTTTCCTGCAAGGCATCTGGATACACCTTCACCAGCTACTATATACACTGGGTGCGACAGGCCCCTGGACAAGGGCTTGAGTGGATGGGAGTAATCAACCCTACTGGTGGTAACACAAACTACGCACAGAAGTTCCAGGGCAGAGTCACCATGACCAGTGACACGTCCACGAGCACAGTCTACATGGAGCTGAGCAGCCTGACATCTGAGGACACGGCCGTCTATTACTGTGCGAGATTTGACTACTGGGGCCAGGGAACCCTGGTCACCGTCTCCTCA
>GJNZTB402GIX4B_1
GAAGTGCAGCTGGTGCAGTCTGGGGCTGAGGTGAAGAAGCCTGGGGCCTCAGTGAAGGTTTCCTGCAAGGCATCTGGATACACCTTCACCAGCTACTATATACACTGGGTGCGACAGGCCCCTGGACAAGGGCTTGAGTGGATGGGAGTAATCAACCCTACTGGTGGTAACACAAACTACGCACAGAAGTTCCAGGGCAGAGTCACCATGACCAGTGACACGTCCACGAGCACAGTCTACATGGAGCTGAGCAGCCTGACATCTGAGGACACGGCCGTCTATTACTGTGCGAGATTTGACTACTGGGGCCAGGGAACCCTGGTCACCGTCTCCTCA
>GJNZTB402FGWHE_1
GAAGTGCAGCTGGTGCAGTCTGGGGCTGAGGTGAAGAAGCCTGGGGCCTCAGTGAAGGTTTCCTGCAAGGCATCTGGATACACCTTCACCAGCTACTATATACACTGGGTGCGACAGGCCCCTGGACAAGGGCTTGAGTGGATGGGAGTAATCAACCCTACTGGTGGTAACACAAACTACGCACAGAAGTTCCAGGGCAGAGTCACCATGACCAGTGACACGTCCACGAGCACAGTCTACATGGAGCTGAGCAGCCTGACATCTGAGGACACGGCCGTCTATTACTGTGCGAGATTTGACTACTGGGGCCAGGGAACCCTGGTCACCGTCTCCTCA
>GJNZTB401CLMQI_1
GAAGTGCAGCTGGTGCAGTCTGGGGCTGAGGTGAAGAAGCCTGGGGCCTCAGTGAAGGTTTCCTGCAAGGCATCTGGATACACCTTCACCAGCTACTATATACACTGGGTGCGACAGGCCCCTGGACAAGGGCTTGAGTGGATGGGAGTAATCAACCCTACTGGTGGTAACACAAACTACGCACAGAAGTTCCAGGGCAGAGTCACCATGACCAGTGACACGTCCACGAGCACAGTCTACATGGAGCTGAGCAGCCTGACATCTGAGGACACGGCCGTCTATTACTGTGCGAGATTTGACTACTGGGCCAGGGAACCCTGGTCACCGTCTCCTCA
>GJNZTB401AGLBQ_1
GAAGTGCAGCTGGTGCAGTCTGGGGCTGAGGTGAAGAAGCCTGGGGCCTCAGTGAAGGTTTCCTGCAAGGCATCTGGATACACCTTCACCAGCTACTATATACACTGGGTGCGACAGGCCCCTGGACAAGGGCTTGAGTGGATGGGAGTAATCAACCCTACTGGTGGTAACACAAACTACGCACAGAAGTTCCAGGGCAGAGTCACCATGACCAGTGACACGTCCACGAGCACAGTCTACATGGAGCTGAGCAGCCTGACATCTGAGGACACGGCCGTCTATTACTGTGCGAGATTTGACTACTGGGGCCAGGGAACCCTGGTCACCGTCTCCTCA
>GJNZTB401CQKSE_1
GAAGTGCAGCTGGTGCAGTCTGGGGCTGAGGTGAAGAAGCCTGGGGCCTCAGTGAAGGTTTCCTGCAAGGCATCTGGATACACCTTCACCAGCTACTATATACACTGGGTGCGACAGGCCCCTGGACAAGGGCTTGAGTGGATGGGAGTAATCAACCCTACTGGTGGTAACACAAACTACGCACAGAAGTTCCAGGGCAGAGTCACCATGACCAGTGACACGTCCACGAGCACAGTCTACATGGAGCTGAGCAGCCTGACATCTGAGGACACGGCCGTCTATTACTGTGCGAGATTTGACTACTGGGGCCAGGGAACCCTGGTCACCGTCTCCTCA
>GJNZTB401BF9LH_1
GAAGTGCAGCTGGTGCAGTCTGGGGCTGAGGTGAAGAAGCCTGGGGCCTCAGTGAAGGTTTCCTGCAAGGCATCTGGATACACCTTCACCAGCTACTATATACACTGGGTGCGACAGGCCCCTGGACAAGGGCTTGAGTGGATGGGAGTAATCAACCCTACTGGTGGTAACACAAACTACGCACAGAAGTTCCAGGGCAGAGTCACCATGACCAGTGACACGTCCACGAGCACAGTCTACATGGAGCTGAGCAGCCTGACATCTGAGGACACGGCCGTCTATTACTGTGCGAGATTTGACTACTGGGGCCAGGGAACCCTGGTCACCGTCTCCTCA
>GJNZTB402FZ5DN_1
GAAGTGCAGCTGGTGCAGTCTGGGGCTGAGGTGAAGAAGCCTGGGGCCTCAGTGAAGGTTTCCTGCAAGGCATCTGGGGATACGACCTTCACCAGCTACTATATACACTGGGTGCGACAGGCCCCTGGACAAGGGCTTGAGTGGATGGGAGTAATCAACCCTACTGGTGGTAACACAAACTACGCACAGAAGTTCCAGGGCAGAGTCACCATGACCAGTGACACGTCCACGAGCACAGTCTACATGGAGCTGAGCAGCCTGACATCTGAGGACACGGCCGTCTATTACTGTGCGAGATTTGACTACTGGGGCCAGGGAACCCTGGTCACCGTCTCCTCA
>GJNZTB402FIGN0_1
GAAGTGCAGCTGGTGCAGTCTGGGGCTGAGGTGAAGAAGCCTGGGGCCTCAGTGAAGGTTTCCTGCAAGGCATCTGGATACACCTTCACCAGCTACTATATACACTGGGTGCGACAGGCCCCTGGACAAGGGCTTGAGTGGATGGGAGTAATCAACCCTACTGGTGGTAACACAAACTACGCACAGAAGTTCCAGGGCAGAGTCACCATGACCAGTGACACGTCCACGAGCACAGTCTACATGGAGCTGAGCAGCCTGACATCTGAGGACACGGCCGTCTATTACTGTGCGAGATTTGACTACTGGGGCCAGGGAACCCTGGTCACCGTCTCCTCA
>GJNZTB402GQJBU_1
GAAGTGCAGCTGGTGCAGTCTGGGGCTGAGGTGAAGAAGCCTGGGGCCTCAGTGAAGGTTTCCTGCAAGGCATCTGGATACACCTTCACCAGCTACTATATACACTGGGTGCGACAGGCCCCTGGACAAGGGCTTGAGTGGATGGGAGTAATCAACCCTACTGGTGGTAACACAAACTACGCACAGAAGTTCCAGGGCAGAGTCACCATGACCAGTGACACGTCCACGAGCACAGTCTACATGGAGCTGAGCAGCCTGACATCTGAGGACACGGCCGTCTATTACTGCGCGAGATTTGACTACTGGGGCCAGGGAACCCTGGTCACCGTCTCCTCA
>GJNZTB402GF6YI_1
GAAGTGCAGCTGGCGCAGTCTGGGGCTGAGGTGAAGAAGCCTGGGGCCTCAGTGAAGGTTTCCTGCAAGGCATCTGGATACACCTTCACCAGCTACTATATACACTGGGTGCGACAGGCCCCTGGACAAGGGCTTGAGTGGATGGGAGTAATCAACCCTACTGGTGGTAACACAAACTACGCACAGAAGTTCCAGGGCAGAGTCACCATGACCAGTGACACGTCCACGAGCACAGTCTACATGGAGCTGAGCAGCCTGACATCTGAGGACACGGCCGTCTATTACTGTGCGAGATTTGACTACTGGGGCCAGGGAACCCTGGTCACCGTCTCCTCA
>GJNZTB402IO378_1
GAAGTGCAGCTGGTGCAGTCTGGGGCTGAGGTGAAGAAGCCTGGGGCCTCAGTGAAGGTTTCCTGCAAGGCATCTGGATACACCTTCACCAGCTACTATATACACTGGGTGCGACAGGCCCCTGGACAAGGGCTTGAGTGGATGGGAGTAATCAACCCTACTGGTGGTAACACAAACTACGCACAGAAGTTCCAGGGCAGAGTCACCATGACCAGTGACACGTCCACGAGCACAGTCTACATGGAGCTGAGCAGCCTGACATCTGAGGACACGGCCGTCTATTACTGTGCGAGATTTGACTACTGGGGCCAGGGAACCCTGGTCACCGTCTCCTCA
>GJNZTB402GIFEY_1
GAAGTGCAGCTGGTGCAGTCTGGGGCTGAGGTGAAGAAGCCTGGGGCCTCAGTGAAGGTTTCCTGCAAGGCATCTGGATACACCTTCACCAGCTACTATATACACTGGGTGCGACAGGCCCCTGGACAAGGGCTTGAGTGGATGGGAGTAATCAACCCTACTGGTGGTAACACAAACTACGCACAGAAGTTCCAGGGCAGAGTCACCATGACCAGTGACACGTCCACGAGCACAGTCTACATGGAGCTGAGCAGCCTGACATCTGAGGACACGGCCGTCTATTACTGTGCGAGATTTGACTACTGGGGCCAGGGAACCCTGGTCACCGTCTCCTCA
>GJNZTB402I4BL2_1
GAAGTGCAGCTGGTGCAGTCTGGGGCTGAGGTGAAGAAGCCTGGGGCCTCAGTGAAGGTTTCCTGCAAGGCATCTGGATACACCTTCACCAGCTACTATATACACTGGGTGCGACAGGCCCCTGGACAAGGGCTTGAGTGGATGGGAGTAATCAACCCTACTGGTGGTAACACAAACTACGCACAGAAGTTCCAGGGCAGAGTCACCATGACCAGTGACACGTCCACGAGCACAGTCTACATGGAGCTGAGCAGCCTGACATCTGAGGACACGGCCGTCTATTACTGTGCGAGATTTGACTACTGGGGCCAGGGAACCCTGGTCACCGTCTCCTCA
>GJNZTB402FPJRD_1
GAAGTGCAGCTGGTGCAGTCTGGGGCTGAGGTGAAGAAGCCTGGGGCCTCAGTGAAGGTTTCCTGCAAGGCATCTGGATACACCTTCACCAGCTACTATATACACTGGGTGCGACAGGCCCCTGGACAAGGGCTTGAGTGGATGGGAGTAATCAACCCTACTGGTGGTAACACAAACTACGCACAGAAGTTCCAGGGCAGAGTCACCATGACCAGTGACACGTCCACGAGCACAGTCTACATGGAGCTGAGCAGCCTGACATCTGAGGACACGGCCGTCTATTACTGTGCGAGATTTGACTACTGGGGCCAGGGAACCCTGGTCACCGTCTCCTCA
>GJNZTB402JDWKR_1
GAAGTGCAGCTGGTGCAGTCTGGGGCTGAGGTGAAGAAGCCTGGGGCCTCAGTGAAGGTTTCCTGCAAGGCATCTGGATACACCTTCACCAGCTACTATATACACTGGGTGCGACAGGCCCCTGGACAAGGGCTTGAGTGGATGGGAGTAATCAACCCTACTGGTGGTAACACAAACTACGCACAGAAGTTCCAGGGCAGAGTCACCATGACCAGTGACACGTCCACGAGCACAGTCTACATGGAGCTGAGCAGCCTGACATCTGAGGACACGGCCGTCTATTACTGTGCGAGATTTGACTACTGGGGCCAGGGAACCCTGGTCACCGTCTCCTCA
>GJNZTB402JF64A_1
GAAGTGCAGCTGGTGCAGTCTGGGGCTGAGGTGAAGAAGCCTGGGGCCTCAGTGAAGGTTTCCTGCAAGGCATCTGGATACACCTTCACCAGCTACTATATACACTGGGTGCGACAGGCCCCTGGACAAGGGCTTGAGTGGATGGGAGTAATCAACCCTACTGGTGGTAACACAAACTACGCACAGAAGTTCCAGGGCAGAGTCACCATGACCAGTGACACGTCCACGAGCACAGTCTACATGGAGCTGAGCAGCCTGACATCTGAGGACACGGCCGTCTATTACTGTGCGAGATTTGACTACTGGGGCCAGGGAACCCTGGTCACCGTCTCCTCA
>GJNZTB402GS5AJ_1
GAAGTGCAGCTGGTGCAGTCTGGGGCTGAGGTGAAGAAGCCTGGGGCCTCAGTGAAGGTTTCCTGCAAGGCATCTGGATACACCTTCACCAGCTACTATATACACTGGGTGCGACAGGCCCCTGGACAAGGGCTTGAGTGGATGGGAGTAATCAACCCTACTGGTGGTAACACAAACTACGCACAGAAGTTCCAGGGCAGAGTCACCATGACCAGTGACACGTCCACGAGCACAGTCTACATGGAGCTGAGCAGCCTGACATCTGAGGACACGGCCGTCTATTACTGTGCGAGATTTGACTACTGGGGCCAGGGAACCCTGGTCACCGTCTCCTCA
>GJNZTB401BYDK1_1
GAAGTGCAGCTGGTGCAGTCTGGGGCTGAGGTGAAGAAGCCTGGGGCCTCAGTGAAGGTTTCCTGCAAGGCATCTGGATACACCTTCACCAGCTACTATATACACTGGGTGCGACAGGCCCCTGGACAAGGGCTTGAGTGGATGGGAGTAATCAACCCTACTGGTGGTAACACAAACTACGCACAGAAGTTCCAGGGCAGAGTCACCATGACCAGTGACACGTCCACGAGCACAGTCTACATGGAGCTGAGCAGCCTGACATCTGAGGACACGGCCGTCTATTACTGTGCGAGATTTGACTACTGGGGCCAGGGAACCCTGGTCACCGTCTCCTCA
>GJNZTB401EK2RO_1
GAAGTGCAGCTGGTGCAGTCTGGGGCTGAGGTGAAGAAGCCTGGGGCCTCAGTGAAGGTTTCCTGCAAGGCATCTGGATACACCTTCACCAGCTACTATATACACTGGGTGCGACAGGCCCCTGGACAAGGGCTTGAGTGGATGGGAGTAATCAACCCTACTGGTGGTAACACAAACTACGCACAGAAGTTCCAGGGCAGAGTCACCATGACCAGTGACACGTCCACGAGCACAGTCTACATGGAGCTGAGCAGCCTGACATCTGAGGACACGGCCGTCTATTACTGTGCGAGATTTGACTACTGGGGCCAGGGAACCCTGGTCACCGTCTCCTCA
>GJNZTB401DAIJW_1
GAAGTGCAGCTGGTGCAGTCTGGGGCTGAGGTGAAGAAGCCTGGGGCCTCAGTGAAGGTTTCCTGCAAGGCATCTGGATACACCTTCACCAGCTACTATATACACTGGGTGCGACAGGCCCCTGGACAAGGGCTTGAGTGGATGGGAGTAATCAACCCTACTGGTGGTAACACAAACTACGCACAGAAGTTCCAGGGCAGAGTCACCATGACCAGTGACACGTCCACGAGCACAGTCTACATGGAGCTGAGCAGCCTGACATCTGAGGACACGGCCGTCTATTACTGTGCGAGATTTGACTACTGGGGCCAGGGAACCCTGGTCACCGTCTCCTCA
>GJNZTB402GI6MB_1
GAAGTGCAGCTGGTGCAGTCTGGGGCTGAGGTGAAGAAGCCTGGGGCCTCAGTGAAGGTTTCCTGCAAGGCATCTGGATACACCTTCACCAGCTACTATATACACTGGGTGCGACAGGCCCCTGGACAAGGGCTTGAGTGGATGGGAGTAATCAACCCTACTGGTGGTAACACAAACTACGCACAGAAGTTCCAGGGCAGAGTCACCATGACCAGTGACACGTCCACGAGCACAGTCTACATGGAGCTGAGCAGCCTGACATCTGAGGACACGGCCGTCTATTACTGTGCGAGATTTGACTACTGGGGCCAGGGAACCCTGGTCACCGTCTCCTCA
>GJNZTB401BXK5W_1
GAAGTGCAGCTGGTGCAGTCTGGGGCTGAGGTGAAGAAGCCTGGGGCCTCAGTGAAGGTTTCCTGCAAGGCATCTGGATACACCTTCACCAGCTACTATATACACTGGGTGCGACAGGCCCCTGGACAAGGGCTTGAGTGGATGGGAGTAATCAACCCTACTGGTGGTAACACAAACTACGCACAGAAGTTCCAGGGCAGAGTCACCATGACCAGTGACACGTCCACGAGCACAGTCTACATGGAGCTGAGCAGCCTGACATCTGAGGACACGGCCGTCTATTACTGTGCGAGATTTGACTACTGGGGCCAGGGAACCCTGGTCACCGTCTCCTCA
>GJNZTB401D686G_1
GAAGTGCAGCTGGTGCAGTCTGGGGCTGAGGTGAAGAAGCCTGGGGCCTCAGTGAAGGTTTCCTGCAAGGCATCTGGATACACCTTCACCAGCTACTATATACACTGGGTGCGACAGGCCCCTGGACAAGGGCTTGAGTGGATGGGAGTAATCAACCCTACTGGTGGTAACACAAACTACGCACAGAAGTTCCAGGGCAGAGTCACCATGACCAGTGACACGTCCACGAGCACAGTCTACATGGAGCTGAGCAGCCTGACATCTGAGGACACGGCCGTCTATTACTGTGCGAGATTTGACTACTGGGGCCAGGGAACCCTGGTCACCGTCTCCTCA
>GJNZTB402FEOG1_1
GAAGTGCAGCTGGTGCAGTCTGGGGCTGAGGTGAAGAAGCCTGGGGCCTCAGTGAAGGTTTCCTGCAAGGCATCTGGATACACCTTCACCAGCTACTATATACACTGGGTGCGACAGGCCCCTGGACAAGGGCTTGAGTGGATGGGAGTAATCAACCCTACTGGTGGTAACACAAACTACGCACAGAAGTTCCAGGGCAGAGTCACCATGACCAGTGACACGTCCACGAGCACAGTCTACATGGAGCTGAGCAGCCTGACATCTGAGGACACGGCCGTCTATTACTGTGCGAGATTTGACTACTGGGGCCAGGGAACCCTGGTCACCGTCTCCTCA
>GJNZTB401EFVD3_1
GAAGTGCAGCTGGTGCAGTCTGGGGCTGAGGTGAAGAAGCCTGGGGCCTCAGTGAAGGTTTCCTGCAAGGCATCTGGATACACCTTCACCAGCTACTATATACACTGGGTGCGACAGGCCCCTGGACAAGGGCTTGAGTGGATGGGAGTAATCAACCCTACTGGTGGTAACACAAACTACGCACAGAAGTTCCAGGGCAGAGTCACCATGACCAGTGACACGTCCACGAGCACAGTCTACATGGAGCTGAGCAGCCTGACATCTGAGGACACGGCCGTCTATTACTGTGCGAGATTTGACTACTGGGGCCAGGGAACCCTGGTCACCGTCTCCTCA
>GJNZTB402HOIHD_1
GAAGTGCAGCTGGTGCAGTCTGGGGCTGAGGTGAAGAAGCCTGGGGCCTCAGTGAAGGTTTCCTGCAAGGCATCTGGGATACACCTTCACCAGCTACTATATACACTGGGTGCGACAGGCCCCTGGACAAGGGCTTGAGTGGATGGGAGTAATCAACCCTACTGGTGGTAACACAAACTACGCACAGAAGTTCCAGGGCAGAGTCACCATGACCAGTGACACGTCCACGAGCACAGTCTACATGGAGCTGAGCAGCCTGACATCTGAGGACACGGCCGTCTATTACTGTGCGAGATTTGACTACTGGGGCCAGGGAACCCTGGTCACCGTCTCCTCA
>GJNZTB401CIB8E_1
GAAGTGCAGCTGGTGCAGTCTGGGGCTGAGGTGAAGAAGCCTGGGGCCTCAGTGAAGGTTTCCTGCAAGGCATCTGGATACACCTTCACCAGCTACTATATACACTGGGTGCGACAGGCCCCTGGACAAGGGCTTGAGTGGATGGGAGTAATCAACCCTACTGGTGGTAACACAAACTACGCACAGAAGTTCCAGGGCAGAGTCACCATGACCAGTGACACGTCCACGAGCACAGTCTACATGGAGCTGAGCAGCCTGACATCTGAGGACACGGCCGTCTATTACTGTGCGAGATTTGACTACTGGGGCCAGGGAACCCTGGTCACCGTCTCCTCA
>GJNZTB402GFEM1_1
GAAGTGCAGCTGGTGCAGTCTGGGGCTGAGGTGAAGAAGCCTGGGGCCTCAGTGAAGGTTTCCTGCAAGGCATCTGGGATACACCTTCACCAGCTACTATATACACTGGGTGCGACAGGCCCCTGGACAAGGGCTTGAGTGGATGGGAGTAATCAACCCTACTGGTGGTAACACAAACTACGCACAGAAGTTCCAGGGCAGAGTCACCATGACCAGTGACACGTCCACGAGCACAGTCTACATGGAGCTGAGCAGCCTGACATCTGAGGACACGGCCGTCTATTACTGTGCGAGATTTGACTACTGGGGCCAGGGAACCCTGGTCACCGTCTCCTCA
>GJNZTB401ATYKR_1
GAAGTGCAGCTGGTGCAGTCTGGGGCTGAGGTGAAGAAGCCTGGGGCCTCAGTGAAGGTTTCCTGCAAGGCATCTGGATACACCTTCACCAGCTACTATATACACTGGGTGCGACAGGCCCCTGGACAAGGGCTTGAGTGGATGGGAGTAATCAACCCTACTGGTGGTAACACAAACTACGCACAGAAGTTCCAGGGCAGAGTCACCATGACCAGTGACACGTCCACGAGCACAGTCTACATGGAGCTGAGCAGCCTGACATCTGAGGACACGGCCGTCTATTACTGTGCGAGATTTGACTACTGGGGCCAGGGAACCCTGGTCACCGTCTCCTCA
>GJNZTB401E34JU_1
GAAGTGCAGCTGGTGCAGTCTGGGGCTGAGGTGAAGAAGCCTGGGGCCTCAGTGAAGGTTTCCTGCAAGGCATCTGGATACACCTTCACCAGCTACTATATACACTGGGTGCGACAGGCCCCTGGACAAGGGCTTGAGTGGATGGGAGTAATCAACCCTACTGGTGGTAACACAAACTACGCACAGAAGTTCCAGGGCAGAGTCACCATGACCAGTGACACGTCCACGAGCACAGTCTACATGGAGCTGAGCAGCCTGACATCTGAGGACACGGCCGTCTATTACTGTGCGAGATTTGACTACTGGGGCCAGGGAACCCTGGTCACCGTCTCCTCA
>GJNZTB401DHQMA_1
GAAGTGCAGCTGGTGCAGTCTGGGGCTGAGGTGAAGAAGCCTGGGGCCTCAGTGAAGGTTTCCTGCAAGGCATCTGGATACACCTTCACCAGCTACTATATACACTGGGTGCGACAGGCCCCTGGACAAGGGCTTGAGTGGATGGGAGTAATCAACCCTACTGGTGGTAACACAAACTACGCACAGAAGTTCCAGGGCAGAGTCACCATGACCAGTGACACGTCCACGAGCACAGTCTACATGGAGCTGAGCAGCCTGACATCTGAGGACACGGCCGTCTATTACTGTGCGAGATTTGACTACTGGGGCCAGGGAACCCTGGTCACCGTCTCCTCA
>GJNZTB401AYHGH_1
GAAGTGCAGCTGGTGCAGTCTGGGGCTGAGGTGAAGAAGCCTGGGGCCTCAGTGAAGGTTTCCTGCAAGGCATCTGGATACACCTTCACCAGCTACTATATACACTGGGTGCGACAGGCCCCTGGACAAGGGCTTGAGTGGATGGGAGTAATCAACCCTACTGGTGGTAACACAAACTACGCACAGAAGTTCCAGGGCAGAGTCACCATGACCAGTGACACGTCCACGAGCACAGTCTACATGGAGCTGAGCAGCCTGACATCTGAGGACACGGCCGTCTATTACTGTGCGAGATTTGACTACTGGGGCCAGGGAACCCTGGTCACCGTCTCCTCA
>GJNZTB402GBEB0_1
GAAGTGCAGCTGGTGCAGTCTGGGGCTGAGGTGAAGAAGCCTGGGGCCTCAGTGAAGGTTTCCTGCAAGGCATCTGGATACACCTTCACCAGCTACTATATACACTGGGTGCGACAGGCCCCTGGACAAGGGCTTGAGTGGATGGGAGTAATCAACCCTACTGGTGGTAACACAAACTACGCACAGAAGTTCCAGGGCAGAGTCACCATGACCAGTGACACGTCCACGAGCACAGTCTACATGGAGCTGAGCAGCCTGACATCTGAGGACACGGCCGTCTATTACTGTGCGAGACTTGACTACTGGGGCCAGGGAACCCTGGTCACCGTCTCCTCA
>GJNZTB401EFVL4_1
GAAGTGCAGCTGGTGCAGTCTGGGGCTGAGGTGAAGAAGCCTGGGGCCTCAGTGAAGGTTTCCTGCAAGGCATCTGGATACACCTTCACCAGCTACTATATACACTGGGTGCGACAGGCCCCTGGACAAGGGCTTGAGTGGATGGGAGTAATCAACCCTACTGGTGGTAACACAAACTACGCACAGAAGTTCCAGGGCAGAGTCACCATGACCAGTGACACGTCCACGAGCACAGTCTACATGGAGCTGAGCAGCCTGACATCTGAGGACACGGCCGTCTATTACTGTGCGAGATTTGACTACTGGGGCCAGGGAACCCTGGTCACCGTCTCCTCA
>GJNZTB401AI1JI_1
GAAGTGCAGCTGGTGCAGTCTGGGGCTGAGGTGAAGAAGCCTGGGGCCTCAGTGAAGGTTTCCTGCAAGGCATCTGGATACACCTTCACCAGCTACTATATACACTGGGTGCGACAGGCCCCTGGACAAGGGCTTGAGTGGATGGGAGTAATCAACCCTACTGGTGGTAACACAAACTACGCACAGAAGTTCCAGGGCAGAGTCACCATGACCAGTGACACGTCCACGAGCACAGTCTACATGGAGCTGAGCAGCCTGACATCTGAGGACACGGCCGTCTATTACTGTGCGAGATTTGACTACTGGGGCCAGGGAACCCTGGTCACCGTCTCCTCA
>GJNZTB402IE7BO_1
GAAGTGCAGCTGGTGCAGTCTGGGGCTGAGGTGGAGAAGCCTGGGGCCTCAGTGAAGGTTTCCTGCAAGGCATCTGGATACACCTTCACCAGCTACTATATACACTGGGTGCGACAGGCCCCTGGACAAGGGCTTGAGTGGATGGGAGTAATCAACCCTACTGGTGGTAACACAAACTACGCACAGAAGTTCCAGGGCAGAGTCACCATGACCAGTGACACGTCCACGAGCACAGTCTACATGGAGCTGAGCAGCCTGACATCTGAGGACACGGCCGTCTATTACTGTGCGAGATTTGACTACTGGGGCCAGGGAACCCTGGTCACCGTCTCCTCA
>GJNZTB402F7GJM_1
GAAGTGCAGCTGGTGCAGTCTGGGGCTGAGGTGAAGAAGCCTGGGGCCTCAGTGAAGGTTTCCTGCAAGGCATCTGGATACACCTTCACCAGCTACTATATACACTGGGTGCGACAGGCCCCTGGACAAGGGCTTGAGTGGATGGGAGTAATCAACCCTACTGGTGGTAACACAAACTACGCACAGAAGTTCCAGGGCAGAGTCACCATGACCAGTGACGCGTCCACGAGCACAGTCTACATGGAGCTGAGCAGCCTGACATCTGAGGACACGGCCGTCTATTACTGTGCGAGATTTGACTACTGGGGCCAGGGAACCCTGGTCACCGTCTCCTCA
>GJNZTB402HGNHU_1
GAAGTGCAGCTGGTGCAGTCTGGGGCTGAGGTGAAGAAGCCTGGGGCCTCAGTGAAGGTTTCCTGCAAGGCATCTGGATACACCTTCACCAGCTACTATATACACTGGGTGCGACAGGCCCCTGGACAAGGGCTTGAGTGGATGGGAGTAATCAACCCTACTGGTGGTAACACAAACTACGCACAGAAGTTCCAGGGCAGAGTCACCATGACCAGTGACACGTCCACGAGCACAGTCTACATGGAGCTGAGCAGCCTGACATCTGAGGACACGGCCGTCTATTACTGTGCGAGATTTGACTACTGGGGCCAGGGAACCCTGGTCACCGTCTCCTCA
>GJNZTB402IFHM4_1
GAAGTGCAGCTGGTGCAGTCTGGGGCTGAGGTGAAGAAGCCTGGGGCCTCAGTGAAGGTTTCCTGCAAGGCATCTGGATACACCTTCACCAGCTACTATATACACTGGGTGCGACAGGCCCCTGGACAAGGGCTTGAGTGGATGGGAGTAATCAACCCTACTGGTGGTAACACAAACTACGCACAGAAGTTCCAGGGCAGAGTCACCATGACCAGTGACACGTCCACGAGCACAGTCTACATGGAGCTGAGCAGCCTGACATCTGAGGACACGGCCGTCTATTACTGTGCGAGATTTGACTACTGGGGCCAGGGAACCCTGGTCACCGTCTCCTCA
>GJNZTB401CXJLG_1
GAAGTGCAGCTGGTGCAGTCTGGGGCTGAGGTGAAGAAGCCTGGGGCCTCAGTGAAGGTTTCCTGCAAGGCATCTGGATACACCTTCACCAGCTACTATATACACTGGGTGCGACAGGCCCCTGGACAAGGGCTTGAGTGGATGGGAGTAATCAACCCTACTGGTGGTAACACAAACTACGCACAGAAGTTCCAGGGCAGAGTCACCATGACCAGTGACACGTCCACGAGCACAGTCTACATGGAGCTGAGCAGCCTGACATCTGAGGACACGGCCGTCTATTACTGTGCGAGATTTGACTACTGGGGCCAGGGAACCCTGGTCACCGTCTCCTCA
>GJNZTB401EFMJM_1
GAAGTGCAGCTGGTGCAGTCTGGGGCTGAGGTGAAGAAGCCTGGGGCCTCAGTGAAGGTTTCCTGCAAGGCATCTGGATACACCTTCACCAGCTACTATATACACTGGGTGCGACAGGCCCCTGGACAAGGGCTTGAGTGGATGGGAGTAATCAACCCTACTGGTGGTAACACAAACTACGCACAGAAGTTCCAGGGCAGAGTCACCATGACCAGTGACACGTCCACGAGCACAGTCTACATGGAGCTGAGCAGCCTGACATCTGAGGACACGGCCGTCTATTACTGTGCGAGATTTGACTACTGGGGCCAGGGAACCCTGGTCACCGTCTCCTCA
>GJNZTB401DD4BZ_1
GAAGTGCAGCTGGTGCAGTCTGGGGCTGAGGTGAAGAAGCCTGGGGCCTCAGTGAAGGTTTCCTGCAAGGCATCTGGATACACCTTCACCAGCTACTATATACACTGGGTGCGACAGGCCCCTGGACAAGGGCTTGAGTGGATGGGAGTAATCAACCCTACTGGTGGTAACACAAACTACGCACAGAAGTTCCAGGGCAGAGTCACCATGACCAGTGACACGTCCACGAGCACAGTCTACATGGAGCTGAGCAGCCTGACATCTGAGGACACGGCCGTCTATTACTGTGCGAGATTTGACTACTGGGGCCAGGGAACCCTGGTCACCGTCTCCGTCA
>GJNZTB401BN5QA_1
GAAGTGCAGCTGGTGCAGTCTGGGGCTGAGGTGAAGAAGCCTGGGGCCTCAGTGAAGGTTTCCTGCAAGGCATCTGGATACACCTTCACCAGCTACTATATACACTGGGTGCGACAGGCCCCTGGACAAGGGCTTGAGTGGATGGGAGTAATCAACCCTACTGGTGGTAACACAAACTACGCACAGAAGTTCCAGGGCAGAGTCACCATGACCAGTGACACGTCCACGAGCACAGTCTACATGGAGCTGAGCAGCCTGACATCTGAGGACACGGCCGTCTATTACTGTGCGAGATTTGACTACTGGGGCCAGGGAACCCTGGTCACCGTCTCCTCA
>GJNZTB402H5NPR_1
GAAGTGCAGCTGGTGCAGTCTGGGGCTGAGGTGAAGAAGCCTGGGGCCTCAGTGAAGGTTTCCTGCAAGGCATCTGGATACACCTTCACCAGCTACTATATACACTGGGTGCGACAGGCCCCTGGACAAGGGCTTGAGTGGATGGGAGTAATCAACCCTACTGGTGGTAACACAAACTACGCACAGAAGTTCCAGGGCAGAGTCACCATGACCAGTGACACGTCCACGAGCACAGTCTACATGGAGCTGAGCAGCCTGACATCTGAGGACACGGCCGTCTATTACTGTGCGAGATTTGACTACTGGGGCCAGGGAACCCTGGTCACCGTCTCCTCA
>GJNZTB401CPZT0_1
GAAGTGCAGCTGGTGCAGTCTGGGGCTGAGGTGAAGAAGCCTGGGGCCTCAGTGAAGGTTTCCTGCAAGGCATCTGGATACACCTTCACCAGCTACTATATACACTGGGTGCGACAGGCCCCTGGACAAGGGCTTGAGTGGATGGGAGTAATCAACCCTACTGGTGGTAACACAAAACTACGCACAGAAGTTCCAGGGCAGAGTCACCATGACCAGTGACACGTCCACGAGCACAGTCTACATGGAGCTGAGCAGCCTGACATCTGAGGACACGGCCGTCTATTACTGTGCGAGATTTGACTACTGGGGCCAGGGAACCCTGGTCACCGTCTCCTCA
>GJNZTB402JIPW0_1
GAAGTGCAGCTGGTGCAGTCTGGGGCTGAGGTGAAGAAGCCTGGGGCCTCAGTGAAGGTTTCCTGCAAGGCATCTGGATACACCTTCACCAGCTACTATATACACTGGGTGCGACAGGCCCCTGGACAAGGGCTTGAGTGGATGGGAGTAATCAACCCTACTGGTGGTAACACAAACTACGCACAGAAGTTCCAGGGCAGAGTCACCATGACCAGTGACACGTCCACGAGCACAGTCTACATGGAGCTGAGCAGCCTGACATCTGAGGACACGGCCGTCTATTACTGTGCGAGATTTGACTACTGGGGCCAGGGAACCCTGGTCACCGTCTCCTCA
>GJNZTB402G2N2R_1
GAAGTGCAGCTGGTGCAGTCTGGGGCTGAGGTGAAGAAGCCTGGGGCCTCAGTGAAGGTTTCCTGCAAGGCATCTGGATACACCTTCACCAGCTACTATATACACTGGGTGCGACAGGCCCCTGGACAAGGGCTTGAGTGGATGGGAGTAATCAACCCTACTGGTGGTAACACAAACTACGCACAGAAGTTCCAGGGCAGAGTCACCATGACCAGTGACACGTCCACGAGCACAGTCTACATGGAGCTGAGCAGCCTGACATCTGAGGACACGGCCGTCTATTACTGTGCGAGATTTGACTACTGGGGCCAGGGAACCCTGGTCACCGTCTCCTCA
>GJNZTB402F2W8M_1
GAAGTGCAGCTGGTGCAGTCTGGGGCTGAGGTGAAGAAGCCTGGGGCCTCAGTGAAGGTTTCCTGCAAGGCATCTGGATACACCTTCACCAGCTACTATATACACTGGGTGCGACAGGCCCCTGGACAAGGGCTTGAGTGGATGGGAGTAATCAACCCTACTGGTGGTAACACAAACTACGCACAGAAGTTCCAGGGCAGAGTCACCATGACCAGTGACACGTCCACGAGCACAGTCTACATGGAGCTGAGCAGCCTGACATCTGAGGACACGGCCGTCTATTACTGTGCGAGATTTGACTACTGGGGCCAGGGAACCCTGGTCACCGTCTCCTCA
>GJNZTB402JEMXG_1
GAAGTGCAGCTGGTGCAGTCTGGGGCTGAGGTGAAGAAGCCTGGGGCCTCAGTGAAGGTTTCCTGCAAGGCATCTGGATACACCTTCACCAGCTACTATATACACTGGGTGCGACAGGCCCCTGGACAAGGGCTTGAGTGGATGGGAGTAATCAACCCTACTGGTGGTAACACAAACTACGCACAGAAGTTCCAGGGCAGAGTCACCATGACCAGTGACACGTCCACGAGCACAGTCTACATGGAGCTGAGCAGCCTGACATCTGAGGACACGGCCGTCTATTACTGTGCGAGATTTGACTACTGGGGCCAGGGAACCCTGGTCACCGTCTCCTCA
>GJNZTB401EZJ5J_1
GAAGTGCAGCTGGTGCAGTCTGGGGCTGAGGTGAAGAAGCCTGGGGCCTCAGTGAAGGTTTCCTGCAAGGCATCTGGATACACCTTCACCAGCTACTATATACACTGGGTGCGACAGGCCCCTGGACAAGGGCTTGAGTGGATGGGAGTAATCAACCCTACTGGTGGTAACACAAACTACGCGCAGAAGTTCCAGGGCAGAGTCACCATGACCAGTGACACGTCCACGAGCACAGTCTACATGGAGCTGAGCAGCCTGACATCTGAGGACACGGCCGTCTATTACTGTGCGAGATTTGACTACTGGGGCCAGGGAACCCTGGTCACCGTCTCCTCA
>GJNZTB402JX96O_1
GAAGTGCAGCTGGTGCAGTCTGGGGCTGAGGTGAAGGAAGCCTGGGGCCTCAGTGAAGGTTTCCTGCAAGGCATCTGGATACACCTTCACCAGCTACTATATACACTGGGTGCGACAGGCCCCTGGACAAGGGCTTGAGTGGATGGGAGTAATCAACCCTACTGGTGGTAACACAAACTACGCACAGAAGTTCCAGGGCAGAGTCACCATGACCAGTGACACGTCCACGAGCACAGTCTACATGGAGCTGAGCAGCCTGACATCTGAGGACACGGCCGTCTATTACTGTGCGAGATTTGACTACTGGGGCCAGGGAACCCTGGTCACCGTCTCCTCA
>GJNZTB402HJ4KE_1
GAAGTGCAGCTGGTGCAGTCTGGGGCTGAGGTGAAGAAGCCTGGGGCCTCAGTGAAGGTTTCCTGCAAGGCATCTGGATACACCTTCACCAGCTACTATATACACTGGGTGCGACAGGCCCCTGGACAAGGGCTTGAGTGGATGGGAGTAATCAACCCTACTGGTGGTAACACAAACTACGCACAGAAGTTCCAGGGCAGAGTCACCATGACCAGTGACACGTCCACGAGCACAGTCTACATGGAGCTGAGCAGCCTGACATCTGAGGACACGGCCGTCTATTACTGTGCGAGATTTGACTACTGGGGCCAGGGAACCCTGGTCACCGTCTCCTCA
>GJNZTB402F8UV2_1
GAAGTGCAGCTGGTGCAGTCTGGGGCTGAGGTGAAGAAGCCTGGGGCCTCAGTGAAGGTTTCCTGCAAGGCATCTGGATACACCTTCACCAGCTACTATATACACTGGGTGCGACAGGCCCCTGGACAAGGGCTTGAGTGGATGGGAGTAATCAACCCTACTGGTGGTAACACAAACTACGCACAGAAGTTCCAGGGCAGAGTCACCATGACCAGTGACACGTCCACGAGCACAGTCTACATGGAGCTGAGCAGCCTGACATCTGAGGACACGGCCGTCTATTACTGTGCGAGATTTGACTACTGGGGCCAGGGAACCCTGGTCACCGTCTCCTCA
>GJNZTB401ETJC1_1
GAAGTGCAGCTGGTGCAGTCTGGGGCTGAGGTGAAGAAGCCTGGGGCCTCAGTGAAGGTTTCCTGCAAGGCATCTGGATACACCTTCACCAGCTACTATATACACTGGGTGCGACAGGCCCCTGGACAAGGGCTTGAGTGGATGGGAGTAATCAACCCTACTGGTGGTAACACAAACTACGCACAGAAGTTCCAGGGCAGAGTCACCATGACCAGTGACACGTCCACGAGCACAGTCTACATGGAGCTGAGCAGCCTGACATCTGAGGACACGGCCGTCTATTACTGTGCGAGATTTGACTACTGGGGCCAGGGAACCCTGGTCACCGTCTCCTCA
>GJNZTB402GT03R_1
GAAGTGCAGCTGGTGCAGTCTGGGGCTGAGGTGAAGAAGCCTGGGGCCTCAGTGAAGGTTTCCTGCAAGGCATCTGGATACACCTTCACCAGCTACTATATACACTGGGTGCGACAGGCCCCTGGACAAGGGCTTGAGTGGATGGGAGTAATCAACCCTACTGGTGGTAACACAAACTACGCACAGAAGTTCCAGGGCAGAGTCACCATGACCAGTGACACGTCCACGAGCACAGTCTACATGGAGCTGAGCAGCCTGACATCTGAGGACACGGCCGTCTATTACTGTGCGAGATTTGACTACTGGGGCCAGGGAACCCTGGTCACCGTCTCCTCA
>GJNZTB401B5JW0_1
GAAGTGCAGCTGGTGCAGTCTGGGGCTGAGGTGAAGAAGCCTGGGGCCTCAGTGAAGGTTTCCTGCAAGGCATCTGGATACACCTTCACCAGCTACTATATACACTGGGTGCGACAGGCCCCTGGACAAGGGCTTGAGTGGATGGGAGTAATCAACCCTACTGGTGGTAACACAAACTACGCACAGAAGTTCCAGGGCAGAGTCACCATGACCAGTGACACGTCCACGAGCACAGTCTACATGGAGCTGAGCAGCCTGACATCTGAGGACACGGCCGTCTATTACTGTGCGAGATTTGACTACTGGGGCCAGGGAACCCTGGTCACCGTCTCCTCA
>GJNZTB402I2514_1
GAAGTGCAGCTGGTGCAGTCTGGGGCTGAGGTGAAGAAGCCTGGGGCCTCAGTGAAGGTTTCCTGCAAGGCATCTGGATACACCTTCACCAGCTACTATATACACTGGGTGCGACAGGCCCCTGGACAAGGGCTTGAGTGGATGGGGAGTAATCAACCCTACTGGTGGTAACACAAACTACGCACAGAAGTTCCAGGGCAGAGTCACCATGACCAGTGACACGTCCACGAGCACAGTCTACATGGAGCTGAGCAGCCTGACATCTGAGGACACGGCCGTCTATTACTGTGCGAGATTTGACTACTGGGGCCAGGGAACCCTGGTCACCGTCTCCTCA
>GJNZTB402JA4U9_1
GAAGTGCAGCTGGTGCAGTCTGGGGCTGAGGTGAAGAAGCCTGGGGCCTCAGTGAAGGTTTCCTGCAAGGCATCTGGATACACCTTCACCAGCTACTATATACACTGGGTGCGACAGGCCCCTGGACAAGGGCTTGAGTGGATGGGAGTAATCAACCCTACTGGTGGTAACACAAACTACGCACAGAAGTTCCAGGGCAGAGTCACCATGACCAGTGACACGTCCACGAGCACAGTCTACATGGAGCTGAGCAGCCTGACATCTGAGGACACGGCCGTCTATTACTGTGCGAGATTTGACTACTGGGGCCAGGGAACCCTGGTCACCGTCTCCTCA
>GJNZTB402IK5H8_1
GAAGTGCAGCTGGTGCAGTCTGGGGCTGAGGTGAAGAAGCCTGGGGCCTCAGTGAAGGTTTCCTGCAAGGCATCTGGATACACCTTCACCAGCTACTATATACACTGGGTGCGACAGGCCCCTGGACAAGGGCTTGAGTGGATGGGAGTAATCAACCCTACTGGTGGTAACACAAACTACGCACAGAAGTTCCAGGGCAGAGTCACCATGACCAGTGACACGTCCACGAGCACAGTCTACATGGAGCTGAGCAGCCTGACATCTGAGGACACGGCCGTCTATTACTGTGCGAGATTTGACTACTGGGGCCAGGGAACCCTGGTCACCGTCTCCTCA
>GJNZTB401DLR4O_1
GAAGTGCAGCTGGTGCAGTCTGGGGCTGAGGTGAAGAAGCCTGGGGCCTCAGTGAAGGTTTCCTGCAAGGCATCTGGATACACCTTCACCAGCTACTATATACACTGGGTGCGACAGGCCCCTGGACAAGGGCTTGAGTGGATGGGAGTAATCAACCCTACTGGTGGTAACACAAACTACGCACAGAAGTTCCAGGGCAGAGTCACCATGACCAGTGACACGTCCACGAGCACAGTCTACATGGAGCTGAGCAGCCTGACATCTGAGGACACGGCCGTCTATTACTGTGCGAGATTTGACTACTGGGGCCAGGGAACCCTGGTCACCGTCTCCTCA
>GJNZTB401COZTB_1
GAAGTGCAGCTGGTGCAGTCTGGGGCTGAGGTGAAGAAGCCTGGGGCCTCAGTGAAGGTTTCCTGCAAGGCATCTGGATACACCTTCACCAGCTACTATATACACTGGGTGCGACAGGCCCCTGGACAAGGGCTTGAGTGGATGGGAGTAATCAACCCTACTGGTGGTAACACAAACTACGCACAGAAGTTCCAGGGCAGAGTCACCATGACCAGTGACACGTCCACGAGCACAGTCTACATGGAGCTGAGCAGCCTGACATCTGAGGACACGGCCGTCTATTACTGTGCGAGATTTGACTACTGGGGCCAGGGAACCCTGGTCACCGTCTCCTCA
>GJNZTB401DNF9C_1
GAAGTGCAGCTGGTGCAGTCTGGGGCTGAGGTGAAGAAGCCTGGGGCCTCAGTGAAGGTTTCCTGCAAGGCATCTGGATACACCTTCACCAGCTACTATATACACTGGGTGCGACAGGCCCCTGGACAAGGGCTTGAGTGGATGGGAGTAATCAACCCTACTGGTGGTAACACAAACTACGCACAGAAGTTCCAGGGCAGAGTCACCATGACCAGTGACACGTCCACGAGCACAGTCTACATGGAGCTGAGCAGCCTGACATCTGAGGACACGGCCGTCTATTACTGTGCGAGATTTGACTACTGGGGCCAGGGAACCCTGGTCACCGTCTCCTCA
>GJNZTB402HYSGP_1
GAAGTGCAGCTGGTGCAGTCTGGGGCTGAGGTGAAGAAGCCTGGGGCCTCAGTGAAGGTTTCCTGCAAGGCATCTGGATACACCTTCACCAGCTACTATATACACTGGGTGCGACAGGCCCCTGGACAAGGGCTTGAGTGGATGGGAGTAATCAACCCTACTGGTGGTAACACAAACTACGCACAGAAGTTCCAGGGCAGAGTCACCATGACCAGTGACACGTCCACGAGCACAGTCTACATGGAGCTGAGCAGCCTGACATCTGAGGACACGGCCGTCTATTACTGTGCGAGATTTGACTACTGGGGCCAGGGAACCCTGGTCACCGTCTCCTCA
>GJNZTB401BH0SX_1
GAAGTGCAGCTGGTGCAGTCTGGGGCTGAGGTGAAGAAGCCTGGGGCCTCAGTGAAGGTTTCCTGCAAGGCATCTGGATACACCTTCACCAGCTACTATATACACTGGGTGCGACAGGCCCCTGGACAAGGGCTTGAGTGGATGGGAGTAATCAACCCTACTGGTGGTAACACAAACTACGCACAGAAGTTCCAGGGCAGAGTCACCATGACCAGTGACACGTCCACGAGCACAGTCTACATGGAGCTGAGCAGCCTGACATCTGAGGACACGGCCGTCTATTACTGTGCGAGATTTGACTACTGGGGCCAGGGAACCCTGGTCACCGTCTCCTCA
>GJNZTB402HNU89_1
GAAGTGCAGCTGGTGCAGTCTGGGGCTGAGGTGAAGAAGCCTGGGGCCTCAGTGAAGGTTTCCTGCAAGGCATCTGGATACACCTTCACCAGCTACTATATACACTGGGTGCGACAGGCCCCTGGACAAGGGCTTGAGTGGATGGGAGTAATCAACCCTACTGGTGGTAACACAAACTACGCACAGAAGTTCCAGGGCAGAGTCACCATGACCAGTGACACGTCCACGAGCACAGTCTACATGGAGCTGAGCAGCCTGACATCTGAGGACACGGCCGTCTATTACTGTGCGAGATTTGACTACTGGGGCCAGGGAACCCTGGTCACCGTCTCCTCA
>GJNZTB401C8F5W_1
GAAGTGCAGCTGGTGCAGTCTGGGGCTGAGGTGAAGAAGCCTGGGGCCTCAGTGAAGGTTTCCTGCAAGGCATCTGGATACACCTTCACCAGCTACTATATACACTGGGTGCGACAGGCCCCTGGACAAGGGCTTGAGTGGATGGGAGTAATCAACCCTACTGGTGGTAACACAAACTACGCACAGAAGTTCCAGGGCAGAGTCACCATGACCAGTGACACGTCCACGAGCACAGTCTACATGGAGCTGAGCAGCCTGACATCTGAGGACACGGCCGTCTATTACTGTGCGAGATTTGACTACTGGGGCCAGGGAACCCTGGTCACCGTCTCCTCA
>GJNZTB402GCO3K_1
GAAGTGCAGCTGGTGCAGTCTGGGGCTGAGGTGAAGAAGCCTGGGGCCTCAGTGAAGGTTTCCTGCAAGGCATCTGGATACACCTTCACCAGCTACTATATACACTGGGTGCGACAGGCCCCTGGACAAGGGCTTGAGTGGATGGGAGTAATCAACCCTACTGGTGGTAACACAAACTACGCACAGAAGTTCCAGGGCAGAGTCACCATGACCAGTGACACGTCCACGAGCACAGTCTACATGGAGCTGAGCAGCCTGACATCTGAGGACACGGCCGTCTATTACTGTGCGAGATTTGACTACTGGGGCCAGGGAACCCTGGTCACCGTCTCCTCA
>GJNZTB401ATYVU_1
GAAGTGCAGCTGGTGCAGTCTGGGGCTGAGGTGAAGAAGCCTGGGGCCTCAGTGAAGGTTTCCTGCAAGGCATCTGGATACACCTTCACCAGCTACTATATACACTGGGTGCGACAGGCCCCTGGACAAGGGCTTGAGTGGATGGGGAGTAATCAACCCTACTGGTGGTAACACAAACTACGCACAGAAGTTCCAGGGCAGAGTCACCATGACCAGTGACACGTCCACGAGCACAGTCTACATGGAGCTGAGCAGCCTGACATCTGAGGACACGGCCGTCTATTACTGTGCGAGATTTGACTACTGGGGCCAGGGAACCCTGGTCACCGTCTCCTCA
>GJNZTB401E2WKN_1
GAAGTGCAGCTGGTGCAGTCTGGGGCTGAGGTGAAGAAGCCTGGGGCCTCAGTGAAGGTTTCCTGCAAGGCATCTGGATACACCTTCACCAGCTACTATATACACTGGGTGCGACAGGCCCCTGGACAAGGGCTTGAGTGGATGGGAGTAATCAACCCTACTGGTGGTAACACAAACTACGCACAGAAGTTCCAGGGCAGAGTCACCATGACCAGTGACACGTCCACGAGCACAGTCTACATGGAGCTGAGCAGCCTGACATCTGAGGACACGGCCGTCTATTACTGTGCGAGATTTGACTACTGGGGCCAGGGAACCCTGGTCACCGTCTCCTCA
>GJNZTB402FHGSL_1
GAAGTGCAGCTGGTGCAGTCTGGGGCTGAGGTGAAGAAGCCTGGGGCCTCAGTGAAGGTTTCCTGCAAGGCATCTGGATACACCTTCACCAGCTACTATATACACTGGGTGCGACAGGCCCCTGGACAAGGGCTTGAGTGGATGGGAGTAATCAACCCTACTGGTGGTAACACAAACTACGCACAGAAGTTCCAGGGCAGAGTCACCATGACCAGTGACACGTCCACGAGCACAGTCTACATGGAGCTGAGCAGCCTGACATCTGAGGACACGGCCGTCTATTACTGTGCGAGATTTGACTACTGGGGCCAGGGAACCCTGGTCACCGTCTCCTCA
>GJNZTB402F8Z5P_1
GAAGTGCAGCTGGTGCAGTCTGGGGCTGAGGTGAAGAAGCCTGGGGCCTCAGTGAAGGTTTCCTGCAAGGCATCTGGATACACCTTCACCAGCTACTATATACACTGGGTGCGACAGGCCCCTGGACAAGGGCTTGAGTGGATGGGAGTAATCAACCCTACTGGTGGTAACACAAACTACGCACAGAAGTTCCAGGGCAGAGTCACCATGACCAGTGACACGTCCACGAGCACAGTCTACATGGAGCTGAGCAGCCTGACATCTGAGGACACGGCCGTCTATTACTGTGCGAGATTTGACTACTGGGGCCAGGGAACCCTGGTCACCGTCTCCTCA
>GJNZTB401BQCBB_1
GAAGTGCAGCTGGTGCAGTCTGGGGCTGAGGTGAAGAAGCCTGGGGCCTCAGTGAAGGTTTCCTGCAAGGCATCTGGATACACCTTCACCAGCTACTATATACACTGGGTGCGACAGGCCCCTGGACAAGGGCTTGAGTGGATGGGAGTAATCAACCCTACTGGTGGTAACACAAACTACGCACAGAAGTTCCAGGGCAGAGTCACCATGACCAGTGACACGTCCACGAGCACAGTCTACATGGAGCTGAGCAGCCTGACATCTGAGGACACGGCCGTCTATTACTGTGCGAGATTTGACTACTGGGGCCAGGGAACCCTGGTCACCGTCTCCTCA
>GJNZTB402FERVU_1
GAAGTGCAGCTGGTGCAGTCTGGGGCTGAGGTGAAGAAGCCTGGGGCCTCAGTGAAGGTTTCCTGCAAGGCATCTGGATACACCTTCACCAGCTACTATATACACTGGGTGCGACAGGCCCCTGGACAAGGGCTTGAGTGGATGGGAGTAATCAAACCCTACTGGTGGTAACACAAAACTACGCACAGAAGTTCCAGGGCAGAGTCACCATGACCAGTGACACGTCCACGAGCACAGTCTACATGGAGCTGAGCAGCCTGACATCTGAGGACACGGCCGTCTATTACTGTGCGAGATTTGACTACTGGGGCCAGGGAACCCTGGTCACCGTCTCCTCA
>GJNZTB402JRSHN_1
GAAGTGCAGCTGGTGCAGTCTGGGGCTGAGGTGAAGAAGCCTGGGGCCTCAGTGAAGGTTTCCTGCAAGGCATCTGGATACACCTTCACCAGCTACTATATACACTGGGTGCGACAGGCCCCTGGACAAGGGCTTGAGTGGATGGGAGTAATCAACCCTACTGGTGGTAACACAAACTACGCACAGAAGTTCCAGGGCAGAGTCACCATGACCAGTGACACGTCCACGAGCACAGTCTACATGGAGCTGAGCAGCCTGACATCTGAGGACACGGCCGTCTATTACTGTGCGAGATTTGACTACTGGGGCCAGGGAACCCTGGTCACCGTCTCCTCA
>GJNZTB402FPQK2_1
GAAGTGCAGCTGGTGCAGTCTGGGGCTGAGGTGAAGAAGCCTGGGGCCTCAGTGAAGGTTTCCTGCAAGGCATCTGGATACACCTTCACCAGCTACTATATACACTGGGTGCGACAGGCCCCTGGACAAGGGCTTGAGTGGATGGGAGTAATCAACCCTACTGGTGGTAACACAAACTACGCACAGAAGTTCCAGGGCAGAGTCACCATGACCAGTGACACGTCCACGAGCACAGTCTACATGGAGCTGAGCAGCCTGACATCTGAGGACACGGCCGTCTATTACTGTGCGAGATTTGACTACTGGGGCCAGGGAACCCTGGTCACCGTCTCCTCA
>GJNZTB401DN8GO_1
GAAGTGCAGCTGGTGCAGTCTGGGGCTGAGGTGAAGAAGCCTGGGGCCTCAGTGAAGGTTTCCTGCAAGGCATCTGGATACGCCTTCACCAGCTACTATATACACTGGGTGCGACAGGCCCCTGGACAAGGGCTTGAGTGGATGGGAGTAATCAACCCTACTGGTGGTAACACAAACTACGCACAGAAGTTCCAGGGCAGAGTCACCATGACCAGTGACACGTCCACGAGCACAGTCTACATGGAGCTGAGCAGCCTGACATCTGAGGACACGGCCGTCTATTACTGTGCGAGATTTGACTACTGGGGCCAGGGAACCCTGGTCACCGTCTCCTCA
>GJNZTB402IV11F_1
GAAGTGCAGCTGGTGCAGTCTGGGGCTGAGGTGAAGAAGCCTGGGGCCTCAGTGAAGGTTTCCTGCAAGGCATCTGGGATACGACCTTCACCAGCTACTATATACACTGGGTGCGACAGGCCCCTGGACAAGGGCTTGAGTGGATGGGAGTAATCAACCCTACTGGTGGTAACACAAACTACGCACAGAAGTTCCAGGGCAGAGTCACCATGACCAGTGACACGTCCACGAGCACAGTCTACATGGAGCTGAGCAGCCTGACATCTGAGGACACGGCCGTCTATTACTGTGCGAGATTTGACTACTGGGGCCAGGGAACCCTGGTCACCGTCTCCTCA
>GJNZTB402GEHPL_1
GAAGTGCAGCTGGTGCAGTCTGGGGCTGAGGTGAAGAAGCCTGGGGCCTCAGTGAAGGTTTCCTGCAAGGCATCTGGATACGCCTTCACCAGCTACTATATACACTGGGTGCGACAGGCCCCTGGACAAGGGCTTGAGTGGATGGGAGTAATCAACCCTACTGGTGGTAACACAAACTACGCACAGAAGTTCCAGGGCAGAGTCACCATGACCAGTGACACGTCCACGAGCACAGTCTACATGGAGCTGAGCAGCCTGACATCTGAGGACACGGCCGTCTATTACTGTGCGAGATTTGACTACTGGGGCCAGGGAACCCTGGTCACCGTCTCCTCA
>GJNZTB402IVPYN_1
GAAGTGCAGCTGGTGCAGTCTGGGGCTGAGGTGAAGAAGCCTGGGGCCTCAGTGAAGGTTTCCTGCAAGGCATCTGGGATACGACCTTCACCAGCTACTATATACACTGGGTGCGACAGGCCCCTGGACAAGGGCTTGAGTGGATGGGAGTAATCAACCCTACTGGTGGTAACACAAACTACGCACAGAAGTTCCAGGGCAGAGTCACCATGACCAGTGACACGTCCACGAGCACAGTCTACATGGAGCTGAGCAGCCTGACATCTGAGGACACGGCCGTCTATTACTGTGCGAGATTTGACTACTGGGGCCAGGGAACCCTGGTCACCGTCTCCTCA
>GJNZTB401DR22J_1
GAAGTGCAGCTGGTGCAGTCTGGGGCTGAGGTGAAGAAGCCTGGGGCCTCAGTGAAGGTTTCCTGCAAGGCATCTGGGGATACGACCTTCACCAGCTACTATATACACTGGGTGCGACAGGCCCCTGGACAAGGGCTTGAGTGGATGGGAGTAATCAACCCTACTGGTGGTAACACAAACTACGCACAGAAGTTCCAGGGCAGAGTCACCATGACCAGTGACACGTCCACGAGCACAGTCTACATGGAGCTGAGCAGCCTGACATCTGAGGACACGGCCGTCTATTACTGTGCGAGATTTGACTACTGGGGCCAGGGAACCCTGGTCACCGTCTCCTCA
>GJNZTB402H6V7N_1
GAAGTGCAGCTGGTGCAGTCTGGGGCTGAGGTGAAGAAGCCTGGGGCCTCAGTGAAGGTTTCCTGCAAGGCATCTGGGATACGACCTTCACCAGCTACTATATACACTGGGTGCGACAGGCCCCTGGACAAGGGCTTGAGTGGATGGGAGTAATCAACCCTACTGGTGGTAACACAAACTACGCACAGAAGTTCCAGGGCAGAGTCACCATGACCAGTGACACGTCCACGAGCACAGTCTACATGGAGCTGAGCAGCCTGACATCTGAGGACACGGCCGTCTATTACTGTGCGAGATTTGACTACTGGGGCCAGGGAACCCTGGTCACCGTCTCCTCA
>GJNZTB401ERRVA_1
GAAGTGCAGCTGGTGCAGTCTGGGGCTGAGGTGAAGAAGCCTGGGGCCTCAGTGAAGGTTTCCTGCAAGGCATCTGGATACACCTTCACCAGCTACTATATACACTGGGTGCGACAGGCCCCTGGACAAGGGCTTGAGTGGATGGGAGTAATCAACCCTACTGGTGGTAACACAAACTACGCACAGAAGTTCCAGGGCAGAGTCACCATGACCAGTGACACGTCCACGAGCACAGTCTACATGGAGCTGAGCAGCCTGACATCTGAGGACACGGCCGTCTATTACTGTGCGAGATTTGACTACTGGGGCCAGGGAACCCTGGTCACCGTCTCCTCA
>GJNZTB401B2AEL_1
GAAGTGCAGCTGGTGCAGTCTGGGGCTGAGGTGAAGAAGCCTGGGGCCTCAGTGAAGGTTTCCTGCAAGGCATCTGGATACACCTTCACCAGCTACTATATACACTGGGTGCGACAGGCCCCTGGACAAGGGCTTGAGTGGATGGGAGTAATCAACCCTACTGGTGGTAACACAAACTACGCACAGAAGTTCCAGGGCAGAGTCACCATGACCAGTGACACGTCCACGAGCACAGTCTACATGGAGCTGAGCAGCCTGACATCTGAGGACACGGCCGTCTATTACTGTGCGAGATTTGACTACTGGGGCCAGGGAACCCTGGTCACCGTCTCCTCA
>GJNZTB401AMPD6_1
GAAGTGCAGCTGGTGCAGTCTGGGGCTGAGGTGAAGAAGCCTGGGGCCTCAGTGAAGGTTTCCTGCAAGGCATCTGGATACACCTTCACCAGCTACTATATACACTGGGTGCGACAGGCCCCTGGACAAGGGCTTGAGTGGATGGGAGTAATCAACCCTACTGGTGGTAACACAAACTACGCACAGAAGTTCCAGGGCAGAGTCACCATGGACCAGTGACACGTCCACGAGCACAGTCTACATGGAGCTGAGCAGCCTGACATCTGAGGACACGGCCGTCTATTACTGTGCGAGATTTGACTACTGGGGCCAGGGAACCCTGGTCACCGTCTCCTCA
>GJNZTB401ENI60_1
GAAGTGCAGCTGGTGCAGTCTGGGGCTGAGGTGAAGAAGCCTGGGGCCTCAGTGAAGGTTTCCTGCAAGGCATCTGGATACACCTTCACCAGCTACTATATACACTGGGTGCGACAGGCCCCTGGACAAGGGCTTGAGTGGATGGGAGTAATCAACCCTACTGGTGGTAACACAAACTACGCACAGAAGTTCCAGGGCAGAGTCACCATGACCAGTGACACGTCCACGAGCACAGTCTACATGGAGCTGAGCAGCCTGACATCTGAGGACACGGCCGTCTATTACTGTGCGAGATTTGACTACTGGGGCCAGGGAACCCTGGTCACCGTCTCCTCA
>GJNZTB402GQ4SP_1
GAAGTGCAGCTGGTGCAGTCTGGGGCTGAGGTGAAGAAGCCTGGGGCCTCAGTGAAGGTTTCCTGCAAGGCATCTGGATACACCTTCACCAGCTACTATATACACTGGGTGCGACAGGCCCCTGGACAAGGGCTTGAGTGGATGGGAGTAATCAACCCTACTGGTGGTAACACAAACTACGCACAGAAGTTCCAGGGCAGAGTCACCATGACCAGTGACACGTCCACGAGCACAGTCTACATGGAGCTGAGCAGCCTGACATCTGAGGACACGGCCGTCTATTACTGTGCGAGATTTGACTACTGGGGCCAGGGAACCCTGGTCACCGTCTCCTCA
>GJNZTB401EF7NK_1
GAAGTGCAGCTGGTGCAGTCTGGGGCTGAGGTGAAGAAGCCTGGGGCCTCAGTGAAGGTTTCCTGCAAGGCATCTGGATACACCTTCACCAGCTACTATATACACTGGGTGCGACAGGCCCCTGGACAAGGGCTTGAGTGGATGGGAGTAATCAACCCTACTGGTGGTAACACAAACTACGCACAGAAGTTCCAGGGCAGAGTCACCATGACCAGTGACACGTCCACGAGCACAGTCTACATGGAGCTGAGCAGCCTGACATCTGAGGACACGGCCGTCTATTACTGTGCGAGATTTGACTACTGGGGCCAGGGAACCCTGGTCACCGTCTCCTCA
>GJNZTB402FFUBO_1
GAAGTGCAGCTGGTGCAGTCTGGGGCTGAGGTGAAGAAGCCTGGGGCCTCAGTGAAGGTTTCCTGCAAGGCATCTGGATACACCTTCACCAGCTACTATATACACTGGGTGCGACAGGCCCCTGGACAAGGGCTTGAGTGGATGGGAGTAATCAACCCTACTGGTGGTAACACAAACTACGCACAGAAGTTCCAGGGCAGAGTCACCATGACCAGTGACACGTCCACGAGCACAGTCTACATGGAGCTGAGCAGCCTGACATCTGAGGACACGGCCGTCTATTACTGTGCGAGATTTGACTACTGGGGCCAGGGAACCCTGGTCACCGTCTCCTCA
>GJNZTB401EQU4G_1
GAAGTGCAGCTGGTGCAGTCTGGGGCTGAGGTGAAGAAGCCTGGGGCCTCAGTGAAGGTTTCCTGCAAGGCATCTGGATACACCTTCACCAGCTACTATATACACTGGGTGCGACAGGCCCCTGGACAAGGGCTTGAGTGGATGGGAGTAATCAACCCTACTGGTGGTAACACAAACTACGCACAGAAGTTCCAGGGCAGAGTCACCATGACCAGTGACACGTCCACGAGCACAGTCTACATGGAGCTGAGCAGCCTGACATCTGAGGACACGGCCGTCTATTACTGTGCGAGATTTGACTACTGGGGCCAGGGGAACCCTGGTCACCGTCTCCTCA
>GJNZTB401D9I0B_1
GAAGTGCAGCTGGTGCAGTCTGGGGCTGAGGTGAAGAAGCCTGGGGCCTCAGTGAAGGTTTCCTGCAAGGCATCTGGATACACCTTCACCAGCTACTATATACACTGGGTGCGACAGGCCCCTGGACAAGGGCTTGAGTGGATGGGAGTAATCAACCCTACTGGTGGTAACACAAACTACGCACAGAAGTTCCAGGGCAGAGTCACCATGACCAGTGACACGTCCACGAGCACAGTCTACATGGAGCTGAGCAGCCTGACATCTGAGGACACGGCCGTCTATTACTGTGCGAGATTTGACTACTGGGGCCAGGGAACCCTGGTCACCGTCTCCTCA
>GJNZTB401B3FGS_1
GAAGTGCAGCTGGTGCAGTCTGGGGCTGAGGTGAAGAAGCCTGGGGCCTCAGTGAAGGTTTCCTGCAAGGCATCTGGATACACCTTCACCAGCTACTATATACACTGGGTGCGACAGGCCCCTGGACAAGGGCTTGAGTGGATGGGAGTAATCAACCCTACTGGTGGTAACACAAACTACGCACAGAAGTTCCAGGGCAGAGTCACCATGACCAGTGACACGTCCACGAGCACAGTCTACATGGAGCTGAGCAGCCTGACATCTGAGGACACGGCCGTCTATTACTGTGCGAGATTTGACTACTGGGGCCAGGGAACCCTGGTCACCGTCTCCTCA
>GJNZTB401DJ0Q8_1
GAAGTGCAGCTGGTGCAGTCTGGGGCTGAGGTGAAGAAGCCTGGGGCCTCAGTGAAGGTTTCCTGCAAGGCATCTGGATACACCTTCACCAGCTACTATATACACTGGGTGCGACAGGCCCCTGGACAAGGGCTTGAGTGGATGGGAGTAATCAACCCTACTGGTGGTAACACAAACTACGCACAGAAGTTCCAGGGCAGAGTCACCATGACCAGTGACACGTCCACGAGCACAGTCTACATGGAGCTGAGCAGCCTGACATCTGAGGACACGGCCGTCTATTACTGTGCGAGATTTGACTACTGGGGCCAGGGAACCCTGGTCACCGTCTCCTCA
>GJNZTB401BDLDY_1
GAAGTGCAGCTGGTGCAGTCTGGGGCTGAGGTGAAGAAGCCTGGGGCCTCAGTGAAGGTTTCCTGCAAGGCATCTGGATACACCTTCACCAGCTACTATATACACTGGGTGCGACAGGCCCCTGGACAAGGGCTTGAGTGGATGGGAGTAATCAACCCTACTGGTGGTAACACAAACTACGCACAGAAGTTCCAGGGCAGAGTCACCATGACCAGTGACACGTCCACGAGCACAGTCTACATGGAGCTGAGCAGCCTGACATCTGAGGACACGGCCGTCTATTACTGTGCGAGATTTGACTACTGGGGCCAGGGAACCCTGGTCACCGTCTCCTCA
>GJNZTB401DCBJN_1
GAAGTGCAGCTGGTGCAGTCTGGGGCTGAGGTGAAGAAGCCTGGGGCCTCAGTGAAGGTTTCCTGCAAGGCATCTGGATACACCTTCACCAGCTACTATATACACTGGGTGCGACAGGCCCCTGGACAAGGGCTTGAGTGGATGGGAGTAATCAACCCTACTGGTGGTAACACAAACTACGCACAGAAGTTCCAGGGCAGAGTCACCATGACCAGTGACACGTCCACGAGCACAGTCTACATGGAGCTGAGCAGCCTGACATCTGAGGACACGGCCGTCTATTACTGTGCGAGATTTGACTACTGGGGCCAGGGAACCCTGGTCACCGTCTCCTCA
>GJNZTB401CKLI3_1
GAAGTGCAGCTGGTGCAGTCTGGGGCTGAGGTGAAGAAGCCTGGGGCCTCAGTGAAGGTTTCCTGCAAGGCATCTGGATACACCTTCACCAGCTACTATATACACTGGGTGCGACAGGCCCCTGGACAAGGGCTTGAGTGGATGGGAGTAATCAACCCTACTGGTGGTAACACAAACTACGCACAGAAGTTCCAGGGCAGAGTCACCATGACCAGTGACACGTCCACGAGCACAGTCTACATGGAGCTGAGCAGCCTGACATCTGAGGACACGGCCGTCTATTACTGTGCGAGATTTGACTACTGGGGCCAGGGAACCCTGGTCACCGTCTCCTCA
>GJNZTB401BUO50_1
GAAGTGCAGCTGGTGCAGTCTGGGGCTGAGGTGAAGAAGCCTGGGGCCTCAGTGAGGGTTTCCTGCAAGGCATCTGGATACACCTTCACCAGCTACTATATACACTGGGTGCGACAGGCCCCTGGACAAGGGCTTGAGTGGATGGGAGTAATCAACCCTACTGGTGGTAACACAAACTACGCACAGAAGTTCCAGGGCAGAGTCACCATGACCAGTGACACGTCCACGAGCACAGTCTACATGGAGCTGAGCAGCCTGACATCTGAGGACACGGCCGTCTATTACTGTGCGAGATTTGACTACTGGGGCCAGGGAACCCTGGTCACCGTCTCCTCA
>GJNZTB402HVYO7_1
GAAGTGCAGCTGGTGCAGTCTGGGGCTGAGGTGAAGAAGCCTGGGGCCTCAGTGAGGGTTTCCTGCAAGGCATCTGGATACACCTTCACCAGCTACTATATACACTGGGTGCGACAGGCCCCTGGACAAGGGCTTGAGTGGATGGGAGTAATCAACCCTACTGGTGGTAACACAAACTACGCACAGAAGTTCCAGGGCAGAGTCACCATGACCAGTGACACGTCCACGAGCACAGTCTACATGGAGCTGAGCAGCCTGACATCTGAGGACACGGCCGTCTATTACTGTGCGAGATTTGACTACTGGGGCCAGGGAACCCTGGTCACCGTCTCCTCA
>GJNZTB402J4VQB_1
GAAGTGCAGCTGGTGCAGTCTGGGGCTGAGGTGAAGAAGCCTGGGGCCTCAGTGAGGGTTTCCTGCAAGGCATCTGGATACACCTTCACCAGCTACTATATACACTGGGTGCGACAGGCCCCTGGACAAGGGCTTGAGTGGATGGGAGTAATCAACCCTACTGGTGGTAACACAAACTACGCACAGAAGTTCCAGGGCAGAGTCACCATGACCAGTGACACGTCCACGAGCACAGTCTACATGGAGCTGAGCAGCCTGACATCTGAGGACACGGCCGTCTATTACTGTGCGAGATTTGACTACTGGGGCCAGGGGAACCCTGGTCACCGTCTCCTCA
>GJNZTB402G8WGN_1
GAAGTGCAGCTGGTGCAGTCTGGGGCTGAGGTGAAGAAGCCTGGGGCCTCAGTGAAGGTTTCCTGCAAGGCATCTGGATACACCTTCACCAGCTACTATATACACTGGGTGCGACAGGCCCCTGGACAAGGGCTTGAGTGGATGGGAGTAATCAACCCTACTGGTGGTAACACAAACTACGCACAGAAGTTCCAGGGCAGAGTCACCATGACCAGTGACACGTCCACGAGCACAGTCTACATGGAGCTGAGCAGCCTGACATCTGAGGACACGGCCGTCTATTACTGTGCGAGATTTGACTACTGGGGCCAGGGAACCCTGGTCACCGTCTCCTCA
>GJNZTB402GCTS4_1
GAAGTGCAGCTGGTGCAGTCTGGGGCTGAGGTGAAGAAGCCTGGGGCCTCAGTGAAGGTTTCCTGCAAGGCATCTGGATACACCTTCACCAGCTACTATATACACTGGGTGCGACAGGCCCCTGGACAAGGGCTTGAGTGGATGGGAGTAATCAACCCTACTGGTGGTAACACAAACTACGCACAGAAGTTCCAGGGCAGAGTCACCATGACCAGTGACACGTCCACGAGCACAGTCTACATGGAGCTGAGCAGCCTGACATCTGAGGACACGGCCGTCTATTACTGTGCGAGATTTGACTACTGGGGCCAGGGAACCCTGGTCACCGTCTCCTCA
>GJNZTB402FD7ZP_1
GAAGTGCAGCTGGTGCAGTCTGGGGCTGAGGTGAAGAAGCCTGGGGCCTCAGTGAAGGTTTCCTGCAAGGCATCTGGATACACCTTCACCAGCTACTATATACACTGGGTGCGACAGGCCCCTGGACAAGGGCTTGAGTGGATGGGAGTAATCAACCCTACTGGTGGTAACACAAACTACGCACAGAAGTTCCAGGGCAGAGTCACCATGACCAGTGACACGTCCACGAGCACAGTCTACATGGAGCTGAGCAGCCTGACATCTGAGGACACGGCCGTCTATTACTGTGCGAGATTTGACTACTGGGGCCAGGGAACCCTGGTCACCGTCTCCTCA
>GJNZTB402FI4OS_1
GAAGTGCAGCTGGTGCAGTCTGGGGCTGAGGTGAAGAAGCCTGGGGCCTCAGTGAAGGTTTCCTGCAAGGCATCTGGATACACCTTCACCAGCTACTATATACACTGGGTGCGACAGGCCCCTGGACAAGGGCTTGAGTGGATGGGAGTAATCAACCCTACTGGTGGTAACACAAACTACGCACAGAAGTTCCAGGGCAGAGTCACCATGACCAGTGACACGTCCACGAGCACAGTCTACATGGAGCTGAGCAGCCTGACATCTGAGGACACGGCCGTCTATTACTGTGCGAGATTTGACTACTGGGGCCAGGGAACCCTGGTCACCGTCTCCTCA
>GJNZTB401BU8J2_1
GAAGTGCAGCTGGTGCAGTCTGGGGCTGAGGTGAAGAAGCCTGGGGCCTCAGTGAAGGTTTCCTGCAAGGCATCTGGATACACCTTCACCAGCTACTATATACACTGGGTGCGACAGGCCCCTGGACAAGGGCTTGAGTGGATGGGAGTAATCAACCCTACTGGTGGTAACACAAACTACGCACAGAAGTTCCAGGGCAGAGTCACCATGACCAGTGACACGTCCACGAGCACAGTCTACATGGAGCTGAGCAGCCTGACATCTGAGGACACGGCCGTCTATTACTGTGCGAGATTTGACTACTGGGGCCAGGGAACCCTGGTCACCGTCTCCTCA
>GJNZTB401CSB9C_1
GAAGTGCAGCTGGTGCAGTCTGGGGCTGAGGTGAAGAAGCCTGGGGCCTCAGTGAAGGTTTCCTGCAAGGCATCTGGATACACCTTCACCAGCTACTATATACACTGGGTGCGACAGGCCCCTGGACAAGGGCTTGAGTGGATGGGAGTAATCAACCCCTACTGGTGGTAACACAAACTACGCACAGAAGTTCCAGGGCAGAGTCACCATGACCAGTGACACGTCCACGAGCACAGTCTACATGGAGCTGAGCAGCCTGACATCTGAGGACACGGCCGTCTATTACTGTGCGAGATTTGACTACTGGGGCCAGGGAACCCTGGTCACCGTCTCCTCA
>GJNZTB402F8ZNL_1
GAAGTGCAGCTGGTGCAGTCTGGGGCTGAGGTGAAGAAGCCTGGGGCCTCAGTGAAGGTTTCCTGCAAGGCATCTGGATACACCTTCACCAGCTACTATATACACTGGGTGCGACAGGCCCCTGGACAAGGGCTTGAGTGGATGGGAGTAATCAACCCTACTGGTGGTAACACAAACTACGCACAGAAGTTCCAGGGCAGAGTCACCATGACCAGTGACACGTCCACGAGCACAGTCTACATGGAGCTGAGCAGCCTGACATCTGAGGACACGGCCGTCTATTACTGTGCGAGATTTGACTACTGGGGCCAGGGAACCCTGGTCACCGTCTCCTCA
>GJNZTB402J5154_1
GAAGTGCAGCTGGTGCAGTCTGGGGCTGAGGTGAAGAAGCCTGGGGCCTCAGTGAAGGTTTCCTGCAAGGCATCTGGATACACCTTCACCAGCTACTATATACACTGGGTGCGACAGGCCCCTGGACAAGGGCTTGAGTGGATGGGAGTAATCAACCCTACTGGTGGTAACACAAACTACGCACAGAAGTTCCAGGGCAGAGTCACCATGACCAGTGACACGTCCACGAGCACAGTCTACATGGAGCTGAGCAGCCTGACATCTGAGGACACGGCCGTCTATTACTGTGCGAGATTTGACTACTGGGGCCAGGGAACCCTGGTCACCGTCTCCTCA
>GJNZTB402J2IGJ_1
GAAGTGCAGCTGGTGCAGTCTGGGGCTGAGGTGAAGAAGCCTGGGGCCTCAGTGAAGGTTTCCTGCAAGGCATCTGGATACACCTTCACCAGCTACTATATACACTGGGTGCGACAGGCCCCTGGACAAGGGCTTGAGTGGATGGGAGTAATCAACCCTACTGGTGGTAACACAAACTACGCACAGAAGTTCCAGGGCAGAGTCACCATGACCAGTGACACGTCCACGAGCACAGTCTACATGGAGCTGAGCAGCCTGACATCTGAGGACACGGCCGTCTATTACTGTGCGAGATTTGACTACTGGGGCCAGGGAACCCTGGTCACCGTCTCCTCA
>GJNZTB402GUFRB_1
GAAGTGCAGCTGGTGCAGTCTGGGGCTGAGGTGAAGAAGCCTGGGGCCTCAGTGAAGGTTTCCTGCAAGGCATCTGGATACACCTTCACCAGCTACTATATACACTGGGTGCGACAGGCCCCTGGACAAGGGCTTGAGTGGATGGGAGTAATCAACCCTACTGGTGGTAACACAAACTACGCACAGAAGTTCCAGGGCAGAGTCACCATGACCAGTGACACGTCCACGAGCACAGTCTACATGGAGCTGAGCAGCCTGACATCTGAGGACACGGCCGTCTATTACTGTGCGAGATTTGACTACTGGGGCCAGGGAACCCTGGTCACCGTCTCCTCA
>GJNZTB402FQI86_1
GAAGTGCAGCTGGTGCAGTCTGGGGCTGAGGTGAAGAAGCCTGGGGCCTCAGTGAAGGTTTCCTGCAAGGCATCTGGATACACCTTCACCAGCTACTATATACACTGGGTGCGACAGGCCCCTGGACAAGGGCTTGAGTGGATGGGAGTAATCAACCCTACTGGTGGTAACACAAACTACGCACAGAAGTTCCAGGGCAGAGTCACCATGACCAGTGACACGTCCACGAGCACAGTCTACATGGAGCTGAGCAGCCTGACATCTGAGGACACGGCCGTCTATTACTGTGCGAGATTTGACTACTGGGGCCAGGGAACCCTGGTCACCGTCTCCTCA
>GJNZTB402I1K9X_1
GAAGTGCAGCTGGTGCAGTCTGGGGCTGAGGTGAAGAAGCCTGGGGCCTCAGTGAAGGTTTCCTGCAAGGCATCTGGATACACCTTCACCAGCTACTATATACACTGGGTGCGACAGGCCCCTGGACAAGGGCTTGAGTGGATGGGAGTAATCAACCCTACTGGTGGTAACACAAACTACGCACAGAAGTTCCAGGGCAGAGTCACCATGACCAGTGACACGTCCACGAGCACAGTCTACATGGAGCTGAGCAGCCTGACATCTGAGGACACGGCCGTCTATTACTGTGCGAGATTTGACTACTGGGGCCAGGGAACCCTGGTCACCGTCTCCTCA
>GJNZTB402F8APD_1
GAAGTGCAGCTGGTGCAGTCTGGGGCTGAGGTGAAGAAGCCTGGGGCCTCAGTGAAGGTTTCCTGCAAGGCATCTGGATACACCTTCACCAGCTACTATATACACTGGGTGCGACAGGCCCCTGGACAAGGGCTTGAGTGGATGGGAGTAATCAACCCTACTGGTGGTAACACAAACTACGCACAGAAGTTCCAGGGCAGAGTCACCATGACCAGTGACACGTCCACGAGCACAGTCTACATGGAGCTGAGCAGCCTGACATCTGAGGACACGGCCGTCTATTACTGTGCGAGATTTGACTACTGGGGCCAGGGAACCCTGGTCACCGTCTCCTCA
>GJNZTB402I5JUC_1
GAAGTGCAGCTGGTGCAGTCTGGGGCTGAGGTGAAGAAGCCTGGGGCCTCAGTGAAGGTTTCCTGCAAGGCATCTGGATACACCTTCACCAGCTACTATATACACTGGGTGCGACAGGCCCCTGGACAAGGGCTTGAGTGGATGGGAGTAATCAACCCTACTGGTGGTAACACAAACTACGCACAGAAGTTCCAGGGCAGAGTCACCATGACCAGTGACACGTCCACGAGCACAGTCTACATGGAGCTGAGCAGCCTGACATCTGAGGACACGGCCGTCTATTACTGTGCGAGATTTGACTACTGGGGCCAGGGAACCCTGGTCACCGTCTCCTCA
>GJNZTB402HYR8K_1
GAAGTGCAGCTGGTGCAGTCTGGGGCTGAGGTGAAGAAGCCTGGGGCCTCAGTGAAGGTTTCCTGCAAGGCATCTGGATACACCTTCACCAGCTACTATATACACTGGGTGCGACAGGCCCCTGGACAAGGGCTTGAGTGGATGGGAGTAATCAACCCTACTGGTGGTAACACAAACTACGCACAGAAGTTCCAGGGCAGAGTCACCATGACCAGTGACACGTCCACGAGCACAGTCTACATGGAGCTGAGCAGCCTGACATCTGAGGACACGGCCGTCTATTACTGTGCGAGATTTGACTACTGGGGCCAGGGAACCCTGGTCACCGTCTCCTCA
>GJNZTB402GTPQC_1
GAAGTGCAGCTGGTGCAGTCTGGGGCTGAGGTGAAGAAGCCTGGGGCCTCAGTGAAGGTTTCCTGCAAGGCATCTGGATACACCTTCACCAGCTACTATATACACTGGGTGCGACAGGCCCCTGGACAAGGGCTTGAGTGGATGGGAGTAATCAACCCTACTGGTGGTAACACAAACTACGCACAGAAGTTCCAGGGCAGAGTCACCATGACCAGTGACACGTCCACGAGCACAGTCTACATGGAGCTGAGCAGCCTGACATCTGAGGACACGGCCGTCTATTACTGTGCGAGATTTGACTACTGGGGCCAGGGAACCCTGGTCACCGTCTCCTCA
>GJNZTB401D8GDK_1
GAAGTGCAGCTGGTGCAGTCTGGGGCTGAGGTGAAGAAGCCTGGGGCCTCAGTGAAGGTTTCCTGCAAGGCATCTGGATACACCTTCACCAGCTACTATATACACTGGGTGCGACAGGCCCCTGGACAAGGGCTTGAGTGGATGGGAGTAATCAACCCTACTGGTGGTAACACAAACTACGCACAGAAGTTCCAGGGCAGAGTCACCATGACCAGTGACACGTCCACGAGCACAGTCTACATGGAGCTGAGCAGCCTGACATCTGAGGACACGGCCGTCTATTACTGTGCGAGATTTGACTACTGGGGCCAGGGAACCCTGGTCACCGTCTCCTCA
>GJNZTB401DQKOX_1
GAAGTGCAGCTGGTGCAGTCTGGGGCTGAGGTGAAGAAGCCTGGGGCCTCAGTGAAGGTTTCCTGCAAGGCATCTGGATACACCTTCACCAGCTACTATATACACTGGGTGCGACAGGCCCCTGGACAAGGGCTTGAGTGGATGGGAGTAATCAACCCTACTGGTGGTAACACAAACTACGCACAGAAGTTCCAGGGCAGAGTCACCATGACCAGTGACACGTCCACGAGCACAGTCTACATGGAGCTGAGCAGCCTGACATCTGAGGACACGGCCGTCTATTACTGTGCGAGATTTGACTACTGGGGCCAGGGAACCCTGGTCACCGTCTCCTCA
>GJNZTB401D26DK_1
GAAGTGCAGCTGGTGCAGTCTGGGGCTGAGGTGAAGAAGCCTGGGGCCTCAGTGAAGGTTTCCTGCAAGGCATCTGGATACACCTTCACCAGCTACTATATACACTGGGTGCGACAGGCCCCTGGACAAGGGCTTGAGTGGATGGGAGTAATCAACCCTACTGGTGGTAACACAAACTACGCACAGAAGTTCCAGGGCAGAGTCACCATGACCAGTGACACGTCCACGAGCACAGTCTACATGGAGCTGAGCAGCCTGACATCTGAGGACACGGCCGTCTATTACTGTGCGAGATTTGACTACTGGGGCCAGGGAACCCTGGTCACCGTCTCCTCA
>GJNZTB401DOQF8_1
GAAGTGCAGCTGGTGCAGTCTGGGGCTGAGGTGAAGAAGCCTGGGGCCTCAGTGAAGGTTTCCTGCAAGGCATCTGGATACACCTTCACCAGCTACTATATACACTGGGTGCGACAGGCCCCTGGACAAGGGCTTGAGTGGATGGGAGTAATCAACCCTACTGGTGGTAACACAAACTACGCACAGAAGTTCCAGGGCAGAGTCACCATGACCAGTGACACGTCCACGAGCACAGTCTACATGGAGCTGAGCAGCCTGACATCTGAGGACACGGCCGTCTATTACTGTGCGAGATTTGACTACTGGGGCCAGGGAACCCTGGTCACCGTCTCCTCA
>GJNZTB401DPUM7_1
GAAGTGCAGCTGGTGCAGTCTGGGGCTGAGGTGAAGAAGCCTGGGGCCTCAGTGAAGGTTTCCTGCAAGGCATCTGGATACACCTTCACCAGCTACTATATACACTGGGTGCGACAGGCCCCTGGACAAGGGCTTGAGTGGATGGGAGTAATCAACCCTACTGGTGGTAACACAAACTACGCACAGAAGTTCCAGGGCAGAGTCACCATGACCAGTGACACGTCCACGAGCACAGTCTACATGGAGCTGAGCAGCCTGACATCTGAGGACACGGCCGTCTATTACTGTGCGAGATTTGACTACTGGGGCCAGGGAACCCTGGTCACCGTCTCCTCA
>GJNZTB401AR0KG_1
GAAGTGCAGCTGGTGCAGTCTGGGGCTGAGGTGAAGAAGCCTGGGGCCTCAGTGAAGGTTTCCTGCAAGGCATCTGGATACACCTTCACCAGCTACTATATACACTGGGTGCGACAGGCCCCTGGACAAGGGCTTGAGTGGATGGGAGTAATCAACCCTACTGGTGGTAACACAAACTACGCACAGAAGTTCCAGGGCAGAGTCACCATGACCAGTGACACGTCCACGAGCACAGTCTACATGGAGCTGAGCAGCCTGACATCTGAGGACACGGCCGTCTATTACTGTGCGAGATTTGACTACTGGGGCCAGGGAACCCTGGTCACCGTCTCCTCA
>GJNZTB401CDXYY_1
GAAGTGCAGCTGGTGCAGTCTGGGGCTGAGGTGAAGAAGCCTGGGGCCTCAGTGAAGGTTTCCTGCAAGGCATCTGGATACACCTTCACCAGCTACTATATACACTGGGTGCGACAGGCCCCTGGACAAGGGCTTGAGTGGATGGGAGTAATCAACCCTACTGGTGGTAACACAAACTACGCACAGAAGTTCCAGGGCAGAGTCACCATGACCAGTGACACGTCCACGAGCACAGTCTACATGGAGCTGAGCAGCCTGACATCTGAGGACACGGCCGTCTATTACTGTGCGAGATTTGACTACTGGGGCCAGGGAACCCTGGTCACCGTCTCCTCA
>GJNZTB401CFUPI_1
GAAGTGCAGCTGGTGCAGTCTGGGGCTGAGGTGAAGAAGCCTGGGGCCTCAGTGAAGGTTTCCTGCAAGGCATCTGGATACACCTTCACCAGCTACTATATACACTGGGTGCGACAGGCCCCTGGACAAGGGCTTGAGTGGATGGGAGTAATCAACCCTACTGGTGGTAACACAAACTACGCACAGAAGTTCCAGGGCAGAGTCACCATGACCAGTGACACGTCCACGAGCACAGTCTACATGGAGCTGAGCAGCCTGACATCTGAGGACACGGCCGTCTATTACTGTGCGAGATTTGACTACTGGGGCCAGGGAACCCTGGTCACCGTCTCCTCA
>GJNZTB401ETNHI_1
GAAGTGCAGCTGGTGCAGTCTGGGGCTGAGGTGAAGAAGCCTGGGGCCTCAGTGAAGGTTTCCTGCAAGGCATCTGGATACACCTTCACCAGCTACTATATACACTGGGTGCGACAGGCCCCTGGACAAGGGCTTGAGTGGATGGGAGTAATCAACCCTACTGGTGGTAACACAAACTACGCACAGAAGTTCCAGGGCAGAGTCACCATGACCAGTGACACGTCCACGAGCACAGTCTACATGGAGCTGAGCAGCCTGACATCTGAGGACACGGCCGTCTATTACTGTGCGAGATTTGACTACTGGGGCCAGGGAACCCTGGTCACCGTCTCCTCA
>GJNZTB402G0714_1
GAAGTGCAGCTGGTGCAGTCTGGGGCTGAGGTGAAGAAGCCTGGGGCCTCAGTGAAGGTTTCCTGCAAGGCATCTGGATACACCTTCACCAGCTACTATATACACTGGGTGCGACAGGCCCCTGGACAAGGGCTTGAGTGGATGGGAGTAATCAACCCTACTGGTGGTAACACAAACTACGCACAGAAGTTCCAGGGCAGAGTCACCATGACCAGTGACACGTCCACGAGCACAGTCTACATGGAGCTGAGCAGCCTGACATCTGAGGACACGGCCGTCTATTACTGTGCGAGATTTGACTACTGGGGCCAGGGAACCCTGGTCACCGTCTCCTCA
>GJNZTB402GJADQ_1
GAAGTGCAGCTGGTGCAGTCTGGGGCTGAGGTGAAGAAGCCTGGGGCCTCAGTGAAGGTTTCCTGCAAGGCATCTGGATACACCTTCACCAGCTACTATATACACTGGGTGCGACAGGCCCCTGGACAAGGGCTTGAGTGGATGGGAGTAATCAACCCTACTGGTGGTAACACAAACTACGCACAGAAGTTCCAGGGCAGAGTCACCATGACCAGTGACACGTCCACGAGCACAGTCTACATGGAGCTGAGCAGCCTGACATCTGAGGACACGGCCGTCTATTACTGTGCGAGATTTGACTACTGGGGCCAGGGAACCCTGGTCACCGTCTCCTCA
>GJNZTB402GQ1FH_1
GAAGTGCAGCTGGTGCAGTCTGGGGCTGAGGTGAAGAAGCCTGGGGCCTCAGTGAAGGTTTCCTGCAAGGCATCTGGATACACCTTCACCAGCTACTATATACACTGGGTGCGACAGGCCCCTGGACAAGGGCTTGAGTGGATGGGAGTAATCAACCCTACTGGTGGTAACACAAACTACGCACAGAAGTTCCAGGGCAGAGTCACCATGACCAGTGACACGTCCACGAGCACAGTCTACATGGAGCTGAGCAGCCTGACATCTGAGGACACGGCCGTCTATTACTGTGCGAGATTTGACTACTGGGGCCAGGGAACCCTGGTCACCGTCTCCTCA
>GJNZTB402GDV2S_1
GAAGTGCAGCTGGTGCAGTCTGGGGCTGAGGTGAAGAAGCCTGGGGCCTCAGTGAAGGTTTCCTGCAAGGCATCTGGATACACCTTCACCAGCTACTATATACACTGGGTGCGACAGGCCCCTGGACAAGGGCTTGAGTGGATGGGAGTAATCAACCCTACTGGTGGTAACACAAACTACGCACAGAAGTTCCAGGGCAGAGTCACCATGACCAGTGACACGTCCACGAGCACAGTCTACATGGAGCTGAGCAGCCTGACATCTGAGGACACGGCCGTCTATTACTGTGCGAGATTTGACTACTGGGGCCAGGGAACCCTGGTCACCGTCTCCTCA
>GJNZTB402H6AM6_1
GAAGTGCAGCTGGTGCAGTCTGGGGCTGAGGTGAAGAAGCCTGGGGCCTCAGTGAAGGTTTCCTGCAAGGCATCTGGATACACCTTCACCAGCTACTATATACACTGGGTGCGACAGGCCCCTGGACAAGGGCTTGAGTGGATGGGAGTAATCAACCCTACTGGTGGTAACACAAACTACGCACAGAAGTTCCAGGGCAGAGTCACCATGACCAGTGACACGTCCACGAGCACAGTCTACATGGAGCTGAGCAGCCTGACATCTGAGGACACGGCCGTCTATTACTGTGCGAGATTTGACTACTGGGGCCAGGGAACCCTGGTCACCGTCTCCTCA
>GJNZTB401C024J_1
GAAGTGCAGCTGGTGCAGTCTGGGGCTGAGGTGAAGAAGCCTGGGGCCTCAGTGAAGGTTTCCTGCAAGGCATCTGGATACACCTTCACCAGCTACTATATACACTGGGTGCGACAGGCCCCTGGACAAGGGCTTGAGTGGATGGGAGTAATCAACCCCTACTGGTGGTAACACAAACTACGCACAGAAGTTCCAGGGCAGAGTCACCATGACCAGTGACACGTCCACGAGCACAGTCTACATGGAGCTGAGCAGCCTGACATCTGAGGACACGGCCGTCTATTACTGTGCGAGATTTGACTACTGGGGCCAGGGAACCCTGGTCACCGTCTCCTCA
>GJNZTB401C9KL6_1
GAAGTGCAGCTGGTGCAGTCTGGGGCTGAGGTGAAGAAGCCTGGGGCCTCAGTGAAGGTTTCCTGCAAGGCATCTGGATACACCTTCACCAGCTACTATATACACTGGGTGCGACAGGCCCCTGGACAAGGGCTTGAGTGGATGGGAGTAATCAACCCTACTGGTGGTAACACAAACTACGCACAGAAGTTCCAGGGCAGAGTCACCATGACCAGTGACACGTCCACGAGCACAGTCTACATGGAGCTGAGCAGCCTGACATCTGAGGACACGGCCGTCTATTACTGTGCGAGATTTGACTACTGGGGCCAGGGAACCCTGGTCACCGTCTCCTCA
>GJNZTB401CREC3_1
GAAGTGCAGCTGGTGCAGTCTGGGGCTGAGGTGAAGAAGCCTGGGGCCTCAGTGAAGGTTTCCTGCAAGGCATCTGGATACACCTTCACCAGCTACTATATACACTGGGTGCGACAGGCCCCTGGACAAGGGCTTGAGTGGATGGGAGTAATCAACCCTACTGGTGGTAACACAAACTACGCACAGAAGTTCCAGGGCAGAGTCACCATGACCAGTGACACGTCCACGAGCACAGTCTACATGGAGCTGAGCAGCCTGACATCTGAGGACACGGCCGTCTATTACTGTGCGAGATTTGACTACTGGGGCCAGGGAACCCTGGTCACCGTCTCCTCA
>GJNZTB401EKRRY_1
GAAGTGCAGCTGGTGCAGTCTGGGGCTGAGGTGAAGAAGCCTGGGGCCTCAGTGAAGGTTTCCTGCAAGGCATCTGGATACACCTTCACCAGCTACTATATACACTGGGTGCGACAGGCCCCTGGACAAGGGCTTGAGTGGATGGGAGTAATCAACCCTACTGGTGGTAACACAAACTACGCACAGAAGTTCCAGGGCAGAGTCACCATGACCAGTGACACGTCCACGAGCACAGTCTACATGGAGCTGAGCAGCCTGACATCTGAGGACACGGCCGTCTATTACTGTGCGAGATTTGACTACTGGGGCCAGGGAACCCTGGTCACCGTCTCCTCA
>GJNZTB401BCCYW_1
GAAGTGCAGCTGGTGCAGTCTGGGGCTGAGGTGAAGAAGCCTGGGGCCTCAGTGAAGGTTTCCTGCAAGGCATCTGGATACACCTTCACCAGCTACTATATACACTGGGTGCGACAGGCCCCTGGACAAGGGCTTGAGTGGATGGGAGTAATCAACCCTACTGGTGGTAACACAAACTACGCACAGAAGTTCCAGGGCAGAGTCACCATGACCAGTGACACGTCCACGAGCACAGTCTACATGGAGCTGAGCAGCCTGACATCTGAGGACACGGCCGTCTATTACTGTGCGAGATTTGACTACTGGGGCCAGGGAACCCTGGTCACCGTCTCCTCA
>GJNZTB401CUXU7_1
GAAGTGCAGCTGGTGCAGTCTGGGGCTGAGGTGAAGAAGCCTGGGGCCTCAGTGAAGGTTTCCTGCAAGGCATCTGGATACACCTTCACCAGCTACTATATACACTGGGTGCGACAGGCCCCTGGACAAGGGCTTGAGTGGATGGGAGTAATCAACCCTACTGGTGGTAACACAAACTACGCACAGAAGTTCCAGGGCAGAGTCACCATGACCAGTGACACGTCCACGAGCACAGTCTACATGGAGCTGAGCAGCCTGACATCTGAGGACACGGCCGTCTATTACTGTGCGAGATTTGACTACTGGGGCCAGGGAACCCTGGTCACCGTCTCCTCA
>GJNZTB402F2ZP4_1
GAAGTGCAGCTGGTGCAGTCTGGGGCTGAGGTGAAGAAGCCTGGGGCCTCAGTGAAGGTTTCCTGCAAGGCATCTGGATACACCTTCACCAGCTACTATATACACTGGGTGCGACAGGCCCCTGGACAAGGGCTTGAGTGGATGGGAGTAATCAACCCTACTGGTGGTAACACAAACTACGCACAGAAGTTCCAGGGCAGAGTCACCATGACCAGTGACACGTCCACGAGCACAGTCTACATGGAGCTGAGCAGCCTGACATCTGAGGACACGGCCGTCTATTACTGTGCGAGATTTGACTACTGGGGCCAGGGAACCCTGGTCACCGTCTCCTCA
>GJNZTB401B54YZ_1
GAAGTGCAGCTGGTGCAGTCTGGGGCTGAGGTGAAGAAGCCTGGGGCCTCAGTGAAGGTTTCCTGCAAGGCATCTGGATACACCTTCACCAGCTACTATATACACTGGGTGCGACAGGCCCCTGGACAAGGGCTTGAGTGGATGGGAGTAATCAACCCTACTGGTGGTAACACAAACTACGCACAGAAGTTCCAGGGCAGAGTCACCATGACCAGTGACACGTCCACGAGCACAGTCTACATGGAGCTGAGCAGCCTGACATCTGAGGACACGGCCGTCTATTACTGTGCGAGATTTGACTACTGGGGCCAGGGAACCCTGGTCACCGTCTCCTCA
>GJNZTB401C70ZY_1
GAAGTGCAGCTGGTGCAGTCTGGGGCTGAGGTGAAGAAGCCTGGGGCCTCAGTGAAGGTTTCCTGCAAGGCATCTGGATACACCTTCACCAGCTACTATATACACTGGGTGCGACAGGCCCCTGGACAAGGGCTTGAGTGGATGGGAGTAATCAACCCTACTGGTGGTAACACAAACTACGCACAGAAGTTCCAGGGCAGAGTCACCATGACCAGTGACACGTCCACGAGCACAGTCTACATGGAGCTGAGCAGCCTGACATCTGAGGACACGGCCGTCTATTACTGTGCGAGATTTGACTACTGGGGCCAGGGAACCCTGGTCACCGTCTCCTCA
>GJNZTB401DRJSF_1
GAAGTGCAGCTGGTGCAGTCTGGGGCTGAGGTGAAGAAGCCTGGGGCCTCAGTGAAGGTTTCCTGCAAGGCATCTGGATACACCTTCACCAGCTACTATATACACTGGGTGCGACAGGCCCCTGGACAAGGGCTTGAGTGGATGGGAGTAATCAACCCTACTGGTGGTAACACAAACTACGCACAGAAGTTCCAGGGCAGAGTCACCATGACCAGTGACACGTCCACGAGCACAGTCTACATGGAGCTGAGCAGCCTGACATCTGAGGACACGGCCGTCTATTACTGTGCGAGATTTGACTACTGGGGCCAGGGAACCCTGGTCACCGTCTCCTCA
>GJNZTB401EXBAZ_1
GAAGTGCAGCTGGTGCAGTCTGGGGCTGAGGTGAAGAAGCCTGGGGCCTCAGTGAAGGTTTCCTGCAAGGCATCTGGATACACCTTCACCAGCTACTATATACACTGGGTGCGACAGGCCCCTGGACAAGGGCTTGAGTGGATGGGAGTAATCAACCCTACTGGTGGTAACACAAACTACGCACAGAAGTTCCAGGGCAGAGTCACCATGACCAGTGACACGTCCACGAGCACAGTCTACATGGAGCTGAGCAGCCTGACATCTGAGGACACGGCCGTCTATTACTGTGCGAGATTTGACTACTGGGGCCAGGGAACCCTGGTCACCGTCTCCTCA
>GJNZTB402ICE3M_1
GAAGTGCAGCTGGTGCAGTCTGGGGCTGAGGTGAAGAAGCCTGGGGCCTCAGTGAAGGTTTCCTGCAAGGCATCTGGATACACCTTCACCAGCTACTATATACACTGGGTGCGACAGGCCCCTGGACAAGGGCTTGAGTGGATGGGAGTAATCAACCCTACTGGTGGTAACACAAACTACGCACAGAAGTTCCAGGGCAGAGTCACCATGACCAGTGACACGTCCACGAGCACAGTCTACATGGAGCTGAGCAGCCTGACATCTGAGGACACGGCCGTCTATTACTGTGCGAGATTTGACTACTGGGGCCAGGGAACCCTGGTCACCGTCTCCTCA
>GJNZTB401DQBW6_1
GAAGTGCAGCTGGTGCAGTCTGGGGCTGAGGTGAAGAAGCCTGGGGCCTCAGTGAAGGTTTCCTGCAAGGCATCTGGATACACCTTCACCAGCTACTATATACACTGGGTGCGACAGGCCCCTGGACAAGGGCTTGAGTGGATGGGAGTAATCAACCCTACTGGTGGTAACACAAACTACGCACAGAAGTTCCAGGGCAGAGTCACCATGACCAGTGACACGTCCACGAGCACAGTCTACATGGAGCTGAGCAGCCTGACATCTGAGGACACGGCCGTCTATTACTGTGCGAGATTTGACTACTGGGGCCAGGGAACCCTGGTCACCGTCTCCTCA
>GJNZTB401EVTD7_1
GAAGTGCAGCTGGTGCAGTCTGGGGCTGAGGTGAAGAAGCCTGGGGCCTCAGTGAAGGTTTCCTGCAAGGCATCTGGATACACCTTCACCAGCTACTATATACACTGGGTGCGACAGGCCCCTGGACAAGGGCTTGAGTGGATGGGAGTAATCAACCCTACTGGTGGTAACACAAACTACGCACAGAAGTTCCAGGGCAGAGTCACCATGACCAGTGACACGTCCACGAGCACAGTCTACATGGAGCTGAGCAGCCTGACATCTGAGGACACGGCCGTCTATTACTGTGCGAGATTTGACTACTGGGGCCAGGGAACCCTGGTCACCGTCTCCTCA
>GJNZTB401EE2A4_1
GAAGTGCAGCTGGTGCAGTCTGGGGCTGAGGTGAAGAAGCCTGGGGCCTCAGTGAAGGTTTCCTGCAAGGCATCTGGATACACCTTCACCAGCTACTATATACACTGGGTGCGACAGGCCCCTGGACAAGGGCTTGAGTGGATGGGAGTAATCAACCCTACTGGTGGTAACACAAACTACGCACAGAAGTTCCAGGGCAGAGTCACCATGACCAGTGACACGTCCACGAGCACAGTCTACATGGAGCTGAGCAGCCTGACATCTGAGGACACGGCCGTCTATTACTGTGCGAGATTTGACTACTGGGGCCAGGGAACCCTGGTCACCGTCTCCTCA
>GJNZTB401B29BU_1
GAAGTGCAGCTGGTGCAGTCTGGGGCTGAGGTGAAGAAGCCTGGGGCCTCAGTGAAGGTTTCCTGCAAGGCATCTGGATACACCTTCACCAGCTACTATATACACTGGGTGCGACAGGCCCCTGGACAAGGGCTTGAGTGGATGGGAGTAATCAACCCTACTGGTGGTAACACAAACTACGCACAGAAGTTCCAGGGCAGAGTCACCATGACCAGTGACACGTCCACGAGCACAGTCTACATGGAGCTGAGCAGCCTGACATCTGAGGACACGGCCGTCTATTACTGTGCGAGATTTGACTACTGGGGCCAGGGAACCCTGGTCACCGTCTCCTCA
>GJNZTB401EMZHP_1
GAAGTGCAGCTGGTGCAGTCTGGGGCTGAGGTGAAGAAGCCTGGGGCCTCAGTGAAGGTTTCCTGCAAGGCATCTGGATACACCTTCACCAGCTACTATATACACTGGGTGCGACAGGCCCCTGGACAAGGGCTTGAGTGGATGGGAGTAATCAACCCTACTGGTGGTAACACAAACTACGCACAGAAGTTCCAGGGCAGAGTCACCATGACCAGTGACACGTCCACGAGCACAGTCTACATGGAGCTGAGCAGCCTGACATCTGAGGACACGGCCGTCTATTACTGTGCGAGATTTGACTACTGGGGCCAGGGAACCCTGGTCACCGTCTCCTCA
>GJNZTB401A7WIO_1
GAAGTGCAGCTGGTGCAGTCTGGGGCTGAGGTGAAGAAGCCTGGGGCCTCAGTGAAGGTTTCCTGCAAGGCATCTGGATACACCTTCACCAGCTACTATATACACTGGGTGCGACAGGCCCCTGGACAAGGGCTTGAGTGGATGGGAGTAATCAACCCTACTGGTGGTAACACAAACTACGCACAGAAGTTCCAGGGCAGAGTCACCATGACCAGTGACACGTCCACGAGCACAGTCTACATGGAGCTGAGCAGCCTGACATCTGAGGACACGGCCGTCTATTACTGTGCGAGATTTGACTACTGGGGCCAGGGAACCCTGGTCACCGTCTCCTCA
>GJNZTB401CT4FJ_1
GAAGTGCAGCTGGTGCAGTCTGGGGCTGAGGTGAAGAAGCCTGGGGCCTCAGTGAAGGTTTCCTGCAAGGCATCTGGATACACCTTCACCAGCTACTATATACACTGGGTGCGACAGGCCCCTGGACAAGGGCTTGAGTGGATGGGAGTAATCAACCCTACTGGTGGTAACACAAACTACGCACAGAAGTTCCAGGGCAGAGTCACCATGACCAGTGACACGTCCACGAGCACAGTCTACATGGAGCTGAGCAGCCTGACATCTGAGGACACGGCCGTCTATTACTGTGCGAGATTTGACTACTGGGGCCAGGGAACCCTGGTCACCGTCTCCTCA
>GJNZTB401BRL93_1
GAAGTGCAGCTGGTGCAGTCTGGGGCTGAGGTGAAGAAGCCTGGGGCCTCAGTGAAGGTTTCCTGCAAGGCATCTGGATACACCTTCACCAGCTACTATATACACTGGGTGCGACAGGCCCCTGGACAAGGGCTTGAGTGGATGGGAGTAATCAACCCTACTGGTGGTAACACAAACTACGCACAGAAGTTCCAGGGCAGAGTCACCATGACCAGTGACACGTCCACGAGCACAGTCTACATGGAGCTGAGCAGCCTGACATCTGAGGACACGGCCGTCTATTACTGTGCGAGATTTGACTACTGGGGCCAGGGAACCCTGGTCACCGTCTCCTCA
>GJNZTB402JYRGF_1
GAAGTGCAGCTGGTGCAGTCTGGGGCTGAGGTGAAGAAGCCTGGGGCCTCAGTGAAGGTTTCCTGCAAGGCATCTGGATACACCTTCACCAGCTACTATATACACTGGGTGCGACAGGCCCCTGGACAAGGGCTTGAGTGGATGGGAGTAATCAACCCTACTGGTGGTAACACAAACTACGCACAGAAGTTCCAGGGCAGAGTCACCATGACCAGTGACACGTCCACGAGCACAGTCTACATGGAGCTGAGCAGCCTGACATCTGAGGACACGGCCGTCTATTACTGTGCGAGATTTGACTACTGGGGCCAGGGAACCCTGGTCACCGTCTCCTCA
>GJNZTB402IKOIM_1
GAAGTGCAGCTGGTGCAGTCTGGGGCTGAGGTGAAGAAGCCTGGGGCCTCAGTGAAGGTTTCCTGCAAGGCATCTGGATACACCTTCACCAGCTACTATATACACTGGGTGCGACAGGCCCCTGGACAAGGGCTTGAGTGGATGGGAGTAATCAACCCTACTGGTGGTAACACAAACTACGCACAGAAGTTCCAGGGCAGAGTCACCATGACCAGTGACACGTCCACGAGCACAGTCTACATGGAGCTGAGCAGCCTGACATCTGAGGACACGGCCGTCTATTACTGTGCGAGATTTGACTACTGGGGCCAGGGAACCCTGGTCACCGTCTCCTCA
>GJNZTB402HDN7R_1
GAAGTGCAGCTGGTGCAGTCTGGGGCTGAGGTGAAGAAGCCTGGGGCCTCAGTGAAGGTTTCCTGCAAGGCATCTGGATACACCTTCACCAGCTACTATATACACTGGGTGCGACAGGCCCCTGGACAAGGGCTTGAGTGGATGGGAGTAATCAACCCTACTGGTGGTAACACAAACTACGCACAGAAGTTCCAGGGCAGAGTCACCATGACCAGTGACACGTCCACGAGCACAGTCTACATGGAGCTGAGCAGCCTGACATCTGAGGACACGGCCGTCTATTACTGTGCGAGATTTTGACTACTGGGGCCAGGGAACCCTGGTCACCGTCTCCTCA
>GJNZTB401BYU12_1
GAAGTGCAGCTGGTGCAGTCTGGGGCTGAGGTGAAGAAGCCTGGGGCCTCAGTGAAGGTTTCCTGCAAGGCATCTGGATACACCTTCACCAGCTACTATATACACTGGGTGCGACAGGCCCCTGGACAAGGGCTTGAGTGGATGGGAGTAATCAACCCTACTGGTGGTAACACAAACTACGCACAGAAGTTCCAGGGCAGAGTCACCATGACCAGTGACACGTCCACGAGCACAGTCTACATGGAGCTGAGCAGCCTGACATCTGAGGACACGGCCGTCTATTACTGTGCGAGATTTGACTACTGGGGCCAGGGAACCCTGGTCACCGTCTCCTCA
>GJNZTB401CXWWG_1
GAAGTGCAGCTGGTGCAGTCTGGGGCTGAGGTGAAGAAGCCTGGGGCCTCAGTGAAGGTTTCCTGCAAGGCATCTGGATACACCTTCACCAGCTACTATATACACTGGGTGCGACAGGCCCCTGGACAAGGGCTTGAGTGGATGGGAGTAATCAACCCTACTGGTGGTAACACAAACTACGCACAGAAGTTCCAGGGCAGAGTCACCATGACCAGTGACACGTCCACGAGCACAGTCTACATGGAGCTGAGCAGCCTGACATCTGAGGACACGGCCGTCTATTACTGTGCGAGATTTGACTACTGGGGCCAGGGAACCCTGGTCACCGTCTCCTCA
>GJNZTB402GIS07_1
GAAGTGCAGCTGGTGCAGTCTGGGGCTGAGGTGAAGAAGCCTGGGGCCTCAGTGAAGGTTTCCTGCAAGGCATCTGGATACACCTTCACCAGCTACTATATACACTGGGTGCGACAGGCCCCTGGACAAGGGCTTGAGTGGATGGGAGTAATCAACCCTACTGGTGGTAACACAAACTACGCACAGAAGTTCCAGGGCAGAGTCACCATGACCAGTGACACGTCCACGAGCACAGTCTACATGGAGCTGAGCAGCCTGACATCTGAGGACACGGCCGTCTATTACTGTGCGAGATTTGACTACTGGGGCCAGGGAACCCTGGTCACCGTCTCCTCA
>GJNZTB401DL2Z9_1
GAAGTGCAGCTGGTGCAGTCTGGGGCTGAGGTGAAGAAGCCTGGGGCCTCAGTGAAGGTTTCCTGCAAGGCATCTGGATACACCTTCACCAGCTACTATATACACTGGGTGCGACAGGCCCCTGGACAAGGGCTTGAGTGGATGGGAGTAATCAACCCTACTGGTGGTAACACAAACTACGCACAGAAGTTCCAGGGCAGAGTCACCATGACCAGTGACACGTCCACGAGCACAGTCTACATGGAGCTGAGCAGCCTGACATCTGAGGACACGGCCGTCTATTACTGTGCGAGATTTGACTACTGGGGCCAGGGAACCCTGGTCACCGTCTCCTCA
>GJNZTB401BM1M7_1
GAAGTGCAGCTGGTGCAGTCTGGGGCTGAGGTGAAGAAGCCTGGGGCCTCAGTGAAGGTTTCCTGCAAGGCATCTGGATACACCTTCACCAGCTACTATATACACTGGGTGCGACAGGCCCCTGGACAAGGGCTTGAGTGGATGGGAGTAATCAACCCTACTGGTGGTAACACAAACTACGCACAGAAGTTCCAGGGCAGAGTCACCATGACCAGTGACACGTCCACGAGCACAGTCTACATGGAGCTGAGCAGCCTGACATCTGAGGACACGGCCGTCTATTACTGTGCGAGATTTGACTACTGGGGCCAGGGAACCCTGGTCACCGTCTCCTCA
>GJNZTB402JEYZ6_1
GAAGTGCAGCTGGTGCAGTCTGGGGCTGAGGTGAAGAAGCCTGGGGCCTCAGTGAAGGTTTCCTGCAAGGCATCTGGATACACCTTCACCAGCTACTATATACACTGGGTGCGACAGGCCCCTGGACAAGGGCTTGAGTGGATGGGAGTAATCAACCCTACTGGTGGTAACACAAACTACGCACAGAAGTTCCAGGGCAGAGTCACCATGACCAGTGACACGTCCACGAGCACAGTCTACATGGAGCTGAGCAGCCTGACATCTGAGGACACGGCCGTCTATTACTGTGCGAGATTTGACTACTGGGGCCAGGGAACCCTGGTCACCGTCTCCTCA
>GJNZTB401DGDER_1
GAAGTGCAGCTGGTGCAGTCTGGGGCTGAGGTGAAGAAGCCTGGGGCCTCAGTGAAGGTTTCCTGCAAGGCATCTGGATACACCTTCACCAGCTACTATATACACTGGGTGCGACAGGCCCCTGGACAAGGGCTTGAGTGGATGGGAGTAATCAACCCTACTGGTGGTAACACAAACTACGCACAGAAGTTCCAGGGCAGAGTCACCATGACCAGTGACACGTCCACGAGCACAGTCTACATGGAGCTGAGCAGCCTGACATCTGAGGACACGGCCGTCTATTACTGTGCGAGATTTGACTACTGGGGCCAGGGAACCCTGGTCACCGTCTCCTCA
>GJNZTB401BJMN8_1
GAAGTGCAGCTGGTGCAGTCTGGGGCTGAGGTGAAGAAGCCTGGGGCCTCAGTGAAGGTTTCCTGCAAGGCATCTGGATACACCTTCACCAGCTACTATATACACTGGGTGCGACAGGCCCCTGGACAAGGGCTTGAGTGGATGGGAGTAATCAACCCTACTGGTGGTAACACAAACTACGCACAGAAGTTCCAGGGCAGAGTCACCATGACCAGTGACACGTCCACGAGCACAGTCTACATGGAGCTGAGCAGCCTGACATCTGAGGACACGGCCGTCTATTACTGTGCGAGATTTGACTACTGGGGCCAGGGAACCCTGGTCACCGTCTCCTCA
>GJNZTB402HBYC5_1
GAAGTGCAGCTGGTGCAGTCTGGGGCTGAGGTGAAGAAGCCTGGGGCCTCAGTGAAGGTTTCCTGCAAGGCATCTGGATACACCTTCACCAGCTACTATATACACTGGGTGCGACAGGCCCCTGGACAAGGGCTTGAGTGGATGGGAGTAATCAACCCTACTGGTGGTAACACAAACTACGCACAGAAGTTCCAGGGCAGAGTCACCATGACCAGTGACACGTCCACGAGCACAGTCTACATGGAGCTGAGCAGCCTGACATCTGAGGACACGGCCGTCTATTACTGTGCGAGATTTGACTACTGGGGCCAGGGAACCCTGGTCACCGTCTCCTCA
>GJNZTB401DLZ16_1
GAAGTGCAGCTGGTGCAGTCTGGGGCTGAGGTGAAGAAGCCTGGGGCCTCAGTGAAGGTTTCCTGCAAGGCATCTGGATACACCTTCACCAGCTACTATATACACTGGGTGCGACAGGCCCCTGGACAAGGGCTTGAGTGGATGGGAGTAATCAACCCTACTGGTGGTAACACAAACTACGCACAGAAGTTCCAGGGCAGAGTCACCATGACCAGTGACACGTCCACGAGCACAGTCTACATGGAGCTGAGCAGCCTGACATCTGAGGACACGGCCGTCTATTACTGTGCGAGATTTGACTACTGGGGCCAGGGAACCCTGGTCACCGTCTCCTCA
>GJNZTB402JVDMF_1
GAAGTGCAGCTGGTGCAGTCTGGGGCTGAGGTGAAGAAGCCTGGGGCCTCAGTGAAGGTTTCCTGCAAGGCATCTGGATACACCTTCACCAGCTACTATATACACTGGGTGCGACAGGCCCCTGGACAAGGGCTTGAGTGGATGGGAGTAATCAACCCTACTGGTGGTAACACAAACTACGCACAGAAGTTCCAGGGCAGAGTCACCATGACCAGTGACACGTCCACGAGCACAGTCTACATGGAGCTGAGCAGCCTGACATCTGAGGACACGGCCGTCTATTACTGTGCGAGATTTGACTACTGGGGCCAGGGAACCCTGGTCACCGTCTCCTCA
>GJNZTB402GO9OU_1
GAAGTGCAGCTGGTGCAGTCTGGGGCTGAGGTGAAGAAGCCTGGGGCCTCAGTGAAGGTTTCCTGCAAGGCATCTGGATACACCTTCACCAGCTACTATATACACTGGGTGCGACAGGCCCCTGGACAAGGGCTTGAGTGGATGGGAGTAATCAACCCTACTGGTGGTAACACAAACTACGCACAGAAGTTCCAGGGCAGAGTCACCATGACCAGTGACACGTCCACGAGCACAGTCTACATGGAGCTGAGCAGCCTGACATCTGAGGACACGGCCGTCTATTACTGTGCGAGATTTGACTACTGGGGCCAGGGAACCCTGGTCACCGTCTCCTCA
>GJNZTB401CGZJT_1
GAAGTGCAGCTGGTGCAGTCTGGGGCTGAGGTGAAGAAGCCTGGGGCCTCAGTGAAGGTTTCCTGCAAGGCATCTGGATACACCTTCACCAGCTACTATATACACTGGGTGCGACAGGCCCCTGGACAAGGGCTTGAGTGGATGGGAGTAATCAACCCTACTGGTGGTAACACAAACTACGCACAGAAGTTCCAGGGCAGAGTCACCATGACCAGTGACACGTCCACGAGCACAGTCTACATGGAGCTGAGCAGCCTGACATCTGAGGACACGGCCGTCTATTACTGTGCGAGATTTGACTACTGGGGCCAGGGAACCCTGGTCACCGTCTCCTCA
>GJNZTB402HNBBK_1
GAAGTGCAGCTGGTGCAGTCTGGGGCTGAGGTGAAGAAGCCTGGGGCCTCAGTGAAGGTTTCCTGCAAGGCATCTGGATACACCTTCACCAGCTACTATATACACTGGGTGCGACAGGCCCCTGGACAAGGGCTTGAGTGGATGGGAGTAATCAACCCTACTGGTGGTAACACAAACTACGCACAGAAGTTCCAGGGCAGAGTCACCATGACCAGTGACACGTCCACGAGCACAGTCTACATGGAGCTGAGCAGCCTGACATCTGAGGACACGGCCGTCTATTACTGTGCGAGATTTGACTACTGGGGCCAGGGAACCCTGGTCACCGTCTCCTCA
>GJNZTB401CNDX1_1
GAAGTGCAGCTGGTGCAGTCTGGGGCTGAGGTGAAGAAGCCTGGGGCCTCAGTGAAGGTTTCCTGCAAGGCATCTGGATACACCTTCACCAGCTACTATATACACTGGGTGCGACAGGCCCCTGGACAAGGGCTTGAGTGGATGGGAGTAATCAACCCTACTGGTGGTAACACAAACTACGCACAGAAGTTCCAGGGCAGAGTCACCATGACCAGTGACACGTCCACGAGCACAGTCTACATGGAGCTGAGCAGCCTGACATCTGAGGACACGGCCGTCTATTACTGTGCGAGATTTGACTACTGGGGCCAGGGAACCCTGGTCACCGTCTCCTCA
>GJNZTB402GMNJR_1
GAAGTGCAGCTGGTGCAGTCTGGGGCTGAGGTGAAGAAGCCTGGGGCCTCAGTGAAGGTTTCCTGCAAGGCATCTGGATACACCTTCACCAGCTACTATATACACTGGGTGCGACAGGCCCCTGGACAAGGGCTTGAGTGGATGGGAGTAATCAACCCTACTGGTGGTAACACAAACTACGCACAGAAGTTCCAGGGCAGAGTCACCATGACCAGTGACACGTCCACGAGCACAGTCTACATGGAGCTGAGCAGCCTGACATCTGAGGACACGGCCGTCTATTACTGTGCGAGATTTGACTACTGGGGCCAGGGAACCCTGGTCACCGTCTCCTCA
>GJNZTB402HDSYA_1
GAAGTGCAGCTGGTGCAGTCTGGGGCTGAGGTGAAGAAGCCTGGGGCCTCAGTGAAGGTTTCCTGCAAGGCATCTGGATACACCTTCACCAGCTACTATATACACTGGGTGCGACAGGCCCCTGGACAAGGGCTTGAGTGGATGGGAGTAATCAACCCTACTGGTGGTAACACAAACTACGCACAGAAGTTCCAGGGCAGAGTCACCATGACCAGTGACACGTCCACGAGCACAGTCTACATGGAGCTGAGCAGCCTGACATCTGAGGACACGGCCGTCTATTACTGTGCGAGATTTGACTACTGGGGCCAGGGAACCCTGGTCACCGTCTCCTCA
>GJNZTB402IAEOQ_1
GAAGTGCAGCTGGTGCAGTCTGGGGCTGAGGTGAAGAAGCCTGGGGCCTCAGTGAAGGTTTCCTGCAAGGCATCTGGATACACCTTCACCAGCTACTATATACACTGGGTGCGACAGGCCCCTGGACAAGGGCTTGAGTGGATGGGAGTAATCAACCCTACTGGTGGTAACACAAACTACGCACAGAAGTTCCAGGGCAGAGTCACCATGACCAGTGACACGTCCACGAGCACAGTCTACATGGAGCTGAGCAGCCTGACATCTGAGGACACGGCCGTCTATTACTGTGCGAGATTTGACTACTGGGGCCAGGGAACCCTGGTCACCGTCTCCTCA
>GJNZTB402GOSI0_1
GAAGTGCAGCTGGTGCAGTCTGGGGCTGAGGTGAAGAAGCCTGGGGCCTCAGTGAAGGTTTCCTGCAAGGCATCTGGATACACCTTCACCAGCTACTATATACACTGGGTGCGACAGGCCCCTGGACAAGGGCTTGAGTGGATGGGAGTAATCAACCCTACTGGTGGTAACACAAACTACGCACAGAAGTTCCAGGGCAGAGTCACCATGACCAGTGACACGTCCACGAGCACAGTCTACATGGAGCTGAGCAGCCTGACATCTGAGGACACGGCCGTCTATTACTGTGCGAGATTTGACTACTGGGGCCAGGGAACCCTGGTCACCGTCTCCTCA
>GJNZTB402GW63J_1
GAAGTGCAGCTGGTGCAGTCTGGGGCTGAGGTGAAGAAGCCTGGGGCCTCAGTGAAGGTTTCCTGCAAGGCATCTGGATACACCTTCACCAGCTACTATATACACTGGGTGCGACAGGCCCCTGGACAAGGGCTTGAGTGGATGGGAGTAATCAACCCTACTGGTGGTAACACAAACTACGCACAGAAGTTCCAGGGCAGAGTCACCATGACCAGTGACACGTCCACGAGCACAGTCTACATGGAGCTGAGCAGCCTGACATCTGAGGACACGGCCGTCTATTACTGTGCGAGATTTGACTACTGGGGCCAGGGAACCCTGGTCACCGTCTCCTCA
>GJNZTB402JHSH0_1
GAAGTGCAGCTGGTGCAGTCTGGGGCTGAGGTGAAGAAGCCTGGGGCCTCAGTGAAGGTTTCCTGCAAGGCATCTGGATACACCTTCACCAGCTACTATATACACTGGGTGCGACAGGCCCCTGGACAAGGGCTTGAGTGGATGGGAGTAATCAACCCTACTGGTGGTAACACAAACTACGCACAGAAGTTCCAGGGCAGAGTCACCATGACCAGTGACACGTCCACGAGCACAGTCTACATGGAGCTGAGCAGCCTGACATCTGAGGACACGGCCGTCTATTACTGTGCGAGATTTGACTACTGGGGCCAGGGAACCCTGGTCACCGTCTCCTCA
>GJNZTB402IU4X1_1
GAAGTGCAGCTGGTGCAGTCTGGGGCTGAGGTGAAGAAGCCTGGGGCCTCAGTGAAGGTTTCCTGCAAGGCATCTGGATACACCTTCACCAGCTACTATATACACTGGGTGCGACAGGCCCCTGGACAAGGGCTTGAGTGGATGGGAGTAATCAACCCTACTGGTGGTAACACAAACTACGCACAGAAGTTCCAGGGCAGAGTCACCATGACCAGTGACACGTCCACGAGCACAGTCTACATGGAGCTGAGCAGCCTGACATCTGAGGACACGGCCGTCTATTACTGTGCGAGATTTGACTACTGGGGCCAGGGAACCCTGGTCACCGTCTCCTCA
>GJNZTB402FTAMF_1
GAAGTGCAGCTGGTGCAGTCTGGGGCTGAGGTGAAGAAGCCTGGGGCCTCAGTGAAGGTTTCCTGCAAGGCATCTGGATACACCTTCACCAGCTACTATATACACTGGGTGCGACAGGCCCCTGGACAAGGGCTTGAGTGGATGGGAGTAATCAACCCTACTGGTGGTAACACAAACTACGCACAGAAGTTCCAGGGCAGAGTCACCATGACCAGTGACACGTCCACGAGCACAGTCTACATGGAGCTGAGCAGCCTGACATCTGAGGACACGGCCGTCTATTACTGTGCGAGATTTGACTACTGGGGCCAGGGAACCCTGGTCACCGTCTCCTCA
>GJNZTB402FX6W9_1
GAAGTGCAGCTGGTGCAGTCTGGGGCTGAGGTGAAGAAGCCTGGGGCCTCAGTGAAGGTTTCCTGCAAGGCATCTGGATACACCTTCACCAGCTACTATATACACTGGGTGCGACAGGCCCCTGGACAAGGGCTTGAGTGGATGGGAGTAATCAACCCTACTGGTGGTAACACAAACTACGCACAGAAGTTCCAGGGCAGAGTCACCATGACCAGTGACACGTCCACGAGCACAGTCTACATGGAGCTGAGCAGCCTGACATCTGAGGACACGGCCGTCTATTACTGTGCGAGATTTGACTACTGGGGCCAGGGAACCCTGGTCACCGTCTCCTCA
>GJNZTB402JRSSB_1
GAAGTGCAGCTGGTGCAGTCTGGGGCTGAGGTGAAGAAGCCTGGGGCCTCAGTGAAGGTTTCCTGCAAGGCATCTGGATACACCTTCACCAGCTACTATATACACTGGGTGCGACAGGCCCCTGGACAAGGGCTTGAGTGGATGGGAGTAATCAACCCTACTGGTGGTAACACAAACTACGCACAGAAGTTCCAGGGCAGAGTCACCATGACCAGTGACACGTCCACGAGCACAGTCTACATGGAGCTGAGCAGCCTGACATCTGAGGACACGGCCGTCTATTACTGTGCGAGATTTGACTACTGGGGCCAGGGAACCCTGGTCACCGTCTCCTCA
>GJNZTB402HW96U_1
GAAGTGCAGCTGGTGCAGTCTGGGGCTGAGGTGAAGAAGCCTGGGGCCTCAGTGAAGGTTTCCTGCAAGGCATCTGGATACACCTTCACCAGCTACTATATACACTGGGTGCGACAGGCCCCTGGACAAGGGCTTGAGTGGATGGGAGTAATCAACCCTACTGGTGGTAACACAAACTACGCACAGAAGTTCCAGGGCAGAGTCACCATGACCAGTGACACGTCCACGAGCACAGTCTACATGGAGCTGAGCAGCCTGACATCTGAGGACACGGCCGTCTATTACTGTGCGAGATTTGACTACTGGGGCCAGGGAACCCTGGTCACCGTCTCCTCA
>GJNZTB402JUL7Q_1
GAAGTGCAGCTGGTGCAGTCTGGGGCTGAGGTGAAGAAGCCTGGGGCCTCAGTGAAGGTTTCCTGCAAGGCATCTGGATACACCTTCACCAGCTACTATATACACTGGGTGCGACAGGCCCCTGGACAAGGGCTTGAGTGGATGGGAGTAATCAACCCTACTGGTGGTAACACAAACTACGCACAGAAGTTCCAGGGCAGAGTCACCATGACCAGTGACACGTCCACGAGCACAGTCTACATGGAGCTGAGCAGCCTGACATCTGAGGACACGGCCGTCTATTACTGTGCGAGATTTGACTACTGGGGCCAGGGAACCCTGGTCACCGTCTCCTCA
>GJNZTB402FW3HF_1
GAAGTGCAGCTGGTGCAGTCTGGGGCTGAGGTGAAGAAGCCTGGGGCCTCAGTGAAGGTTTCCTGCAAGGCATCTGGATACACCTTCACCAGCTACTATATACACTGGGTGCGACAGGCCCCTGGACAAGGGCTTGAGTGGATGGGAGTAATCAACCCTACTGGTGGTAACACAAACTACGCACAGAAGTTCCAGGGCAGAGTCACCATGACCAGTGACACGTCCACGAGCACAGTCTACATGGAGCTGAGCAGCCTGACATCTGAGGACACGGCCGTCTATTACTGTGCGAGATTTGACTACTGGGGCCAGGGAACCCTGGTCACCGTCTCCTCA
>GJNZTB402HR3O7_1
GAAGTGCAGCTGGTGCAGTCTGGGGCTGAGGTGAAGAAGCCTGGGGCCTCAGTGAAGGTTTCCTGCAAGGCATCTGGATACACCTTCACCAGCTACTATATACACTGGGTGCGACAGGCCCCTGGACAAGGGCTTGAGTGGATGGGAGTAATCAACCCTACTGGTGGTAACACAAACTACGCACAGAAGTTCCAGGGCAGAGTCACCATGACCAGTGACACGTCCACGAGCACAGTCTACATGGAGCTGAGCAGCCTGACATCTGAGGACACGGCCGTCTATTACTGTGCGAGATTTGACTACTGGGGCCAGGGAACCCTGGTCACCGTCTCCTCA
>GJNZTB402FTDBT_1
GAAGTGCAGCTGGTGCAGTCTGGGGCTGAGGTGAAGAAGCCTGGGGCCTCAGTGAAGGTTTCCTGCAAGGCATCTGGATACACCTTCACCAGCTACTATATACACTGGGTGCGACAGGCCCCTGGACAAGGGCTTGAGTGGATGGGAGTAATCAACCCTACTGGTGGTAACACAAACTACGCACAGAAGTTCCAGGGCAGAGTCACCATGACCAGTGACACGTCCACGAGCACAGTCTACATGGAGCTGAGCAGCCTGACATCTGAGGACACGGCCGTCTATTACTGTGCGAGATTTGACTACTGGGGCCAGGGAACCCTGGTCACCGTCTCCTCA
>GJNZTB402HP264_1
[truncated: 360,230 more chars]
