# Supplementary material for: 454 antibody sequencing - error characterization and correction
Source: BMC Res Notes. 2011 Oct 12;4:404. doi: 10.1186/1756-0500-4-404 (PMC3228814; doi:10.1186/1756-0500-4-404)
Supplement: Additional file 6 — FASTA file containing 454 sequence data of run 2 of antibody #1. 454 sequencing data derived from the six control antibodies at different concentrations as mentioned in Table 1. [file 1756-0500-4-404-S6.TXT]

>222
GAAGTGCAGCTGGTGCAGTCTGGGGCTGAGGTGAAGAAGCCTGGGGCCTCAGTGAAGGTTTCCTGCAAGGCATCTGGATACACCTTCACCAGCTACTATATACACTGGGTGCGACAGGCCCCTGGACAAGGGCTTGAGTGGATGGGAGTAATCAACCCTACTGGTGGTAACACAAACTACGCACAGAAGTTCCAGGGCAGAGTCACCATGACCAGTGACACGTCCACGAGCACAGTCTACATGGAGCTGAGCAGCCTGACATCTGAGGACACGGCCGTCTATTACTGTGCGAGATTTGACTACTGGGCCAGGGACCCTGGCACCGTCTCCTCAG
>274
GAAGTGCAGCTGGTGCAGTCTGGGGCTGAGGTGAAGAAGCCTGGGGCCTCAGTGAAGGTTTCCTGCAAGGCATCTGGATACACCTTCACCAGCTACTATATACACTGGGTGCGACAGGCCCCTGGACAAGGGCTTGAGTGGATGGGAGTAATCAACCCTACTGGTGGTAACACAAACTACGCACAGAAGTTCCAGGGCAGAGTCACCATGACCAGTGACACGTCCACGAGCACAGTCTACATGGAGCTGAGCAGCCTGACATCTGAGGACACGGCCGTCTATTACTGTGCGAGATTTGACTACTGGGCCAGGGAACCCTGGTCACCGTCTCCTCA
>305
GAAGTGCAGCTGGTGCAGTCTGGGGCTGAGGTGAAGAAGCCTGGGGCCTCAGTGAAGGTTTCCTGCAAGGCATCTGGATACACCTTCACCAGCTACTATATACACTGGGTGCGACAGGCCCCTGGACAAGGGCTTGAGTGGATGGGAGTAATCAACCCTACTGGTGGTAACACAAACTACGCACAGAAGTTCCAGGGCAGAGTCACCATGACCAGTGACACGTCCACGAGCACAGTCTACATGGAGCTGAGCAGCCTGACATCTGAGGACACGGCCGTCTATTACTGTGCGAGATTTGACTACTGGGCCAGGGACCTGGTCACCGTCTCCTCAG
>314
GAAGTGCAGCTGGTGCAGTCTGGGGCTGAGGTGAAGAAGCCTGGGGCCTCAGTGAAGGTTTCCTGCAAGGCATCTGGGATACACCTTCACCAGCTACTATATACACTGGGTGCGACAGGCCCCTGGACAAGGGCTTGAGTGGATGGGAGTAATCAACCCTACTGGTGGTAACACAAACTACGCACAGAAGTTCCAGGGCAGAGTCACCATGACCAGTGACACGTCCACGAGCACAGTCTACATGGAGCTGAGCAGCCTGACATCTGAGGACACGGCCGTCTATTACTGTGCGAGATTTGACTACGTGGGCCAGGGAACCCTGGTCACCGTCTCCTCA
>317
GAAGTGCAGCTGGTGCAGTCTGGGGCTGAGGTGAAGAAGCCTGGGGGCCTCAGTGAAGGTTTCCTGCAAGGCATCTGGGATACACCTTCACCAGCTACTATATACACTGGGTGCGACAGGCCCCTGGACAAGGGCTTGAGTGGATGGGAGTAATCAACCCTACTGGTGGTAACACAAACTACGCACAGAAGTTCCAGGGCAGAGTCACCATGACCAGTGACACGTCCACGAGCACAGTCTACATGGAGCTGAGCAGCCTGACATCTGAGGACACGGCCGTCTATTACTGTGCGAGATTTGACTACTGGGCCAGGGAACCCTGGTCACCGTCTCCTCA
>318
GAAGTGCAGCTGGTGCAGTCTGGGGCTGAGGTGAAGAAGCCTGGGGCCTCAGTGAAGGTTTCCTGCAAGGCATCTGGATACACCTTCACCAGCTACTATATACACTGGGTGCGACAGGCCCCTGGACAAGGGCTTGAGTGGATGGGAGTAATCAACCCTACTGGTGGTAACACAAACTACGCACAGAAGTTCCAGGGCAGAGTCACCATGACCAGTGACACGTCCACGAGCACAGTCTACATGGAGCTGAGCAGCCTGACATCTGAGGACACGGCCGTCTATTACTGTGCGAGATTTGACTACTGGGGCCAGGGAACCCTGGTCACCGTCTCCTCAG
>323
GAAGTGCAGCTGGTGCAGTCTGGGGCTGAGGTGAAGAAGCCTGGGGCCTCAGTGAAGGTTTCCTGCAAGGCATCTGGATACACCTTCACCAGCTACTATATACACTGGGTGCGACAGGCCCCTGGACAAGGGCTTGAGTGGATGGGAGTAATCAACCCTACTGGTGGTAACACAAACTACGCACAGAAGTTCCAGGGCAGAGTCACCATGACCAGTGACACGTCCACGNGCACAGTCTACATGGAGCTGAGCAGCCTGACATCTGAGGACACGGCCGTCTATTACTGTGCGAGATTTGACTACTGGGGCCAGGGAACCCTGGTCACCGTCTCCTCAG
>332
GAAGTGCAGCTGGTGCAGTCTGGGGCTGATGTGAAGAAGCCTGGGGCCTCAGTGAAGGTTTCCTGCAAGGCATCTGGATACACCTTCACCAGCTACTATATACACTGGGTGCGACAGGCCCCTGGACAAGGGCTTGAGTGGATGGGAGTAATCAACCCTACTGGTGGTAACACAAACTACGCACAGAAGTTCCAGGGCAGAGTCACCATGACCAGTGACACGTCCACGAGCACAGTCTACATGGAGCTGAGCAGCCTGACATCTGAGGACACGGCCGTCTATTACTGTGCGAGATTTGACTACTGGGGCCAGGGAACCCTGGTCACCGTCTCCTCAG
>336
GAAGTGCAGCTGGTGCAGTCTGGGGCTGAGGTGAAGAAGCCTGGGGCCTCAGTGAAGGTTTCCTGCAAGGCATCTGGATACACCTTCACCAGCTACTATATACACTGGGTGCGACAGGCCCCTGGACAAGGGCTTGAGTGGATGGGAGTAATCAACCCTACTGGTGGTAACACAAACTACGCACAGAAGTTCCAGGGCAGAGTCACCATGACCAGTGACACGTCCACGAGCACAGTCTACATGGAGCTGAGCAGCCTGACATCTGAGGACACGGCCGTCTATTACTGTGCGAGATTTGACTACTGGGGCCAGGGAACCCTGGTCACCGTCTCCTCAG
>339
GAAGTGCAGCTGGTGCAGTCTGGGGCTGAGGTGAAGAAGCCTGGGGCCTCAGTGAAGGTTTCCTGCAAGGCATCTGGATACACCTTCACCAGCTACTATATACACTGGGTGCGACAGGCCCCTGGACAAGGGCTTGAGTGGATGGGAGTAATCAACCCTACTGGTGGTAACACAAACTACGCACAGAAGTTCCAGGGCAGAGTCACCATGACCAGTGACACGTCCACGAGCACAGTCTACATGGAGCTGAGCAGCCTGACATCTGAGGACACGGCCGTCTATTACTGTGCGAGATTTGACTACGTGGGGCCAGGGAACCCTGGTCACCGTCTCCTCAG
>343
GAAGTGCAGCTGGTGCAGTCTGGGGCTGAGGTGAAGAAGCCTGGGGCCTCAGTGAAGGTTTCCTGCAAGGCATCTGGGATACACCTTCACCAGCTACTATATACACTGGGTGCGACAGGCCCCTGGACAAGGGCTTGAGTGGATGGGAGTAATCAACCCTACTGGTGGTAACACAAACTACGCACAGAAGTTCCAGGGCAGAGTCNCCATGACCAGTGACACGTCCACGAGCACAGTCTACATGGAGCTGAGCAGCCTGACATCTGAGGACACGGCCGTCTATTACTGTGCGAGATTTGACTACTGGGGCCAGGGAACCCTGGTCACCGTCTCCTCAG
>372
GAAGTGCAGCTGGTGCAGTCTGGGGCTGAGGTGAAGAAGCCTGGGGCCTCAGTGAAGGTTTCCTGCAAGGCATCTGGATACACCTTCACCAGCTACTATATACACTGGGTGCGACAGGCCCCTGGACAAGGGCTTGAGTGGATGGGAGTAATCAACCCTACTGGTGGTAACACAAACTACGCACAGAAGTTCCAGGGCAGAGTCACCATGACCAGTGACACGTCCACGAGCACAGTCTACATGGAGCTGAGCAGCTTGACATCTGAGGACACGGCCGTCTATTACTGTGCGAGATTTGACTACTGGGCCAGGGAACCCTGGTCACCGTCTCCTCAG
>375
GAAGTGCAGCTGGTGCAGTCTGGGGCTGAGGTGAAGAAGCCTGGGGCCTCAGTGAAGGTTTCCTGCAAGGCATCTGGATACACCTTCACCAGCTACTATATACACTGGGTGCGACAGGCCCCTGGACAAGGGCTTGAGTGGATGGGAGTAATCAACCCTACTGGTGGTAACACAAACTACGCACAGAAGTTCCAGGGCAGAGTCACCATGACCAGTGACACGTCCACGAGCACAGTCTACATGGAGCTGAGCAGCCTGACATCTGAGGACACGGCCGTCTATTACNGTGCGAGATTTGACTACTGGGGCCAGGGAACCTGGTCACCGTCTCCTCAG
>387
GAAGTGCAGCTGGTGCAGTCTGGGGCTGAGGTGAAGAAGCCTGGGGCCTCAGTGAAGGTTTCCTGCAAGGCATCTGGGATACACCTTCACCAGCTACTATATACACTGGGTGCGACAGGCCCCTGGACAAGGGCTTGAGTGGATGGGAGTAATCAACCCTACTGGTGGTAACACAAACTACGCACAGAAGTTCCAGGGCAGAGTCACCATGACCAGTGACACGTCCACGAGCACAGTCTACATGGAGCTGAGCAGCCTGACATCTGAGGACACGGCCGTCTATTACTGTGCGAGATTTGACTACTGGGCCAGGGACCCTGGTCACCGTCTCCTCAG
>391
GAAGTGCAGCTGGTGCAGTCTGGGGCTGAGGTGAAGAAGCCTGGGGCCTCAGTGAAGGTTTCCTGCAAGGCATCTGGATACACCTTCACCAGCTACTATATACACTGGGTGCGACAGGCCCCTGGACAAGGGCTTGAGTGGATGGGAGTAATCAACCCTACTGGTGGTAACACAAACTACGCACAGAAGTTCCAGGGCAGAGTCACCATGACCAGTGACACGTCCACGAGCACAGTCTACATGGAGCTGAGCAGCCTGACATCTGAGGACACGGCCGTCTATTACTGTGCGAGATTTGACTACTGGGGCCAGGGAACCCTGGTCACCGTCTCCTCAG
>392
GAAGTGCAGCTGGTGCAGTCTGGGGCTGAGGTGAAGAAGCCTGGGGCCTCAGTGAAGGTTTCCTGCAAGGCATCTGGATACACCTTCACCAGCTACTATATACACTGGGTGCGACAGGCCCCTGGACAAGGGCTTGAGTGGATGGGAGTAATCAACCCTACTGGTGGTAACACAAACTACGCACAGAAGTTCCAGGGCAGAGCCACCATGACCAGTGACACGTCCACGAGCACAGTCTACATGGAGCTGAGCAGCCTGACATCTGAGGACACGGCCGTCTATTACTGTGCGAGATTTGACTACTGGGGCCAGGGAACCCTGGTCACCGTCTCCTCAG
>396
GAAGTGCAGCTGGTGCAGTCTGGGGCTGAGGTGAAGAAGCCTGGGGCCTCAGTGAAGGTTTCCTGCAAGGCATCTGGATACACCTTCACCAGCTACTATATACACTGGGTGCGACAGGCCCCTGGACAAGGGCTTGAGTGGATGGGAGTAATCAACCCTACTGGTGGTAACACAAACTACGCACAGAAGTTCCAGGGCAGAGTCACCATGACCAGTGACACGTCCACGAGCACAGTCTACATGGAGCTGAGCAGCCTGACATCTGAGGACACGGCCGTCTATTACTGTGCGAGATTTGACTACTGGGCCAGGGAACCCTGGTCACCGTCTCCTCAG
>400
GAAGTGCAGCTGGTGCAGTCTGGGGCTGAGGTGAAGAAGCCTGGGGCCTCAGTGAAGGTTTCCTGCAAGGCATCTGGATACACCTTCACCAGCTACTATATACACTGGGTGCGACAGGCCCCTGGACAAGGGCTTGAGTGGATGGGAGTAATCAACCCTACTGGTGGTAACACAAACTACGCACAGAAGTTCCAGGGCAGAGTCACCATGACCAGTGACACGTCCACGAGCACAGTCTACATGGAGCTGAGCAGCCTGACATCTGAGGACACGGCCGTCTATTACTGTGCGAGATTTGACTACTGGGGCCAGGGAACCCTGGTCACCGTCTCCTCAG
>406
GAAGTGCAGCTGGTGCAGTCTGGGGCTGAGGTGAAGAAGCCTGGGGCCTCAGTGAAGGTTTCCTGCAAGGCATCTGGGATACGACCTTCACCAGCTACTATATACACTGGGTGCGACAGGCCCCTGGACAAGGCTTGAGTGGATGGGATAATCAACCCTACTGGTGGTAACACAAACTACGCACAGAAGTTCCAGGGCAGAGTCACCATGACCAGTGACACGTCCACGAGCACAGTCTACATGGAGCTGAGCAGCCTGACATCTGAGGACACGGCCGTCTATTACTGTGCGAGATTTGACTACTGGGGCCAGGGAACCTGGTCACCGTCTCTCAG
>421
GAAGTGCAGCTGGTGCAGTCTGGGGCTGAGGTGAAGAAGCCTGGGGCCTCAGTGAAGGTTTCCTGCAAGGCATCTGGATACACCTTCACCAGCTACATATACACTGGGTGCGACAGGCCCCTGGACAAGGGCTTGAGTGGATGGGAGTAATCAACCCTACTGGTGGTAACACAAACTACGCACAGAAGTTCCAGGGCAGAGTCACCATGACCAGTGACACGTCCACGAGCACAGTCTACATGGAGCTGAGCAGCCTGACATCTGAGGACACGGCCGTCTATTACTGTGCGAGATTTGACTACTGGGGCCAGGGAACCCTGGTCACCGTCTCCTCAG
>428
GAAGTGCAGCTGGTGCAGTCTGGGGCTGAGGTGAAGAAGCCTGGGGCCTCAGTGAAGGTTTCCTGCAAGGCATCTGGATACACCTTCACCAGCTACTATATACACTGGGTGCGACAGGCCCCTGGACAAGGGCTTGAGTGGATGGGAGTAATCAACCCTACTGGTGGTAACACAAACTACGCACAGAAGTTCCAGGGCAGAGTCACCATGACCAGTGACACGTCCACGAGCACAGTCTACATGGAGCTGAGCAGCCTGACATCTGAGGACACGGCCGTCTATTACTGTGCGAGATTTGACTACTGGGGCCAGGGAACCCTGGTCACCGTCTCCTCAG
>441
GAAGTGCAGCTGGTGCAGTCTGGGGCTGAGGTGAAGAAGCCTGGGGCCTCAGTGAAGGTTTCCTGCAAGGCATCTGGATACACCTTCACCAGCTACTATATACACTGGGTGCGACAGGCCCCCTGGACAAGGGCTTGAGTGGATGGGNGTAATCAACCCTACTGGTGGTAACACAAACTACGCACAGAAGTTCCAGGGCAGAGTCACCATGACCAGTGACACGTCCACGAGCACAGTCTACAATGGAGCTGAGCAGCCTGACATCTGAGGACACGGCCGTCTATTACTGTGCGAGATTTGACTACTGGGCCAGGGAACCCTGGTCACCGTCTCCTCAG
>450
GAAGTGCAGCTGGTGCAGTCTGGGGCTGAGGTGAAGAAGCCTGGGGCCTCAGTGAAGGTTTCCTGCAAGGCATCTGGATACACCTTCACCAGCTACTATATACACTGGGTGCGACAGGCCCCTGGACAAGGGCTTGAGTGGATGGGAGTAATCAACCCTACTGGTGGTAACACAAACTACGCACAGAAGTTCCAGGGCAGAGTCACCATGACCAGTGACACGTCCACGAGCACAGTCTACATGGAGCTGAGCAGCCTGACATCTGAGGACACGGCCGTCTATTACTGTGCGAGATTTGACTACTGGGGCCAGGGAACCCTGGTCACCGTCTCCTCAG
>462
GAAGTGCAGCTGGTGCAGTCTGGGGCTGAGGTGAAGAAGCCTGGGGCCTCAGTGAAGGTTTCCTGCAAGGCATCTGGATACACCTTCACCAGCTACTATATACACTGGGTGCGACAGGCCCCTGGACAAGGGCTTGAGTGGATGGGAGTAATCAACCCTACTGGTGGTAACACAAACTACGCACAGAAGTTCCAGGGCAGAGTCACCATGACCAGTGACACGTCCACGAGCACAGTCTACATGGAGCTGAGCAGCCTGACATCTGAGGACACGGCCGTCTATTACTGTGCGAGATTTGACTACTGGGGCCAGGGAACCCTGGTCACCGTCTCCTCAG
>464
GAAGTGCAGCTGGTGCAGTCTGGGGCTGAGGTGAAGAAGCCTGGGGCCTCAGTGAAGGTTTCCTGCAAGGCATCTGGATACACCTTCACCAGCTACTATATACACTGGGTGCGACAGGCCCCTGGACAAGGGCTTGAGTGGATGGGAGTAATCAACCCTACTGGTGGTAACACAAACTACGCACAGAAGTTCCAGGGCAGAGTCACCATGACCAGTGACACGTCCACGAGCACAGTCTACATGGAGCTGAGCAGCCTGACATCTGAGGACACGGCCGTCTATTACTGTGCGAGATTTGACTACTGGGGCCAGGGAACCCTGGTCACCGTCTCCTCAG
>472
GAAGTGCAGCTGGTGCAGTCTGGGGCTGAGGTGAAGAAGGCCTGGGGCCTCAGTGAAGGTTTCCTGCAAGGCATCTGGATACACCTTCACCAGCTACTATATACACTGGGTGCGACAGGCCCCTGGACAAGGGCTTGAGTGGATGGGAGTAATCAACCCTACTGGTGGTAACACAAACTACGCACAGAAGTTCCAGGGCAGAGTCACCATGACCAGTGACACGTCCACGAGCACAGTCTACATGGAGCTGAGCAGCCTGACATCTGAGGACACGGCCGTCTATTACTGTGCGAGATTTGACTACGTGGGGCCAGGGAACCCTGGTCACCGTCTCCTCAG
>484
GAAGTGCAGCTGGTGCAGTCTGGGGCTGAGGTGAAGAAGGCCTGGGGCCTCAGTGAAGGTTTCCTGCAAGGCATCTGGATACACCTTCACCAGCTACTATATACACTGGGTGCGACAGGCCCCTGGACAAGGGCTTGAGTGGATGGGAGTAATCAACCCTACTGGTGGTAACACAAACTACGCACAGAAGTTCCAGGGCAGAGTCACCATGACCAGTGACACGTCCACGAGCACAGTCTACATGGAGCTGAGCAGCCTGACATCTGAGGACACGGCCGTCTATTACTGTGCGAGATTTGACTACTGGGGCCAGGGAACCCTGGTCACCGTCTCCTCAG
>501
GAAGTGCAGCTGGTGCAGTCTGGGGCTGAGGTGAAGAAGCCTGGGGCCTCAGTGAAGGTTTCCTGCAAGGCATCTGGATACACCTTCACCAGCTACTATATACACTGGGTGCGACAGGCCCCTGGACAAGGGCTTGAGTGGATGGGAGTAATCAACCCTACTGGTGGTAACACAAACTACGCACAGAAGTTCCAGGGCAGAGTCACCATGACCAGTGACACGTCCACGAGCACAGTCTACATGGAGCTGAGCAGCCTGACATCTGAGGACACGGCCGTCTATTACTGTGCGAGATTTGACTACTGGGGCCAGGGAACCCTGGTCACCGTCTCCTCAG
>502
GAAGTGCAGCTGGTGCAGTCTGGGGCTGAGGTGAAGAAGCCTGGGGCCTCAGTGAAGGTTTCCTGCAAGGCATCTGGGATACGACCTTCACCAGCTACTATATACACTGGGTGCGACAGGCCCCTGGACAAGGGCTTGAGTGGATGGGAGTAATCAACCCTACTGGTGGTAACACAAACTACGCACAGAAGTTCCAGGGCAGAGTCACCATGACCAGTGACACGTCCACGAGCACAGTCTACATGGAGCTGAGCAGCCTGACATCTGAGGACACGGCCGTCTATTACTGTGCGAGATTTGACTACTGGGGCCAGGGAACCCTGGTCACCGTCTCCTCAG
>506
GAAGTGCAGCTGGTGCAGTCTGGGGCTGAGGTGAAGAAGCCTGGGGCCTCAGTGAAGGTTTCCTGCAAGGCATCTGGATACACCTTCACCAGCTACTATATACACTGGGTGCGACAGGCCCCCTGGACAAGGGCTTGAGTGGATGGGAGTAATCAACCCTACTGGTGGTAACACAAACTACGCACAGAAGTTCCAGGGCAGAGTCACCATGACCAGTGACACGTCCACGAGCACAGTCTACATGGAGCTGAGCAGCCTGACATCTGAGGACACGGCCGTCTATTACTGTGCGAGATTTGACTACGTGGGGCCAGGGAACCCTGGTCACCGTCTCCTCAG
>507
GAAGTGCAGCTGGTGCAGTCTGGGGCTGAGGTGAAGAAGCCGTGGGGCCTCAGTGAAGGTTTCCTGCAAGGCATCTGGATACACCTTCACCAGCTACTATATACACTGGGTGCGACAGGCCCCTGGACAAGGGCTTGAGTGGATGGGAGTAATCAACCCTACTGGTGGTAACACAAACTACGCACAGAAGTTCCAGGGCAGAGTCACCATGACCAGTGACACGTCCACGAGCACAGTCTACATGGAGCTGAGCAGCCTGACATCTGAGGACACGGCCGTCTATTACTGTGCGAGATTTGACTACTGGGCCAGGGAACCCTGGTCACCGTCTCCTCAG
>510
GAAGTGCAGCTGGTGCAGTCTGGGGCTGAGGTGAAGAAGCCTGGGGCCTCAGTGAAGGTTTCCTGCAAGGCATCTGGATACACCTTCACCAGCTACTATATACACTGGGTGCGACAGGCCCCTGGACAAGGGCTTGAGTGGATGGGAGTAATCAACCCTACTGGTGGTAACACAAACTACGCACAGAAGTTCCAGGGCAGAGTCACCATGACCAGTGACACGTCCACGAGCACAGTCTACATGGAGCTGAGCAGCCTGACATCTGAGGACACGGCCGTCTATTACTGTGCGAGATTTGACTACTGGGGCCAGGGAACCCTGGTCACCGTCTCCTCAG
>520
GAAGTGCAGCTGGTGCAGTCTGGGGCTGAGGTGAAGAAGGCCTGGGGCCTCAGTGAAGGTTTCCTGCAAGGCATCTGGATACACCTTCACCAGCTACTATATACACTGGGTGCGACAGGCCCCTGGACAAGGGCTTGAGTGGATGGGAGTAATCAAACCCTACTGGTGGTAAACACAAACTACGCACAGAAGTTCCAGGGCAGAGTCACCATGACCAGTGACACGTCCACGAGCACAGTCTACATGGAGCTGAGCAGCCTGACATCTGAGGACACGGCCGTCTATTACTGTGCGAGATTTGACTACTGGGGCCAGGGAACCCTGGTCACCGTCTCCTCAG
>523
GAAGTGCAGCTGGTGCAGTCTGGGGCTGAGGTGAAGAAGCCTGGGGCCTCAGTGAAGGTTTCCTGCAAGGCATCTGGATACACCTTCACCAGCTACTATATACACTGGGTGCGACAGGCCCCTGGACAAGGGCTTGAGTGGATGGGAGTAATCAACCCTACTGGTGGTAACACAAACTACGCACAGAAGTTCCAGGGCAGAGTCACCATGACCAGTGACACGTCCACGAGCACAGTCTACATGGAGCTGAGCAGCCTGACATCTGAGGACACGGCCGTCTATTACTGTGCGAGATTTGACTACTGGGGCCAGGGAACCCTGGTCACCGTCTCCTCAG
>524
GAAGTGCAGCTGGTGCAGTCTGGGGCTGAGGTGAAGAAGCCTGGGGCCTCAGTGAAGGTTTCCTGCAAGGCATCTGGATACACCTTCACCAGCTACTATATACACTGGGTGCGACAGGCCCCTGGACAAGGGCTTGAGTGGATGGGAGTAATCAACCCTACTGGTGGTAACACAAACTACGCACAGAAGTTCCAGGGCAGAGTCACCATGACCAGTGACACGTCCACGAGCACAGTCTACATGGAGCTGAGCAGCCTGACATCTGAGGACACGGCCGTCTATTACTGTGCGAGATTTGACTACTGGGGCCAGGGAACCCTGGTCACCGTCTCCTCAG
>530
GAAGTGCAGCTGGTGCAGTCTGGGGCTGAGGTGAAGAAGCCTGGGGCCTCAGTGAAGGTTTCCTGCAAGGCATCTGGATACACCTTCACCAGCTACTATATACACTGGGTGCGACAGGCCCCTGGACAAGGGCTTGAGTGGATGGGAGTAATCAACCCTACTGGTGGTAACACAAACTACGCACAGAAGTTCCAGGGCAGAGTCACCATGACCAGTGACACGTCCACGAGCACAGTCTACATGGAGCTGAGCAGCCTGACATCTGAGGACACGGCCGTCTATTACTGTGCGAGATTTGACTACTGGGGCCAGGGAACCCTGGTCACCGTCTCCTCAG
>544
GAAGTGCAGCTGGTGCAGTCTGGGGCTGAGGTGAAGAAGCCTGGGGCCTCAGTGAAGGTTTCCTGCAAGGCATCTGGATACACCTTCACCAGCTACTATATACACTGGGTGCGACAGGCCCCTGGACAAGGGCTTGAGTGGATGGGAGTAATCAACCCTACTGGTGGTAACACAAACTACGCACAGAAGTTCCAGGGCAGAGTCACCATGACCAGTGACACGTCCACGAGCACAGTCTACATGGANCTGAGCAGCCTGACATCTGAGGACACGGCCGTCTATTACTGTGCGAGATTTGACTACTGGGGCCAGGGAACCCTGGTCACCGTCTCCTCAG
>545
GAAGTGCAGCTGGTGCAGTCTGGGGCTGAGGTGAAGAAGCCTGGGGCCTCAGTGAAGGTTTCCTGCAAGGCATCTGGATACACCTTCACCAGCTACTATATACACTGGGTGCGACAGGCCCCCTGGACAAGGGCTTGAGTGGATGGGAGTAATCAACCCTACTGGTGGTAAACACAAAACTACGCACAGAAGTTCCAGGGCAGAGTCACCATGACCAGTGACACGTCCACGAGCACAGTCTACATGGAGCTGAGCAGCCTGACATCTGAGGACACGGCCGTCTATTACTGTGCGAGATTTGACTACTGGGGCCAGGGAACCCTGGTCACCGTCTCCTCAG
>548
GAAGTGCAGCTGGTGCAGTCTGGGGCTGAGGTGAAGAAGCCTGGGGCCTCAGTGAAGGTTTCCTGCAAGGCATCTGGATACACCTTCACCAGCTACTATATACACTGGGTGCGACAGGCCCCTGGACAAGGGCTTGAGTGGATGGGAGTAATCAACCCTACTGGTGGTAACACAAACTACGCACAGAAGTTCCAGGGCAGAGTCACCATGACCAGTGACACGTCCACGAGCACAGTCTACATGGAGCTGAGCAGCCTGACATCTGAGGACACGGCCGTCTATTACTGTGCGAGATTTGACTACTGGGGCCAGGGAACCCTGGTCACCGGTCTCCTCAG
>553
GAAGTGCAGCTGGTGCAGTCTGGGGCTGAGGTGAAGAAGCCTGGGGCCTCAGTGAAGGTTTCCTGCAAGGCATCTGGATACACCTTCACCAGCTACTATATACACTGGGTGCGACAGGCCCCTGGACAAGGGCTTGAGTGGATGGGAGTAATCAACCCTACTGGTGGTAACACAAACTACGCACAGAAGTTCCAGGGCAGAGTCACCATGACCAGTGACACGTCCACGAGCACAGTCTACATGGAGCTGAGCAGCCTGACATCTGAGGACACGGCCGTCTATTACTGTGCGAGATTTGACTACTGGGGCCAGGGAACCCTGGTCACCGTCTCCTCAG
>557
GAAGTGCAGCTGGTGCAGTCTGGGGCTGAGGTGAAGAAGCCTGGGGCCTCAGTGAAGGTTTCCTGCAAGGCATCTGGATACACCTTCACCAGCTACTATATACACTGGGTGCGACAGGCCCCTGGACAAGGGCTTGAGTGGATGGGAGTAATCAACCCTACTGGTGGTAACACAAACTACGCACAGAAGTTCCAGGGCAGAGTCACCATGACCAGTGACACGTCCACGAGCACAGTCTACATGGAGCTGAGCAGCCTGACATCTGAGGACACGGCCGTCTATTACTGTGCGAGATTTGACTACTGGGGCCAGGGAACCCTGGTCACCGTCTCCTCAG
>559
GAAGTGCAGCTGGTGCAGTCTGGGGCTGAGGTGAAGAAGCCTGGGGCCTCAGTGAAGGTTTCCTGCAAGGCATCTGGATACACCTTCACCAGCTACTATATACACTGGGTGCGACAGGCCCCTGGACAAGGGCTTGAGTGGATGGGAGTAATCAACCCTACTGGTGGTAACACAAACTACGCACAGAAGTTCCAGGGCAGAGTCACCATGACCAGTGACACGTCCACGAGCACAGTCTACATGGAGCTGAGCAGCCTGACATCTGAGGACACGGCCGTCTATTACTGTGCGAGATTTGACTACTGGGCCAGGGAACCCTGGTCACCGTCTCCTCAG
>568
GAAGTGCAGCTGGTGCAGTCTGGGGCTGAGGTGAAGAAGCCTGGGGCCTCAGTGAAGGTTTCCTGCAAGGCATCNGGATACACCTTCACCAGCTACTATATACACTGGGTGCGACAGGCCCCCTGGACAAGGGCTTGAGTGGATGGGAGTAATCAACCCTACTGGTGGTAACACAAACTACGCACAGAAGTTCCAGGGCAGAGTCACCATGACCAGTGACACGTCCACGAGCACAGTCTACATGGAGCTGAGCAGCCTGACATCTGAAGGACACGGCCGTCTATTACTGTGCGAGATTTGACTACTGGGCCAGGGAACCCTGGTCACCGTCTCCTCAG
>569
GAAGTGCAGCTGGTGCAGTCTGGGGCTGAGGTGAAGAAGCCTGGGGCCTCAGTGAAGGTTCCTGCAAGGCATCTGGATACACCTTCACCAGCTACTATATACACTGGGTGCGACAGGCCCCTGGACAAGGGCTTGAGTGGATGGGAGTAATCAACCCTACTGGTGGTAACNCAAACTACGCACAGAAGTTCCAGGGCAGAGTCACCATGACCAGTGACACGTCCACGAGCACAGTCTACATGGAGCTGAGCAGCCTGACATCTGAGGACACGGCCGTCTATTACTGTGCGAGATTTGGACTACTGGGGCCAGGGAACCCTGGTCACCGTCTCCTCAG
>578
GAAGTGCAGCTGGTGCAGTCTGGGGCTGAGGTGAAGAAGCCTGGGGCCTCAGTGAAGGTTTCCTGCAAGGCATCTGGATACACCTTCACCAGCTACTATATACACTGGGTGCGACAGGCCCCTGGACAAGGGCTTGAGTGGATGGGAGTAATCAACCCTACTGGTGGTAACACAAACTACGCACAGAAGTTCCAGGGCAGAGTCACCATGACCAGTGACACGTCCACGAGCACAGTCTACATGGAGCTGAGCAGCCTGACATCTGAGGACACGGCCGTCTATTACTGTGCGAGATTTGACTACTGGGGCCAGGGAACCCTGGTCCACCGTCTCCTCAG
>581
GAAGTGCAGCTGGTGCAGTCTGGGGCTGAGGTGAAGAAGCCTGGGGCCTCAGTGAAGGTTTCCTGCAAGGCATCTGGATACACCTTCACCAGCTACTATATACACTGGGTGCGACAGGCCCCTGGACAAGGGCTTGAGTGGATGGGAGGTAATCAACCCTACTGGTGGTAACACAAACTACGCACAGAAGTTCCAGGGCAGAGTCACCATGACCAGTGACACGTCCACGAGCACAGTCTACATGGAGCTGAGCAGCCTGACATCTGAGGACGCGGCCGTCTATTACTGTGCGAGATTTGACTACTGGGGCCAGGGAACCCTGGTCACCGTCTCCTCAG
>582
GAAGTGCAGCTGGTGCAGTCTGGGGCTGAGGTGAAGAGGCCTGGGGCCTCAGGTGAAGGTTTCCTGCAAGGCATCTGGATACACCTTCACCAGCTACTATATACACTGGGTGCGACAGGCCCCTGGACAAGGGCTTGAGTGGATGGGAGTAATCAACCCTACTGGTGGTAACACAAACTACGCACAGAAGTTCCAGGGCAGAGTCACCATGACCAGTGACACGTCCACGAGCACAGTCTACATGGAGCTGAGCAGCCTGACATCTGAGGACACGGCCGTCTATTACTGTGCGAGATTTGACTACTGGGGCCAGGGAACCCTGGTCACCGTCTCCGTCAG
>585
GAAGTGCAGCTGGTGCAGTCTGGGGCTGAGGTGAAGAAGCCTGGGGCCTCAGTGAAGGTTTCCTGCAAGGCATCTGGATACACCTTCACCAGCTACTATATACACTGGGTGCGACAGGCCCCTGGACAAGGGCTTGAGTGGATGGGAGTAATCAACCCTACTGGTGATAACACAAACTACGCACAGAAGTTCCAGGGCAGAGTCACCATGACCAGTGACACGTCCACGAGCACAGTCTACATGGAGCTGAGCAGCCTGACATCTGAGGACACGGCCGTCTATTACTGTGCGAGATTTGACTACTGGGGCCAGGGACCCTGGTCACCGTCTCCTCAG
>605
GAAGTGCAGCTGGTGCAGTCTGGGGCTGAGGTGAAGAAGCCTGGGGGCCTCAGTGAAGGTTTCCTGCAAGGCATCTGGGATACACCTTCACCAGCTACTATATACACTGGGTGCGACAGGCCCCTGGACAAGGGCTTGAGTGGATGGGAGTAATCAACCCTACTGGTGGTAACACAAACTACGCACAGAAGTTCCAGGGCAGAGTCACCATGACCAGTGACACGTCCACGAGCACAGTCTACATGGAGCTGAGCAGCCTGACATCTGAGGACACGGCCGTCTATTACTGTGCGAGATTTGACTACTGGGGCCAGGGAACCCTGGTCACCGTCTCCTCAG
>607
GAAGTGCAGCTGGTGCAGTCTGGGGCTGAGGTGAAGAAGCCTGGGGCCTCAGTGAAGGTTTCCTGCAAGGCATCTGGGATACACCTTCACCAGCTACTATATACACTGGGTGCGACAGGCCCCTGGACAAGGGCTTGAGTGGATGGGAGTAATCAACCCTACTGGTGGTAACACAAACTACGCACAGAAGTTCCAGGGCAGAGTCACCATGACCAGTGACACGTCCACGAGCACAGTCTACATGGAGCTGAGCAGCCTGACATCTGAGGACACGGCTGTCTATTACTGTGCGAGATTTGACTACTGGGGCCAGGGAACCCTGGTCACCGTCTCCTCAG
>612
GAAGTGCAGCTGGTGCAGTCTGGGGCTGAGGTGAAGAAGCCTGGGGCCTCAGTGAAGGTTTCCTGCAAGGCATCTGGATACACCTTCACCAGCTACTATATACACTGGGTGCGACAGGCCCCTGGACAAGGGCTTGAGTGGATGGGGAGTAATCAACCCTACTGGTGGTAACACAAACTACGCACAGAAGTTCCAGGGCCAGAGTCACCATGACCAGTGACACGTCCACGAGCACAGTCTACATGGAGCTGAGCAGCCTGACATCTGAGGACACGGCCGTCTATTACTGTGCGAGATTTGACTACTGGGGCCAGGGAACCCTGGTCACCGTCTCCTCAG
>613
GAAGTGCAGCTGGTGCAGTCTGGGGCTGAGGTGAAGAAGCCTGGGGCCTCAGTGAAGGTTTCCTGCAAGGCATCTGGATACACCTTCACCAGCTACTATATACACTGGGTGCGACAGGCCCCTGGACAAGGGCTTGAGTGGATGGGAGTAATCAACCCTACTGGTGGTAACACAAACTACGCACAGAAGTTCCAGGGCAGAGTCACCATGACCAGTGACACGTCCACGAGCACAGTCTACATGGAGCTGAGCAGCCTGACATCTGAGGACACGGCCGTCTATTACTGTGCGAGATTTGACTACTGGGGCCAGGGAACCCTGGTCACCGTCTCCTCAC
>616
GAAGTGCAGCTGGTGCAGTCTGGGGCTGAGGTGAAGAAGCCTGGGGCCTCAGTGAAGGTTTCCTGCAAGGCATCTGGATACACCTTCACCAGCTACTATATACACTGGGTGCGACAGGCCCCTGGACAAGGGCTTGAGTGGATGGGAGTAATCAACCCTACTGGTGGTAACACAAACTACGCACAGAAGTTCCAGGGCAGAGTCACCATGACCAGTGACACGTCCACGAGCACAGTCTACATGGAGCTGAGCAGCCTGACATCTGAGGACACGGCCGTCTATTACTGTGCGAGATTTGACTACTGGGGCCAAGGGGAACCCTGGTCACCGTCTCCTCAG
>626
GAAGTGCAGCTGGTGCAGTCTGGGGCTGAGGTGAAGAAGCCTGGGCCTCAGTGAAGGTTTCCTGCAAGGCATCTGGATACACCTTCACCAGCTACTATATACACTGGGTGCGACAGGCCCCTGGACAAGGGCTTGAGTGGATGGGAGTAATCAACCCTANGGTGGTAACNCAAACTACGCACAGAAGTTCCAGGGCAGAGTCACCATGACCAGTGACACGTCCACGAGCACAGTCTACATGGAGCTGAGCAGCCTGACATCTGAGGACACGGCCGTCTATTACTGTGCGAGATTTGACTACTGGGCCAGGGAACCCTGGTCACCGTCTCCTCAGC
>640
GAAGTGCAGCTGGTGCAGTCTGGGGCTGAGGTGAGGAAGCCTGGGGCCTCAGTGGAAGGTTTCCTGCAAGGCATCTGGATACACCTTCACCAGCTACTATATACACTGGGTGCGGACAGGCCCCTGGACAAGGGCTTGAGTGGATGGGAGTAATCAACCCTACTGGTGGTAACACAAACTACGCACAGAAGTTCCAGGGCAGAGTCACCATGACCAGTGACACGTCCACGAGCACAGTCTACATGGAGCTGAGCAGCCTGACATCTGAGGACACGGCCGTCTATTACTGTGCGAGATTTGACTACTGGGGCCAGGGAACCCTGGCCACCGTCTCCTCAG
>643
GAAGTGCAGCTGGTGCAGTCTGGGGCTGAGGTGAAGAAGCCTGGGGCCTCAGTGAAGGTTTCCTGCAAGGCATCTGGATACACCTTCACCAGCTACTATATACACTGGGTGCGACAGGCCCCTGGACAAGGGCTTGAGTGGATGGGAGTAATCAACCCTACTGGTGGTAACACAAACTACGCACAGAAGTTCCAGGGCAGAGTCACCATGACCAGTGACACGTCCACGAGCACAGTCTACATGGAGCTGAGCAGCCTGACATCTGAGGACACGGCCGTCTATTACTGTGCGAGATTTGACTACTGGGGCCAGGGAACCCTGGTCACCGTCTCCTCAG
>645
GAAGTGCAGCTGGTGCAGTCTGGGGCTGAGGTGAAGAAGCCTGGGGCCTCAGTGAAGGTTTCCTGCAAGGCATCTGGATACACCTTCACCAGCTACTATATACACTGGGTGCGACAGGCCCCTGGACAAGGGCTTGAGTGGATGGGAGTAATCAACCCTACTGGTGGTAACACAAACTACGCACAGAAGTTCCAGGGCAGAGTCACCATGACCAGTGACACGTCCACGAGCACAGTCTACATGGAGCTGAGCAGCCTGACATCTGAGGACACGGCCGTCTATTACTGTGCGAGATTTGACTACTGGGGCCAGGGAACCCTGGTCACCGTCTCCTCAG
>646
GAAGTGCAGCTGGTGCAGTCTGGGGCTGAGGTGAAGAAGGCCTGGGGCCTCAGTGAAGGTTTCCTGCAAGGCATCTGGGATACGACCTTCACCAGCTACTATATACACTGGGTGCGACAGGCCCCTGGACAAGGGCTTGAGTGGATGGGAGTAATCAACCCTATGGTGGTAACACAAACTACGCACAGAAGTTCCAGGGCAGAGTCACCATGACCAGTGACACGTCCACGAGCACAGTCTACATGGAGCTGAGCAGCCTGACATCNGAGGACACGGCCGTCTATTACTGTGCGAGATTTGACTACTGGGGCCAGGGAACCCTGGTCACCGTCTCCTCAG
>647
GAAGTGCAGCTGGTGCAGTCTGGGGCTGAGGTGAAGAAGCCTGGGGCCTCAGTGAAGGTTTCCTGCAAGGCATCTGGATACACCTTCACCAGCTACTATATACACTGGGTGCGACAGGCCCCTGGACAAGGGCTTGAGTGGATGGGAGTAATCAACCCTACTGGTGGTAACACAAACTACGCACAGAAGTTCCAGGGCAGAGTCACCATGACCAGTGACACGTCCACGAGCACAGTCTACATGGAGCTGAGCAGCCTGACATCTGAGGACACGGCCGTCTATTACTGTGCGAGATTTGACTACTGGGGCCAGGGAACCCTGGTCACCGTCTCCTCAG
>653
GAAGTGCAGCTGGTGCAGTCTGGGGCTGAGGTGAAGAAGCCTGGGGCCTCAGTGAAGGTTTCCTGCAAGGCATCTGGATACACCTTCACCAGCTACTATATACACTGGGTGCGACAGGCCCCTGGACAAGGGCTTGAGTGGATGGGAGTAATCAACCCTACTGGTGGTAACACAAACTACGCACAGAAGTTCCAGGGCAGAGTCACCATGACCAGTGACACGTCCACGAGCACAGTCTACATGGAGCTGAGCAGCCTGACATCTGAGGACACGGCCGTCTATTACTGTGCGAGATTTGACTACTGGGGCCAGGGAACCCTGGTCACCGTCTCCTCAG
>659
GAAGTGCAGCTGGTGCAGTCTGGGGCTGAGGTGAAGAAGCCTGGGGCCTCAGTGAAGGTTTCCTGCAAGGCATCTGGATACACCTTCACCAGCTACTATATACACTGGGTGCGACAGGCCCCTGGACAAGGGCTTGAGTGGATGGGAGTAATCAACCCTACTGGTGGTAACACAAACTACGCACAGAAGTTCCAGGGCAGAGTCACCATGACCAGTGACACGTCCACGAGCACAGTCTACATGGAGCTGAGCAGCCTGACATCTGAGGACACGGCCGTCTATTACTGTGCGAGATTTGACTACTGGGGCCAGGGAACCCTGGTCACCGTCTCCTCAG
>666
GAAGTGCAGCTGGTGCAGTCTGGGGCTGAGGTGAAGAAGCCTGGGGCCTCAGTGAAGGTTTCCTGCAAGGCATCTGGATACACCTTCACCAGCTACTATATACACTGGGTGCGACAGGCCCCTGGACAAGGGCTTGAGTGGATGGGAGTAATCAACCCTACTGGTGGTAACACAAACTACGCACAGAAGTTCCAGGGCAGAGTCACCATGACCAGTGACACGTCCACGAGCACAGTCTACATGGAGCTGAGCAGCCTGACATCTGAGGACACGGCCGTCTATTACTGTGCGAGATTTGACTACTGGGGCCAGGGAACCCTGGTCACCGTCTCCTCAG
>670
GAAGTGCAGCTGGTGCAGTCTGGGGCTGAGGTGAAGAAGCCTGGGGCCTCAGTGAAGGTTTCCTGCAAGGCATCTGGGATACACCTTCACCAGCTACTGTATACACTGGGTGCGACAGGCCCCCTGGACAAGGGCTTGAGTGGATGGGAGTAATCAACCCTACTGGTGGTAACACAAACTACGCACAGAAGTTCCAGGGCAGAGTCACCATGACCAGTGACACGTCCACGAGCACAGTCTACATGGAGCTGAGCAGCCTGACATCTGAGGACACGGCCGTCTATTACTGTGCGAGATTTGACTACTGGGGCCAGGGAACCCTGGTCACCGTCTCCTCAG
>674
GAAGTGCAGCTGGTGCAGTCTGGGGCTGAGGTGAAGAAGCCTGGGGCCTCAGTGAAGGTTTCCTGCAAGGCATCTGGGATACACCTTCACCAGCTACTATATACACTGGGTGCGACAGGCCCCTGGACAAGGGCTTGAGTGGATGGGAGTAATCAACCCTACTGGTGGTAACACAAACTACGCACAGAAGTTCCAGGGCAGAGTCACCATGACCAGTGACACGTCCACGAGCACAGTCTACATGGAGCTGAGCAGCCTGACATCTGAGGACACGGCCGTCTATTACTGTGCGAGTATTTGACTACGTGGGGCCAGGGAACCCTGGTCACCGTCTCCTCAG
>685
GAAGTGCAGCTGGTGCAGTCTGGGGCTGAGGTGAAGAAGCCTGGGGCCTCAGTGAAGGTTTCCTGCAAGGCATCTGGATACACCTTCACCAGCTACTATATACACTGGGTGCGACAGGCCCCTGGACAAGGGCTTGAGTGGATGGGAGTAATCAACCCTATGGTGGTAAACACAAACTACGCACAGAAGTTCCAGGGCAGAGTCACCATGACCAGTGACACGTCCACGAGCACAGTCTACATGGAGCTGAGCAGCCTGACATCTGAGGACACGGCCGTCTATTACTGTGCGAGATTTGACTACGTGGGGCCAGGGAACCCTGGTCACCGTCTCCTCAG
>692
GAAGTGCAGCTGGTGCAGTCTGGGGCTGAGGTGAAGAAGCCTGGGGGCCTCAGTGAAGGTTTCCTGCAAGGCATCTGGATACACCTTCACCAGCTACTATATACACTGGGTGCGACAGGCCCCTGGACAAGGGCTTGAGTGGATGGGAGTAATCAACCCTACTGGTGGTAACACAAACTACGCACAGAAGTTCCAGGGCAGAGTCACCATGACCAGTGACACGTCCACGAGCACAGTCTACATGGAGCTGAGCAGCCTGACATCTGAGGACACGGCCGTCTATTACTGTGCGAGATTTGACTACTGGGGCCAGGGAACCCTGGTCACCGTCTCCTCAG
>706
GAAGTGCAGCTGGTGCAGTCTGGGGCTGAGGTGAAGAAGCCTGGGGCCTCAGTGAAGGTTTCCTGCAAGGCATCTGGATACACCTTCACCAGCTACTATATACACTGGGTGCGACAGGCCCCTGGACAAGGGCTTGAGTGGATGGGAGTAATCAACCCTACTGGTGGTAACACAAACTACGCACAGAAGTTCCAGGGCAGAGTCACCATGACCAGTGACACGTCCACGAGCACAGTCTACATGGAGCTGAGCAGCCTGACATCTGAGGACACGGCCGTCTATTACTGTGCGAGATTTGACTACTGGGGCCGAGGGAACCCGTCGGTCACCGTCTCCTCAG
>710
GAAGTGCAGCTGGTGCAGTCTGGGGCTGAGGTGAAGAAGCCTGGGGCCTCAGTGAAGGTTTCCTGCAAGGCATCTGGATACACCTTCACCAGCTACTATATACACTGGGTGCGACAGGCCCCTGGACAAGGGCTTGAGTGGATGGGAGTAATCAACCCTACTGGTGGTAACACAAACTACGCACAGAAGTTCCAGGGCAGAGTCACCATGACCAGTGACACGTCCACGAGCACAGTCTACATGGAGCTGAGCAGCCTGACATCTGAGGACACGGCCGTCTATTACTGTGCGAGATTTGACTACTGGGGCCAGGGAACCTGGTCACCGTCTCCTCAG
>712
GAAGTGCAGCTGGTGCAGTCTGGGGCTGAGGTGAAGAAGCCTGGGGCCTCAGTGAAGGTTTCCTGCAAGGCATCTGGATACACCTTCACCAGCTACTATATACACTGGGTGCGACAGGCCCCTGGACAAGGGCTTGAGTGGATGGGAGTAATCAACCCTACTGGTGGTAACACAAACTACGCACAGAAGTTCCAGGGCAGAGTCACCATGACCAGTGACACGTCCACGAGCACAGTCTACATGGAGCTGAGCAGCCTGACATCTGAGGACACGGCCGTCTATTACTGTGCGAGATTTGACTACGTGGGGCCAGGGAACCCTGGTCACCGTCTCCTCAG
>720
GAAGTGCAGCTGGTGCAGTCTGGGGCTGAGGTGAAGAAGCCTGGGGCCTCAGTGAAGGTTTCCTGCAAGGCATCTGGATACACCTTCACCAGCTACTATATACACTGGGTGCGACAGGCCCCTGGACAAGGGCTTGAGTGGATGGGAGTAATCAACCCTACTGGTGGTAACACAAACTACGCACAGAAGTTCCAGGGCAGAGTCACCATGACCAGTGACACGTCCACGAGCACAGTCTACATGGAGCTGAGCAGCCTGACATCTGAGGACACGGCCGTCTATTACTGTGCGAGATTTGACTACGTGGGGCCAGGGGAACCCTGGTCACCGTCTCCTCAG
>737
GAAGTGCAGCTGGTGCAGTCTGGGGCTGAGGTGAAGAAGCCGTGGGGGCCTTCAGTGAAGGTTTTCCGTGCAAGGCATCTGGATACACCTTCACCAGCTACTATATACACTGGGTGCGACAGGGCCCCCTGGACAAGGGCTTGAGTGGATGGGAGTAATCAACCCTACTGGTGGTAACACAAACTACGCACAGAAGTTCCAGGGCAGAGTCACCATGACCAGTGACACGTCCACGAGCACAGTCTACATGGAGCTGAGCAGCCTGACATCTGAGGACACGGCCGTCTATTACTGTGCGAGATTTGACTACTGGGGCCAGGGAACCCTGGTCACCGTCTCCTCAG
>748
GAAGTGCAGCTGGTGCAGTCTGGGGCTGAGGTGAAGAAGCCTGGGGCCTCAGTGAAGGTTTCCTGCAAGGCATCTGGATACACCTTCACCAGCTACTATATACACTGGGTGCGACAGGCCCCTGGACAAGGGCTTGAGTGGATGGGAGTAATCAACCCTACTGGTGGTAACACAAACTACGCACAGAAGTTCCAGGGCAGAGTCACCATGACCAGTGACACGTCCACGAGCACAGTCTACATGGAGCTGAGCAGCCTGACATCTGAGGACACGGCCGTCTATTACTGTGCGAGATTTGACTACTGGGGCCAGGGAACCCTGGTCACCGTCTCCTCAG
>766
GAAGTGCAGCTGGTGCAGTCTGGGGCTGAGGTGAAGAAGCCTGGGGCCTCAGTGAAGGTTTCCTGCAAGGCATCTGGGATACGACCTTCACCAGCTACTATATACACTGGGTGCGACAGGCCCCTGGACAAGGGCTTGAGTGGATGGGAGTAATCAACCCTACTGGTGGTAACACAAACTCGCACAGAAGTTCCAGGGCAGAGTCACCATGACCAGTGACACGTCCACGAGCACAGTCTACATGGAGCTGAGCAGCCTGACATCTGAGGACACGGCCGTCTATTACTGTGCGAGATTTGACTACTGGGGCCAGGGAACCCTGGTCACCGTCTCCTCAG
>771
GAAGTGCAGCTGGTGCAGTCTGGGGCTGAGGTGAAGAAGCCTGGGGCCTCAGTGAAGGTTTCCTGCAAGGCATCTGGGATACACCTTCACCAGCTACTATATACACTGGGTGCGACAGGCCCCTGGACAAGGGCTTGAGTGGATGGGAGTAATCAACCCTACTGGTGGTAACACAAACTACGCACAGAAGTTCCAGGGCAGAGTCACCATGACCAGTGACACGTCCACGAGCACAGTCTACATGGAGCTGAGCAGCCTGACATCTGAGGACACGGCCGTCTATTACTGTGCGAGATTTGACTACTGGGGCCAGGGAACCCTGGTCACCGTCTCCTCAG
>776
GAAGTGCAGCTGGTGCAGTCTGGGGCTGAGGTGAAGAAGCCTGGGGCCTCAGTGAAGGTTTCCTGCAAGGCATCTGGATACACCTTCACCAGCTACTATATACACTGGGTGCGACAGGCCCCTGGACAAGGGCTTGAGTGGATGGGAGGTAATCAACCCTACTGGTGGTAACACAAACTACGCACAGAAGTTCCAGGGCAGAGTCACCATGACCAGTGACACGTCCACGAGCACAGTCTACATGGAGCTGAGCAGCCTGACATCTGAGGACACGGCCGTCTATTACTGTGCGAGATTTGACTACTGGGGCCGAGGGAACCCGTGGTCACCGTCTCCTCAG
>779
GAAGTGCAGCTGGTGCAGTCTGGGGCTGAGGTGAAGAAGCCTGGGGCCTCAGTGAAGGTTTCCTGCAAGGCATCTGGATACACCTTCACCAGCTACTATATACACTGGGTGCGACAGGCCCCCTGGACAAGGGCTTGAGTGGATGGGAGTAATCAACCCTACTGGTGGTAACACAAACTACGCACAGAAGTTCCAGGGCAGAGTCACCATGACCAGTGACACGTCCACGAGCACAGTCTACATGGAGCTGAGCAGCCTGACATCTGAGGACACGGCCGTCTATTACTGTGCGAGATTTGACTACTGGGGCCAGGGAACCCTGGTCACCGTCTCCTCAG
>789
GAAGTGCAGCTGGTGCAGTCTGGGGCTGAGGTGAAGAAGCCTGGGGCCTCAGTGAAGGTTTCCTGCAAGGCATCTGGATACACCTTCACCAGCTACTATATACACTGGGTGCGACAGGCCCCTGGACAAGGGCTTGAGTGGATGGGGAGTAATCAACCCTACTGGTGGTAACACAAACTACGCACAGAAGTTCCAGGGCAGAGTCACCATGACCAGTGACACGTCCACGAGCACAGTCTACATGGAGCTGAGCAGCCTGACATCTGAGGACACGGCCGTCTATTACTGTNCGAGATTTGACTACTGGGGCCAGGGAACCCTGGTCACCGTCTCCTCAG
>792
GAAGTGCAGCTGGTGCAGTCTGGGGCTGAGGTGAAGAAGGCCTGGGGCCTCAGTGGAAGGTTTCCTGCAAGGCATCTGGATACACCTTCACCAGCTACTATATACACTGGGTGCGACAGGCCCCCTGGACAAGGGCTTGAGTGGATGGGAGTAATCAACCCTACTGGTGGTAACACAAACTACGCACAGAAGTTCCAGGGCAGAGTCACCATGACCAGTGACACGTCCACGAGCACAGTCTACATGGAGCTGAGCAGCCTGACATCTGAGGACACGGCCGTCTATTACTGTGCGAGATTTGACTACTGGGGCCAGGGAACCCTGGTCACCGTCTCCTCAG
>797
GAAGTGCAGCTGGTGCAGTCTGGGGCTGAGGTGAAGAAGCCTGGGGCCTCAGTGAAGGTTTCCTGCAAGGCATCTGGATACACCTTCACCAGCTACTATATACACTGGGTGCGACAGGCCCCTGGACCAAGGGCTTGAGTGGATGGGAGTAATCAACCCTACTGGTGGTAACACAAACTACGCACAGAAGTTCCAGGGCAGAGTCACCATGACCAGTGACACGTCCACGAGCACAGTCTACATGGAGCTGAGCAGCCTGACATCTGAGGACACGGCCGTCTATTACTGTGCGAGATTTGACTACTGGGGCCAGGGAACCCTGGTCACCGTCTCCTCAG
>798
GAAGTGCAGCTGGTGCAGTCTGGGGCTGAGGTGAAGAAGCCTGGGGCCTCAGTGAAGGTTTCCTGCAAGGCATCTGGATACACCTTCACCAGCTACTATATACACTGGGTNCGACAGGCCCCTGGACAAGGGCTTGAGTGGATGGGAGTAATCAAACCCTATGGTGGTAAACACAAAACTACGCACAGAAGTTCCAGGGCAGAGTCACCATGACCAGTGACACGTCCACGAGCACAGTCTACATGGAGCTGAGCAGCCTGACATCTGAGGACACGGCCGTCTATTACTGTGCGAGATTTGACTACTGGGGCCAGGGAACCCTGGTCACCGTCTCCTCAGC
>806
GAAGTGCAGCTGGTGCAGTCTGGGGCTGAGGTGAAGAAGGCCTGGGGCCTCAGTGAAGGTTTCCTGCAAGGCATCTGGATACACCTTCACCAGCTACTATATACACTGGGTGCGACAGGCCCCTGGACAAGGGCTTGAGTGGATGGGAGTAATCAACCCTACTGGTGGTAACACAAACTACGCACAGAAGTTCCAGGGCAGAGTCACCATGACCAGTGACACGTCCACGAGCACAGTCTACATGGAGCTGAGCAGCCTGACATCTGAGGACACGGCCGTCTATTACTGTGCGAGATTTGACTACTGGGGCCAGGGAACCCTGGTCACCGTCTCCTCAG
>813
GAAGTGCAGCTGGTGCAGTCTGGGGCTGAGGTGAAGAAGGCCTGGGGCCTCAGTGAAGGTTTCCTGCAAGGCATCTGGGATACACCTTCACCAGCTACTATATACACTGGGTGCGACAGGCCCCTGGACAAGGGCTTGAGTGGATGGGAGTAATCAACCCTACTGGTGGTAACACAAACTACGCACAGAAGTTCCAGGGCAGAGTCACCATGACCAGTGACACGTCCACGAGCACAGTCTACATGGAGCTGAGCAGCCTGACATCTGAGGACACGGCCGTCTATTACTGTGCGAGATTTGACTACTGGGGCCAGGGAACCCTGGTCACCGTCTCCTCAG
>825
GAAGTGCAGCTGGTGCAGTCTGGGGCTGAGGTGAAGAAGCCTGGGGCCTCAGTGAAGGTTCCTGCAAGGCATCTGGATACACCTTCACCAGCTACTATATACACTGGGTGCGACAGGCCCCTGGACAAGGGCTTGAGTGGATGGGAGTAATCAACCCTACTGGTGGTAACACAAACTACGCACAGAAGTTCCAGGGCAGAGTCACCATGACCAGTGACACGTCCACGAGCACAGTCTACATGGAGCTGAGCAGCCTGACATCTGAGGACACGGCCGTCTATTACTGTGCGAGATTTGACTACTGGGGCCAGGGAACCCTGGTCACCGTCTCCTCAG
>829
GAAGTGCAGCTGGTGCAGTCTGGGGCTGAGGTGAAGAAGCCTGGGGCCTCAGTGAAGGTTTCCTGCAAGGCATCTGGATACACCTTCACCAGCTACTATATACACTGGGTGCGACAGGCCCCTGGACAAGGGCTTGAGTGGATGGGAGTAATCAACCCTACTGGTGGTAACACAAACTACGCACAGAAGTTCCAGGGCAGAGTCACCATGACCAGTGACACGTCCACGAGCACAGTCTACATGGAGCTGAGCAGCCTGACATCTGAGGACACGGCCGTCTATTACTGTGCGAGATTTGACTACTGGGGCCAGGGAACCCTGGTCACCGTCTCCTCAG
>837
GAAGTGCAGCTGGTGCAGTCTGGGGCTGAGGTGAAGAAGCCTGGGGCCTCAGTGAAGGTTTCCTGCAAGGCATCTGGGATACGACCTTCACCAGCTACTATATACACTGGGTGCGACAGGCCCCTGGACAAGGGCTTGAGTGGATGGGAGTAATCAACCCTACTGGTGGTAACACAAACTACGCACAGAAGTTCCAGGGCAGAGTCACCATGACCAGTGACACGTCCACGAGCACAGTCTACATGGAGCTGAGCAGCCTGACATCTGAGGACACGGCCGTCTATTACTGTGCGAGATTTGACTACTGGGGCCAGGGAACCCTGGTCACCGTCTCCTCAG
>848
GAAGTGCAGCTGGTGCAGTCTGGGGCTGAGGTGAAGAAGCCTGGGGCCTCAGTGAAGGTTTCCTGCAAGGCATCTGGATACACCTTCACCAGCTACTATATACACTGGGTGCGACAGGCCCCTGGACAAGGGCTTGAGTGGATGGGAGTAATCAACCCTACTGGTGGTAACACAAACTACGCACAGAAGTTCCAGGGCAGAGTCACCATGACCAGTGACACGTCCACGAGCACAGTCTACATGGAGCTGAGCAGCCTGACATCTGAGGACACGGCCGTCTATTACTGTGCGAGATTTGACTACTGGGGCCAGGGAACCCTGGTCACCGTCTCCTCAG
>860
GAAGTGCAGCTGGTGCAGTCTGGGGCTGAGGTGAAGAAGGCCTGGGGCCTCAGTGAAGGTTTCCTGCAAGGCATCTGGATACACCTTCACCAGCTACTATATACACTGGGTGCGACAGGCCCCTGGACCAAGGGCTTGAGTGGATGGGAGTAATCAACCCTACTGGTGGTAAACACAAACTACGCACAGAAGTTCCAGGGCAGAGTCACCATGACCAGTGACACGTCCACGAGCACAGTCTACATGGAGCTGAGCAGCCTGACATCTGAGGACACGGCCGTCTATTACTGTGCGAGATTTGACTTACGTGGGGCCAGGGAACCCTGGTCACCGTCTCCTCAG
>861
GAAGTGCAGCTGGTGCAGTCTGGGGCTGAGGTGAAGAAGCCTGGGGCCTCAGTGAAGGTTTCCTGCAAGGCATCTGGGATACACCTTCACCAGCTACTATATACACTGGGTGCGACAGGCCCCTGGACAAGGGCTTGAGTGGATGGGAGTAATCAACCCTACTGGTGGTAACACAAACTACGCACAGAAGTTCCAGGGCAGAGTCACCATGACCAGTGACACGTCCACGAGCACAGTCTACATGGAGCTGAGCAGCCTGACATCTGAGGACACGGCTGTCTATTACTGTGCGAGATTTGACTACGTGGGCCAGGGAACCCTGGTCACCGTCTCCTCAG
>862
GAAGTGCAGCTGGTGCAGTCTGGGGCTGAGGTGAAGAAGCCTGGGGCCTCAGTGAAGGTTTCCTGCAAGGCATCTGGATACACCTTCACCAGCTACTATATACACTGGGTGCGACAGGCCCCTGGACAAGGGCTTGAGTGGATGGGAGTAATCAACCCTACTGGTGGTAACACAAACTACGCACAGAAGTTCCAGGGCAGAGTCACCATGACCAGTGACACGTCCACGAGCACAGTCTACATGGAGCTGAGCAGCCTGACATCTGAGGACACGGCCGTCTATTACTGTGCGAGATTTGACTACTGGGGCCAGGGAACCCTGGTCACCGTCTCCTCAG
>873
GAAGTGCAGCTGGTGCAGTCTGGGGCTGAGGTGAAGAAGCCTGGGGCCTCAGTGAAGGTTTCCTGCAAGGCATCTGGATACACCTTCACCAGCTACTATATACACTGGGTGCGACAGGCCCCTGGACAAGGGCTTGAGTGGATGGGAGTAATCAACCCTACTGGTGGTAACACAAACTACGCACAGAAGTTCCAGGGCAGAGTCACCATGACCAGTGACACGTCCACGAGCACAGTCTACATGGAGCTGAGCAGCCTGACATCTGAGGACACGGCCGTCTATTACTGTGCGAGATTTGACTACTGGGGCCAGGGAACCCTGGTCACCGTCTCCTCAG
>877
GAAGTGCAGCTGGTGCAGTCTGGGGCTGAGGTGAAGAAGCCTGGGGCCTCAGTGAAGGTTTCCTGCAAGGCATCTGGATACACCTTCACCAGCTACTATATACACTGGGTGCGACAGGCCCCTGGACAAGGGCTTGAGTGGATGGGAGTAATCAACCCTACTGGTGGTAACACAAACTACGCACAGAAGTTCCAGGGCAGAGTCACCATGACCAGTGACACGTCCACGAGCACAGTCTACATGGAGCTGAGCAGCCTGACATCTGAGGACACGGCCGTCTATTACTGTGCGAGATTTGACTACTGGGGCCAAGGGGAACCCTGGTCCACCGGTCTCCTCAG
>878
GAAGTGCAGCTGGTGCAGTCTGGGGCTGAGGTGAAGAAGCCTGGGGCCTCAGTGAAGGTTTCCTGCAAGGCATCTGGATACACCTTCACCAGCTACTATATACACTGGGNGCGACAGGCCCCTGGACAAGGGCTTGAGTGGATGGGAGTAATCAACCCTACTGGTGGTAACACAAACTACGCACAGAAGTTCCAGGGCAGAGTCACCATGACCAGTGACACGTCCACGAGCACAGTCTACATGGAGCTGAGCAGCCTGACATCTGAGGACACGGCCGTCTATTACTGTGCGAGATTTGACTACTGGGGCCAGGGAACCCTGGTCACCGTCTCCTCAG
>880
GAAGTGCAGCTGGTGCAGTCTGGGGCTGAGGTGAAGAAGCCTGGGGCCTCAGTGAAGGTTTCCTGCAAGGCATCTGGATACACCTTCACCAGCTACTATATACACTGGGTGCGACAGGCCCCTGGACAAGGGCTTGAGTGGATGGGAGTAATCAACCCTACTGGTGGTAACACAAACTACGCACAGAAGTTCCAGGGCAGAGTCACCATGACCAGTGACACGTCCACGAGCACAGTCTACATGGAGCTGAGCAGCCTGACATCTGAGGACACGGCCGTCTATTACTGTGCGAGATTTGACTACTGGGGCCAGGGAACCCTGGTCACCGTCTCCTCAG
>895
GAAGTGCAGCTGGTGCAGTCTGGGGCTGAGGTGAAGAAGCCTGGGGCCTCAGTGAAGGTTTCCTGCAAGGCATCTGGATACACCTTCACCAGCTACTATATACACTGGGTGCGACAGGCCCCTGGACAAGGGCTTGAGTGGATGGGAGTAATCAACCCTACTGGTGGTAACACAAACTACGCACAGAAGTTCCAGGGCAGAGTCACCATGACCAGTGACACGTCCACGAGCACAGTCTACATGGAGCTGAGCAGCCTGACATCTGAGGACACGGCCGTCTATTACTGTGCGAGATTTGACTACTGGGCCAGGGAACCCTGGTCACCGTCTCCTCAG
>901
GAAGTGCAGCTGGTGCAGTCTGGGGCTGAGGTGGAAGAAGCCTGGGGCCTCAGTGAAGGTTTCCTGCAAGGCATCTGGATACACCTTCACCAGCTACTATATACACTGGGTGCGACAGGCCCCTGGACAAGGGCTTGAGTGGATGGGAGTAATCAACCCTACTGGTGGTAACACAAACTACGCACAGAAGTTCCAGGGCAGAGTCACCATGACCAGTGACACGTCCACGAGCACAGTCTACATGGAGCTGAGCAGCCTGACATCTGAGGACACGGCCGTCTATTACTGTGCGAGATTTGACTACTGGGGCCAGGGAACCCTGGTCACCGTCTCCTCAG
>913
GAAGTGCAGCTGGTGCAGTCTGGGGCTGAGGTGAAGAAGCCTGGGGCCTCAGTGAAGGTTTCCTGCAAGGCATCTGGATACACCTTCACCAGCTACTATATACACTGGGTGCGACAGGCCCCTGGACAAGGGCTTGAGTGGATGGGAGTAATCAACCCTACTGGTGGTAACACAAACTACGCACAGAAGTTCCAGGGCAGAGTCACCATGACCAGTGACACGTCCACGAGCACAGTCTACATGGAGCTGAGCAGCCTGACATCTGAGGACACGGCCGTCTATTACTGTGCGAGATTTGACTACTGGGGCCAGGGAACCCTGGTCACCGTCTCCTCAG
>917
GAAGTGCAGCTGGTGCAGTCTGGGGCTGAGGTGAAGAAGCCTGGGGCCTCAGTGAAGGTTTCCTGCAAGGCATCTGGATACACCTTCACCAGCTACTATATACACTGGGTGCGACAGGCCCCCTGGACAAGGGCTTGAGTGGATGGGAGTAATCAACCCTACTGGTGGTAACACAAACTACGCACAGAAGTTCCAGGGCAGAGTCACCATGACCAGTGACACGTCCACGAGCACAGTCTACATGGAGCTGAGCAGCCTGACATCTGAGGACACGGCCGTCTATTACTGTGCGAGNTTTGACTACTGGGGCCAGGGAACCCTGGTCACCGTCTCCTCAG
>919
GAAGTGCAGCTGGTGCAGTCTGGGGCTGAGGTGAAGAAGCCTGGGGCCTCAGTGAAGGTTTCCTGCAAGGCATCTGGATACACCTTCACCAGCTACTATATACACTGGGTGCGACAGGCCCCTGGACAAGGGCTTGAGTGGATGGGAGTAATCAAACCCTACTGGTGGTAACACAAACTACGCACAGAAGTTCCAGGGCAGAGTCACCATGACCAGTGACACGTCCACGAGCACAGTCTACATGGAGCTGAGCAGCCTGACATCTGAGGACACGGCCGTCTATTACTGTGCGAGATTTGACTACGTGGGGCCAGGGAACCCTGGTCCACCGTCTCCTCAG
>927
GAAGTGCAGCTGGTGCAGTCTGGGGCTGAGGTGAAGAAGCCTGGGGCCTCAGTGAAGGTTTCCTGCAAGGCATCTGGATACACCTTCACCAGCTACTATATACACTGGGTGCGACAGGCCCCTGGACAAGGGCTTGAGTGGATGGGAGTAATCAACCCTACTGGTGGTAACACAAACTACGCACAGAAGTTCCAGGGCAGAGTCACCATGACCAGTGACACGTCCACGAGCACAGTCTGCATGGAGCTGAGCAGCCTGACATCTGAGGACACGGCCGTCTATTACTGTGCGAGATTTGACTACTGGGGCCAGGGAACCCTGGTCACCGTCTCCTCAG
>935
GAAGTGCAGCTGGTGCAGTCTGGGGCTGAGGTGAAGAAGCCTGGGGCCTCAGTGAAGGTTTCCTGCAAGGCATCTGGATACACCTTCACCAGCTACTATATACACTGGGTGCGACAGGCCCCTGGACAAGGGCTTGAGTGGATGGGAGTAATCAACCCTACTGGTGGTAACACAAACTACGCACAGAAGTTCCAGGGCAGAGTCACCATGACCAGTGACACGTCCACGAGCACAGTCTACATGGAGCTGAGCAGCCTGACATCTGAGGACACGGCCGTCTATTACTGTGCGAGATTTGACTACTGGGCCAGGGAACCCTGGTCACCGTCTCCTCAG
>941
GAAGTGCAGCTGGTGCAGTCTGGGGCTGAGGTGAAGAAGCCTGGGGCCTCAGTGAAGGTTTCCTGCAAGGCATCTGGATACACCTTCACCAGCTACTATATACACTGGGTGCGACAGGCCCCTGGACAAGGGCTTGAGTGGATGGGAGTAATCAACCCTACTGGTGGTAACACAAACTACGCACAGAAGTTCCAGGGCAGAGTCACCATGACCAGTGACACGTCCACGAGCACAGTCTACATGGAGCTGAGCAGCCTGACATCTGAGGACACGGCCGTCTATTACTGTGCGAGATTTGACTACTGGGGCCAGGGAACCCTGGTCACCGTCTCCTCAG
>962
GAAGTGCAGCTGGTGCAGTCTGGGGCTGAGGTGAAGAAGGCCTGGGGCCTCAGTGAAGGTTTCCTGCAAGGCATCTGGATACACCTTCACCAGCTACTATATACACTGGGTGCGACAGGCCCCTGGACAAGGGCTTGAGTGGATGGGAGTAATCAACCCTACTGGTGGTAACACAAACTACGCACAGAAGTTCCAGGGCAGAGTCACCATGACCAGTGACACGTCCACGAGCACAGTCTACATGGAGCTGAGCAGCCTGACATCTGAGGACACGGCCGTCTATTACTGTGCGAGATTTGACTACTGGGGCCAGGGAACCCTGGTCACCGTCTCCTCAG
>980
GAAGTGCAGCTGGTGCAGTCTGGGGCTGAGGTGAAGAAGCCTGGGGCCTCAGTGAAGGTTTCCTGCAAGGCATCTGGGATACACCTTCACCAGCTACTATATACACTGGGTGCGACAGGCCCCTGGACAAGGGCTTGAGTGGATGGGAGTAATCAACCCTACTGGTGGTAACACAAACTACGCACAGAAGTTCCAGGGCAGAGTCACCATGACCAGTGACACGTCCACGAGCACAGTCTACATGGAGCTGAGCAGCCTGACATCTGAGGACACGGCCGTCTATTACTGTGCGAGATTTGACTACTGGGGCCAGGGAACCCTGGTCACCGTCTCCTCAG
>992
GAAGTGCAGCTGGTGCAGTCTGGGGCTGAGGTGAAGAAGCCTGGGGCCTCAGTGAAGGTTTCCTGCAAGGCATCTGGATACACCTTCACCAGCTACTATATACACTGGGTGCGACAGGCCCCTGGACAAGGGCTTGAGTGGATGGGAGTAATCAACCCTACTGGTGGTAACACAAACTACGCACAGAAGTTCCAGGGCAGAGTCACCATGACCAGTGACACGTCCACGAGCACAGTCTACATGGAGCTGAGCAGCCTGACATCTGAGGACACGGCCGTCTATTACTGTGCGAGATTTGACTACTGGGCCAGGGAACCCTGGTCACCGTCTCCTCAG
>996
GAAGTGCAGCTGGTGCAGTCTGGGGCTGAGGTGAAGAAGCCTGGGGCCTCAGTGAAGGTTTCCTGCAAGGCATCTGGATACACCTTCACCAGCTACTATATACACTGGGTGCGACAGGCCCCTGGACAAGGGCTTGAGTGGATGGGAGTAATCAACCCTACTGGTGGTAACACAAACTACGCACAGAAGTTCCAGGGCAGAGTCACCATGACCAGTGACACGTCCACGAGCACAGTCTACATGGAGCTGAGCAGCCTGACATCTGAGGACACGGCCGTCTATTACTGTGCGAGATTTGACTACTGGGGCCAGGGAACCCTGGTCACCGTCTCCTCAG
>1015
GAAGTGCAGCTGGTGCAGTCTGGGGCTGAGGTGAAGAAGCCTGGGGCCTCAGTGAAGGTTTCCTGCAAGGCATCTGGATACACCTTCACCAGCTACTATATACACTGGGTGCGACAGGCCCCTGGACAAGGGCTTGAGTGGATGGGAGTAATCAACCCTACTGGTGGTAACACAAACTACGCACAGAAGTTCCAGGGCAGAGTCACCATGACCAGTGACACGTCCACGAGCACAGTCTACATGGANCTGAGCAGCCTGACATCTGAGGACACGGCCGTCTATTACCGTGCGAGATTTGACTACTGGGCCAGGGAACCCTGGTCACCGTCTCCTCAG
>1039
GAAGTGCAGCTGGTGCAGTCTGGGGCTGAGGTGAAGAAGCCTGGGGCCTCAGTGAAGGTTTCCTGCAAGGCATCTGGATACACCTTCACCAGCTACTATATACACTGGGTGCGACAGGCCCCTGGACAAGGGCTTGAGTGGATGGGAGTAATCAACCCTACTGGTGGTAACACAAACTACGCACAGAAGTTCCAGGGCAGAGTCACCATGACCAGTGACACGTCCACGAGCACAGTCTACATGGAGCTGAGCAGCCTGACATCTGAGGACACGGCCGTCTATTACTGTGCGAGATTTGACTACTGGGGCCAGGGAACCCTGGTCACCGTCTCCTCAG
>1041
GAAGTGCAGCTGGTGCAGTCTGGGGCTGAGGTGAAGAAGCCTGGGGCCTCAGTGAAGGTTTCCTGCAAGGCATCTGGATACACCTTCACCAGCTACTATATACACTGGGTGCGACAGGCCCCTGGACAAGGGCTTGAGTGGATGGGAGTAATCAACCCTACTGGTGGTAACNCAAACTACGCACAGAAGTTCCAGGGCAGAGTCACCATGACCAGTGACACGTCCACGAGCACAGTCTACATGGAGCTGAGCAGCCTGACATCNGAGGACACGGCCGTCTATTACTGTGCGAGATTTGACTACTGGGCCAGGGAACCCTGGTCACCGTCTCCTCAG
>1044
GAAGTGCAGCTGGTGCAGTCTGGGGCTGAGGTGAAGAAGCCTGGGGCCTCAGTGAAGGTTTCCTGCAAGGCATCTGGATACACCTTCACCAGCTACTATATACACTGGGTGCGACAGGCCCCTGGACAAGGGCTTGAGTGGATGGGAGTAATCAACCCTACTGGTGGTAACACAAACTACGCACAGAAGTTCCAGGGCAGAGTCACCATGACCAGTGACACGTCCACGAGCACAGTCTACATGGAGCTGAGCAGCCTGACATCTGAGGACACGGCCGTCTATTACTGTGCGAGATTTGACTACTGGGGCCAGGGAACCCTGGTCACCGTCTCCTCAG
>1052
GAAGTGCAGCTGGTGCAGTCTGGGGCTGAGGTGAAGAAGCCTGGGGCCTCAGTGAAGGTTTCCTGCAAGGCATCTGGATACACCTTCACCAGCTACTATATACACTGGGTGCGACAGGCCCCTGGACAAGGGCTTGAGTGGATGGGAGTAATCAACCCTACTGGTGGTAACACAAACTACGCACAGAAGTTCCAGGGCAGAGTCACCATGACCAGTGACACGTCCACGAGCACAGTCTACATGGAGCTGAGCAGCCTGACATCTGAGGACACGGCCGTCTATTACTGTGCGAGATTTGACTACTGGGGCCAGGGAACCCTGGTCACCGTCTCCTCAG
>1055
GAAGTGCAGCTGGTGCAGTCTGGGGCTGAGGTGAAGAAGCCTGGGGCCTCAGTGAAGGTTTCCTGCAAGGCATCTGGATACACCTTCACCAGCTACTATATACACTGGGTGCGACAGGCCCCTGGACAAGGGCTTGAGTGGATGGGAGTAATCAACCCTACTGGTGGTAACACAAACTACGCACAGAAGTTCCAGGGCAGAGTCACCATGACCAGTGACACGTCCACGAGCACAGTCTACATGGAGCTGAGCAGCCTGACATCTGAGGACACGGCCGTCTATTACTGTGCGAGATTTGACTACTGGGGCCAGGGAACCCTGGTCACCGTCTCCTCAG
>1061
GAAGTGCAGCTGGTGCAGTCTGGGGCTGAGGTGAAGAAGCCTGGGGCCTCAGTGAAGGTTTCCTGCAAGGCATCTGGATACACCTTCACCAGCTACTATATACACTGGGTGCGACAGGCCCCTGGACAAGGGCTTGAGTGGATGGGAGTAATCAACCCTACTGGTGGTAACACAAACTACGCACAGAAGTTCCAGGGCAGAGTCACCATGACCAGTGACACGTCCACGAGCACAGTCTACATGGAGCTGAGCAGCCTGACATCTGAGGACACGGCCGTCTATTACTGTGCGAGATTTGACTACTGGGGCCAGGGAACCCTGGTCACCGTCTCCTCAG
>1062
GAAGTGCAGCTGGTGCAGTCTGGGGCTGAGGTGAAGAAGCCTGGGGCCTCAGTGAAGGTTTCCTGCAAGGCATCTGGGATACACCTTCACCAGCTACTATATACACTGGGTGCGACAGGCCCCTGGACAAGGGCTTGAGTGGATGGGAGTAATCAACCCTACTGGTGGTAACACAAACTACGCACAGAAGTTCCAGGGCAGAGTCACCATGACCAGTGACACGTCCACGAGCACAGTCTACATGGAGCTGAGCAGCCTGACATCTGAGGACACGGCCGTCTATTACTGTGCGAGATTTGACTACTGGGGCCAGGGAACCCTGGTCACCGTCTCCTNAG
>1064
GAAGTGCAGCTGGTGCAGTCTGGGGCTGAGGTGAAGAAGCCTGGGGCCTCAGTGAAGGTTTCCTGCAAGGCATCTGGATACACCTTCACCAGCTACTATATACACTGGGTGCGACAGGCCCCTGGACAAGGGCTTGAGTGGATGGGAGTAATCAACCCTACTGGTGGTAACACAAACTACGCACAGAAGTTCCAGGGCAGAGTCACCATGACCAGTGACACGTCCACGAGCACAGTCTACATGGAGCTGAGCAGCCTGACATCTGAGGACACGGCCGTCTATTACTGTGCGAGATTTGACTACTGGGGCCAGGGAACCCTGGTCACCGTCTCCTCAG
>1071
GAAGTGCAGCTGGTGCAGTCTGGGGCTGAGGTGAAGAAGCCTGGGGCCTCAGTGAAGGTTTCCTGCAAGGCATCTGGATACACCTTCACCAGCTACTATATACACTGGGTGCGACAGGCCCCTGGACAAGGGCTTGAGTGGATGGGAGTAATCAACCCTACCTGGTGGTAACACAAACTACGCACAGAAGTTCCAGGGCAGAGTCACCATGACCAGTGACACGTCCACGAGCACAGTCTACATGGAGCTGAGCAGCCTGACATCTGAGGACACGGCCGTCTATTACTGTGCGAGATTTGACTACTGGGGCCAGGGAACCCTGGTCACCGTCTCCTCAG
>1075
GAAGTGCAGCTGGTGCAGTCTGGGGCTGAGGTGAAGAAGCCTGGGGCCTCAGTGAAGGTTTCCTGCAAGGCATCTGGATACACCTTCACCAGCTACTATATACACTGGGTGCGACAGGCCCCTGGACAAGGGCTTGAGTGGATGGGAGTAATCAACCCTACTGGTGGTAACACAAACTACGCACAGAAGTTCCAGGGCAGAGTCACCATGACCAGTGACACGTCCACGAGCACAGTCTACATGGAGCTGAGCAGCCTGACATCTGAGGACACGGCCGTCTATTACTGTGCGAGATTTGACTACTGGGGCCAGGGAACCCTGGTCACCGTCTCCTCAG
>1076
GAAGTGCAGCTGGTGCAGTCTGGGGCTGAGGTGAAGAAGCCTGGGGCCTCAGTGAAGGTTTCCTGCAAGGCATCTGGATACACCTTCACCAGCTACTATATACACTGGGTGCGACAGGCCCCTGGACAAGGGCTTGAGTGGATGGGAGTAATCAACCCTACTGGTGGTAACACAAACTACGCACAGAAGTTCCAGGGCAGAGTCACCATGACCAGTGACACGTCCACGAGCACAGTCTACATGGAGCTGAGCAGCCTGACATCTGAGGACACGGCCGTCTATTACTGTGCGAGATTTGACTACTGGGGCCAGGGAACCCTGGTCACCGTCTCCTCAG
>1077
GAAGTGCAGCTGGTGCAGTCTGGGGCTGAGGTGAAGAAGCCTGGGGCCTCAGTGAAGGTTTCCTGCAAGGCATCTGGATACACCTTCACCAGCTACTATATACACTGGGTGCGACAGGCCCCTGGACAAGGGCTTGAGTGGATGGGAGTAATCAACCCTACTGGTGGTAACACAAACTACGCACAGAAGTTCCAGGGCAGAGTCACCATGACCAGTGACACGTCCACGAGCACAGTCTACATGGAGCTGAGCAGCCTGACATCTGAGGACACGGCCGTCTATTACTGTGCGAGATTTGACTACTGGGGGCCAGGGAACCCTGGTCACCGTCTCCTCAG
>1081
GAAGTGCAGCTGGTGCAGTCTGGGGCTGAGGTGAAGAAGCCTGGGGCCTCAGTGAAGGTTTCCTGCAAGGCATCTGGATACACCTTCACCAGCTACTATATACACTGGGTGCGACAGGCCCCTGGACAAGGGCTTGAGTGGATGGGAGTAATCAACCCTACTGGTGGTAACACAAACTACGCACAGAAGTTCCAGGGCAGAGTCACCATGACCAGTGACACGTCCACGAGCACAGTCTACATGGAGCTGAGCAGCCTGACATCTGAGGACACGGCCGTCTATTACTGTGCGAGATTTGACTACTGGGGCCGAGGGAACCCTGGTCACCGTCTCCTCAG
>1082
GAAGTGCAGCTGGTGCAGTCTGGGGCTGAGGTGAAGAAGCCTGGGGCCTCAGTGAAGGTTTCCTGCAAGGCATCTGGATACACCTTCACCAGCTACTATATACACTGGGTGCGACAGGCCCCTGGACAAGGGCTTGAGTGGATGGGAGTAATCAACCCTACTGGTGGTAACACAAACTACGCACAGAAGTTCCAGGGCAGAGTCACCATGACCAGTGACACGTCCACGAGCACAGTCTACATGGAGCTGAGCAGCCTGACATCTGAGGACACGGCCGTTNTATTACTGTGCGAGTATTTGACTACGGTCGGGACCGAACGGGGTAACCCCTTGGTCCACCGTCCTCCTCAC
>1083
GAAGTGCAGCTGGTGCAGTCTGGGGCTGAGGTGAAGAAGCCTGGGGCCTCAGTGAAGGTTTCCTGCAAGGCATCTGGATACACCTTCACCAGCTACTATATACACTGGGTGCGACAGGCCCCTGGACAAGGGCTTGAGTGGATGGGAGTAATCAACCCTACTGGTGGTAACACAAACTACGCACAGAAGTTCCAGGGCAGAGTCACCATGACCAGTGACACGTCCACGAGCACAGTCTACATGGAGCTGAGCAGCCTGACATCTGAGGACACGGCCGTCTATTACTGTGCGAGATTTGACTACTGGGGCCAGGGAACCCTGGTCACCGTCTCCTCAG
>1084
GAAGTGCAGCTGGTGCAGTCTGGGGCTGAGGTGAAGAAGCCTGGGGCCTCAGTGAAGGTTTCCTGCAAGGCATCTGGATACACCTTCACCAGCTACTATATACACTGGGTGCGACAGGCCCCTGGACAAGGGCTTGAGTGGATGGGAGTAATCAACCCTACTGGTGGTAACACAAACTACGCACAGAAGTTCCAGGGCAGAGTCACCATGACCAGTGACACGTCCACGAGCACAGTCTACATGGAGCTGAGCAGCCTGACATCTGAGGACACGGCCGTCTATTACTGTGCGAGATTTGACTACTGGGGCCAGGGAACCCTGGTCACCGTCTCCTCAG
>1090
GAAGTGCAGCTGGTGCAGTCTGGGGCTGAGGTGAAGAAGGCCTGGGGCCTCAGTGAAGGTTTCCTGCAAGGCATCTGGATACACCTTCACCAGCTACTATATACACTGGGTGCGACAGGCCCCTGGACAAGGGCTTGAGTGGATGGGAGTAATCAACCCTACTGGTGGTAACNCAAACTACGCACAGAAGTTCCAGGGCAGAGTCACCATGACCAGTGACACGTCCACGAGCACAGTCTACATGGAGCTGAGCAGCCTGACATCTGAGGACACGGCCGTCTATTACTGTGCGAGATTTGACTACTGGGGCCAGGGAACCCTGGTCACCGTCTCCTCAG
>1093
GAAGTGCAGCTGGTGCAGTCTGGGGCTGAGGTGAAGAAGCCTGGGGCCTCAGTGAAGGTTTCCTGCAAGGCATCTGGATACACCTTCACCAGCTACTATATACACTGGGTGCGACAGGCCCCTGGACAAGGGCTTGAGTGGATGGGAGTAATCAACCCTACTGGTGGTAACACAAACTACGCACAGAAGTTCCAGGGCAGAGTCACCATGACCAGTGACACGTCCACGAGCACAGTCTACATGGAGCTGAGCAGCCTGACATCTGAGGACACGGCCGTCTATTACTGTGCGAGATTTGACTACTGGGGCCAGGGAACCCTGGTCACCGTCTCCTCAG
>1095
GAAGTGCAGCTGGTGCAGTCTGGGGCTGAGGTGAAGAAGCCTGGGGCCTCAGTGAAGGTTTCCTGCAAGGCATCTGGATACACCTTCACCAGCTACTATATACACTGGGTGCGACAGGCCCCTGGACAAGGGCTTGAGTGGATGGGAGTAATCAACCCTACTGGTGGTAACACAAACTACGCACAGAAGTTCCAGGGCAGAGTCACCATGACCAGTGACACGTCCACGAGCACAGTCTACATGGAGCTGAGCAGCCTGACATCTGAGGACACGGCCGTCTATTACTGTGCGAGATTTGACTACTGGGGCCAGGGAACCCTGGTCACCGTCTCCTCAG
>1097
GAAGTGCAGCTGGTGCAGTCTGGGGCTGAGGTGAAGAAGCCTGGGGCCTCAGTGAAGGTTTCCTGCAAGGCATCTGGATACACCTTCACCAGCTACTATATACACTGGGTGCGACAGGCCCCTGGACAAGGGCTTGAGTGGATGGGAGTAATCAACCCTACTGGTGGTAACACAAACTACGCACAGAAGTTCCAGGGCAGAGTCACCATGACCAGTGACACGTCCACGAGCACAGTCTACATGGAGCTGAGCAGCCTGACATCTGAGGACACGGCCGTCTATTACTGTGCGAGATTTGACTACTGGGGCCAGGGAACCCTGGTCACCGTCTCCTCAG
>1100
GAAGTGCAGCTGGTGCAGTCTGGGGCTGAGGTGAAGAAGCCTGGGGCCTCAGTGAAGGTTTCCTGCAAGGCATCTGGATACACCTTCACCAGCTACTATATACACTGGGTGCGACAGGCCCCTGGACAAGGGCTTGAGTGGATGGGAGTAATCAACCCTACTGGTGGTAACACAAACTACGCACAGAAGTTCCAGGGCAGAGTCACCATGACCAGTGACACGTCCACGAGCACAGTCTACATGGAGCTGAGCAGCCTGACATCTGAGGACACGGCCGTCTATTACTGTGCGAGATTTGACTACTGGGGCCAGGGAACCCTGGTCACCGTCTCCTCAG
>1111
GAAGTGCAGCTGGTGCAGTCTGGGGCTGAGGTGAAGAAGCCTGGGGCCTCAGTGAAGGTTTCCTGCAAGGCATCTGGATACACCTTCACCAGCTACTATATACACTGGGTGCGACAGGCCCCTGGACAAGGGCTTGAGTGGATGGGAGTAATCAACCCTACTGGTGGTAACACAAACTACGCACAGAAGTTCCAGGGCAGAGTCACCATGACCAGTGACACGTCCACGAGCACAGTCTACATGGAGCTGAGCAGCCTGACATCTGAGGACACGGCCGTCTATTACTGTGCGAGATTTGACTACTGGGGCCAGGGAACCCTGGTCACCGTCTCCTCAG
>1114
GAAGTGCAGCTGGTGCAGTCTGGGGCTGAGGTGAAGAAGCCTGGGGCCTCAGTGAAGGTTTCCTGCAAGGCATCTGGATACACCTTCACCAGCTACTATATACACTGGGTGCGACAGGCCCCTGGACAAGGGCTTGAGTGGATGGGAGTAATCAACCCTACTGGTGGTAACACAAACTACGCACAGAAGTTCCAGGGCAGAGTCACCATGACCAGTGACACGTCCACGAGCACAGTCTACATGGAGCTGAGCAGCCTGACATCTGAGGACACGGCCGTCTATTACTGTGCGAGATTTGACTACTGGGGCCAGGGAACCCTGGTCACCGTCTCCTCAG
>1122
GAAGTGCAGCTGGTGCAGTCTGGGGCTGAGGTGAAGAAGCCTGGGGCCTCAGTGAAGGTTTCCTGCAAGGCATCTGGGATACGACCTTCACCAGCTACTATATACACTGGGTGCGACAGGCCCCTGGACAAGGGCTTGAGTGGATGGGAGTAATCAACCCTACTGGTGGTAACACAAACTACGCACAGAAGTTCCAGGGCAGAGTCACCATGACCAGTGACACGTCCACGAGCACAGTCTACATGGANCTGAGCAGCCTGACATCTGAGGACACGGCCGTCTATTACTGTGCGAGATTTGACTACTGGGGCCAGGGAACCCTGGTCACCGGTCTCCTCAG
>1123
GAAGTGCAGCTGGTGCAGTCTGGGGCTGAGGTGAAGAAGCCTGGGGCCTCAGTGAAGGTTTCCTGCAAGGCANCTGGGATACGACCTTCACCAGCTACTATATACACTGGGTGCGACAGGCCCCTGGACAAGGGCTTGAGTGGATGGGAGTAATCAACCCTACTGGTGGTAACACAAACTACGCACAGAAGTTCCAGGGCAGAGTCACCATGACCAGTGACACGTCCACGAGCACAGTCTACATGGAGCTGAGCAGCCTGACATCTGAGGACACGGCCGTCTATTACTGTGCGAGATTTGACTACTGGGGCCAGGGAACCCTGGTCACCGTCTCCTCAG
>1135
GAAGTGCAGCTGGTGCAGTCTGGGGCTGAGGTGAAGAAGCCTGGGGCCTCAGTGAAGGTTTCCTGCAAGGCATCTGGATACACCTTCACCAGCTACTATATACACTGGGTNCGACAGGCCCCTGGACAAGGGCTTGAGTGGATGGGAGTAATCAACCCTATGGTGGTAAACACAAACTACGCACAGAAGTTCCAGGGCAGAGTCACCATGACCAGTGACACGTCCACGAGCACAGTCTACATGGAGCTGAGCAGCCTGACATCTGAGGACACGGCCGTCTATTACTGTGCGAGATTTGACTACTGGGGCCAGGGAACCCTGGTCACCGTCTCCTCAGC
>1142
GAAGTGCAGCTGGTGCAGTCTGGGGCTGAGGTGAAGAAGCCTGGGGCCTCAGTGAAGGTTTCCTGCAAGGCATCTGGGATACACCTTCACCAGCTACTATATACACTGGGTGCGACAGGCCCCTGGACAAGGGCTTGAGTGGATGGGAGTAATCAACCCTACTGGTGGTAACACAAACTACGCACAGAAGTTCCAGGGCAGAGTCACCATGACCAGTGACACGTCCACGAGCACAGTCTACATGGAGCTGAGCAGCCTGACATCTGAGGACACGGCCGTCTATTACTGTGCGAGATTTGACTACTGGGGCCAGGGAACCCTGGTCACCGTCTCCTCAG
>1143
GAAGTGCAGCTGGTGCAGTCTGGGGCTGAGGTGAAGAAGGCCTGGGGCCTCAGTGAAGGTTTCCTGCAAGGCATCTGGATACACCTTCACCAGCTACTATATACACTGGGTGCGACAGGCCCCTGGACAAGGGCTTGAGGTGGATGGGAGTAATCAACCCTACTGGTGGTAACACAAACTACGCACAGAAGTTCCAGGGCAGAGTCACCANGACCAGTGACACGTCCACGAGCACAGTCTACATGGAGCTGAGCAGCCTGACATCTGAGGACACGGCCGTCTATTACTGTGCGAGATTTGACTACTGGGGCCAGGGAACCCTGGTCACCGTCTCCTCAG
>1148
GAAGTGCAGCTGGTGCAGTCTGGGGCTGAGGTGAAGAAGCCTGGGGCCTCAGTGAAGGTTTCCTGCAAGGCATCTGGATACACCTTCACCAGCTACTATATACACTGGGTGCGACAGGCCCCTGGACAAGGGCTTGAGTGGATGGGGAGTAATCAACCCTACTGGTGGTAACNCAAACTACGCACAGAAGTTCCAGGGCAGAGTCACCATGACCAGTGACACGTCCACGAGCACAGTCTACATGGAGCTGAGCAGCCTGACATCTGAGGACACGGCCGTCTATTACTGTGCGAGATTTGACTACTGGGGCCAGGGAACCCTGGTCACCGTCTCCTCAG
>1150
GAAGTGCAGCTGGTGCAGTCTGGGGCTGAGGTGAAGAAGCCTGGGGCCTCAGTGAAGGTTTCCTGCAAGGCATCTGGATACACCTTCACCAGCTACTATATACACTGGGTGCGACAGGCCCCCTGGACAAGGGCTTGAGTGGATGGGAGTAATCAACCCTACTGGTGGTAACACAAACTACGCACAGAAGTTCCAGGGCAGAGTCACCATGACCAGTGACACGTCCACGAGCACAGTCTACATGGAGCTGAGCAGCCTGACATCTGAGGACACGGCCGTCTATTACTGTGCGAGATTTGACTACTGGGGCCAGGGAACCCTGGTCACCGTCTCCTCAG
>1159
GAAGTGCAGCTGGTGCAGTCTGGGGCTGAGGTGAAGAAGCCTGGGGCCTCAGTGGAAGGTTTCCTGCAAGGCATCTGGATACACCTTCACCAGCTACTATATACACTGGGTGCGACAGGCCCCCTGGACAAGGGCTTGGAGTGGATGGGAGTAATCAAACCCTACTGGTGGTAACACAAACTACGCACAGAAGTTCCAGGGCAGAGTCACCATGACCAGTGACACGTCCACGAGCACAGTCTACATGGAGCTGAGCAGCCTGACATCTGAGGACACGGCCGTCTATTACTGTGCGAGATTTGACTACTGGGCCAGGGAACCCTGGTCACCGTCTCCTCAG
>1161
GAAGTGCAGCTGGTGCAGTCTGGGGCTGAGGTGAAGAGGCCTGGGGCCTCAGTGGAAGGTTTCCTGCAAGGCATCTGGATACACCTTCACCAGCTACTATATACACTGGGTGCGACAGGCCCCTGGACAAGGGCTTGAGTGGATGGGAGTAATCAACCCTACTGGTGGTAACACAAACTACGCACAGAAGTTCCAGGGCAGAGTCACCATGACCAGTGACACGTCCACAAGCACAGTCTACATGGAGCTGAGCAGCCTGACATCTGAGGACACGGCCGTCTATTACTGTGCGAGATTTGACTACTGGGGCCAGGGAACCCTGGTCACCGTCTCCTCAG
>1170
GAAGTGCAGCTGGTGCAGTCTGGGGCTGAGGTGAAGAAGCCTGGGGCCTCAGTGAAGGTTTCCTGCAAGGCATCTGGATACACCTTCACCAGCTACTATATACACTGGGTGCGACAGGCCCCTGGACAAGGGCTTGAGTGGATGGGAGTAATCAACCCTACTGGTGGTAACACAAACTACGCACAGAAGTTCCAGGGCAGAGTCACCATGACCAGTGACACGTCCACGAGCACAGTCTACATGGAGCTGAGCAGCCTGACATCTGAGGACACGGCCGTCTATTACTGTGCGAGATTTGACTACTGGGGCCAGGGAACCCTGGTCACCGTCTCCTCAG
>1183
GAAGTGCAGCTGGTGCAGTCTGGGGCTGAGGTGAAGAAGCCTGGGGGCCTCAGTGAAGGTTTCCTGCAAGGCATCTGGATACACCTTCACCAGCTACTATATACACTGGGTGCGACAGGCCCCTGGACAAGGGCTTGAGTGGATGGGAGTAATCAACCCTACTGGTGGTAACACAAACTACGCACAGAAGTTCCAGGGCAGAGTCACCATGACCAGTGACACGTCCACGAGCACAGTCTACATGGAGCTGAGCAGCCTGACATCTGAGGACACGGCCGTCTATTACTGTGCGAGATTTGACTACTGGGGCCAGGGAACCCTGGTCACCGTCTCCTCAG
>1184
GAAGTGCAGCTGGTGCAGTCTGGGGCTGAGGTGAAGAAGCCTGGGGCCTCAGTGAAGGTTTCCTGCAAGGCATCTGGGATACGACCTTCACCAGCTACTATATACACTGGGTGCGACAGGCCCCTGGACAAGGGCTTGAGTGGATGGGAGTAATCAACCCTACTGGTGGTAACACAAACTACGCACAGAAGTTCCAGGGCAGAGTCACCATGACCAGTGACACGTCCACGAGCACAGTCTACATGGAGCTGAGCAGCCTGACATCTGAGGACACGGCCGTCTATTACTGTGCGAGATTTGACTACTGGGGCCAGGGAACCCTGGTCACCGTCTCCTCAG
>1196
GAAGTGCAGCTGGTGCAGTCTGGGGCTGAGGTGAAGAAGCCTGGGGCCTCAGTGAAGGTTTCCTGCAAGGCATCTGGATACACCTTCACCAGCTACTATATACACTGGGTGCGACAGGCCCCTGGACAAGGGCTTGAGTGGATGGGAGTAATCAACCCTACTGGTGGTAACACAAACTACGCACAGAAGTTCCAGGGCAGAGTCACCATGACCAGTGACACGTCCACGAGCACAGTCTACATGGAGCTGAGCAGCCTGACATCNGAGGACACGGCCGTCTATTACTGTGCGAGATTTGACTACTGGGGCCAGGGAACCCTGGTCACCGTCTCCTCAG
>1198
GAAGTGCAGCTGGTGCAGTCTGGGGCTGAGGTGAAGAAGCCTGGGGCCTCAGTGAAGGTTTCCTGCAAGGCANCTGGGATACGACCTTCACCAGCTACTATATACACTGGGTGCGACAGGCCCCTGGACAAGGGCTTGAGTGGATGGGAGTAATCAAACCCTACTGGTGGTAAACACAAACTACGCACAGAAGTTCCAGGGCAGAGTCACCATGACCAGTGACACGTCCACGAGCACAGTCTACATGGAGCTGAGCAGCCTGACATCTGAGGACACGGCCGTCTATTACTGTGCGAGATTTGACTACTGGGGCCAGGGAACCCTGGTCACCGTCTCCTCAG
>1201
GAAGTGCAGCTGGTGCAGTCTGGGGCTGAGGTGAAGAAGCCTGGGGCCTCAGTGAAGGTTTCCTGCAAGGCATCTGGATACACCTTCACCAGCTACTATATACACTGGGTGCGACAGGCCCCTGGACAAGGGCTTGAGTGGATGGGAGTAATCAACCCTACTGGTGGTAACACAAACTACGCACAGAAGTTCCAGGGCAGAGTCACCATGACCAGTGACACGTCCACGAGCACAGTCTACATGGAGCTGAGCAGCCTGACATCTGAGGACACGGCCGTCTATTACTGTGCGAGATTTGACTACTGGGGCCAGGGAACCCTGGTCACCGTCTCCTCAG
>1227
GAAGTGCAGCTGGTGCAGTCTGGGGCTGAGGTGAAGAAGCCTGGGGCCTCAGTGAAGGTTTCCTGCAAGGCATCTGGGATACGACCTTCACCAGCTACTATATACACTGGGTGCGACAGGCCCCTGGACAAGGGCTTGAGTGGATGGGAGTAATCAACCCTACTGGTGGTAACACAAACTACGCACAGAAGTTCCAGGGCAGAGTCACCATGACCAGTGACACGTCCACGAGCACAGTCTACATGGAGCTGAGCAGCCTGACATCTGAGGACACGGCCGTCTATTACTGTGCGAGATTTGACTACTGGGGCCAGGGACCCTGGTCACCGTCTCCTCAG
>1228
GAAGTGCAGCTGGTGCAGTCTGGGGCTGAGGTGAAGAAGCCTGGGGCCTCAGTGGAAGGTTTCCTGCAAGGCATCTGGGATACACCTTCACCAGCTACTATATACACTGGGTGCGACAGGCCCCTGGACAAGGGCTTGAGTGGATGGGAGTAATCAAACCCTACTGGTGGTAACACAAACTACGCACAGAAGTTCCAGGGCAGAGTCACCATGACCAGTGACACGTCCACGAGCACAGTCTAACATGGAGCTGAGCAGCCTGACATCTGAGGACACGGCCGTCTATTACTGTGCGAGATTTGACTACTGGGGCCAGGGAACCCTGGTCACCGTCTCCTCAG
>1234
GAAGTGCAGCTGGTGCAGTCTGGGGCTGAGGTGAAGAAGCCTGGGGCCTCAGTGAAGGTTTCCTGCAAGGCANCTGGGATTACGACCTTCACCAGCTACTATATACACTGGGTGCGACAGGCCCCTGGACAAGGGCTTGAGTGGATGGGAGTAATCAACCCTACTGGTGGTAACACAAACTACGCACAGAAGTTCCAGGGCAGAGTCACCATGACCAGTGACACGTCCACGAGCACAGTCTACATGGAGCTGAGCAGCCTGACATCTGAGGACACGGCCGTCTATTACTGTGCGAGATTTGACTACTGGGGCCAGGGAACCCTGGTCACCGTCTCCTCAG
>1235
GAAGTGCAGCTGGTGCAGTCTGGGGCTGAGGTGAAGAAGCCTGGGGCCTCAGTGAAGGTTTCCTGCAAGGCATCTGGATACACCTTCACCAGCTACTATATACACTGGGTGCGACAGGCCCCTGGACAAGGGCTTGAGTGGATGGGAGTAATCAACCCTACTGGTGGTAACACAAACTACGCACAGAAGTTCCAGGGCAGAGTCACCATGACCAGTGACACGTCCACGAGCACAGTCTACATGGAGCTGAGCAGCCTGACATCTGAGGACACGGCCGTCTATTACTGTGCGAGATTTGACTACTGGGGCCAGGGAACCCTGGTCACCGTCTCCTCAG
>1244
GAAGTGCAGCTGGTGCAGTCTGGGGCTGAGGTGAAGAAGCCTGGGGCCTCAGTGAAGGTTCCTGCAAGGCATCTGGATACACCTTCACCAGCTACTATATACACTGGGTGCGACAGGCCCCTGGACAAGGGCTTGAGTGGATGGGAGTAATCAACCCTACTGGTGGTAACACAAACTACGCACAGAAGTTCCAGGGCAGAGTCACCATGACCAGTGACACGTCCACGAGCACAGTCTACATGGAGCTGAGCAGCCTGACATCTGAGGACACGGCCGTCTATTACTGTGCGAGATTTGACTACTGGGGCCAGGGAACCCTGGTCACCGTCTCCTCAG
>1247
GAAGTGCAGCTGGTGCAGTCTGGGGCTGAGGTGAAGAAGCCTGGGGCCTCAGTGAAGGTTTCCTGCAAGGCATCTGGATACACCTTCACCAGCTACTATATACACTGGGTGCGACAGGCCCCTGGACAAGGGCTTGAGTGGATGGGAGTAATCAACCCTATGGTGGTAACACAAACTACGCACAGAAGTTCCAGGGCAGAGTCACCATGACCAGTGACACGTCCACGAGCACAGTCTACATGGAGCTGAGCAGCCTGACATCTGAGGACACGGCCGTCTATTACNGTGCGAGATTTGACTACTGGGGCCAGGGAACCCTGGTCACCGTCTCCTCAG
>1267
GAAGTGCAGCTGGTGCAGTCTGGGGCTGAGGTGAAGAAGCCTGGGGCCTCAGTGAAGGTTTCCTGCAAGGCATCTGGATACACCTTCACCAGCTACTATATACACTGGGTGCGACAGGCCCCTGGACAAGGGCTTGAGTGGATGGGAGTAATCAACCCTACTGGTGGTAACACAAACTACGCACAGAAGTTCCAGGGCAGAGTCACCATGACCAGTGACACGTCCACGAGCACAGTCTACATGGAGCTGAGCAGCCTGACATCTGAGGACACGGCCGTCTATTACTGTGCGAGATTTGACTACTGGGGCCAGGGAACCCTGGTCACCGTCTCCTCAG
>1271
GAAGTGCAGCTGGTGCAGTCTGGGGCTGAGGTGAGGAAGCCTGGGGCCTCAGTGAAGGTTTCCTGCAAGGCANCNGGGATACGACCTTCACCAGCTACTATATACACTGGGTGCGACAGGCCCCTGGACAAGGGCTTGAGTGGATGGGAGTAATCAACCCTACTGGTGGTAACACAAACTACGCACAGAAGTTCCAGGGCAGAGTCACCATGACCAGTGACACGTCCACGAGCACAGTCTACATGGAGCTGAGCAGCCTGACATCTGAGGACACGGCCGTCTATTACTGTGCGAGATTTGACTACTGGGGCCAGGGAACCCTGGTCACCGTCTCCTCAG
>1272
GAAGTGCAGCTGGTGCAGTCTGGGGCTGAGGTGAAGAAGCCTGGGGCCTCAGTGAAGGTTTCCTGCAAGGCATCTGGATACACCTTCACCAGCTACTATATACACTGGGTGCGACAGGCCCCTGGACAAGGGCTTGAGTGGATGGGAGTAATCAACCCTACTGGTGGTAACACAAACTACGCACAGAAGTTCCAGGGCAGAGTCACCATGGCCAGTGACACGTTCACGAGCACAGTCTACATGGAGCTGAGCAGCCTGACATCTGAGGACACGGCCGTCTATTACTGTGCGAGATTTGACTACTGGGGCCAGGGAACCCTGGTCACCGTCTCCTCAG
>1305
GAAGTGCAGCTGGTGCAGTCTGGGGCTGAGGTGAAGAAGCCTGGGCCTCAGTGAAGGTTTCCTGCAAGGCATCTGGGATACGACCTTCACCAGCTACTATATACACTGGGTGCGACAGGCCCCTGGACAAGGGCTTGAGTGGATGGGAGTAATCAACCCTACTGGTGGTAACACAAACTACGCACAGAAGTTCCAGGGCAGAGTCACCATGACCAGTGACACGTCCACGAGCACAGTCTACATGGAGCTGAGCAGCCTGACATCTGAGGACACGGCCGTCTATTACTGTGCGAGATTTGACTACTGGGGCCAGGGAACCCTGGTCACCGTCTCCTCAG
>1307
GAAGTGCAGCTGGTGCAGTCTGGGGCTGAGGTGAAGAAGCCTGGGGCCTCAGTGAAGGTTTCCTGCAAGGCATCTGGATACACCTTCACCAGCTACTATATACACTGGGTGCGACAGGCCCCTGGACAAGGGCTTGAGTGGATGGGAGTAATCAACCCTACTGGTGGTAACACAAACTACGCACAGAAGTTCCAGGGCAGAGTCACCATGACCAGTGACACGTCCACGAGCACAGTCTACATGGAGCTGAGCAGCCTGACATCTGAGGACACGGCCGTCTATTACTGTGCGAGATTTGACTACTGGGGCCAGGGAACCCTGGTCACCGTCTCCTCAG
>1315
GAAGTGCAGCTGGTGCAGTCTGGGGCTGAGGTGAAGAAGCCTGGGGCCTCAGTGAAGGTTTCCTGCAAGGCANCTGGGATACGACCTTCACCAGCTACTATATACACTGGGTGCGACAGGCCCCTGGACAAGGGCTTGAGTGGATGGGAGTAATCAACCCTACTGGTGGTAACACAAACTACGCACAGAAGTTCCAGGGCAGAGTCACCATGACCAGTGACACGTCCACGAGCACAGTCTACATGGAGCTGAGCAGCCTGACATCTGAGGACACGGCCGTCTATTACTGTGCGAGATTTGACTACTGGGGCCAGGGAACCCTGGTCACCGTCTCCTCAG
>1318
GAAGTGCAGCTGGTGCAGTCTGGGGCTGAGGTGAAGAAGGCCTGGGGCCTCAGTGAAGGTTTCCTGCAAGGCATCTGGATACACCTTCACCAGCTACTATATACACTGGGTGCGACAGGCCCCTGGACAAGGGCTTGAGTGGATGGGAGTAATCAACCCTACTGGTGGTAACACAAACTACGCACAGAAGTTCCAGGGCAGAGTCACCATGACCAGTGACACGTCCACGAGCACAGTCTACATGGAGCTGAGCAGCCTGACATCTGAGGACACGGCCGTCTATTACTGTGCGAGATTTGACTACTGGGGCCAGGGAACCCTGGTCACCGTCTCCTCAG
>1320
GAAGTGCAGCTGGTGCAGTCTGGGGCTGAGGTGAAGAAGCCTGGGGCCTCAGTGGAAGGTTTCCTGCAAGGCATCTGGATACACCTTCACCAGCTACTATATACACTGGGTGCGACAGGCCCCTGGACAAGGGCTTGAGTGGATGGGAGTAATCAACCCTACTGGTGGTAACACAAACTACGCACAGAAGTTCCAGGGCAGAGTCACCATGACCAGTGACACGTCCACGAGCACAGTCTACATGGAGCTGAGCAGCCTGACATCTGAGGACACGGCCGTCTATTACTGTGCGAGATTTGACTACTGGGGCCAGGGAACCCTGGTCACCGTCTCCTCAG
>1321
GAAGTGCAGCTGGTGCAGTCTGGGGCTGAGGTGAAGAAGCCTGGGGCCTCAGTGAAGGTTTCCTGCAAGGCATCTGGATACACCTTCACCAGCTACTATATACACTGGGTGCGACAGGCCCCTGGACAAGGGCTTGAGTGGATGGGAGTAATCAACCCTACTGGTGGTAACACAAACTACGCACAGAAGTTCCAGGGCAGAGTCACCATGACCAGTGACACGTCCACGAGCACAGTCTACATGGAGCTGAGCAGCCTGACATCTGAGGACACGGCCGTCTATTACTGTGCGAGATTTGACTACTGGGGCCAGGGAACCCTGGTCACCGTCTCCTCAG
>1326
GAAGTGCAGCTGGTGCAGTCTGGGGCTGAGGTGAAGAAGCCTGGGGCCTCAGTGAAGGTTTCCTGCAAGGCATCTGGATACACCTTCACCAGCTACTATATACACTGGGTGCGACAGGCCCCTGGACAAGGGCTTGAGTGGATGGGAGTAATCAACCCTACTGGTGGTAACACAAACTACGCACAGAAGTTCCAGGGCAGAGTCACCATGACCAGTGACACGTCCACGAGCACAGTCTACATGGAGCTGAGCAGCCTGACATCTGAGGACACGGCCGTCTATTACTGTGCGAGATTTGACTACTGGGGCCAGGGAACCCTGGTCACCGTCTCCTCAG
>1331
GAAGTGCAGCTGGTGCAGTCTGGGGCTGAGGTGAAGAAGCCTGGGGCCTCAGTGAAGGTTTCCTGCAAGGCATCTGGATACACCTTCACCAGCTACTATATACACTGGGTGCGACAGGCCCCTGGACAAGGGCTTGAGTGGATGGGAGTAATCAACCCTACTGGTGGTAACACAAACTACGCACAGAAGTTCCAGGGCAGAGTCACCATGACCAGTGACACGTCCACGAGCACAGTCTACATGGAGCTGAGCAGCCTGACATCTGAGGACACGGCCGTCTATTACTGTGCGAGATTTGACTACTGGGGCCAGGGAACCCTGGTCACCGTCTCCTCAG
>1336
GAAGTGCAGCTGGTGCAGTCTGGGGCTGAGGTGAAGAAGCCTGGGGCCTCAGTGAAGGTTTCCTGCAAGGCATCTGGATACACCTTCACCAGCTACTATATACACTGGGTGCGACAGGCCCCTGGACAAGGGCTTGAGTGGATGGGAGTAATCAACCCTACTGGTGGTAACACAAACTACGCACAGAAGTTCCAGGGCAGAGTCACCATGACCAGTGACACGTCCACGAGCACAGTCTACATGGAGCTGAGCAGCCTGACATCTGAGGACACGGCCGTCTATTACTGTGCGAGATTTGACTACTGGGGCCAGGGAACCCTGGTCACCGTCTCCTCAG
>1338
GAAGTGCAGCTGGTGCAGTCTGGGGCTGAGGTGAAGAAGCCTGGGGCCTCAGTGAAGGTTTCCTGCAAGGCATCTGGATACACCTTCACCAGCTACTATATACACTGGGTGCGACAGGCCCCTGGACAAGGGCTTGAGTGGATGGGAGTAATCAACCCTACTGGTGGTAACACAAACTACGCACAGAAGTTCCAGGGCAGAGTCACCATGACCAGTGACACGTCCACGAGCACAGTCTACATGGAGCTGAGCAGCCTGACATCTGAGGACACGGCCGTCTATTACTGTGCGAGATTTGACTACTGGGCCAGGGAACCCTGGTCACCGTCTCCTCAG
>1340
GAAGTGCAGCTGGTGCAGTCTGGGGCTGAGGTGAAGAAGCCTGGGGCCTCAGTGAAGGTTTCCTGCAAGGCATCTGGATACACCTTCACCAGCTACTATATACACTGGGTGCGACAGGCCCCTGGACAAGGGCTTGAGTGGATGGGAGTAATCAACCCTACTGGTGGTAACACAAACTACGCACAGAAGTTCCAGGGCAGAGTCACCATGACCAGTGACACGTCCACGAGCACAGTCTACATGGAGCTGAGCAGCCTGACATCTGAGGACACGGCCGTCTATTACTGTGCGAGATTTGACTACTGGGGCCAGGGAACCCTGGTCACCGTCTCCTCAG
>1344
GAAGTGCAGCTGGTGCAGTCTGGGGCTGAGGTGAAGAAGCCTGGGGCCTCAGTGAAGGTTTCCTGCAAGGCATCTGGATACACCTTCACCAGCTACTATATACACTGGGTGCGACAGGCCCCTGGACAAGGGCTTGAGTGGATGGGAGTAATCAACCCTACTGGTGGTAACACAAACTACGCACAGAAGTTCCAGGGCAGAGTCACCATGACCAGTGACACGTCCACGAGCACAGTCTACATGGAGCTGAGCAGCCTGACATCTGAGGACACGGCCGTCTATTACTGTGCGAGATTTGACTACTGGGGCCAGGGAACCCTGGTCNCCGTCTCCTANC
>1384
GAAGTGCAGCTGGTGCAGTCTGGGGCTGAGGTGAAGAAGGCCTGGGGCCTCAGTGAAGGTTTCCTGCAAGGCATCTGGATACACCTTCACCAGCTACTATATACACTGGGTGCGACAGGCCCCTGGACAAGGGCTTGAGTGGATGGGAGTAATCAACCCTACTGGTGGTAACACAAACTACGCAACAGAAGTTCCAGGGCAGAGTCACCATGACCAGTGACACGTCCACGAGCACAGTCTACATGGAGCTGAGCAGCCTGACATCTGAGGACACGGCCGTCTATTACTGTGCGAGATTTGGACTACTGGGGCCAGGGAACCCTGGTCACCGTCTCCTCAG
>1385
GAAGTGCAGCTGGTGCAGTCTGGGGCTGAGGTGAAGAAGGCCTGGGGCCTCAGTGAAGGTTTCCTGCAAGGCATCTGGATACACCTTCACCAGCTACTATATACACTGGGTGCGACAGGCCCCTGGGACAAGGGCTTGAGTGGATGGGAGTAATCAACCCTACTGGTGGTAACACAAACTACGCACAGAAGTTCCAGGGCAGAGTCACCATGACCAGTGACACGTCCACGAGCACAGTCTACAATGGAGCTGAGCAGCCTGACATCTGAGGACACGGCCGTCTATTACTGTGCGAGATTTGACTACTGGGGCCAGGGAACCCTGGTCACCGGTCTCCTCAG
>1417
GAAGTGCAGCTGGTGCAGTCTGGGGCTGAGGTGAAGAAGCCTGGGGCCTCAGTGAAGGTTTCCTGCAAGGCATCTGGATACACCTTCACCAGCTACTATATACACTGGGTGCGACAGGCCCCTGGACAAGGGCTTGAGTGGATGGGAGTAATCAACCCTACTGGTGGTAACACAAACTACGCACAGAAGTTCCAGGGCAGAGTCACCATGACCAGTGACACGTCCACGAGCACAGTCTACATGGAGCTGAGCAGCCTGACATCTGAGGACACGGCCGTCTATTACTGTGCGAGATTTGACTACTGGGGCCAGGGAACCCTGGTCACCGTCTCCTCAG
>1453
GAAGTGCAGCTGGTGCAGTCTGGGGCTGAGGTGAAGAAGCCTGGGGCCTCAGTGAAGGTTTCCTGCAAGGCATCTGGATACACCTTCACCAGCTACTATATACACTGGGTGCGACAGGCCCCTGGACAAGGGCTTGAGTGGATGGGAGTAATCAACCCTACTGGTGGTAACACAAACTACGCACAGAAGTTCCAGGGCAGAGTCACCATGACCAGTNACACGTCCACGAGCACAGTCTACATGGAGCTGAGCAGCCTGACATCTGAGGACACGGCCGTCTATTACTGTGCGAGATTTGACTACTGGGCCAGGGAACCCTGGTCACGTCNCCTCAG
>1455
GAAGTGCAGCTGGTGCAGTCTGGGGCTGAGGTGAAGAAGCCTGGGGCCTCAGTGAAGGTTTCCTGCAAGGCATCTGGATACACCTTCACCAGCTACTATATACACTGGGTGCGACAGGCCCCTGGACAAGGGCTTGAGTGGATGGGAGTAATCAACCCTACTGGTGGTAACACAAACTACGCACAGAAGTTCCAGGGCAGAGTCACCATGACCAGTGACACGTCCACGAGCACAGTCTACATGGAGCTGAGCAGCCTGACATCTGAGGACACGGCCGTCTATTACTGTGCGAGATTTGACTACTGGGGCCAGGGAACCCTGGTCACCGTCTCCTCAG
>1458
GAAGTGCAGCTGGTGCAGTCTGGGGCTGAGGTGAAGAAGCCTGGGGCCTCAGTGAAGGTTTCCTGCAAGGCATCTGGATACACCTTCACCAGCTACTATATACACTGGGTGCGACAGGCCCCTGGACAAGGGCTTGAGTGGATGGGAGTAATCAACCCTACTGGTGGTAACACAAACTACGCACAGAAGTTCCAGGGCAGAGTCACCATGACCAGTGACACGTCCACGAGCACAGTCTACATGGAGCTGAGCAGCCTGACATCTGAGGACACGGCCGTCTATTACTGTGCGAGATTTGACTACTGGGGCCAGGGAACCCTGGTCACCGTCTCCTCAC
>1482
GAAGTGCAGCTGGTGCAGTCTGGGGCTGAGGTGAAGAAGCCTGGGGCCTCAGTGGAAGGTTTCCTGCAAGGCATCTGGATACACCTTCACCAGCTACTATATACACTGGGTGCGACAGGCCCCTGGACAAGGGCTTGAGTGGATGGGAGTAATCAAACCCCTACTGGTGGTAACACAAACTACGCACAGAAGTTCCAGGGCAGAGTCACCATGACCCAGTGACACGTCCACGAGCACAGTCTACATGGAGCTGAGCAGCCTGACATCTGAGGACACGGCCGTCTATTACTGTGCGAGATTTGACTACTGGGGCCAGGGAACCCTGGTCCACCGGTCTCCTCAG
>1491
GAAGTGCAGCTGGTGCAGTCTGGGGCTGAGGTGAAGAAGGCCTGGGGCCTCAGTGAAGGTTTCCTGCAAGGCATCTGGATACACCTTCACCAGCTACTATATACACTGGGTGCGACAGGCCCCTGGACAAGGGCTTGAGTGGATGGGAGTAATCAACCCTACTGGTGGTAACACAAACTACGCACAGAAGTTCCAGGGCAGAGTCACCATGACCAGTGACACGTCCACGAGCACAGTCTACATGGAGCTGAGCAGCCTGACATCTGAGGACACGGCCGTCTATTACTGTGCGAGATTTGACTACTGGGCCAGGGAACCCTGGTCACCGTCTCCTCAG
>1502
GAAGTGCAGCTGGTGCAGTCTGGGGCTGAGGTGAAGAAGCCTGGGGCCTCAGTGAAGGTTTCCTGCAAGGCATCTGGATACACCTTCACCAGCTACTATATACACTGGGTGCGACAGGCCCCTGGACAAGGGCTTGAGTGGATGGGAGTAATCAACCCTACTGGTGGTAACACAAACTACGCACAGAAGTTCCAGGGCAGAGTCACCATGACCAGTGACACGTCCACGAGCACAGTCTACATGGAGCTGAGCAGCCTGACATCTGAGGACACGGCCGTCTATTACTGTGCGAGATTTGACTACTGGGGCCAGGGAACCCTGGTCACCGTCTCCTCAG
>1507
GAAGTGCAGCTGGTGCAGTCTGGGGCTGAGGTGAAGAAGCCTGGGGCCTCAGTGGAAGGTTTCCTGCAAGGCATCTGGATACACCTTCACCAGCTACTATATACACTGGGTGCGACAGGCCCCTGGACAAGGGCTTGAGTGGATGGGAGTAATCAACCCTACTGGTGGTAACACAAACTACGCACAGAAGTTCCAGGGCAGAGTCACCATGACCAGTGACACGTCCACGAGCACAGTCTACATGGAGCTGAGCAGCCTGACATCTGAGGACACGGCCGTCTATTACTGTGCGAGATTTGACTACTGGGGCCAGGGAACCCTGGTCACCGTCTCCTCAG
>1515
GAAGTGCAGCTGGTGCAGTCTGGGGCTGAGGTGAAGAAGCCTGGGGCCTCAGTGAAGGTTTCCTGCAAGGCATCTGGATACACCTTCACCAGCTACTATATACACTGGGTGCGACAGGCCCCTGGACAAGGGCTTGAGTGGATGGGAGTAATCAACCCTACTGGTGGTAACACAAACTACGCACAGAAGTTCCAGGGCAGAGTCACCATGACCAGTGACACGTCCACGAGCACGGTCTACATGGAGCTGAGCAGCCTGACATCTGAGGACACGGCCGTCTATTACTGTGCGAGATTTGACTACTGGGGCCAGGGAACCCTGGTCACCGTCTCCTCAG
>1527
GAAGTGCAGCTGGTGCAGTCTGGGGCTGAGGTGAAGAAGGCCTGGGGCCTCAGTGAAGGTTTCCTGCAAGGCATCTGGATACACCTTTACCAGCTACTATATACACTGGGTNCGACAGGCCCCTGGACAAGGGCTTGAGTGGATGGGAGTAATCAACCCTACTGGTGGTAACACAAACTACGCACAGAAGTTCCAGGGCAGAGTCACCATGACCAGTGACACGTCCACGAGCACAGTCTACATGGAGCTGAGCAGCCTGACATCTGAGGACACGGCCGTCTATTACTGTGCGAGATTTGACTACTGGGCCAGGGAACCCTGGTCACCGTCTCCTCAG
>1530
GAAGTGCAGCTGGTGCAGTCTGGGGCTGAGGTGAAGAAGCCTGGGGCCTCAGTGAAGGTTTCCTGCAAGGCATCTGGATACACCTTCACCAGCTACTATATACACTGGGTGCGACAGGCCCCTGGACAAGGGCTTGAGTGGATGGGAGTAATCAACCCTACTGGTGGTAACACAAACTACGCACAGAAGTTCCAGGGCAGAGTCACCATGACCAGTGACACGTCCACGAGCACAGTCTACATGGAGCTGAGCAGCCTGACATCTGAGGACACGGCCGTCTATTACTGTGCGAGATTTGACTACTGGGGCCAGGGAACCCTGGTCACCGTCTCCTCAG
>1535
GAAGTGCAGCTGGTGCAGTCTGGGGCTGAGGTGAAGAAGCCTGGGGCCTCAGTGAAGGTTTCCTGCAAGGCATCTGGATACACCTTCACCAGCTACTATATACACTGGGTGCGACAGGCCCCTGGACAAGGGCTTGAGTGGATGGGAGTAATCAACCCTACTGGTGGTAACACAAACTACGCACAGAAGTTCCAGGGCAGAGTCACCATGACCAGTGACACGTCCACGAGCACAGTCTACATGGAGCTGAGCAGCCTGACATCTGAGGACACGGCCGTCTATTACTGTGCGAGATTTGACTACTGGGGCCAGGGAACCCTGGTCACCGTCTCCTCAG
>1549
GAAGTGCAGCTGGTGCAGTCTGGGGCTGAGGTGAAGGAAGCCTGGGGCCTCAGTGGAAGGTTTCCTGCAAGGCATCTGGATACACCTTCACCAGCTACTATATACACTGGGTNCGACAGGCCCCTGGACAAGGGCTTGAGTGGATGGGAGTAATCAACCCTACTGGTGGTAACACAAACTACGCACAGAAGTTCCAGGGCAGAGTCACCATGACCAGTGACACGTCCACGAGCACAGTCTACATGGAGCTGAGCAGCCTGACATCTGAGGACACGGCCGTCTATTACTGTGCGAGATTTGACTACTGGGGCCAGGGAACCCTGGTCACCGTCTCCTCAG
>1551
GAAGTGCAGCTGGTGCAGTCTGGGGCTGAGGTGAAGAAGGCCTGGGGCCTCAGTGAAGGTTTCCTGCAAGGCATCTGGATACACCTTCACCAGCTACTATATACACTGGGTGCGACAGGCCCCTGGACAAGGGCTTGAGTGGATGGGAGTAATCAACCCTACTGGTGGTAACACAAACTACGCACAGAAGTTCCAGGGCAGAGTCACCATGACCAGTGACACGTCCACGAGCACAGTCTACATGGAGCTGAGCAGCCTGACATCTGAGGACACGGCCGTCTATTACTGTGCGAGATTTGACTACTGGGGCCAGGGAACCCTGGTCACCGTCTCCTCAG
>1578
GAAGTGCAGCTGGTGCAGTCTGGGGCTGAGGTGAAGAAGCCTGGGGCCTCAGTGAAGGTTCCTGCAAGGCATCTGGATACACCTTCACCAGCTACTATATACACTGGGTGCGACAGGCCCCTGGACAAGGGCTTGAGTGGATGGGAGTAATCAACCCTACTGGTGGTAACACAAACTACGCACAGAAGTTCCAGGGCAGAGTCACCATGACCAGTGACACGTCCACGAGCACAGTCTACATGGAGCTGAGCAGCCTGACATCTGAGGACACGGCCGTCTATTACTGTGCGAGATTTGACTACTGGGGCCAGGGAACCCTGGTCACCGTCTCCTCAG
>1580
GAAGTGCAGCTGGTGCAGTCTGGGGCTGAGGTGAAGAAGCCTGGGGCCTCAGTGAAGGTTTCCTGCAAGGCATCTGGGATACACCTTCACCAGCTACTATATACACTGGGTGCGACAGGCCCCTGGACAAGGGCTTGAGTGGATGGGATAANCAACCCTACTGGTGGTAACACAAACTACGCACAGAAGTTCCAGGGCAGAGTCACCNTGACCAGTGACACGTCCACGAGCACAGTCTACATGGAGCTGAGCAGCCTGACATCTGAGGACACGGCCGTCTATTACTGTGCGAGATTTTGACTACTGGGGCCAGGGAACCCTGGTCACCGTCTCCTCAG
>1595
GAAGTGCAGCTGGTGCAGTCTGGGGCTGAGGTGAAGAAGCCTGGGGCCTCAGTGAAGGTTTCCTGCAAGGCATCTGGATACACCTTCACCAGCTACTATATACACTGGGTGCGACAGGCCCCTGGACAAGGGCTTGAGTGGATGGGAGTAATCAACCCTACTGGTGGTAACACAAACTACGCACAGAAGTTCCAGGGCAGAGTCACCATGACCAGTGACACGTCCACGAGCACAGTCTACATGGAGCTGAGCAGCCTGACATCTGAGGACACGGCCGTCTATTACTGTGCGAGATTTGACTACTGGGGCCAGGGAACCCTGGTCACCGTCTCCTCAG
>1597
GAAGTGCAGCTGGTGCAGTCTGGGGCTGAGGTGAAGAAGCCTGGGGCCTCAGTGAAGGTTTCCTGCAAGGCATCTGGATACACCTTCACCAGCTACTATATACACTGGGTGCGACAGGCCCCTGGACAAGGGCTTGAGTGGATGGGAGTAATCAACCCTACTGGTGGTAACACAAACTACGCACAGAAGTTCCAGGGCAGAGTCACCATGACCAGTGACACGTCCACGAGCACAGTCTACATGGAGCTGAGCAGCCTGACATCTGAGGACACGGCCGTCTATTACTGTGCGAGATTTGACTACTGGGGCCAGGGAACCCTGGTCACCGTCTCCTCAG
>1602
GAAGTGCAGCTGGTGCAGTCTGGGGCTGAGGTGAAGAAGCCTGGGGCCTCAGTGAAGGTTTCCTGCAAGGCATCTGGATACACCTTCACCAGCTACTATATACACTGGGTGCGACAGGCCCCTGGACAAGGGCTTGAGTGGATGGGAGTAATCAACCCTACTGGTGGTAACACAAACTACGCACAGAAGTTCCAGGGCAGAGTCACCATGACCAGTGACACGTCCACGAGCACAGTCTACATGGAGCTGAGCAGCCTGACATCTGAGGACACGGCCGTCTATTACTGTGCGAGATTTGACTACTGGGGCCAGGGAACCCTGGTCACCGTCTCCTCAG
>1621
GAAGTGCAGCTGGTGCAGTCTGGGGCTGAGGTGAAGAAGCCTGGGGCCTCAGTGAAGGTTTCCTGCAAGGCATCTGGATACACCTTCACCAGCTACTATATACACTGGGTGCGACAGGCCCCTGGACCAAGGGCTTGAGTGGATGGGAGTAATCAACCCTACTGGTGGTAACACAAACTACGCACAGAAGTTCCAGGGCAGAGTCACCATGACCAGTGACACGTCCACGAGCACAGTCTACATGGAGCTGAGCAGCCTGACATCTGAGGACACGGCCGTCTATTACTGTGCGAGATTTGACTACTGGGGCCAGGGAACCCTGGTCACCGTCTCCTCAG
>1640
GAAGTGCAGCTGGTGCAGTCTGGGGCTGAGGTGAAGAAGCCTGGGGCCTCAGTGAAGGTTTCCTGCAAGGCATCNGGGATAGACCTTCACCAGCTACTATATACACTGGGTGCGACAGGCCCCTGGACAAGGGCTTGAGTGGATGGGAGTAATCAAACCCTACTGGTGGTAAACACAAACTACGCACAGAAGTTCCAGGGCAGAGTCACCATGACCAGTGACACGTCCACGAGCACAGTCTACATGGAGCTGAGCAGCCTGACATCTGAGGACACGGCCGTCTATTACTGTGCGAGATTTGACTACTGGGGCCAGGGAACCCTGGTCACCGTCTCCTCAG
>1650
GAAGTGCAGCTGGTGCAGTCTGGGGCTGAGGTGAAGAAGCCTGGGGCCTCAGTGAAGGTTTCCTGCAAGGCATCTGGATACACCTTCACCAGCTACTATATACACTGGGTGCGACAGGCCCCCTGGACAAGGGCTTGAGTGGATGGGAGTAATCAACCCTACTGGTGGTAACACAAACTACGCACAGAAGTTCCAGGGCAGAGTTACCATGACCAGTGACACGTCCACGAGCACAGTCTACATGGAGCTGAGCAGCCTGACATCTGAGGACACGGCCGTCTATTACTGTGCGAGATTTGACTACTGGGGCCAGGGAACCCTGGTCACCGTCTCCTCAG
>1654
GAAGTGCAGCTGGTGCAGTCTGGGGCTGAGGTGAAGAAGCCTGGGGCCTCAGTGAAGGTTTCCTGCAAGGCATCTGGGATACACCTTCACCAGCTACTATATACACTGGGTGCGACAGGCCCCTGGACAAGGGCTTGAGTGGATGGGAGTAATCAACCCTACTGGTGGTAACACAAACTACGCACAGAAGTTCCAGGGCAGAGTCACCATGACCAGTGACACGTCCACGAGCACAGTCTACATGGAGCTGAGCAGCCTGACATCTGAGGACACGGCCGTCTATTACTGTGCGAGATTTGACTACTGGGGCCAGGGAACCCTGGTCACCGTCTCCTCAG
>1660
GAAGTGCAGCTGGTGCAGTCTGGGGCTGAGGTGAAGAAGCCTGGGGCCTCAGTGAAGGTTTCCTGCAAGGCATCTGGATACACCTTCACCAGCTACTATATACACTGGGTGCGACAGGCCCCTGGACAAGGGCTTGAGTGGATGGGAGTAATCAACCCTACTGGTGGTAACACAAACTACGCACAGAAGTTCCAGGGCAGAGTCACCATGACCAGTGACACGTCCACGAGCACAGTCTACATGGAGCTGAGCAGCCTGACATCTGAGGACACGGCCGTCTATTACTGTGCGAGATTTGACTACTGGGGCCAGGGAACCCTGGTCACCGTCTCCTCAG
>1662
GAAGTGCAGCTGGTGCAGTCTGGGGCTGAGGTGAAGAAGCCTGGGGCCTCAGTGAAGGTTTCCTGCAAGGCATCTGGGATACACCTTCACCAGCTACTATATACACTGGGTGCGACAGGCCCCTGGACAAGGGCTTGAGTGGATGGGAGTAATCAACCCTACTGGTGGTAACACAAACTACGCACAGAAGTTCCAGGGCAGAGTCACCATGACCAGTGACACGTCCACGAGCACAGTCTACATGGAGCTGAGCAGCCTGACATCTGAGGACACGGCCGTCTATTACTGTGCGAGATTTGACTACTGGGGCCAGGGAACCCTGGTCACCGTCTCCTCAG
>1674
GAAGTGCAGCTGGTGCAGTCTGGGGCTGAGGTGAAGAAGCCTGGGGCCTCAGTGAAGGTTTCCTGCAAGGCATCTGGATACACCTTCACCAGCTACTATATACACTGGGTGCGACAGGCCCCTGGACAAGGGCTTGAGTGGATGGGAGTAATCAACCCTACTGGTGGTAACACAAACTACGCACAGAAGTTCCAGGGCAGAGTCACCATGACCAGTGACACGTCCACGAGCACAGTCTACATGGAGCTGAGCAGCCTGACATCTGAGGACACGGCCGTCTATTACTGTGCGAGATTTGACTACTGGGGCCAGGGAACCCTGGTCACCGTCTCCTCAG
>1681
GAAGTGCAGCTGGTGCAGTCTGGGGCTGAGGTGAAGAAGCCTGGGGCCTCAGTGAAGGTTTCCTGCAAGGCATCTGGATACACCTTCACCAGCTACTATATACACTGGGTGCGACAGGCCCCTGGACAAGGGCTTGAGTGGATGGGAGTAATCAACCCTACTGGTGGTAACACAAACTACGCACAGAAGTTCCAGGGCAGAGTCACCATGACCAGTGACACGTCCACGAGCACAGTCTACATGGAGCTGAGCAGCCTGACATCTGAGGACACGGCCGTCTATTACTGTGCGAGATTTGACTACTGGGGCCAGGGAACCCTGGTCACCGTCTCCTCAG
>1685
GAAGTGCAGCTGGTGCAGTCTGGGGCTGAGGTGAAGAAGGCCTGGGGCCTCAGTGAAGGTTTCCTGCAAGGCATCTGGATACACCTTCACCAGCTACTATATACACTGGGTGCGACAGGCCCCTGGACAAGGGCTTGAGTGGATGGGAGTAATCAACCCTACTGGTGGTAACACAAACTACGCACAGAAGTTCCAGGGCAGAGTCACCATGACCAGTGACACGTCCACGAGCACAGTCTACATGGAGCTGAGCAGCCTGACATCTGAGGACACGGCCGTCTATTACTGTGCGAGATTTGACTACTGGGGCCAGGGAACCCTGGTCACCGTCTCCTCAG
>1695
GAAGTGCAGCTGGTGCAGTCTGGGGCTGAGGTGAAGAAGCCTGGGGCCTCAGTGAAGGTTTCCTGCAAGGCATCTGGATACACCTTCACCAGCTACTATATACACTGGGTGCGACAGGCCCCCTGGACAAGGGCTTGAGTGGATGGGAGTAATCAACCCTACTGGTGGTAACACAAACTACGCACAGAAGTTCCAGGGCAGAGTCACCATGACCAGTGACACGTCCACGAGCACAGTCTACATGGAGCTGAGCAGCCTGACATCTGAGGACACGGCCGTCTATTACTGTGCGAGATTTGACTACTGGGGCCAGGGAACCCTGGTCACCGTCTCCTCAG
>1706
GAAGTGCAGCTGGTGCAGTCTGGGGCTGAGGTGAAGAAGCCTGGGGCCTCAGTGAAGGTTTCCTGCAAGGCATCTGGATACACCTTCACCAGCTACTATATACACTGGGTGCGACAGGCCCCTGGACAAGGGCTTGAGTGGATGGGAGTAATCAACCCTACTGGTGGTAAACACAAACTACGCACAGAAGTTCCAGGGCAGAGTCACCATGACCAGTGACACGTCCACGAGCACAGTCTACATGGAGCTGAGCAGCCTGACATCTGAGGACACGGCCGTCTATTACTGTGCGAGATTTGACTACTGGGGCCAGGGAACCCTGGTCACCGTCTCCTCAG
>1714
GAAGTGCAGCTGGTGCAGTCTGGGGCTGAGGTGAAGAAGCCTGGGGCCTCAGTGAAGGTTTCCTGCAAGGCATCTGGATACACCTTCACCAGCTACTATATACACTGGGTGCGACAGGCCCCCTGGACAAGGGCTTGAGTGGATGGGAGTAATCAACCCTACTGGTGGTAACACAAACTACGCACAGAAGTTCCAGGGCAGAGTCACCATGACCAGTGACACGTCCACGAGCACAGTCTACATGGAGCTGAGCAGCCTGACATCTGAGGACACGGCCGTCTATTACTGTGCGAGATTTGACTACTGGGGCCAGGGAACCCTGGTCACCGTCTCCTCAG
>1727
GAAGTGCAGCTGGTGCAGTCTGGGGCTGAGGTGAAGAAGCCTGGGGCCTCAGTGAAGGTTTCCTGCAAGGCATCTGGATACACCTTCACCAGCTACTATATACACTGGGTGCGACAGGCCCCTGGACAAGGGCTTGAGTGGATGGGAGTAATCAACCCCTACTGGTGGTAACACAAACTACGCACAGAAGTTCCAGGGCAGAGTCACCATGACCAGTGACACGTCCACGAGCACAGTCTACATGGAGCTGAGCAGCCTGACATCTGAGGACACGGCCGTCTATTACTGTGCGAGATTTGACTACTGGGGCCAGGGAACCCTGGTCACCGTCTCCTCAG
>1741
GAAGTGCAGCTGGTGCAGTCTGGGGCTGAGGTGAAGAAGCCTGGGGCCTCAGTGAAGGTTTCCTGCAAGGCATCTGGATACACCTTCACCAGCTACTATATACACTGGGTGCGACAGGCCCCTGGACAAGGGCTTGAGTGGATGGGAGTAATCAACCCTACTGGTGGTAACACAAACTACGCACAGAAGTTCCAGGGCAGAGTCACCATGACCAGTGACACGTCCACGAGCACAGTCTACATGGAGCTGAGCAGCCTGACATCTGAGGACACGGCCGTCTATTACTGTGCGAGATTTGACTACTGGGGCCAGGGAACCCTGGTCACCGTCTCCTCAG
>1752
GAAGTGCAGCTGGTGCAGTCTGGGGCTGAGGTGAAGAAGCCTGGGGCCTCAGTGAAGGTTTCCTGCAAGGCATCTGGATACACCTTCACCAGCTACTATATACACTGGGTGCGACAGGCCCCTGGACAAGGGCTTGAGTGGATGGGGAGTAAATCAACCCTACTGGTGGTAACACAAACTACGCACAGAAGTTCCAGGGCAGAATCACCATGACCAGTGACACGTCCACGAGCACAGTCTACATGGAGCTGAGCAGCCTGACATCCGAGGACACGGCCGTCTATTACTGTGCGAGATTTGACTACTGGGGCCAGGGAACCCTGGTCACCGTCTCCTCAG
>1755
GAAGTGCAGCTGGTGCAGTCTGGGGCTGAGGTGAAGAAGGCCTGGGGCCTCAGTGAAGGTTTCCTGCAAGGCATCTGGATACACCTTCACCAGCTACTATATACACTGGGTGCGACAGGCCCCCTGGACAAGGGCTTGAGTGGATGGGAGTAATCAACCCTACTGGTGGTAACACAAACTACGCACAGAAGTTCCAGGGCAGAGTCACCATGACCAGTGACACGTCCACGAGCACAGTCTACATGGAGCTGAGCAGCCTGACATCTGAGGACACGGCCGTCTATTACTGTGCGAGATTTGACTACTGGGGCCAGGGAACCCTGGTCACCGTCTCCTCAG
>1760
GAAGTGCAGCTGGTGCAGTCTGGGGCTGAGGTGAAGAAGCCTGGGGCCTCAGTGAAGGTTTCCTGCAAGGCATCTGGATACACCTTCACCAGCTACTATATACACTGGGTGCGACAGGCCCCTGGACAAGGGCTTGAGTGGATGGGAGTAATCAACCCTACTGGTGGTAACACAAACTACGCACAGAAGTTCCAGGGCAGAGTCACCATGACCAGTGACACGTCCACGAGCACAGTCTACATGGAGCTGAGCAGCCTGACATCTGAGGACACGGCCGTCTATTACTGTGCGAGATTTGACTACTGGGGCCAGGGAACCCTGGTCACCGTCTCCTCAG
>1764
GAAGTGCAGCTGGTGCAGTCTGGGGCTGAGGTGAAGAAGCCTGGGGCCTCAGTGAAGGTTTCCTGCAAGGCATCTGGATACACCTTCACCAGCTACTATATACACTGGGTGCGACAGGCCCCTGGACAAGGGCTTGAGTGGATGGGAGTAATCAACCCTACTGGTGGTAACACAAACTACGCACAGAAGTTCCAGGGCAGAGTCACCATGACCAGTGACACGTCCACGAGCACAGTCTACATGGAGCTGAGCAGCCTGACATCTGAGGACACGGCCGTCTATTACTGTGCGAGATTTGACTACTGGGGCCAGGGAACCCTGGTCACCGTCTCCTCAG
>1779
GAAGTGCAGCTGGTGCAGTCTGGGGCTGAGGTGAAGAAGCCTGGGGCCTCAGTGAAGGTTTCCTGCAAGGCATCTGGATACACCTTCACCAGCTACTATATACACTGGGTGCGACAGGCCCCCTGGACAAGGGCTTGAGTGGATGGGAGTAATCAACCCCTACTGGTGGTAACACAAACTACGCACAGAAGTTCCAGGGCAGAGTCACCATGACCAGTGACACGTCCACGAGCACAGTCTACATGGAGCTGAGCAGCCTGACATCTGAGGACACGGCCGTCTATTACTGTGCGAGATTTGACTACTGGGGCCAGGGAACCCTGGTCACCGTCTCCTCAG
>1786
GAAGTGCAGCTGGTGCAGTCTGGGGCTGAGGTGAAGAAGCCTGGGGCCTCAGTGAAGGTTTCCTGCAAGGCATCTGGGATACGACCTTCACCAGCTACTATATACACTGGGTGCGACAGGCCCCTGGACAAGGGCTTGAGTGGATGGGAGTAATCAACCCTACTGGTGGTAACACAAACTACGCACAGAAGTTCCAGGGCAGAGTCACCATGACCAGTGACACGTCCACGAGCACAGTCTACATGGAGCTGAGCAGCCTGACATCTGAGGACACGGCCGTCTATTACTGTGCGAGATTTGACTACTGGGGCCAGGGAACCCTGGTCACCGTCTCCTCAG
>1801
GAAGTGCAGCTGGTGCAGTCTGGGGCTGAGGTGAAGAAGCCTGGGGCCTCAGTGAAGGTTTCCTGCAAGGCATCTGGATACACCTTCACCAGCTACTATATACACTGGGTGCGACAGGCCCCTGGACAAGGGCTTGAGTGGATGGGAGTAATCAACCCTACTGGTGGTAGCACAAACTACGCACAGAAGTTCCAGGGCAGAGTCACCATGACCAGTGACACGTCCACGAGCACAGTCTACATGGAGCTGAGCAGCCTGACATCTGAGGACACGGCCGTCTATTACTGTGCGAGATTTGACTACGTGGGGCCAAGGGGAACCCTGGTCACCGTCTCCTCAG
>1803
GAAGTGCAGCTGGTGCAGTCTGGGGCTGAGGTGAAGAAGGCCTGGGGCCTCGAGTGAAGGTTTCCTGCAAGGCATCTGGATACACCTTCACCAGCTACTATATACACTGGGTGCGACAGGCCCCTGGACAAGGGCTTGAGTGGATGGGAGTAAATCAACCCTACTGGTGGTAACACAAACTACGCACAGAAGTTCCAGGGCAGAGTCACCATGACCAGTGACACGTCCACGAGCACAGTACTACATGGAGCTGAGCAGCCTGACATCTGAGGACACGGCCGTCTATTACTGTGCGAGATTTGACTACTGGGGCCAGGGAACCCTGGTCACCGTCTCCTCGA
>1853
GAAGTGCAGCTGGTGCAGTCTGGGGCTGAGGTGAAGAAGCCTGGGGCCTCAGTGAAGGTTTCCTGCAAGGCATCTGGATACACCTTCACCAGCTACTATATACACTGGGTGCGACAGGCCCCCTGGACAAGGGCTTGAGTGGATGGGAGTAATCAACCCTACTGGTGGTAACACAAACTACGCACAGAAGTTCCAGGGCAGAGTCACCATGACCAGTGACACGTCCACGAGCACAGTCTACATGGAGCTGAGCAGCCTGACATCTGAGGACACGGCCGTCTATTACTGTGCGAGATTTGACTACTGGGGCCAGGGAACCCTGGTCACCGGTCTCCCTCAG
>1905
GAAGTGCAGCTGGTGCAGTCTGGGGCTGAGGTGAAGAAGCCTGGGGCCTCAGTGAAGGTTTCCTGCAAGGCATCTGGGATACACCTTCACCAGCTACTATATACACTGGGTGCGACAGGCCCCTGGACAAGGGCTTGAGTGGATGGGAGTAATCAACCCTACTGGTGGTAACACAAACTACGCACAGAAGTTCCAGGGCAGAGTCACCATGACCAGTGACACGTCCACGAGCACAGTCTACATGGAGCTGAGCAGCCTGACATCTGAGGACACGGCCGTCTATTACTGTGCGAGATTTGACTACTGGGGCCAGGGAACCCTGGTCACCGTCTCCCTCAG
>1910
GAACGTGCAGCTGGTGCAGTCTGGGGCTGAGGTGAAGAAGCCTGGGGCCTCAGTGAAGGTTTCCTGCAAGGCATCTGGATACACCTTCACCAGCTACTATATACACTGGGTGCGACAGGCCCCCTGGACAAGGGCTTGAGTGGATGGGAGTAATCAACCCTACTGGTGGTAACACAAACTACGCACAGAAGTTCCAGGGCAGAGTCACCATGACCAGTGACACGTCCACGAGCACAGTCTACATGGAGCTGAGCAGCCTGACATCTGAGGACACGGCCGTCTATTACTGTGCGAGATTTTGACTACTGGGGCCAGGGAACCCTGGTCACCGTCTCCTCAG
>1913
GAAGTGCAGCTGGTGCAGTCTGGGGCTGAGGTGAAGAAGCCTGGGGCCTCAGTGAAGGTTTCCTGCAAGGCATCTGGATACACCTTCACCAGCTACTATATACACTGGGTGCGACAGGCCCCCTGGACAAGGGCTTGAGTGGATGGGGAGTAATCAACCCCTACTGGTGGTAAACACAAACTACGCACAGAAGTTCCAGGGCAGAGTCACCATGACCAGTGACACGTCCACGAGCACAGTCTACATGGAGCTGAGCAGCCTGACATCTGAGGACACGGCCGTCTATTACTGTGCGAGATTTGACTACTGGGGCCAGGGAACCCTGGTCACCGTCTCCTCAG
>1921
GAAGTGCAGCTGGTGCAGTCTGGGGCTGAGGTGAAGAAGCCTGGGGCCTCAGTGAAGGTTTCCTGCAAGGCATCTGGATACACCTTCACCAGCTACTATATACACTGGGTGCGACAGGCCCCTGGACAAGGGCTTGAGTGGATGGGAGTAATCAACCCTACTGGTGGTAACACAAACTACGCACAGAAGTTCCAGGGCAGAGTCACCATGACCAGTGACACGTCCACGAGCACAGTCTACATGGAGCTGAGCAGCCTGACATCTGAGGACACGGCCGTCTATTACTGTGCGAGTATTTGACTACGTGGGGCCAGGGAACCCTGGTCCACCGTCTCCTCAC
>1930
GAAGTGCAGCTGGTGCAGTCTGGGGCTGAGGTGAAGAAGCCTGGGGCCTCAGTGAAGGTTTCCTGCAAGGCATCTGGATACACCTTCACCAGCTACTATATACACTGGGTGCGACAGGCCCCTGGACAAGGGCTTGAGTGGATGGGAGTAATCAACCCTACTGGTGGTAACACAAACTACGCACAGAAGTTCCAGGGCAGAGTCACCATGACCAGTGACACGTCCACGAGCACAGTCTACATGGAGCTGAGCAGCCTGACATCTGAGGACACGGCCGTCTATTACTGTGCGAGATTTGACTACTGGGGCCAGGGAACCCTGGTCACCGTCTCCTCAG
>2078
GAAGTGCAGCTGGTGCAGTCTGGGGCTGAGGTGAAGAAGCCTGGGGCCTCAGTGAAGGTTTCCTGCAAGGCATCTGGATACACCTTCACCAGCTACTATATACACTGGGTGCGACAGGCCCCTGGACAAGGGCTTGAGTGGATGGGAGTAATCAACCCTACTGGTGGTAACACAAACTACGCACAGAAGTTCCAGGGCAGAGTCACCATGACCAGTGACACGTCCACGAGCACAGTCTACATGGAGCTGAGCAGCCTGACATCTGAGGACACGGCCGTCTATTACTGTGCGAGATTTGACTACTGGGGCCAGGGAACCCTGGTCACCGTCTCCTCAG
>2159
GAAGTGCAGCTGGTGCAGTCTGGGGCTGAGGTGAAGAAGCCTGGGGCCTCAGTGAAGGTTTCCTGCAAGGCATCTGGATACACCTTCACCAGCTACTATATACACTGGGTGCGACAGGCCCCTGGACAAGGGCTTGAGTGGATGGGAGTAATCAACCCTACTGGTGGTAACACAAACTACGCACAGAAGTTCCAGGGCAGAGTCACCATGACCAGTGACACGTCCACGAGCACAGTCTACATGGAGCTGAGCAGCCTGACATCTGAGGACACGGCCGTCTATTACTGTGCGAGATTTGACTACTGGGCCAGGGAACCCTGGTCACCGTCTCCTCAG
>2163
GAAGTGCAGCTGGTGCAGTCTGGGGCTGAGGTGAAGAAGCCTGGGGCCTCAGTGAAGGTTTCCTGCAAGGCANCNGGGATACGACCTTNACCAGCTACTATATACACTGGGTGCGACAGGCCCCTGGACAAGGGCTTGAGTGGATGGGAGTAATCAACCCCTACTGGTGGTAACACAAACTACGCACAGAAGTTCCAGGGCAGAGTCACCATGACCAGTGACACGTCCACGAGCACAGTCTACATGGAGCTGAGCAGCCTGACATCTGAGGACACGGCCGTCTATTACTGTGCGAGATTTGACTACTGGGGCCAGGGAACCCTGGTCACCGTCTCCTCAG
>2189
GAAGTGCAGCTGGTGCAGTCTGGGGCTGAGGTGAAGAAGCCTGGGGCCTCAGTGAAGGTTTCCTGCAAGGCATCTGGATACACCTTCACCAGCTACTATATACACTGGGTGCGACAGGCCCCTGGACAAGGGCTTGAGTGGATGGGAGTAATCAACCCTACTGGTGGTAACACAAACTACGCACAGAAGTTCCAGGGCAGAGTCACCATGACCAGTGACACGTCCACGAGCACAGTCTACATGGAGCTGAGCAGCCTGACATCTGAGGACACGGCCGTCTATTACTGTGCGAGATTTGACTACTGGGGCCAGGGAACCCTGGTCACCGTCTCCTCAG
>2220
GAAGTGCAGCTGGTGCAGTCTGGGGCTGAGGTGAAGAAGCCTGGGGCCTCAGTGAAGGTTTCCTGCAAGGCATCTGGATACACCTTCACCAGCTACTATATACACTGGGTGCGACAGGCCCCTGGACAAGGGCTTGAGTGGATGGGAGTAATCAACCCTACTGGTGGTAACACAAACTACGCACAGAAGTTCCAGGGCAGAGTCACCATGACCAGTGACACGTCCACGAGCACAGTCTACATGGAGCTGAGCAGCCTGACATCTGAGGACACGGCCGTCTATTACTGTGCGAGATTTGACTACTGGGGCCAGGGAACCCTGGTCACCGTCTCCTCAG
>2226
GAAGTGCAGCTGGTGCAGTCTGGGGCTGAGGTGAAGAAGCCTGGGGCCTCAGTGAAGGTTTCCTGCAAGGCATCTGGATACACCTTCACCAGCTACTATATACACTGGGTGCGACAGGCCCCTGGACAAGGGCTTGAGTGGATGGGAGTAATCAACCCTACTGGTGGTAACACAAACTACGCACAGAAGTTCCAGGGCAGAGTCACCATGACCAGTGACACGTCCACGAGCACAGTCTACATGGAGCTGAGCAGCCTGACATCTGAGGACACGGCCGTCTATTACTATGCGAGATTTGACTACTGGGGCCAGGGAACCCTGGTCACCGTCTCCTCAG
>2254
GAAGTGCAGCTGGTGCAGTCTGGGGCTGAGGTGAAGAAGCCTGGGGCCTCAGTGAAGGTTTCCTGCAAGGCATCTGGATACACCTTCACCAGCTACTATATACACTGGGTGCGACAGGCCCCTGGACAAGGGCTTGAGTGGATGGGAGTAATCAACCCTACTGGTGGTAACACAAACTACGCACAGAAGTTCCAGGGCAGAGTCACCATGACCAGTGACACGTCCACGAGCACAGTCTACATGGAGCTGAGCAGCCTGACATCTGAGGACACGGCCGTCTATTACTGTGCGAGATTTGACTACTGGGCCAGGGAACCCTGGTCACCGTCTCCTCAG
>2267
GAAGTGCAGCTGGTGCAGTCTGGGGCTGAGGTGAAGAAGCCTGGGGCCTCAGTGAAGGTTTCCTGCAAGGCATCTGGATACACCTTCACCAGCTACTATATACACTGGGTGCGACAGGCCCCTGGACAAGGGCTTGAGTGGATGGGAGTAATCAACCCTACTGGTGGTAACACAAACTACGCACAGAAGTTCCAGGGCAGAGTCACCATGACCAGTGACACGTCCACGAGCACAGTCTACATGGAGCTGAGCAGCCTGACATCTGAGGACACGGCCGTCTATTACTGTGCGAGATTTGACTACTGGGGCCAGGGAACCCTGGTCACCGTCTCCTCAG
>2272
GAAGTGCAGCTGGTGCAGTCTGGGGCTGAGGTGAAGAAGCCTGGGGCCTCAGTGAAGGTTTCCTGCAAGGCATCTGGATACACCTTCACCAGCTACTATATACACTGGGTGCGACAGGCCCCTGGACAAGGGCTTGAGTGGATGGGAGTAATCAACCCTACTGGTGGTAACACAAACTACGCACAGAAGTTCCAGGGCAGAGTCACCATGACCAGTGACACGTCCACGAGCACAGTCTACATGGAGCTGAGCAGCCTGACATCTGAGGACACGGCCGTCTATTACTGTGCGAGATTTGACTACTGGGGCCAGGGAACCCTGGTCACCGTCTCCTCAG
>2274
GAAGTGCAGCTGGTGCAGTCTGGGGCTGAGGTGAAGAAGCCTGGGGCCTCAGTGAAGGTTTCCTGCAAGGCATCTGGATACACCTTCACCAGCTACTATATACACTGGGTGCGACAGGCCCCTGGACAAGGGCTTGAGTGGATGGGAGTAATCAACCCTACTGGTGGTAACACAAACTACGCACAGAAGTTCCAGGGCAGAGTCACCATGACCAGTGACACGTCCACGAGCACAGTCTACATGGAGCTGAGCAGCCTGACATCTGAGGACACGGCCGTCTATTACTGTGCGAGATTTGACTACTGGGGCCAGGGAACCCTGGTCACCGTCTCCTCAG
>2281
GAAGTGCAGCTGGTGCAGTCTGGGGCTGAGGTGAAGAAGCCTGGGGCCTCAGTGAAGGTTTCCTGCAAGGCATCTGGATACACCTTCACCAGCTACTATATACACTGGGTGCGACAGGCCCCTGGACAAGGGCTTGAGTGGATGGGAGTAATCAACCCTACTGGTGGTAACACAAACTACGCACAGAAGTTCCAGGGCAGAGTCACCATGACCAGTGACACGTCCACGAGCACAGTCTACATGGAGCTGAGCAGCCTGACATCTGAGGACACGGCGTCTATTACTGTGCGAGATTTGACTACTGGGCCAGGGAACCCTGGTCACCGTCTCCTCAG
>2298
GAAGTGCAGCTGGTGCAGTCTGGGGCTGAGGTGAAGAAGGCCTGGGGCCTCAGTGAAGGTTTCCTGCAAGGCATCTGGATACACCTTCACCAGCTACTATATACACTGGGTGCGACAGGCCCCTGGACAAGGGCTTGAGTGGATGGGAGTAATCAACCCCTACTGGTGGTAACACAAACTACGCACAGAAGTTCCAGGGCAGAGTCACCATGACCAGTGACACGTCCACGAGCACAGTCTACATGGAGCTGAGCAGCCTGACATCTGAGGACACGGCCGTCTATTACTGTGCGAGATTTGACTACTGGGGCCAGGGAACCCTGGTCACCGGTCTCCTCAG
>2300
GAAGTGCAGCTGGTGCAGTCTGGGGCTGAGGTGAAGAAGCCTGGGGCCTCAGTGAAGGTTTCCTGCAAGGCATCTGGATACACCTTCACCAGCTACTATATACACTGGGTGCGACAGGCCCCTGGACAAGGGCTTGAGTGGATGGGAGTAATCAACCCTACTGGTGGTAACACAAACTACGCACAGAAGTTCCAGGGCAGAGTCACCATGACCAGTGACACGTCCACGAGCACAGTCTACATGGAGCTGAGCAGCCTGACATCTGAGGACACGGCCGTCTATTACTGTGCGAGATTTGACTACTGGGGCCAGGGAACCCTGGTCACCGTCTCCTCAG
>2322
GAAGTGCAGCTGGTGCAGTCTGGGGCTGAGGTGAAGAAGCCTGGGGCCTCAGTGAAGGTTTCCTGCAAGGCATCTGGGATACGACCTTCACCAGCTACTATATACACTGGGTGCGACAGGCCCCTGGACAAGGGCTTGAGTGGATGGGAGTAATCAACCCTACTGGTGGTAACACAAACTACGCACAGAAGTTCCAGGGCAGAGTCACCATGACCAGTGACACGTCCACGAGCACAGTCTACATGGAGCTGAGCAGCCTGACATCTGAGGACACGGCCGTCTATTACTGTGCGAGATTTGACTACTGGGGCCAGGGAACCCTGGTCACCGTCTCCTCAG
>2352
GAAGTGCAGCTGGTGCAGTCTGGGGCTGAGGTGAAGAAGCCTGGGGCCTCAGTGAAGGTTTCCTGCAAGGCATCTGGATACACCTTCACCAGCTACTATATACACTGGGTGCGACAGGCCCCTGGACAAGGGCTTGAGTGGATGGGAGTAATCAACCCTACTGGTGGTAACACAAACTACGCACAGAAGTTCCAGGGCAGAGTCACCATGACCAGTGACACGTCCACGAGCACAGTCTACATGGAGCTGAGCAGCCTGACATCTGAGGACACGGCCGTCTATTACTGTGCGAGATTTGACTACTGGGGCCAGGGAACCCTGGTCACCGTCTCCTCAG
>2373
GAAGTGCAGCTGGTGCAGTCTGGGGCTGAGGTGAAGAAGGCCTGGGGCCTCAGTGAAGGTTTCCTGCAAGGCATCTGGATACACCTTCACCAGCTACTATATACACTGGGTGCGACAGGCCCCTGGACAAGGGCTTGAGTGGATGGGAGTAATCAACCCTACTGGTGGTAACACAAACTACGCACAGAAGTTCCAGGGCAGAGTCACCATGACCAGTGACACGTCCACGAGCACAGTCTACATGGAGCTGAGCAGCCTGACATCTGAGGACACGGCCGTCTATTACTGTGCGAGATTTGACTACTGGGGCCAGGGAACCCTGGTCACCGTCTCCTCAG
>2393
GAAGTGCAGCTGGTGCAGTCTGGGGCTGAGGTGAAGAAGCCTGGGGCCTCAGTGAAGGTTTCCTGCAAGGCATCTGGATACACCTTCACCAGCTACTATATACACTGGGTGCGACAGGCCCCTGGACAAGGGCTTGAGTGGATGGGAGTAATCAACCCTACTGGTGGTAACACAAACTACGCACAGAAGTTCCAGGGCAGAGTCACCATGACCAGTGACACGTCCACGAGCACAGTCTACATGGAGCTGAGCAGCCTGACATCTGAGGACACGGCCGTCTATTACTGTGCGAGATTTGACTACTGGGGCCAGGGAACCCTGGTCACCGTCTCCTCAG
>2423
GAAGTGCAGCTGGTGCAGTCTGGGGCTGAGGTGAAGAAGCCTGGGGCCTCAGTGAAGGTTTCCTGCAAGGCATCTGGGATACACCTTCACCAGCTACTATATACACTGGGTGCGACAGGCCCCTGGACAAGGGCTTGAGTGGATGGGAGTAATCAACCCTACTGGTGGTAACACAAACTACGCACAGAAGTTCCAGGGCAGAGTCACCATGACCAGTGACACGTCCACGAGCACAGTCTACATGGAGCTGAGCAGCCTGACATCTGAGGACACGGCCGTCTATTACTGTGCGAGATTTGACTACTGGGGCCAGGGAACCCTGGTCACCGTCTCCTCAG
>2494
GAAGTGCAGCTGGTGCAGTCTGGGGCTGAGGTGAAGAAGCCTGGGGCCTCAGTGAAGGTTTCCTGCAAGGCATCTGGATACACCTTCACCAGCTACTATATACACTGGGTGCGACAGGCCCCTGGACAAGGGCTTGAGTGGATGGGAGTAATCAACCCTACTGGTGGTAACACAAACTACGCACAGAAGTTCCAGGGCAGAGTCACCATGACCAGTGACACGTCCACGAGCACAGTCTACATGGAGCTGAGCAGCCTGACATCTGAGGACACGGCCGTCTATTACTGTGCGAGATTTGACTACTGGGGCCAGGGAACCCTGGTCACCGTCTCCTCAG
>2503
GAAGTGCAGCTGGTGCAGTCTGGGGCTGAGGTGAAGAAGCCTGGGGCCTCAGTGAAGGTTTCCTGCAAGGCATCTGGATACACCTTCACCAGCTACTATATACACTGGGTGCGACAGGCCCCTGGACAAGGGCTTGAGTGGATGGGAGTAATCAACCCTACTGGTGGTAACACAAACTACGCACAGAAGTTCCAGGGCAGAGTCACCATGACCAGTGACACGTCCACGAGCACAGTCTACATGGAGCCGAGCAGCCTGACATCTGAGGACACGGCCGTCTATTACTGTGCGAGATTTGACTACTGGGGCCAGGGAACCCTGGTCACCGTCTCCTCAG
>2560
GAAGTGCAGCTGGTGCAGTCTGGGGCTGAGGTGAAGAAGCCTGGGGCCTCAGTGAAGGTTTCCTGCAAGGCATCTGGATACACCTTCACCAGCTACTATATACACTGGGTGCGACAGGCCCCTGGACAAGGGCTTGAGTGGATGGGAGTAATCAACCCTACTGGTGGTAACACAAACTACGCACAGAAGTTCCAGGGCAGAGTCACCATGACCAGTGACACGTCCACGAGCACAGTCTACATGGAGCTGAGCAGCCTGACATCTGAGGACACGGCCGTCTATTACTGTGCGAGATTTGACTACTGGGGCCAGGGAACCCTGGTCACCGTCTCCTCAG
>2592
GAAGTGCAGCTGGTGCAGTCTGGGGCTGAGGTGAAGAAGCCTGGGGCCTCAGTGAAGGTTTCCTGCAAGGCATCTGGATACACCTTCACCAGCTACTATATACACTGGGTGCGACAGGCCCCTGGACAAGGGCTTGAGTGGATGGGAGTAATCAACCCTACTGGTGGTAACACAAACTACGCACAGAAGTTCCAGGGCAGAGTCACCATGACCAGTGACACGTCCACGAGCACAGTCTACATGGAGCTGAGCAGCCTGACATCTGAGGACACGGCCGTCTATTACTGTGCGAGATTTGACTACTGGGGCCAGGGAACCCTGGTCACCGTCTCCTCAG
>2618
GAAGTGCAGCTGGTGCAGTCTGGGGCTGAGGTGAAGAAGCCTGGGGCCTCAGTGAAGGTTTCCTGCAAGGCATCTGGATACACCTTCACCAGCTACTATATACACTGGGTGCGACAGGCCCCTGGACAAGGGCTTGAGTGGATGGGAGTAATCAACCCTACTGGTGGTAACACAAACTACGCACAGAAGTTCCAGGGCAGAGTCACCATGACCAGTGACACGTCCACGAGCACAGTCTACATGGAGCTGAGCAGCCTGACATCTGAGGACACGGCCGTCTATTACTGTGCGAGATTTGACTACTGGGGCCAGGGAACCCTGGTCACCGTCTCCTCAG
>2620
GAAGTGCAGCTGGTGCAGTCTGGGGCTGAGGTGAAGAAGCCTGGGGCCTCAGTGAAGGTTTCCTGCAAGGCATCTGGATACACCTTCACCAGCTACTATATACACTGGGTGCGACAGGCCCCTGGACAAGGGCTTGAGTGGATGGGAGTAATCAACCCTACTGGTGGTAACACAAACTACGCACAGAAGTTCCAGGGCAGAGTCACCATGACCAGTGACACGTCCACGAGCACAGTCTACATGGAGCTGAGCAGCCTGACATCTGAGGACACGGCCGTCTATTACTGTGCGAGATTTGACTACTGGGGCCAGGGAACCCTGGTCACCGTCTCCTCAG
>2632
GAAGTGCAGCTGGTGCAGTCTGGGGCTGAGGTGAAGAAGCCTGGGGCCTCAGTGAAGGTTTCCTGCAAGGCATCTGGATACACCTTCACCAGCTACTATATACACTGGGTGCGACAGGCCCCTGGACAAGGGCTTGAGTGGATGGGAGTAATCAACCCTACTGGTGGTAACACAAACTACGCACAGAAGTTCCAGGGCAGAGTCACCATGACCAGTGACACGTCCACGAGCACAGTCTACATGGAGCTGAGCAGCCTGACATCTGAGGACACGGCCGTCTATTACTGTGCGAGATTTGACTACTGGGGCCAGGGAACCCTGGTCACCGTCTCCTCAG
>2636
GAAGTGCAGCTGGTGCAGTCTGGGGCTGAGGTGAAGAAGCCTGGGGCCTCAGTGAAGGTTTCCTGCAAGGCATCTGGGATACGACCTTCACCAGCTACTATATACACTGGGTGCGACAGGCCCCTGGACAAGGGCTTGAGTGGATGGGAGTAATCAACCCTACTGGTGGTAACACAAACTACGCACAGAAGTTCCAGGGCAGAGTCACCATGACCAGTGACACGTCCACGAGCACAGTCTACATGGAGCTGAGCAGCCTGACATCTGAGGACACGGCCGTCTATTACTGTGCGAGATTTGACTACTGGGGCCAGGGAACCCTGGTCACCGTCTCCTCAG
>2657
GAAGTGCAGCTAGTGCAGTCTGGGGCTGAGGTGAAGAAGCCTGGGGCCTCAGTGAGGGTTTCCTGCAAGGCATCTGGATACACCTTCACCAGCTACTATATACACTGGGTGCGACAGGCCCCTGGACAAGGGCTTGAGTGGATGGGAGTAATCAACCCTACTGGTGGTAACACAAACTACGCACAGAAGTTCCAGGGCAGAGTCACCATGACCAGTGACACGTCCACGAGCACAGTCTACATGGAGCTGAGCAGCCTGACATCTGAGGACACGGCCGTCTATTACTGTGCGAGATTTTGACTACTGGGGCCAGGGAACCCTGGTCACCGTCTCCTCAG
>2666
GAAGTGCAGCTGGTGCAGTCTGGGGCTGAGGTGAAGAAGCCTGGGGCCTCAGTGAAGGTTTCCTGCAAGGCATCTGGATACACCTTCACCAGCTACTATATACACTGGGTGCGACAGGCCCCCTGGACAAGGGCTTGAGTGGATGGGAGTAATCAACCCTACTGGTGGTAACACAAACTACGCACAGAAGTTCCAGGGCAGAGTCACCATGACCAGTGACACGTCCACGAGCACAGTCTACATGGAGCTGAGCAGCCTGACATCTGAGGACACGGCCGTCTATTACTGTACGAGATTTGACTACTGGGGCCAGGGGAACCCTGGTCACCGTCTCCTCAG
>2678
GAAGTGCAGCTGGTGCAGTCTGGGGCTGAGGTGAAGAAGCCTGGGGCCTCAGTGAAGGTTTCCTGCAAGGCATCTGGGATACGACCTTCACCAGCTACTATATACACTGGGTGCGACAGGCCCCCTGGACAAGGGCTTGAGTGGATGGGAGTAATCAACCCTACTGGTGGTAACACAAACTACGCACAGAAGTTCCAGGGCAGAGTCACCATGACCAGTGACACGTCCACGAGCACAGTCTACATGGAGCTGAGCAGCCTGACATCTGAGGACACGGCCGTCTATTACTGTGCGAGATTTGACTACTGGGGCCAGGGAACCCTGGTCACCGTCTCCTCAG
>2689
GAAGTGCAGCTGGTGCAGTCTGGGGCTGAGGTGAAGAAGCCTGGGGCCTCAGTGAAGGTTTCCTGCAAGGCATCTGGATACACCTTCACCAGCTACTATATACACTGGGTGCGACAGGCCCCTGGACAAGGGCTTGAGTGGATGGGAGTAATCAACCCTACTGGTGGTAACACAAACTACGCACAGAAGTTCCAGGGCAGAGTCACCATGACCAGTGACACGTCCACGAGCACAGTCTACATGGAGCTGAGCAGCCTGACATCTGAGGACACGGCCGTCTATTACTGTGCGAGATTTGACTACTGGGGCCAGGGAACCCTGGTCACCGTCTCCTCAG
>2693
GAAGTGCAGCTGGTGCAGTCTGGGGCTGAGGTGAAGAAGCCTGGGGCCTCAGTGAAGGTTTCCTGCAAGGCATCTGGATACACCTTCACCAGCTACTATATACACTGGGTGCGACAGGCCCCTGGACAAGGGCTTGAGTGGATGGGAGTAATCAACCCTACTGGTGGTAACACAAACTACGCACAGAAGTTCCAGGGCAGAGTCACCATGACCAGTGACACGTCCACGAGCACAGTCTACATGGAGCTGAGCAGCCTGACATCTGAGGACACGGCCGTCTATTACTGTGCGAGATTTGACTACTGGGGCCAGGGAACCCTGGTCACCGTCTCCCTCAG
>2700
GAAGTGCAGCTGGTGCAGTCTGGGGCTGAGGTGAAGAAGCCTGGGGCCTCAGTGAAGGTTTCCTGCAAGGCATCTGGGATACACCTTCACCAGCTACTATATACACTGGGTGCGACAGGCCCCTGGACAAGGGCTTGAGTGGATGGGAGTAATCAACCCTACTGGTGGTAACACAAACTACGCACAGAAGTTCCAGGGCAGAGTCACCATGACCAGTGACACGTCCACGAGCACAGTCTACATGGAGCTGAGCAGCCTGACATCTGAGGACACGGCCGTCTATTACTGTGCGAGATTTGACTACTGGGGCCAGGGAACCCTGGTCACCGTCTCCTCAG
>2701
GAAGTGCAGCTGGTGCAGTCTGGGGCTGAGGTGAAGAAGCCTGGGGCCTCAGTGAAGGTTTCCTGCAAGGCATCTGGGATACGACCTTCACCAGCTACTATATACACTGGGTGCGACAGGCCCCTGGACAAGGGCTTGAGTGGATGGGAGTAATCAACCCTACTGGTGGTAACACAAACTACGCACAGAAGTTCCAGGGCAGAGTCACCATGACCAGTGACACGTCCACGAGCACAGTCTACATGGAGCTGAGCAGCCTGACATCTGAGGACACGGCCGTCTATTACTGTGCGAGATTTGACTACTGGGGCCAGGGAACCCTGGTCACCGTCTCCTCAG
>2709
GAAGTGCAGCTGGTGCAGTCTGGGGCTGAGGTGAAGAAGCCTGGGGCCTCAGTGAAGGTTTCCTGCAAGGCATCTGGATACACCTTCACCAGCTACTATATACACTGGGTGCGACAGGCCCCTGGACAAGGGCTTGAGTGGATGGGAGTAATCAACCCTACTGGTGGTAACACAAACTACGCACAGAAGTTCCAGGGCAGAGTCACCATGACCAGTGACACGTCCACGAGCACAGTCTACATGGAGCTGAGCAGCCTGACATCTGAGGACACGGCCGTCTATTACTGTGCGAGATTTGACTACTGGGGCCAGGGAACCCTGGTCACCGTCTCCTCAG
>2748
GAAGTGCAGCTGGTGCAGTCTGGGGCTGAGGTGAAGAAGCCTGGGGCCTCAGTGAAGGTTTCCTGCAAGGCATCTGGATACACCTTCACCAGCTACTATATACACTGGGTGCGACAGGCCCCTGGACAAGGGCTTGAGTGGATGGGAGTAATCAACCCTACTGGTGGTAAACACAAAACTACGCACAGAAGTTCCAGGGCAGAGTCACCATGACCAGTGACACGTCCACGAGCACAGTCTACATGGAGCTGAGCAGCCTGACATCTGAGGACACGGCCGTCTATTACTGTGCGAGATTTGACTACTGGGGCCAGGGAACCCTGGTCACCGTCTCCTCAG
>2753
GAAGTGCAGCTGGTGCAGTCTGGGGCTGAGGTGAAGAAGCCTGGGGCCTCAGTGAAGGTTTCCTGCAAGGCATCTGGATACACCTTCACCAGCTACTATATACACTGGGTGCGACAGGCCCCTGGACAAGGGCTTGAGTGGATGGGAGTAATCAACCCTACTGGTGGTAACACAAACTACGCACAGAAGTTCCAGGGCAGAGTCACCATGACCAGTGACACGTCCACGAGCACAGTCTACATGGAGCTGAGCAGCCTGACATCTGAGGACACGGCCGTCTATTACTGTGCGAGATTTGACTACTGGGGCCAGGGAACCCTGGTCACCGTCTCCTCAG
>2768
GAACGTGCAGCTGGTGCAGTCTGGGGCTGAGGTGAAGAAGCCTGGGGCCTCAGTGAAGGTTTCCTGCAAGGCATCTGGATACACCTTCACCAGCTACTATATACACTGGGTNCGACAGGCCCCTGGACAAGGGCTTGAGTGGATGGGAGTAATCAACCCTACTGGTGGTAACACAAACTACGCACAGAAGTTCCAGGGCAGAGTCACCATGACCAGTGACACGTCCACGAGCACAGTCTACATGGAGCTGAGCAGCCTGACATCTGAGGACACGGCCGTCTATTACTGTGCGAGATTTGACTACTGGGGCCAGGGAACCCTGGTCACCGTCTCCTCAGCCTCCACCAAGGGCCCATCGGTCTTCCCCCCTGGCACCCTCCTCCAAGA
>2778
GAAGTGCAGCTGGTGCAGTCTGGGGCTGAGGTGAAGAAGCCTGGGGCCTCAGTGAAGGTTTCCTGCAAGGCATCTGGATACACCTTCACCAGCTACTATATACACTGGGTGCGACAGGCCCCTGGACAAGGGCTTGAGTGGATGGGAGTAATCAACCCTACTGGTGGTAACACAAACTACGCACAGAAGTTCCAGGGCAGAGTCACCATGACCAGTGACACGTCCACGAGCACAGTCTACATGGAGCTGAGCAGCCTGACATCTGAGGACACGGCCGTCTATTACTGTGCGAGATTTGACTACTGGGGCCAGGGAACCCTGGTCACCGTCTCCTCAG
>2781
GAAGTGCAGCTGGTGCAGTCTGGGGCTGAGGTGAAGAAGCCTGGGGCCTCAGTGAAGGTTTCCTGCAAGGCATCTGGATACACCTTCACCAGCTACTATATACACTGGGTGCGACAGGCCCCTGGACAAGGGCTTGAGTGGATGGGAGTAATCAACCCTACTGGTGGTAACACAAACTACGCACAGAAGTTCCAGGGCAGAGTCACCATGACCAGTGACACGTCCACGAGCACAGTCTACATGGAGCTGAGCAGCCTGACATCTGAGGACACGGCCGTCTATTACTGTGCGAGATTTGACTACTGGGGCCAGGGAACCCTGGTCACCGTCTCCTCAG
>2784
GAAGTGCAGCTGGTGCAGTCTGGGGCTGAGGTGAAGAAGCCTGGGGCCTCAGTGAAGGTTTCCTGCAAGGCATCTGGATACACCTTCACCAGCTACTATATACACTGGGTGCGACAGGCCCCTGGACAAGGGCTTGAGTGGATGGGAGTAATCAACCCTACTGGTGGTAACACAAACTACGCACAGAAGTTCCAGGGCAGAGTCACCATGACCAGTGACACGTCCACGAGCACAGTCTACATGGAGCTGAGCAGCCTGACATCTGAGGACACGGCCGTCTATTACTGTGCGAGATTTGACTACTGGGGCCAGGGAACCCTGGTCACCGTCTCCTCAG
>2979
GAAGTGCAGCTGGTGCAGTCTGGGGCTGAGGTGAAGAAGGCCTGGGGCCTCAGTGAAGGTTTCCTGCAAGGCATCTGGATACACCTTCACCAGCTACTATATACACTGGGTGCGACAGGCCCCCTGGACAAGGGCTTGAGTGGATGGGAGTAATCAACCCTACTGGTGGTAACACAAACTACGCACAGAAGTTCCAGGGCAGAGTCACCATGACCAGTGACACGTCCACGAGCACAGTCTACATGGAGCTGAGCAGCCTGACATCTGAGGACACGGCCGTCTATTACTGTGCGAGATTTGACTACTGGGGCCAGGGAACCCTGGTCACCGTCTCCTCAG
>3027
GAAGTGCAGCTGGTGCAGTCTGGGGCTGAGGTGAAGAAGCCTGGGGCCTCAGTGAAGGTTTCCTGCAAGGCATCTGGATACACCTTCACCAGCTACTATATACACTGGGTGCGACAGGCCCCTGGACAAGGGCTTGAGTGGATGGGAGTAATCAACCCTACTGGTGGTAACACAAACTACGCACAGAAGTTCCAGGGCAGAGTCACCATGACCAGTGACACGTCCACGAGCACAGTCTACATGGAGCTGAGCAGCCTGACATCTGAGGACACGGCCGTCTATTACTGTGCGAGATTTGACTACTGGGGCCAGGGAACCCTGGTCACCGTCTCCTCAG
>3094
GAAGTGCAGCTGGTGCAGTCTGGGGCTGAGGTGAAGAAGCCTGGGGCCTCAGTGAAGGTTTCCTGCAAGGCATCTGGATACACCTTCACCAGCTACTATATACACTGGGTGCGACAGGCCCCTGGACAAGGGCTTGAGTGGATGGGAGTAATCAACCCTACTGGTGGTAACACAAACTACGCACAGAAGTTCCAGGGCAGAGTCACCATGACCAGTGACACGTCCACGAGCACAGTCTACATGGAGCTGAGCAGCCTGACATCTGAGGACACGGCCGTCTATTACTGTGCGAGATTTGACTACTGGGGCCAGGGAACCCTGGTCACCGTCTCCTCAG
>3112
GAAGTGCAGCTGGTGCAGTCTGGGGCTGAGGTGAAGAAGCCTGGGGCCTCAGTGAAGGTTTCCTGCAAGGCATCTGGATACACCTTCACCAGCTACTATATACACTGGGTGCGACAGGCCCCTGGACAAGGGCTTGAGTGGATGGGAGTAATCAACCCTACTGGTGGTAACACAAACTACGCACAGAAGTTCCAGGGCAGAGTCACCATGACCAGTGACACGTCCACGAGCACAGTCTACATGGAGCTGAGCAGCCTGACATCTGAGGACACGGCCGTCTATTACTGTGCGAGATTTGACTACTGGGGCCAGGGAACCCTGGTCACCGTCTCCTCAG
>3121
GAAGTGCAGCTGGTGCAGTCTGGGGCTGAGGTGAAGAAGCCTGGGGCCTCAGTGAAGGTTTCCTGCAAGGCATCTGGATACACCTTCACCAGCTACTATATACACTGGGTGCGACAGGCCCCTGGACAAGGGCTTGAGTGGATGGGAGTAATCAACCCTACTGGTGGTAACACAAACTACGCACAGAAGTTCCAGGGCAGAGTCACCATGACCAGTGACACGTCCACGAGCACAGTCTACATGGAGCTGAGCAGCCTGACATCTGAGGACACGGCCGTCTATTACTGTGCGAGATTTGACTACTGGGGCCAGGGAACCTGGTCACCGTCTCCTCAG
>3124
GAAGTGCAGCTGGTGCAGTCTGGGGCTGAGGTGAAGAAGCCTGGGGCCTCAGTGAAGGTTTCCTGCAAGGCATCTGGATACACCTTCACCAGCTACTATATACACTGGGTGCGACAGGCCCCTGGACAAGGGCTTGAGTGGATGGGAGTAATCAACCCTACTGGTGGTAACACAAACTACGCACAGAAGTTCCAGGGCAGAGTCACCATGACCAGTGACACGTCCACGAGCACAGTCTACATGGAGCTGAGCAGCCTGACATCTGAGGACACGGCCGTCTATTACTGTGCGAGATTTGACTACTGGGGCCAGGGAACCCTGGTCACCGTCTCCTCAG
>3140
GAAGTGCAGCTGGTGCAGTCTGGGGCTGAGGTGAAGAAGCCTGGGGCCTCAGTGAAGGTTTCCTGCAAGGCATCTGGATACACCTTCACCAGCTACTATATACACTGGGTGCGACAGGCCCCTGGACAAGGGCTTGAGTGGATGGGAGTAATCAACCCTACTGGTGGTAACACAAACTACGCACAGAAGTTCCAGGGCAGAGTCACCATGACCAGTGACACGTCCACGAGCACAGTCTACATGGAGCTGAGCAGCCTGACATCTGAGGACACGGCCGTCTATTACTGTGCGAGATTTGACTACTGGGGCCAGGGAACCCTGGTCACCGTCTCCTCAG
>3158
GAAGTGCAGCTGGTGCAGTCTGGGGCTGAGGTGAAGAAGCCTGGGGCCTCAGTGAAGGTTTCCTGCAAGGCATCTGGATACACCTTCACCAGCTACTATATACACTGGGTGCGACAGGCCCCTGGACAAGGGCTTGAGTGGATGGGAGTAATCAACCCTACTGGTGGTAACACAAACTACGCACAGAAGTTCCAGGGCAGAGTCACCATGACCAGTGACACGTCCACGAGCACAGTCTACATGGAGCTGAGCAGCCTGACATCTGAGGACACGGCCGTCTATTACTGTGCGAGATTTGACTACTGGGGCCAGGGAACCCTGGTCACCGTCTCCTCAG
>3159
GAAGTGCAGCTGGTGCAGTCTGGGGCTGAGGTGAAGAAGCCTGGGGCCTCAGTGAAGGTTCCTGCAAGGCATCTGGATACACCTTCACCAGCTACTATATACACTGGGTGCGACAGGCCCCCTGGGACAAGGGCTTGAGTGGATGGGGAGTAATCAACCCTACTGGGTGGTAACACAAACTACGCACAGAAGTTCCAGGGCAGAGTCACCATGACCAGTGACACGTCCACGAGCACAGTCTACATGGAGCTGAGCAGCCTGACATCTGAGGACACGGCCGTCTATTACTGTGCGAGATTTGACTACTGGGGCCAGGGAACCCTGGGTCACCGGTCTCCTCAG
>3162
GAAGTGCAGCTGGTGCAGTCTGGGGCTGAGGTGAAGAAGCCTGGGGCCTCAGTGAAGGTTTCCTGCAAGGCATCTGGATACACCTTCACCAGCTACTATATACACTGGGTGCGACAGGCCCCTGGACAAGGGCTTGAGTGGATGGGAGTAATCAACCCTACTGGTGGTAACACAAACTACGCACAGAAGTTCCAGGGCAGAGTCACCATGACCAGTGACACGTCCACGAGCACAGTCTACATGGAGCTGAGCAGCCTGACATCTGAGGACACGGCCGTCTATTACTGTGCGAGATTTGACTACTGGGGCCAGGGAACCCTGGTCACCGTCTCCTCAG
>3170
GAAGTGCAGCTGGTGCAGTCTGGGGCTGAGGTGAAGAAGCCTGGGGCCTCAGTGAAGGTTTCCTGCAAGGCATCTGGATACACCTTCACCAGCTACTATATACACTGGGTGCGACAGGCCCCTGGACAAGGGCTTGAGTGGATGGGAGTAATCAACCCTACTGGTGGTAACACAAACTACGCACAGAAGTTCCAGGGCAGAGTCACCATGACCAGTGACACGTCCACGAGCACAGTCTACATGGAGCTGAGCAGCCTGACATCTGAGGACACGGCCGTCTATTACTGTGCGAGATTTGACTACTGGGGCCAGGGAACCCTGGTCACCGTCTCCTCAG
>3173
GAAGTGCAGCTGGTGCAGTCTGGGGCTGAGGTGAAGAAGCCTGGGGCCTCAGTGAAGGTTTCCTGCAAGGCATCTGGATACACCTTCACCAGCTACTATATACACTGGGTGCGACAGGCCCCTGGACAAGGGCTTGAGTGGATGGGAGTAATCAACCCTACTGGTGGTAACACAAACTACGCACAGAAGTTCCAGGGCAGAGTCACCATGACCAGTGACACGTCCACGAGCACAGTCTACATGGAGCTGAGCAGCCTGACATCTGAGGACACGGCCGTCTATTACTGTGCGAGATTTGACTACTGGGGCCAGGGAACCCTGGTCACCGTCTCCTCAG
>3205
GAAGTGCAGCTGGTGCAGTCTGGGGCTGAGGTGAAGAAGCCTGGGGCCTCAGTGAAGGTTTCCTGCAAGGCATCTGGATACACCTTCACCAGCTACTATATACACTGGGTGCGACAGGCCCCTGGACAAGGGCTTGAGTGGATGGGAGTAATCAACCCTACTGGTGGTAACACAAACTACGCACAGAAGTTCCAGGGCAGAGTCACCATGACCAGTGACACGTCCACGAGCACAGTCTACATGGAGCTGAGCAGCCTGACATCTGAGGACACGGCCGTCTATTACTGTGCGAGATTTGACTACTGGGGCCAGGGACCCTGGTCACCGTCTCCTCAG
>3219
GAAGTGCAGCTGGTGCAGTCTGGGGCTGAGGTGAAGAAGCCTGGGGCCTCAGTGAAGGTTTCCTGCAAGGCATCTGGATACACCTTCACCAGCTACTATATACACTGGGTGCGACAGGCCCCTGGACAAGGGCTTGAGTGGATGGGAGTAATCAACCCTACTGGTGGTAACACAAACTACGCACAGAAGTTCCAGGGCAGAGTCACCATGACCAGTGACACGTCCACGAGCACAGTCTACATGGAGCTGAGCAGCCTGACATCTGAGGACACGGCCGTCTATTACTGTGCGAGATTTGACTACTGGGCCAGGGAACCCTGGTCACCGTCTCCTCAG
>3258
GAAGTGCAGCTGGTGCAGTCTGGGGCTGAGGTGAAGAAGCCTGGGGCCTCAGTGAAGGTTTCCTGCAAGGCATCTGGATACACCTTCACCAGCTACTATATACACTGGGTGCGACAGGCCCCTGGACAAGGGCTTGAGTGGATGGGAGTAATCAACCCTATGGTGGTAACACAAACTACGCACAGAAGTTCCAGGGCAGAGTCACCATGACCAGTGACACGTCCACGAGCACAGTCTACATGGAGCTGAGCAGCCTGACATCTGAGGACACGGCCGTCTATTACTGTGCGAGATTTGACTACTGGGGCCAGGGAACCCTGGTCACCGTCTCCTCAG
>3264
GAAGTGCAGCTGGTGCAGTCTGGGGCTGAGGTGAAGAAGCCTGGGGCCTCAGTGAAGGTTTCCTGCAAGGCATCTGGGATACACCTTCACCAGCTACTATATACACTGGGTGCGACAGGCCCCTGGACAAGGGCTTGAGTGGATGGGAGTAATCAACCCTACTGGTGGTAACACAAACTACGCACAGAAGTTCCAGGGCAGAGTCACCATGACCAGTGACACGTCCACGAGCACAGTCTACATGGAGCTGAGCAGCCTGACATCTGAGGACACGGCCGTCTATTACTGTGCGAGATTTGACTACTGGGGCCAGGGAACCCTGGTCACCGTCTCCTCAG
>3269
GAAGTGCAGCTGGTGCAGTCTGGGGCTGAGGTGAAGAAGCCTGGGGCCTCAGTGAAGGTTTCCTGCAAGGCATCNGGGATACGACCTTCACCAGCTACTATATACACTGGGTGCGACAGGCCCCTGGACAAGGGCTTGAGTGGATGGGAGTAATCAACCCTACTGGTGGTAACACAAACTACGCACAGAAGTTCCAGGGCAGAGTCACCATGACCAGTGACACGTCCAGAGCACAGTCTACATGGAGCTGAGCAGCCTGACATCTGAGGACACGGCCGTCTATTACTGTGCGAGATTTGACTACTGGGGCCAGGGAACCCTGGTCACCGTCTCCTCAG
>3277
GAAGTGCAGCTGGTGCAGTCTGGGGCTGAGGTGAAGAAGCCTGGGGCCTCAGTGAAGGTTTCCTGCAAGGCATCTGGATACACCTTCACCAGCTACTATATACACTGGGTGCGACAGGCCCCTGGACAAGGGCTTGAGTGGATGGGAGTAATCAACCCTACTGGTGGTAACACAAACTACGCACAGAAGTTCCAGGGCAGAGTCACCATGACCAGTGACACGTCCACGAGCACAGTCTACATGGAGCTGAGCAGCCTGACATCTGAGGACACGGCCGTCTATTACTGTGCGAGATTTGACTACTGGGGCCAGGGAACCCTGGTCACCGTCTCCTCAG
>3281
GAAGTGCAGCTGGTGCAGTCTGGGGCTGAGGTGAAGAAGCCTGGGGCCTCAGTGAAGGTTTCCTGCAAGGCATCTGGATACACCTTCACCAGCTACTATATACACTGGGTGCGACAGGCCCCTGGACAAGGGCTTGAGTGGATGGGAGTAATCAACCCTACTGGTGGTAACACAAACTACGCACAGAAGTTCCAGGGCAGAGTCACCATGACCAGTGACACGTCCACGAGCACAGTCTACATGGAGCTGAGCAGCCTGACATCTGAGGACACGGCCGTCTATTACTGTGCGAGATTTGACTACTGGGGCCAGGGAACCCTGGTCACCGTCTCCTCAG
>3301
GAAGTGCAGCTGGTGCAGTCTGGGGCTGAGGTGAAGAAGCCTGGGGCCTCAGTGAAGGTTTCCTGCAAGGCATCTGGGATACACCTTCACCAGCTACTATATACACTGGGTGCGACAGGCCCCTGGACAAGGGCTTGAGTGGATGGGAGTAATCAACCCTACTGGTGGTAACACAAACTACGCACAGAAGTTCCAGGGCAGAGTCACCATGACCAGTGACACGTCCACGAGCACAGTCTACATGGAGCTGAGCAGCCTGACATCTGAGGACACGGCCGTCTATTACTGTGCGAGATTTGACTACTGGGGCCAGGGAACCCTGGTCACCGTCTCCTCAG
>3321
GAAGTGCAGCTGGTGCAGTCTGGGGCTGAGGTGAAGAAGCCTGGGGCCTCAGTGAAGGTTTCCTGCAAGGCATCTGGATACACCTTCACCAGCTACTATATACACTGGGTGCGACAGGCCCCTGGACAAGGGCTTGAGTGGATGGGAGTAATCAAACCCTACTGGTGGTAACACAAACTACGCACAGAAGTTCCAGGGCAGAGTCACCATGACCAGTGACACGTCCACGAGCACAGTCTACATGGAGCTGGGCAGCCTGACATCTGAGGACACGGCCGTCTATTACTGTGCGAGATTTGACTACTGGGGCCAGGGAACCCTGGTCACCGTCTCCTCAG
>3325
GAAGTGCAGCTGGTGCAGTCTGGGGCTGAGGTGAAGAAGCCTGGGGCCTCAGTGAAGGTTTCCTGCAAGGCATCTGGATACACCTTCACCAGCTACTATATACACTGGGTGCGACAGGCCCCTGGACAAGGGCTTGAGTGGATGGGAGTAATCAACCCTACTGGTGGTAACACAAACTACGCACAGAAGTTCCAGGGCAGAGTCACCATGACCAGTGACACGTCCACGAGCACAGTCTACATGGAGCTGAGCAGCCTGACATCTGAGGACACGGCCGTCTATTACTGTGCGAGATTTGACTACTGGGGCCAGGGAACCCTGGTCACCGTCTCCTCAG
>3335
GAAGTGCAGCTGGTGCAGTCTGGGGCTGAGGTGAAGAAGCCTGGGGCCTCAGTGAAGGTTTCCTGCAAGGCATCTGGATACACCTTCACCAGCTACTATATACACTGGGTGCGACAGGCCCCTGGACAAGGGCTTGAGTGGATGGGAGTAATCAACCCTACTGGTGGTAACACAAACTACGCACAGAAGTTCCAGGGCAGAGTCACCATGACCAGTGACACGTCCACGAGCACAGTCTACATGGAGCTGAGCAGCCTGACATCTGAGGACACGGCCGTCTATTACNGTGCGAGATTTGACTACTGGGGCCAGGGAACCCTGGTCACCGTCTCCTCAG
>3348
GAAGTGCAGCTGGTGCAGTCTGGGGCTGAAGTGAAGAAGCCTGGGGGCCTCAGTGAAGGTTTCCTGCAAGGCATCTGGATACACCTTCACCAGCTACTATATACACTGGGTGCGACAGGCCCCTGGACAAGGGCTTGAGTGGATGGGAGTAATCAACCCTACTGGTGGTAACACAAACTACGCACAGAAGTTCCAGGGCAGAGTCACCATGACCAGTGACACGTCCACGAGCACAGTCTACATGGAGCTGAGCAGCCTGACATCTGAGGACACGGCCGTCTATTACTGTGCGAGATTTGACTACTGGGCCAGGGAACCCTGGTCACCGTCTCCTCAG
>3356
GAAGTGCAGCTGGTGCAGTCTGGGGCTGAGGTGAAGAAGCCTGGGGCCTCAGTGAAGGTTTCCTGCAAGGCANCTGGGATACGCCTTNACCAGCTACTATATACACTGGGTGCGACAGGCCCCTGGACAAGGGCTTGAGTGGATGGGAGTAATCAACCCTACTGGTGGTAACACAAACTACGCACAGAAGTTCCAGGGCAGAGTCACCATGACCAGTGACACGTCCACGAGCACAGTCTACATGGAGCTGAGCAGCCTGACATCTGAGGACACGGCCGTCTATTACTGTGCGAGATTTGACTACTGGGGCCAGGGAACCCTGGTCACCGTCTCCTCAG
>3360
GAAGTGCAGCTGGTGCAGTCTGGGGCTGAGGTGAAGAAGCCTGGGGCCTCAGTGAAGGTTTCCTGCAAGGCATCTGGATACACCTTCACCAGCTACTATATACACTGGGTGCGACAGGCCCCTGGACAAGGGCTTGAGTGGATGGGAGTAATCAACCCTACTGGTGGTAACACAAACTACGCACAGAAGTTCCAGGGCAGAGTCACCATGACCAGTGACACGTCCACGAGCACAGTCTACATGGAGCTGAGCAGCCTGACATCTGAGGACACGGCCGTCTATTACTGTGCGAGATTTGACTACTGGGGCCAGGGAACCCTGGTCACCGTCTCCTCAG
>3368
GAAGTGCAGCTGGTGCAGTCTGGGGCTGAGGTGAAGAAGTCTGGGGCCTCAGTGAAGGTTTCCTGCAAGGCATCTGGATACACCTTCACCAGCTACTATATACACTGGGTGCGACAGGCCCCTGGACAAGGGCTTGAGTGGATGGGAGTAATCAACCCTACTGGTGGTAACACAAACTACGCACAGAAGTTCCAGGGCAGAGTCACCATGACCAGTGACACGTCCACGAGCACAGTCTACATGGAGCTGAGCAGCCTGACATCTGAGGACACGGCCGTCTATTACTGTGCGAGATTTGACTACTGGGGCCAGGGAACCCTGGTCACCGTCTCCTCAG
>3377
GAAGTGCAGCTGGTGCAGTCTGGGGCTGAGGTGAAGAAGCCTGGGGCCTCAGTGAAGGTTTCCTGCAAGGCATCTGGGATACACCTTCACCAGCTACTATATACACTGGGTGCGACAGGCCCCTGGACAAGGGCTTGAGTGGATGGGAGTAATCAACCCTACTGGTGGTAACACAAACTACGCACAGAAGTTCCAGGGCAGAGTCACCATGACCAGTGACACGTCCACGAGCACAGTCTACATGGAGCTGAGCAGCCTGACATCTGAGGACACGGCCGTCTATTACTGTGCGAGATTTGACTACTGGGGCCAGGGAACCCTGGTCACCGTCTCCTCAG
>3380
GAAGTGCAGCTGGTGCAGTCTGGGGCTGAGGTGAAGAAGCCTGGGGCCTCAGTGAAGGTTTCCTGCAAGGCATCTGGATACACCTTCACCAGCTACTATATACACTGGGTGCGACAGGCCCCTGGACAAGGGCTTGAGTGGATGGGAGTAATCAACCCTACTGGTGGTAACACAAACTACGCACAGAAGTTCCAGGGCAGAGTCACCATGACCAGTGACACGTCCACGAGCACAGTCTACATGGAGCTGAGCAGCCTGACATCTGAGGACACGGCCGTCTATTACTGTGCGAGATTTGACTACTGGGGCCAGGGAACCCTGGTCACCGTCTCCTCAG
>3402
GAAGTGCAGCTGGTGCAGTCTGGGGCTGAGGTGAAGAAGCCTGGGGCCTCAGTGAAGGTTTCCTGCAAGGCATCTGGATACACCTTCACCAGCTACTATATACACTGGGTGCGACAGGCCCCTGGACAAGGGCTTGAGTGGATGGGAGTAATCAACCCTACTGGTGGTAACACAAACTACGCACAGAAGTTCCAGGGCAGAGTCACCATGACCAGTGACACGTCCACGAGCACAGTCTACATGGAGCTGAGCAGCCTGACATCTGAGGACACGGCCGTCTATTACTGTGCGAGATTTGACTACTGGGGCCAGGGACCCTGGTCACCGTCTCCTCAG
>3404
GAAGTGCAGCTGGTGCAGTCTGGGGCTGAGGTGAAGAAGCCTGGGGCCTCAGTGAAGGTTTCCTGCAAGGCATCTGGATACACCTTCACCAGCTACTATATACACTGGGTGCGACAGGCCCCTGGACAAGGGCTTGAGTGGATGGGAGTAATCAACCCTACTGGTGGTAACACAAACTACGCACAGAAGTTCCAGGGCAGAGTCACCATGACCAGTGACACGTCCACGAGCACAGTCTACATGGAGCTGAGCAGCCTGACATCTGAGGACACGGCCGTCTATTACTGTGCGAGATTTGACTACTGGGGCCAGGGAACCCTGGTCACCGTCTCCTCAG
>3431
GAAGTGCAGCTGGTGCAGTCTGGGGCTGAGGTGAAGAAGCCTGGGGCCTCAGTGAAGGTTTCCTGCAAGGCATCTGGATACACCTTCACCAGCTACTATATACACTGGGTGCGACAGGCCCCTGGACAAGGGCTTGAGTGGATGGGAGTAATCAACCCTACTGGTGGTAACACAAACTACGCACAGAAGTTCCAGGGCAGAGTCACCATGACCAGTGACACGTCCACGAGCACAGTCTACATGGAGCTGAGCAGCCTGACATCTGAGGACACGGCCGTCTATTACTGTGCGAGATTTGACTACTGGGGCCAGGGAACCCTGGTCACCGTCTCCTCAG
>3452
GAAGTGCAGCTGGTGCAGTCTGGGGCTGAGGTGAAGAAGCCTGGGGCCTCAGTGAAGGTTTCCTGCAAGGCATCTGGATACACCTTCACCAGCTACTATATACACTGGGTGCGACAGGCCCCTGGACAAGGGCTTGAGTGGATGGGAGTAATCAAACCCCTACTGGTGGTAAACACAAACTACGCACAGAAGTTCCAGGGCAGAGTCACCATGACCAGTGACACGTCCACGAGCACAGTCTACATGGANCTGAGCAGCCTGACATCTGAGGACACGGCCGTCTATTACTGTGCGAGATTTGACTACTGGGGCCAGGGAACCCTGGTCACCGTCTCCTCAG
>3458
GAAGTGCAGCTGGTGCAGTCTGGGGCTGAGGTGAAGAAGCCTGGGGCCTCAGTGAAGGTTTCCTGCAAGGCATCTGGGATACACCTTCACCAGCTACTATATACACTGGGTGCGACAGGCCCCTGGACAAGGGCTTGAGTGGATGGGAGTAATCAACCCTACTGGTGGTAACACAAACTACGCACAGAAGTTCCAGGGCAGAGTCACCATGACCAGTGACACGTCCACGAGCACAGTCTACATGGAGCTGAGCAGCCTGACATCTGAGGACACGGCCGTCTATTACTGTGCGAGATTTGACTACTGGGGCCAGGGAACCCTGGTCACCGTCTCCTCAG
>3461
GAAGTGCAGCTGGTGCAGTCTGGGGCTGAGGTGAAGAAGCCTGGGGCCTCAGTGAAGGTTTCCTGCAAGGCATCTGGATACACCTTCACCAGCTACTATATACACTGGGTGCGACAGGCCCCTGGACAAGGGCTTGAGTGGATGGGAGTAATCAACCCTACTGGTGGTAACACAAACTACGCACAGAAGTTCCAGGGCAGAGTCACCATGACCAGTGACACGTCCACGAGCACAGTCTACATGGAGCTGAGCAGCCTGACATCTGAGGACCACGGCCGTCTATTACTGTGCGAGATTTGACTACTGGGGCCAGGGAACCCTGGTCACCGTCTCCTCAG
>3462
GAAGTGCAGCTGGTGCAGTCTGGGGCTGAGGTGAAGAAGCCTGGGGCCTCAGTGAAGGTTTCCTGCAAGGCATCTGGATACACCTTCACCAGCTACTATATACACTGGGTGCGACAGGCCCCCTGGACAAGGGCTTGAGTGGATGGGAGTAATCAACCCTACTGGTGGTAACACAAACTACGCACAGAAGTTCCAGGGCAGAGTCACCATGACCAGTGACACGTCCACGAGCACAGTCTACATGGAGCTGAGCAGCCTGACATCTGAGGACACGGCCGTCTATTACTGTGCGAGATTTGACTACTGGGGCCAGGGAACCCTGGTCACCGTCTCCTCAG
>3480
GAAGTGCAGCTGGTGCAGTCTGGGGCTGAGGTGAAGAAGCCTGGGGCCTCAGTGAAGGTTTCCTGCAAGGCATCTGGGATACACCTTCACCAGCTACTATATACACTGGGTGCGACAGGCCCCTGGACAAGGGCTTGAGTGGATGGGAGTAATCAACCCTACTGGTGGTAACACAAACTACGCACAGAAGTTCCAGGGCAGAGTCACCATGACCAGTGACACGTCCACGAGCACAGTCTACATGGAGCTGAGCAGCCTGACATCTGAGGACACGGCCGTCTATTACTGTGCGAGATTTGACTACTGGGGCCAGGGACCCTGGTCACCGTCTCCTCAG
>3506
GAAGTGCAGCTGGTGCAGTCTGGGGCTGAGGTGAAGAAGCCTGGGGCCTCAGTGAAGGTTTCCTGCAAGGCATCTGGATACACCTTCACCAGCTACTATATACACTGGGTGCGACAGGCCCCTGGACAAGGGCTTGAGTGGATGGGAGTAATCAACCCTACTGGTGGTAACACAAACTACGCACAGAAGTTCCAGGGCAGAGTCACCATGACCAGTGACACGTCCACGAGCACAGTCTACATGGAGCTGAGCAGCCTGACATCTGAGGACACGGCCGTCTATTACTGTGCGAGATTTGACTACTGGGGCCAGGGAACCCTGGTCACCGTCTCCTCAG
>3530
GAAGTGCAGCTGGTGCAGTCTGGGGCTGAGGTGAAGAAGCCTGGGGCCTCAGTGAAGGTTTCCTGCAAGGCATCTGGATACACCTTCACCAGCTACTATATACACTGGGTGCGACAGGCCCCTGGACAAGGGCTTGAGTGGATGGGAGTAATCAACCCTACTGGTGGTAACACAAACTACGCACAGAAGTTCCAGGGCAGAGTCACCATGACCAGTGACACGTCCACGAGCACAGTCTACATGGAGCTGAGCAGCCTGACATCTGAGGACACGGCCGTCTATTACTGTGCGAGATTTGACTACTGGGGCCAGGGAACCCTGGTCACCGTCTCCTCAG
>3538
GAAGTGCAGCTGGTGCAGTCTGGGGCTGAGGTGAAGAAGCCTGGGGCCTCAGTGAAGGTTTCCTGCAAGGCATCTGGATACACCTTCACCAGCTACTATATACACTGGGTGCGACAGGCCCCCTGGACAAGGGCTTGAGTGGATGGGAGTAATCAACCCTACTGGTGGTAACACAAACTACGCACAGAAGTTCCAGGGCAGAGTCACCATGACCAGTGACACGTCCACGAGCACAGTCTACATGGAGCTGAGCAGCCTGACATCTGAGGACACGGCCGTCTATTACTGTGCGAGATTTGACTACTGGGGCCAGGGAACCCTGGTCACCGTCTCCTCAG
>3572
GAAGTGCAGCTGGTGCAGTCTGGGGCTGAGGTGAAGAAGCCTGGGGCCTCAGTGAAGGTTTCCTGCAAGGCATCTGGATACACCTTCACCAGCTACTATATACACTGGGTGCGACAGGCCCCTGGACAAGGGCTTGAGTGGATGGGAGTAATCAACCCTACTGGTGGTAACACAAACTACGCACAGAAGTTCCAGGGCAGAGTCACCATGACCAGTGACACGTCCACGAGCACAGTCTACATGGAGCTGAGCAGCCTGACATCTGAGGACACGGCCGTCTATTACTGTGCGAGATTTGACTACTGGGGCCAGGGAACCCTGGTCACCGTCTCCTCAG
>3591
GAAGTGCAGCTGGTGCAGTCTGGGGCTGAGGTGAAGAAGCCTGGGGCCTCAGTGAAGGTTTCCTGCAAGGCATCTGGATACACCTTCACCAGCTACTATATACACTGGGTGCGACAGGCCCCTGGACAAGGGCTTGAGTGGATGGGAGTAATCAACCCTACTGGTGGTAACACAAACTACGCACAGAAGTTCCAGGGCAGAGTCACCATGACCAGTGACACGTCCACGAGCACAGTCTACATGGAGCTGAGCAGCCTGACATCTGAGGACACGGCCGTCTATTACTGTGCGAGATTTGACTACTGGGGCCAGGGAACCCTGGTCACCGTCTCCTCAG
>3603
GAAGTGCAGCTGGTGCAGTCTGGGGCTGAGGTGAAGAAGCCTGGGGCCTCAGTGAAGGTTTCCTGCAAGGCATCTGGATACACCTTCACCAGCTACTATATACACTGGGTGCGACAGGCCCCTGGACAAGGGCTTGAGTGGATGGGAGTAATCAACCCTACTGGTGGTAACACAAACTACGCACAGAAGTTCCAGGGCAGAGTCACCATGACCAGTGACACGTCCACGAGCACAGTCTACATGGAGCTGAGCAGCCTGACATCTGAGGACACGGCCGTCTATTACTGTGCGAGATTTGACTACTGGGCCAGGGAACCCTGGTCACCGTCTCCTCAG
>3616
GAAGTGCAGCTGGTGCAGTCTGGGGCTGAGGTGAAGAAGCCTGGGGCCTCAGTGAAGGTTTCCTGCAAGGCATCTGGGATACACCTTCACCAGCTACTATATACACTGGGTGCGACAGGCCCCTGGACAAGGGCTTGAGTGGATGGGAGTAATCAACCCTACTGGTGGTAACACAAACTACGCACAGAAGTTCCAGGGCAGAGTCACCATGACCAGTGACACGTCCACGAGCACAGTCTACATGGAGCTGAGCAGCCTGACATCTGAGGACACGGCCGTCTATTACTGTGCGAGATTTGACTACGTGGGGCCAGGGAACCCTGGTCACCGTCTCCTCAG
>3624
GAAGTGCAGCTGGTGCAGTCTGGGGCTGAGGTGAAGAAGCCTGGGGCCTCAGTGAAGGTTTCCTGCAAGGCATCTGGATACACCTTCACCAGCTACTATATACACTGGGTGCGACAGGCCCCTGGACAAGGGCTTGAGTGGATGGGAGTAATCAACCCTACTGGTGGTAACACAAACTACGCACAGAAGTTCCAGGGCAGAGTCACCATGACCAGTGACACGTCCACGAGCACAGTCTACATGGAGCTGAGCAGCCTGACATCTGAGGACACGGCCGTCTATTACTGTGCGAGATTTGACTACTGGGGCCAGGGAACCCTGGTCACCGTCTCCTCAG
>3631
GAAGTGCAGCTGGTGCAGTCTGGGGCTGAGGTGAAGAAGCCTGGGGCCTCAGTGAAGGTTTCCTGCAAGGCATCTGGATACACCTTCACCAGCTACTATATACACTGGGTGCGACAGGCCCCTGGACAAGGGCTTGAGTGGATGGGAGTAATCAACCCTACTGGTGGTAACACAAACTACGCACAGAAGTTCCAGGGCAGAGTCACCATGACCAGTGACACGTCCACGAGCACAGTCTACATGGAGCTGAGCAGCCTGACATCTGAGGACACGGCCGTCTATTACTGTGCGAGATTTGACTACTGGGGCCAGGGAACCCTGGTCACCGTCTCCTCAG
>3635
GAAGTGCAGCTGGTGCAGTCTGGGGCTGAGGTGAAGAAGCCTGGGGCCTCAGTGAAGGTTTCCTGCAAGGCATCTGGATACACCTTCACCAGCTACTATATACACTGGGTGCGACAGGCCCCTGGACAAGGGCTTGAGTGGATGGGAGTAATCAACCCTACTGGTGGTAACACAAACTACGCACAGAAGTTCCAGGGCAGAGTCACCATGACCAGTGACACGTCCACGAGCACAGTCTACATGGAGCTGAGCAGCCTGACATCTGAGGACACGGCCGTCTATTACTGTGCGAGATTTGACTACTGGGGCCAGGGAACCCTGGTCACCGTCTCCTCAG
>3644
GAAGTGCAGCTGGTGCAGTCTGGGGCTGAGGTGAAGAAGCCTGGGGCCTCAGTGAAGGTTTCCTGCAAGGCATCTGGATACACCTTCACCAGCTACTATATACACTGGGTGCGACAGGCCCCTGGACAAGGGCTTGAGTGGATGGGAGTAATCAACCCTACTGGTGGTAACACAAACTACGCACAGAAGTTCCAGGGCAGAGTCACCATGACCAGTGACACGTCCACGAGCACAGTCTACATGGAGCTGAGCAGCCTGACATCTGAGGACACGGCCGTCTATTACTGTGCGAGATTTGACTACTGGGGCCAGGGAACCCTGGTCACCGTCTCCTCAG
>3670
GAAGTGCAGCTGGTGCAGTCTGGGGCTGAGGTGAAGAAGCCTGGGGCCTCAGTGAAGGTTTCCTGCAAGGCATCTGGATACACCTTCACCAGCTACTATATACACTGGGTGCGACAGGCCCCTGGACAAGGGCTTGAGTGGATGGGAGTAATCAACCCTACTGGTGGTAACACAAACTACGCACAGAAGTTCCAGGGCAGAGTCACCATGACCAGTGACACGTCCACGAGCACAGTCTACATGGAGCTGAGCAGCCTGACATCTGAGGACACGGCCGTCTATTACNGTGCGAGATTTGACTACTGGGGCCAGGGAACCCTGGTCACCGTCTCCTCAG
>3673
GAAGTGCAGCTGGTGCAGTCTGGGGCTGAGGTGAAGAAGCCTGGGGGCCTCAGTGAAGGTTTCCTGCAAGGCATCTGGATACACCTTCACCAGCTACTATATACACTGGGTGCGACAGGCCCCTGGACAAGGGCTTGAGTGGATGGGAGTAATCAACCCTACTGGTGGTAACACAAACTACGCACAGAAGTTCCAGGGCAGAGTCACCATGACCAGTGACACGTCCACGAGCACAGTCTACATGGAGCTGAGCAGCCTGACATCTGAGGACACGGCCGTCTATTACTGTGCGAGATTTGACTACTGGGGCCAGGGAACCCTGGTCACCGTCTCCTCAG
>3684
GAAGTGCAGCTGGTGCAGTCTGGGGCTGAGGTGAAGAAGCCTGGGGCCTCAGTGAAGGTTTCCTGCAAGGCATCTGGATACACCTTCACCAGCTACTATATACACTGGGTGCGACAGGCCCCTGGACAAGGGCTTGAGTGGATGGGAGTAATCAACCCTACTGGTGGTAACACAAACTACGCACAGAAGTTCCAGGGCAGAGTCACCATGACCAGTGACACGTCCACGAGCACAGTCTACATGGAGCTGAGCAGCCTGACATCTGAGGACACGGCCGTCTATTACTGTGCGAGATTTGACTACTGGGGCCAGGGAACCCTGGTCACCGTCTCCTCAG
>3706
GAAGTGCAGCTGGTGCAGTCTGGGGCTGAGGTGAAGAAGCCTGGGGCCTCAGTGAAGGTTTCCTGCAAGGCATCTGGATACACCTTCACCAGCTACTATATACACTGGGTGCGACAGGCCCCTGGACAAGGGCTTGAGTGGATGGGAGTAATCAACCCTACTGGTGGTAACACAAACTACGCACAGAAGTTCCAGGGCAGAGTCACCATGACCAGTGACACGTCCACGAGCACAGTCTACATGGAGCTGAGCAGCCTGACATCTGAGGACACGGCCGTCTATTACTGTGCGAGATTTGACTACTGGGGCCAGGGAACCCTGGTCACCGTCTCCTCAG
>3707
GAAGTGCAGCTGGTGCAGTCTGGGGCTGAGGTGAAGAAGCCTGGGGCCTCAGTGAAGGTTTCCTGCAAGGCATCTGGATACACCTTCACCAGCTACTATATACACTGGGTGCGACAGGCCCCTGGACAAGGGCTTGAGTGGATGGGAGTAATCAACCCTACTGGTGGTAACACAAACTACGCACAGAAGTTCCAGGGCAGAGTCACCATGACCAGTGACACGTCCACGAGCACAGTCTACATGGAGCTGAGCAGCCTGACATCTGAGGACACGGCCGTCTATTACTGTGCGAGATTTGACTACTGGGGCCAGGGAACCCTGGTCACCGTCTCCTCAG
>3716
GAAGTGCAGCTGGTGCAGTCTGGGGCTGAGGTGAAGAAGCCTGGGGCCTCAGTGAAGGTTTCCTGCAAGGCATCTGGATACACCTTCACCAGCTACTATATACACTGGGTGCGACAGGCCCCTGGACAAGGGCTTGAGTGGATGGGAGTAATCAACCCTACTGGTGGTAACACAAACTACGCACAGAAGTTCCAGGGCAGAGTCACCATGACCAGTGACACGTCCACGAGCACAGTCTACATGGAGCTGAGCAGCCTGACATCTGAGGACACGGCCGTCTATTACTGTGCGAGATTTGACTACTGGGGCCAGGGAACCCTGGTCACCGTCTCCTCAG
>3727
GAAGTGCAGCTGGTGCAGTCTGGGGCTGAGGTGAAGAAGCCTGGGGCCTCAGCGAAGGTTTCCTGCAAGGCATCTGGATACACCTTCACCAGCTACTATATACACTGGGTGCGACAGGCCCCTGGACAAGGGCTTGAGTGGATGGGAGTAATCAACCCTACTGGTGGTAACACAAACTACGCACAGAAGTTCCAGGGCAGAGTCACCATGACCAGTGACACGTCCACGAGCACAGTCTACATGGAGCTGAGCAGCCTGACATCTGAGGACACGGCCGTCTATTACTGTGCGAGATTTGACTACTGGGGCCAGGGAACCCTGGTCACCGTCTCCTCAG
>3735
GAAGTGCAGCTGGTGCAGTCTGGGGCTGAGGTGAAGAAGCCTGGGGCCTCAGTGAAGGTTTCCTGCAAGGCATCTGGATACACCTTCACCAGCTACTATATACACTGGGTGCGACAGGCCCCTGGACAAGGGCTTGAGTGGATGGGAGTAATCAACCCTACTGGTGGTAACACAAACTACGCACAGAAGTTCCAGGGCAGAGTCACCATGACCAGTGACACGTCCACGAGCACAGTCTACATGGAGCTGAGCAGCCTGACATCTGAGGACACGGCCGTCTATTACTGTGCGAGATTTGACTACTGGGGCCAGGGAACCCTGGTCACCGTCTCCTCAG
>3737
GAAGTGCAGCTGGTGCAGTCTGGGGCTGAGGTGAAGAAGCCTGGGGCCTCAGTGAAGGTTTCCTGCAAGGCATCTGGATACACCTTCACCAGCTACTATATACACTGGGTGCGACAGGCCCCTGGACAAGGGCTTGAGTGGATGGGAGTAATCAACCCTACTGGTGGTAACACAAACTACGCACAGAAGTTCCAGGGCAGAGTCACCATGACCAGTGACACGTCCACGAGCACAGTCTACATGGAGCTGAGCAGCCTGACATCTGAGGACACGGCCGTCTATTACTGTGCGAGATTTGACTACTGGGGCCAGGGAACCCTGGTCACCGTCTCCTCAG
>3745
GAAGTGCAGCTGGTGCAGTCTGGGGCTGAGGTGAAGAAGCCTGGGGCCTCAGTGAAGGTTTCCTGCAAGGCATCTGGATACACCTTCACCAGCTACTATATACACTGGGTGCGACAGGCCCCTGGACAAGGGCTTGAGTGGATGGGAGTAATCAACCCTACTGGTGGTAACACAAACTACGCACAGAAGTTCCAGGGCAGAGTCACCATGACCAGTGACACGTCCACGAGCACAGTCTACATGGAGCTGAGCAGCCTGACATCTGAGGACACGGCCGTCTATTACTGTGCGAGATTTGACTACTGGGGCCAGGGAACCCTGGTCACCGTCTCCTCAG
>3767
GAAGTGCAGCTGGTGCAGTCTGGGGCTGAGGTGAAGAAGCCTGGGGCCTCAGTGAAGGTTTCCTGCAAGGCATCTGGATACACCTTCACCAGCTACTATATACACTGGGTGCGACAGGCCCCTGGACAAGGGCTTGAGTGGATGGGAGTAATCAACCCTATGGTGGTAACACAAACTACGCACAGAAGTTCCAGGGCAGAGTCACCATGACCAGTGACACGTCCACGAGCACAGTCTACATGGAGCTGAGCAGCCTGACATCTGAGGACACGGCCGTCTATTACTGTGCGAGATTTGACTACTGGGGCCAGGGAACCCTGGTCACCGTCTCCTCAG
>3790
GAAGTGCAGCTGGTGCAGTCTGGGGCTGAGGTGAAGAAGCCTGGGGCCTCAGTGAAGGTTTCCTGCAAGGCATCTGGATACACCTTCACCAGCTACTATATACACTGGGTGCGACAGGCCCCCTGGACAAGGGCTTGAGTGGATGGGAGTAATCAACCCTACTGGTGGTAACACAAACTACGCACAGAAGTTCCAGGGCAGAGTCACCATGACCAGTGACACGTCCACGAGCACAGTCTACATGGAGCTGAGCAGCCTGACATCTGAGGACACGGCCGTCTATTACTGTGCGAGATTTGACTACTGGGGCCAGGGAACCCTGGTCACCGTCTCCTCAG
>3797
GAAGTGCAGCTGGTGCAGTCTGGGGCTGAGGTGAAGAAGCCTGGGGCCTCAGTGAAGGTTTCCTGCAAGGCATCTGGATACACCTTCACCAGCTACTATATACACTGGGTGCGACAGGCCCCTGGACAAGGGCTTGAGTGGATGGGAGTAATCAACCCTACTGGTGGTAACACAAACTACGCACAGAAGTTCCAGGGCAGAGTCACCATGACCAGTGACACGTCCACGAGCACAGTCTACATGGAGCTGAGCAGCCTGACATCTGAGGACACGGCCGTCTATTACTGTGCGAGATTTGACTACTGGGGCCAGGGAACCCTGGTCACCGTCTCCTCAG
>3799
GAAGTGCAGCTGGTGCAGTCTGGGGCTGAGGTGAAGAAGCCTGGGGCCTCAGTGAAGGTTTCCTGCAAGGCATCTGGATACACCTTCACCAGCTACTATATACACTGGGTGCGACAGGCCCCTGGACAAGGGCTTGAGTGGATGGGAGTAATCAACCCTACTGGTGGTAACACAAACTACGCACAGAAGTTCCAGGGCAGAGTCACCATGACCAGTGACACGTCCACGAGCACAGTCTACATGGAGCTGAGCAGCCTGACATCTGAGGACACGGCCGTCTATTACTGTGCGAGATTTGACTACTGGGGCCAGGGAACCCTGGTCACCGTCTCCTCAG
>3802
GAAGTGCAGCTGGTGCAGTCTGGGGCTGAGGTGAAGAAGCCTGGGGCCTCAGTGAAGGTTTCCTGCAAGGCATCTGGGATACGACCTTCACCAGCTACTATATACACTGGGTGCGACAGGCCCCTGGACAAGGGCTTGAGTGGATGGGAGTAATCAACCCTACTGGTGGTAACACAAACTACGCACAGAAGTTCCAGGGCAGAGTCACCATGACCAGTGACACGTCCACGAGCACAGTCTACATGGAGCTGAGCAGCCTGACATCTGAGGACACGGCCGTCTATTACTGTGCGAGATTTGACTACTGGGGCCAGGGAACCCTGGTCACCGTCTCCTCAG
>3818
GAAGTGCAGCTGGTGCAGTCTGGGGCTGAGGTGAAGAAGCCTGGGGCCTCAGTGAAGGTTTCCTGCAAGGCATCTGGATACACCTTCACCAGCTACTATATACACTGGGTGCGACAGGCCCCTGGACAAGGGCTTGAGTGGATGGGAGTAATCAACCCTACTGGTGGTAACACAAACTACGCACAGAAGTTCCAGGGCAGAGTCACCATGACCAGTGACACGTCCACGAGCACAGTCTACATGGAGCTGAGCAGCCTGACATCTGAGGACACGGCCGTCTATTACTGTGCGAGATTTGACTACTGGGGCCAGGGAACCCTGGTCACCGTCTCCTCAG
>3820
GAAGTGCAGCTGGTGCAGTCTGGGGCTGAGGTGAAGAAGCCTGGGGCCTCAGTGAAGGTTTCCTGCAAGGCATCTGGATACACCTTCACCAGCTACTATATACACTGGGTGCGACAGGCCCCTGGACAAGGGCTTGAGTGGATGGGAGTAATCAACCCTACTGGTGGTAACACAAACTACGCACAGAAGTTCCAGGGCAGAGTCACCATGACCAGTGACACGTCCACGAGCACAGTCTACATGGAGCTGAGCAGCCTGACATCTGAGGACACGGCCGTCTATTACTGTGCGAGATTTGACTACTGGGGCCAGGGAACCCTGGTCACCGTCTCCTCAG
>3822
GAAGTGCAGCTGGTGCAGTCTGGGGCTGAGGTGAAGAAGCCTGGGGCCTCAGTGAAGGTTTCCTGCAAGGCATCTGGATACACCTTCACCAGCTACTATATACACTGGGTGCGACAGGCCCCTGGACAAGGGCTTGAGTGGATGGGAGTAATCAACCCTACTGGTGGTAACACAAACTACGCACAGAAGTTCCAGGGCAGAGTCACCATGACCAGTGACACGTCCACGAGCACAGTCTACATGGAGCTGAGCAGCCTGACATCTGAGGACACGGCCGTCTATTACTGTGCGAGATTTGACTACTGGGGCCAGGGAACCCTGGTCACCGTCTCCTCAG
>3825
GAAGTGCAGCTGGTGCAGTCTGGGGCTGAGGTGAAGAAGCCTGGGGCCTCAGTGAAGGTTTCCTGCAAGGCATCTGGATACACCTTCACCAGCTACTATATACACTGGGTGCGACAGGCCCCTGGACAAGGGCTTGAGTGGATGGGAGTAATCAACCCTACTGGTGGTAACACAAACTACGCACAGAAGTTCCAGGGCAGAGTCACCATGACCAGTGACACGTCCACGAGCACAGTCTACATGGAGCTGAGCAGCCTGACATCTGAGGACACGGCCGTCTATTACTGTGCGAGATTTGACTACTGGGGCCAGGGAACCCTGGTCACCGTCTCCTCAG
>3837
GAAGTGCAGCTGGTGCAGTCTGGGGCTGAGGTGAAGAAGCCTGGGGCCTCAGTGAAGGTTTCCTGCAAGGCATCTGGATACACCTTCACCAGCTACTATATACACTGGGTGCGACAGGCCCCTGGACAAGGGCTTGAGTGGATGGGAGTAATCAACCCTACTGGTGGTAACACAAACTACGCACAGAAGTTCCAGGGCAGAGTCACCATGACCAGTGACACGTCCACGAGCACAGTCTACATGGAGCTGAGCAGCCTGACATCTGAGGACACGGCCGTCTATTACTGTGCGAGATTTGACTACTGGGGCCAGGGAACCCTGGTCACCGTCTCCTCAG
>3843
GAAGTGCAGCTGGCGCAGTCTGGGGCTGAGGTGAAGAAGCCTGGGGCCTCAGTGAAGGTTTCCTGCAAGGCATCTGGATACACCTTCACCAGCTACTATATACACTGGGTGCGACAGGCCCCTGGACAAGGGCTTGAGTGGATGGGAGTAATCAACCCTACTGGTGGTAACACAAACTACGCACAGAAGTTCCAGGGCAGAGTCACCATGACCAGTGACACGTCCACGAGCACAGTCTACATGGAGCTGAGCAGCCTGACATCTGAGGACACGGCCGTCTATTACTGTGCGAGATTTGACTACTGGGGCCAGGGAACCCTGGTCACCGTCTCCTCAG
>3845
GAAGTGCAGCTGGTGCAGTCTGGGGCTGAGGTGAAGAAGCCTGGGGCCTCAGTGAAGGTTTCCTGCAAGGCATCTGGATACACCTTCACCAGCTACTATATACACTGGGTGCGACAGGCCCCTGGACAAGGGCTTGAGTGGATGGGAGTAATCAACCCTACTGGTGGTAACACAAACTACGCACAGAAGTTCCAGGGCAGAGTCACCATGACCAGTGACACGTCCACGAGCACAGTCTACATGGAGCTGAGCAGCCTGACATCTGAGGACACGGCCGTCTATTACTGTGCGAGATTTGACTACTGGGGCCAGGGAACCCTGGTCACCGTCTCCTCAG
>3848
GAAGTGCAGCTGGTGCAGTCTGGGGCTGAGGTGAAGAAGCCTGGGGCCTCAGTGAAGGTTTCCTGCAAGGCATCTGGATACACCTTCACCAGCTACTATATACACTGGGTGCGACAGGCCCCTGGACAAGGGCTTGAGTGGATGGGAGTAATCAACCCTACTGGTGGTAACACAAACTACGCACAGAAGTTCCAGGGCAGAGTCACCATGACCAGTGACACGTCCACGAGCACAGTCTACATGGAGCTGAGCAGCCTGACATCTGAGGACACGGCCGTCTATTACTGTGCGAGATTTGACTACTGGGGCCAGGGAACCCTGGTCACCGTCTCCTCAG
>3862
GAAGTGCAGCTGGTGCAGTCTGGGGCTGAGGTGAAGAAGCCTGGGGCCTCAGTGAAGGTTTCCTGCAAGGCATCTGGATACACCTTCACCAGCTACTATATACACTGGGTGCGACAGGCCCCTGGACAAGGGCTTGAGTGGATGGGAGTAATCAACCCTACTGGTGGTAAACACAAACTACGCACAGAAGTTCCAGGGCAGAGTCACCATGACCAGTGACACGTCCACGAGCACAGTCTACATGGAGCTGAGCAGCCTGACATCTGAGGACACGGCCGTCTATTACTGTGCGAGATTTGACTACTAGGGCCAGGGAACCCTGGTCACCGTCTCCTCAG
>3864
GAAGTGCAGCTGGTGCAGTCTGGGGCTGAGGTGAAGAAGCCTGGGGCCTCAGTGAAGGTTTCCTGCAAGGCATCTGGATACACCTTCACCAGCTACTATATACACTGGGTGCGACAGGCCCCTGGACAAGGGCTTGAGTGGATGGGAGTAATCAACCCTACTGGTGGTAACACAAACTACGCACAGAAGTTCCAGGGCAGAGTCACCATGACCAGTGACACGTCCACGAGCACAGTCTACATGGAGCTGAGCAGCCTGACATCTGAGGACACGGCCGTCTATTACTGTGCGAGATTTGACTACTGGGGCCAGGGAACCCTGGTCACCGTCTCCTCAG
>3872
GAAGTGCAGCTGGTGCAGTCTGGGGCTGAGGTGAAGAAGCCTGGGGCCTCAGTGAAGGTTTCCTGCAAGGCATCTGGGATACACCTTCACCAGCTACTATATACACTGGGTGCGACAGGCCCCTGGACAAGGGCTTGAGTGGATGGGAGTAATCAACCCTACTGGTGGTAACACAAACTACGCACAGAAGTTCCAGGGCAGAGTCACCATGACCAGTGACACGTCCACGAGCACAGTCTACATGGAGCTGAGCAGCCTGACATCTGAGGACACGGCCGTCTATTACTGTGCGAGATTTGACTACTGGGGCCAGGGAACCCTGGTCACCGTCTCCTCAG
>3880
GAAGTGCAGCTGGTGCAGTCTGGGGCTGAGGTGAAGAAGCCTGGGGCCTCAGTGAAGGTTTCCTGCAAGGCATCTGGATACACCTTCACCAGCTACTATATACACTGGGTGCGACAGGCCCCTGGACAAGGGCTTGAGTGGATGGGAGTAATCAACCCTACTGGTGGTAACACAAACTACGCACAGAAGTTCCAGGGCAGAGTCACCATGACCAGTGACACGTCCACGAGCACAGTCTACATGGAGCTGAGCAGCCTGACATCTGAGGACACGGCCGTCTATTACTGTGCGAGATTTGACTACTGGGGCCAGGGAACCCTGGTCACCGTCTCCTCAG
>3907
GAAGTGCAGCTGGTGCAGTCTGGGGCTGAGGTGAAGAAGCCTGGGGCCTCAGTGAAGGTTTCCTGCAAGGCATCTGGATACACCTTCACCAGCTACTATATACACTGGGTGCGACAGGCCCCTGGACAAGGGCTTGAGTGGATGGGAGTAATCAACCCTACTGGTGGTAACACAAACTACGCACAGAAGTTCCAGGGCAGAGTCACCATGACCAGTGACACGTCCACGAGCACAGTCTACATGGAGCTGAGCAGCCTGACATCTGAGGACACGGCCGTCTATTACTGTGCGAGATTTGACTACTGGGGCCAGGGAACCCTGGTCACCGTCTCCTCAG
>3915
GAAGTGCAGCTGGTGCAGTCTGGGGCTGAGGTGAAGAAGCCTGGGGCCTCAGTGAAGGTTTCCTGCAAGGCATCTGGATACACCTTCACCAGCTACTATATACACTGGGTGCGACAGGCCCCTGAACAAGGGCTTGAGTGGATGGGAGTAATCAACCCTACTGGTGGTAACACAAACTACGCACAGAAGTTCCAGGGCAGAGTCACCATGACCAGTGACACGTCCACGAGCACAGTCTACATGGAGCTGAGCAGCCTGACATCTGAGGACACGGCCGTCTATTACTGTGCGAGATTTGACTACTGGGGCCAGGGAACCCTGGTCACCGTCTCCTCAG
>3926
GAAGTGCAGCTGGTGCAGTCTGGGGCTGAGGTGAAGAAGCCTGGGGCCTCAGTGAAGGTTTCCTGCAAGGCATCTGGATACACCTTCACCAGCTACTATATACACTGGGTGCGACAGGCCCCTGGACAAGGGCTTGAGTGGATGGGAGTAATCAACCCTACTGGTGGTAACACAAACTACGCACAGAAGTTCCAGGGCAGAGTCACCATGACCAGTGACACGTCCACGAGCACAGTCTACATGGAGCTGAGCAGCCTGACATCTGAGGACACGGCCGTCTATTACTGTGCGAGATTTGACTACTGGGGCCAGGGAACCCTGGTCACCGTCTCCTCAG
>3930
GAAGTGCAGCTGGTGCAGTCTGGGGCTGAGGTGAAGAAGCCTGGGGCCTCAGTGAAGGTTTCCTGCAAGGCATCTGGATACACCTTCACCAGCTACTATATACACTGGGTGCGACAGGCCCCTGGACAAGGGCTTGAGTGGATGGGAGTAATCAACCCTACTGGTGGTAACACAAACTACGCACAGAAGTTCCAGGGCAGAGTCACCATGACCAGTGACACGTCCACGAGCACAGTCTACATGGAGCTGAGCAGCCTGACATCTGAGGACACGGCCGTCTATTACTGTGCGAGATTTGACTACTGGGGCCAGGGACCCTGGTCACCGTCTCCTCAG
>3935
GAAGTGCAGCTGGTGCAGTCTGGGGCTGAGGTGAAGAAGCCTGGGGCCTCAGTGAAGGTTTCCTGCAAGGCATCTGGGATACACCTTCACCAGCTACTATATACACTGGGTGCGACAGGCCCCTGGACAAGGGCTTGAGTGGATGGGAGTAATCAACCCTACTGGTGGTAACACAAACTACGCACAGAAGTTCCAGGGCAGAGTCACCATGACCAGTGACACGTCCACGAGCACAGTCTACATGGAGCTGAGCAGCCTGACATCTGAGGACACGGCCGTCTATTACTGTGCGAGATTTGACTACTGGGGCCAGGGAACCCTGGTCACCGTCTCCTCAG
>3942
GAAGTGCAGCTGGTGCAGTCTGGGGCTGAGGTGAAGAAGCCTGGGGCCTCAGTGAAGGTTTCCTGCAAGGCATCTGGATACACCTTCACCAGCTACTATATACACTGGGTGCGACAGGCCCCTGGACAAGGGCTTGAGTGGATGGGAGTAATCAACCCTACTGGTGGTAACACAAACTACGCACAGAAGTTCCAGGGCAGAGTCACCATGACCAGTGACACGTCCACGAGCACAGTCTACATGGAGCTGAGCAGCCTGACATCTGAGGACACGGCCGTCTATTACTGTGCGAGATTTGACTACTGGGGCCAGGGAACCCTGGTCACCGTCTCCTCAG
>3943
GAAGTGCAGCTGGTGCAGTCTGGGGCTGAGGTGAAGAAGCTTGGGGCCTCAGTGAAGGTTTCCTGCAAGGCATCTGGATACACCTTCACCAGCTACTATATACACTGGGTGCGACAGGCCCCTGGACAAGGGCTTGAGTGGATGGGAGTAATCAACCCTACTGGTGGTAACACAAACTACGCACAGAAGTTCCAGGGCAGAGTCACCATGACCAGTGACACGTCCACGAGCACAGTCTACATGGAGCTGAGCAGCCTGACATCTGAGGACACGGCCGTCTATTACTGTGCGAGATTTGACTACTGGGGCCAGGGAACCCTGGTCACCGTCTCCTCAG
>3957
GAAGTGCAGCTGGTGCAGTCTGGGGCTGAGGTGAAGAAGCCTGGGGCCTCAGTGAAGGTTTCCTGCAAGGCATCTGGATACACCTTCACCAGCTACTATATACACTGGGTGCGACAGGCCCCTGGACAAGGGCTTGAGTGGATGGGAGTAATCAACCCTACTGGTGGTAACACAAACTACGCACAGAAGTTCCAGGGCAGAGTCACCATGACCAGTGACACGTCCACGAGCACAGTCTACATGGAGCTGAGCAGCCTGACATCTGAGGACACGGCCGTCTATTACTGTGCGAGATCTGACTACTGGGGCCAGGGGAACCCTGGTCACCGTCTCCTCAG
>3961
GAAGTGCAGCTGGTGCAGTCTGGGGCTGAGGTGAAGAAGCCTGGGGCCTCAGTGAAGGTTTCCTGCAAGGCATCTGGATACACCTTCACCAGCTACTATATACACTGGGTGCGACAGGCCCCTGGACAAGGGCTTGAGTGGATGGGAGTAATCAACCCTACTGGGTGGTAAACACAAACTACGCACAGAAGTTCCAGGGCAGAGTCACCATGACCAGTGACACGTCCACGAGCACAGTCTACATGGAGCTGAGCAGCCTGACATCTGAGGACACGGCCGTCTATTACTGTGCGAGATTTGACTACTGGGGCCAGGGAACCCTGGTCACCGTCTCCTCAG
>3962
GAAGTGCAGCTGGTGCAGTCTGGGGCTGAGGTGAAGAAGCCTGGGGCCTCAGTGAAGGTTTCCTGCAAGGCATCTGGATACACCTTCACCAGCTACTATATACACTGGGTGCGACAGGCCCCTGGACAAGGGCTTGAGTGGATGGGAGTAATCAACCCTACTGGTGGTAACACAAACTACGCACAGAAGTTCCAGGGCAGAGTCACCATGACCAGTGACACGTCCACGAGCACAGTCTACATGGAGCTGAGCAGCCTGACATCTGAGGACACGGCCGTCTATTACTGTGCGAGATTTGACTACTGGGGCCAGGGAACCCTGGTCACCGTCTCCTCAG
>3983
GAAGTGCAGCTGGTGCAGTCTGGGGCTGAGGTGAAGAAGCCTGGGGCCTCAGTGAAGGTTTCCTGCAAGGCATCTGGATACACCTTCACCAGCTACTATATACACTGGGTGCGACAGGCCCCTGGACAAGGGCTTGAGTGGATGGGAGTAATCAACCCTACTGGTGGTAACACAAACTACGCACAGAAGTTCCAGGGCAGAGTCACCATGACCAGTGACACGTCCACGAGCACAGTCTACATGGAGCTGAGCAGCCTGACATCTGAGGACACGGCCGTCTATTACTGTGCGAGATTTGACTACTGGGGCCAGGGGAACCCTGGTCACCGTCTCCTCAG
>3984
GAAGTGCAGCTGGTGCAGTCTGGGGCTGAGGTGAAGAAGCCTGGGGCCTCAGTGAAGGTTTCCTGCAAGGCATCTGGATACACCTTCACCAGCTACTATATACACTGGGTGCGACAGGCCCCTGGACAAGGGCTTGAGTGGATGGGAGTAATCAACCCTACTGGTGGTAACACAAACTACGCACAGAAGTTCCAGGGCAGAGTCACCATGACCAGTGACACGTCCACGAGCACAGTCTACATGGAGCTGAGCAGCCTGACATCTGAGGACACGGCCGTCTATTACTGTGCGAGATTTGACTACTGGGGCCAGGGAACCCTGGTCACCGTCTCCTCAG
>3985
GAAGTGCAGCTGGTGCAGTCTGGGGCTGAGGTGAAGAAGCCTGGGGCCTCAGTGAAGGTTTCCTGCAAGGCATCTGGATACACCTTCACCAGCTACTATATACACTGGGTGCGACAGGCCCCTGGACAAGGGCTTGAGTGGATGGGAGTAATCAACCCTACTGGTGGTAACACAAACTACGCACAGAAGTTCCAGGGCAGAGTCACCATGACCAGTGACACGTCCACGAGCACAGTCTACATGGAGCTGAGCAGCCTGACATCTGAGGACACGGCCGTCTATTACTGTGCGAGATTTGACTACTGGGGCCAGGGAACCCTGGTCACCGTCTCCTCAG
>3986
GAAGTGCAGCTGGTGCAGTCTGGGGCTGAGGTGAAGAAGCCTGGGGCCTCAGTGAAGGTTTCCTGCAAGGCATCTGGATACACCTTCACCAGCTACTATATACACTGGGTGCGACAGGCCCCTGGACAAGGGCTTGAGTGGATGGGAGTAATCAAACCCTACTGGTGGTAACACAAACTACGCACAGAAGTTCCAGGGCAGAGTCACCATGACCAGTGACACGTCCACGAGCACAGTCTACATGGAGCTGAGCAGCCTGACATCTGAGGACACGGCCGTCTATTACTGTGCGAGATTTGACTACTGGGGCCAGGGAACCCTGGTCACCGTCTCCTCAG
>3987
GAAGTGCAGCTGGTGCAGTCTGGGGCTGAGGTGAAGAAGCCTGGGGCCTCAGTGAAGGTTTCCTGCAAGGCATCTGGATACACCTTCACCAGCTACTATATACACTGGGTGCGACAGGCCCCTGGACAAGGGCTTGAGTGGATGGGAGTAATCAACCCTACTGGTGGTAACACAAACTACGCACAGAAGTTCCAGGGCAGAGTCACCATGACCAGTGACACGTCCACGAGCACAGTCTACATGGAGCTGAGCAGCCTGACATCTGAGGACACGGCCGTCTATTACTGTGCGAGATTTGACTACTGGGGCCAGGGAACCCTGGTCACCGTCTCCTCAG
>3989
GAAGTGCAGCTGGTGCAGTCTGGGGCTGAGGTGAAGAAGCCTGGGGCCTCAGTGAAGGTTTCCTGCAAGGCATCTGGATACACCTTCACCAGCTACTATATACACTGGGTGCGACAGGCCCCTGGACAAGGGCTTGAGTGGATGGGAGTAATCAACCCTACTGGTGGTAACACAAACTACGCACAGAAGTTCCAGGGCAGAGTCACCATGACCAGTGACACGTCCACGAGCACAGTCTACATGGAGCTGAGCAGCCTGACATCTGAGGACACGGCCGTCTATTACTGTGCGAGATTTGACTACTGGGGCCAGGGAACCCTGGTCACCGTCTCCTCAG
>3993
GAAGTGCAGCTGGTGCAGTCTGGGGCTGAGGTGAAGAAGCCTGGGGCCTCAGTGAAGGTTTCCTGCAAGGCATCTGGATACACCTTCACCAGCTACTATATACACTGGGTGCGACAGGCCCCTGGACAAGGGCTTGAGTGGATGGGAGTAATCAACCCTACTGGTGGTAACACAAACTACGCACAGAAGTTCCAGGGCAGAGTCACCATGACCAGTGACACGTCCACGAGCACAGTCTACATGGAGCTGAGCAGCCTGACATCTGAGGACACGGCCGTCTATTACTGTGCGAGATTTGACTACTGGGGCCAGGGAACCCTGGTCACCGTCTCCTCAG
>4008
GAAGTGCAGCTGGTGCAGTCTGGGGCTGAGGTGAAGAAGCCTGGGGCCTCAGTGAAGGTTTCCTGCAAGGCATCTGGATACACCTTCACCAGCTACTATATACACTGGGTGCGACAGGCCCCTGGACAAGGGCTTGAGTGGATGGGAGTAATCAACCCTACTGGTGGTAACACAAACTACGCACAGAAGTTCCAGGGCAGAGTCACCATGACCAGTGACACGTCCACGAGCACAGTCTACATGGAGCTGAGCAGCCTGACATCTGAGGACACGGCCGTCTATTACTGTGCGAGATTTGACTACTGGGGCCAGGGAACCCTGGTCACCGTCTCCTCAG
>4016
GAAGTGCAGCTGGTGCAGTCTGGGGCTGAGGTGAAGAAGCCTGGGGCCTCAGTGAAGGTTTCCTGCAAGGCATCTGGATACACCTTCACCAGCTACTATATACACTGGGTGCGACAGGCCCCTGGACAAGGGCTTGAGTGGATGGGAGTAATCAACCCTACTGGTGGTAACACAAACTACGCACAGAAGTTCCAGGGCAGAGTCACCATGACCAGTGACACGTCCACGAGCACAGTCTACATGGAGCTGAGCAGCCTGACATCTGAGGACACGGCCGTCTATTACTGTGCGAGATTTGACTACTGGGGCCAGGGAACCCTGGTCACCGTCTCCTCAG
>4047
GAAGTGCAGCTGGTGCAGTCTGGGGCTGAGGTGAAGAAGCCTGGGGCCTCAGTGAAGGTTTCCTGCAAGGCATCTGGATACACCTTCACCAGCTACTATATACACTGGGTGCGACAGGCCCCTGGACAAGGGCTTGAGTGGATGGGAGTAATCAACCCTACTGGTGGTAACACAAACTACGCACAGAAGTTCCAGGGCAGAGTCACCATGACCAGTGACACGTCCACGAGCACAGTCTACATGGAGCTGAGCAGCCTGACATCTGAGGACACGGCCGTCTATTACTGTGCGAGATTTGACTACTGGGGCCAGGGAACCCTGGGTCCACCGGTCTCCCTCAG
>4050
GAAGTGCAGCTGGTGCAGTCTGGGGCTGAGGTGAAGAAGCCTGGGGCCTCAGTGAAGGTTTCCTGCAAGGCATCTGGATACACCTTCACCAGCTACTATATACACTGGGTGCGACAGGCCCCTGGACAAGGGCTTGAGTGGATGGGAGTAATCAACCCTACTGGTGGTAACACAAACTACGCACAGAAGTTCCAGGGCAGAGTCACCATGACCAGTGACACGTCCACGAGCACAGTCTACATGGAGCTGAGCAGCCTGACATCTGAGGACACGGCCGTCTATTACTGTGCGAGATTTGACTACTGGGGCCAGGGAACCCTGGGTCACCGTCTCCTCAG
>4055
GAAGTGCAGCTGGTGCAGTCTGGGGCTGAGGTGAAGAAGCCTGGGGCCTCAGTGAAGGTTTCCTGCAAGGCATCTGGATACACCTTCACCAGCTACTATATACACTGGGTGCGACAGGCCCCTGGACAAGGGCTTGAGTGGATGGGAGTAATCAACCCTACTGGTGGTAACACAAACTACGCACAGAAGTTCCAGGGCAGAGTCACCATGACCAGTGACACGTCCACGAGCACAGTCTACATGGAGCTGAGCAGCCTGACATCTGAGGACACGGCCGTCTATTACTGTGCGAGATTTGACTACTGGGGCCAGGGAACCCTGGTCACCGTCTCCTCAG
>4058
GAAGTGCAGCTGGTGCAGTCTGGGGCTGAGGTGAAGAAGCCTGGGGCCTCAGTGAAGGTTTCCTGCAAGGCATCTGGGATACGACCTTCACCAGCTACTATATACACTGGGTGCGACAGGCCCCTGGACAAGGGCTTGAGTGGATGGGAGTAATCAACCCTACTGGTGGTAACACAAACTACGCACAGAAGTTCCAGGGCAGAGTCACCATGACCAGTGACACGTCCACGAGCACAGTCTACATGGAGCTGAGCAGCCTGACATCTGAGGACACGGCCGTCTATTACTGTGCGAGATTTGACTACTGGGGCCAGGGAACCCTGGTCACCGTCTCCTCAG
>4059
GAAGTGCAGCTGGTGCAGTCCGGGGCTGAGGTGAAGAAGCCTGGGGCCTCAGTGAAGGTTTCCTGCAAGGCATCTGGGATACACCTTCACCAGCTACTATATACACTGGGTGCGACAGGCCCCTGGACAAGGGCTTGAGTGGATGGGAGTAATCAACCCTACTGGTGGTAACACAAACTACGCACAGAAGTTCCAGGGCAGAGTCACCATGACCAGTGACACGTCCACGAGCACAGTCTACATGGAGCTGAGCAGCCTGACATCTGAGGACACGGCCGTCTATTACTGTGCGAGATTTGACTACTGGGGCCAGGGAACCCTGGTCACCGTCTCCTCAG
>4060
GAAGTGCAGCTGGTGCAGTCTGGGGCTGAGGTGAAGAAGCCTGGGGCCTCAGTGAAGGTTTCCTGCAAGGCATCTGGATACACCTTCACCAGCTACTATATACACTGGGTGCGACAGGCCCCTGGACAAGGGCTTGAGTGGATGGGAGTAATCAACCCTACTGGTGGTAACACAAACTACGCACAGAAGTTCCAGGGCAGAGTCACCATGACCAGTGACACGTCCACGAGCACAGTCTACATGGAGCTGAGCAGCCTGACATCTGAGGACACGGCCGTCTATTACTGTGCGAGATTTGACTACTGGGGCCAGGGAACCCTGGTCACCGTCTCCTCAG
>4066
GAAGTGCAGCTGGTGCAGTCTGGGGCTGAGGTGAAGAAGCCTGGGGCCTCAGTGAAGGTTTCCTGCAAGGCATCTGGATACACCTTCACCAGCTACTATATACACTGGGTGCGACAGGCCCCTGGACAAGGGCTTGAGTGGATGGGAGTAATCAACCCTACTGGTGGTAACACAAACTACGCACAGAAGTTCCAGGGCAGATCACCATGACCAGTGACACGTCCACGAGCACAGTCTACATGGAGCTGAGCAGCCTGACATCTGAGGACACGGCCGTCTATTACTGTGCGAGATTTGACTACTGGGGCCAGGGAACCCTGGTCACCGTCTCCTCAG
>4070
GAAGTGCAGCTGGTGCAGTCTGGGGCTGAGGTGAAGAAGCCTGGGGCCTCAGTGAAGGTTTCCTGCAAGGCATCTGGATACACCTTCACCAGCTACTATATACACTGGGTGCGACAGGCCCCTGGACAAGGGCTTGAGTGGATGGGAGTAATCAACCCTACTGGTGGTAACACAAACTACGCACAGAAGTTCCAGGGCAGAGTCACCATGACCAGTGACACGTCCACGAGCACAGTCTACATGGAGCTGAGCAGCCTGACATCTGAGGACACGGCCGTCTATTACTGTGCGAGATTTGACTACTGGGGCCAGGGAACCCTGGTCACCGTCTCCTCAG
>4079
GAAGTGCAGCTGGTGCAGTCTGGGGCTGAGGTGAAGAAGCCTGGGGCCTCAGTGAAGGTTTCCTGCAAGGCATCTGGATACACCTTCACCAGCTACTATATACACTGGGTGCGACAGGCCCCTGGACAAGGGCTTGAGTGGATGGGAGTAATCAACCCTACTGGTGGTAACACAAACTACGCACAGAAGTTCCAGGGCAGAGTCACCATGACCAGTGACACGTCCACGAGCACAGTCTACATGGAGCTGAGCAGCCTGACATCTGAGGACACGGCCGTCTATTACTGTGCGAGATTTGACTACTGGGGCCAGGGAACCCTGGTCACCGTCTCCTCAG
>4088
GAAGTGCAGCTGGTGCAGTCTGGGGCTGAGGTGAAGAAGCCTGGGGCCTCAGTGAAGGTTTCCTGCAAGGCATCTGGATACACCTTCACCAGCTACTATATACACTGGGTGCGACAGGCCCCTGGACAAGGGCTTGAGTGGAATGGGAGTAATCAACCCTACTGGTGGTAACACAAACTACGCACAGAAGTTCCAGGGCAGAGTCACCATGACCAGTGACACGTCCACGAGCACAGTCTACATGGAGCTGAGCAGCCTGACATCTGAGGACACGGCCGTCTATTACTGTGCGAGATTTGACTACTGGGGCCAGGGAACCCTGGTCACCGTCTCCTCAG
>4098
GAAGTGCAGCTGGTGCAGTCTGGGGCTGAGGTGAAGAAGCCTGGGGCCTCAGTGAAGGTTTCCTGCAAGGCATCTGGATACACCTTCACCAGCTACTATATACACTGGGTGCGACAGGCCCCTGGACAAGGGCTTGAGTGGATGGGAGTAATCAACCCTACTGGTGGTAACACAAACTACGCACAGAAGTTCCAGGGCAGAGTCACCATGACCAGTGACACGTCCACGAGCACAGTCTACATGGAGCTGAGCAGCCTGACATCTGAGGACACGGCCGTCTATTACTGTGCGAGATTTGACTACTGGGGCCAGGGAACCCTGGTCACCGTCTCCTCAG
>4116
GAAGTGCAGCTGGTGCAGTCTGGGGCTGAGGTGAAGAAGCCTGGGGCCTCAGTGAAGGTTTCCTGCAAGGCATCTGGATACACCTTCACCAGCTACTATATACACTGGGTGCGACAGGCCCCTGGACAAGGGCTTGAGTGGATGGGAGTAATCAACCCTACTGGTGGTAACACAAACTACGCACAGAAGTTCCAGGGCAGAGTCACCATGATCAGTGACACGTCCACGAGCACAGTCTACATGGAGCTGAGCAGCCTGACATCTGAGGACACGGCCGTCTATTACTGTGCGAGATTTGACTACTGGGGCCAGGGAACCCTGGTCACCGTCTCCTCAG
>4118
GAAGTGCAGCTGGTGCAGTCTGGGGCTGAGGTGAAGAAGCCTGGGGCCTCAGTGAAGGTTTCCTGCAAGGCATCTGGATACACCTTCACCAGCTACTATATACACTGGGTGCGACAGGCCCCTGGACAAGGGCTTGAGTGGATGGGAGTAATCAACCCTACTGGTGGTAACACAAACTACGCACAGAAGTTCCAGGGCAGAGTCACCATGACCAGTGACACGTCCACGAGCACAGTCTACATGGAGCTGAGCAGCCTGACATCTGAGGACACGGCCGTCTATTACTGTGCGAGATTTGACTACTGGGGCCAGGGAACCCTGGTCACCGTCTCCTCAG
>4135
GAAGTGCAGCTGGTGCAGTCTGGGGCTGAGGTGAAGAAGCCTGGGGCCTCAGTGAAGGTTTCCTGCAAGGCATCTGGATACACCTTCACCAGCTACTATATACACTGGGTGCGACAGGCCCCTGGACAAGGGCTTGAGTGGATGGGAGTAATCAACCCTACTGGTGGTAACACAAACTACGCACAGAAGTTCCAGGGCAGAGTCACCATGACCAGTGACACGTCCACGAGCACAGTCTACATGGAGCTGAGCAGCCTGACATCTGAGGACACGGCCGTCTATTACTGTGCGAGATTTGACTACTGGGGCCAGGGAACCCTGGTCACCGTCTCCTCAG
>4138
GAAGTGCAGCTGGTGCAGTCTGGGGCTGAGGTGAAGAAGCCTGGGCCTCAGTGAAGGTTTCCTGCAAGGCATCTGGATACACCTTCACCAGCTACTATATACACTGGGTGCGACAGGCCCCTGGACAAGGGCTTGAGTGGATGGGAGTAATCAACCCTACTGGTGGTAACACAAACTACGCACAGAAGTTCCAGGGCAGAGTCACCATGACCAGTGACACGTCCACGAGCACAGTCTACATGGAGCTGAGCAGCCTGACATCTGAGGACACGGCCGTCTATTACTGTGCGAGATTTGACTACTGGGGCCAGGGAACCCTGGTCACCGTCTCCTCAG
>4139
GAAGTGCAGCTGGTGCAGTCTGGGGCTGAGGTGAAGAAGCCTGGGGCCTCAGTGAAGGTTTCCTGCAAGGCATCTGGGATACACCTTCACCAGCTACTATATACACTGGGTGCGACAGGCCCCTGGACAAGGGCTTGAGTGGATGGGAGTAATCAACCCTACTGGTGGTAACACAAACTACGCACAGAAGTTCCAGGGCAGAGTCACCATGACCAGTGACACGTCCACGAGCACAGTCTACATGGAGCTGAGCAGCCTGACATCTGAGGACACGGCCGTCTATTACTGTGCGAGATTTGACTACTGGGGCCAGGGAACCCTGGTCACCGTCTCCTCAG
>4141
GAAGTGCAGCTGGTGCAGTCTGGGGCTGAGGTGAAGAAGCCTGGGGCCTCAGTGAAGGTTTCCTGCAAGGCATCTGGGATACACCTTCACCAGCTACTATATACACTGGGTGCGACAGGCCCCTGGACAAGGGCTTGAGTGGATGGGAGTAATCAACCCTACTGGTGGTAACACAAACTACGCACAGAAGTTCCAGGGCAGAGTCACCATGACCAGTGACACGTCCACGAGCACAGTCTACATGGAGCTGAGCAGCCTGACATCTGAGGACACGGCCGTCTATTACTGTGCGAGATTTGACTACTGGGGCCAGGGAACCCTGGTCACCGTCTCCTCAG
>4147
GAAGTGCAGCTGGTGCAGTCTGGGGCTGAGGTGAAGAAGCCTGGGGCCTCAGTGAAGGTTTCCTGCAAGGCATCTGGATACACCTTCACCAGCTACTATATACACTGGGTGCGACAGGCCCCTGGACAAGGGCTTGAGTGGATGGGAGTAATCAACCCTACTGGTGGTAACACAAACTACGCACAGAAGTTCCAGGGCAGAGTCACCATGACCAGTGACACGTCCACGAGCACAGTCTACATGGAGCTGAGCAGCCTGACATCTGAGGACACGGCCGTCTATTACTGTGCGAGATTTGACTACTGGGGCCAGGGAACCCTGGTCACCGTCTCCCTCAG
>4165
GAAGTGCAGCTGGTGCAGTCTGGGGCTGAGGTGAAGAAGCCTGGGGCCTCAGTGAAGGTTTCCTGCAAGGCATCTGGATACACCTTCACCAGCTACTATATACACTGGGTGCGACAGGCCCCTGGACAAGGGCTTGAGTGGATGGGAGTAATCAACCCTACTGGTGGTAACACAAACTACGCACAGAAGTTCCAGGGCAGAGTCACCATGACCAGTGACACGTCCACGAGCACAGTCTACATGGAGCTGAGCAGCCTGACATCTGAGGACACGGCCGTCTATTACTGTGCGAGATTTGACTACTGGGGCCAGGGAACCCTGGTCACCGTCTCCTCAG
>4187
GAAGTGCAGCTGGTGCAGTCTGGGGCTGAGGTGAAGAAGCCTGGGGCCTCAGTGAAGGTTTCCTGCAAGGCATCTGGATACACCTTCACCAGCTACTATATACACTGGGTGCGACAGGCCCCTGGACAAGGGCTTGAGTGGATGGGAGTAATCAACCCTACTGGTGGTAACACAAACTACGCACAGAAGTTCCAGGGCAGAGTCACCATGACCAGTGACACGTCCACGAGCACAGTCTACATGGAGCTGAGCAGCCTGACATCTGAGGACACGGCCGTCTATTACTGTGCGAGATTTGACTACTGGGGCCAGGGAACCCTGGTCACCGTCTCCTCAG
>4196
GAAGTGCAGCTGGTGCAGTCTGGGGCTGAGGTGAAGAAGCCTGGGGCCTCAGTGAAGGTTTCCTGCAAGGCATCTGGATACACCTTCACCAGCTACTATATACACTGGGTGCGACAGGCCCCTGGACAAGGGCTTGAGTGGATGGGAGTAATCAACCCTACTGGTGGTAACACAAACTACGCACAGAAGTTCCAGGGCAGAGTCACCATGACCAGTGACACGTCCACGAGCACAGTCTACATGGAGCTGAGCAGCCTGACATCTGAGGACACGGCCGTCTATTACTGTGCGAGATTTGACTACTGGGGCCAGGGAACCCTGGTCACCGTCTCCTCAG
>4208
GAAGTGCAGCTGGTGCAGTCTGGGGCTGAGGTGAAGAAGCCTGGGGCCTCAGTGAAGGTTTCCTGCAAGGCATCNGGGATACGACCTTCACCAGCTACTATATACACTGGGTGCGACAGGCCCCTGGACAAGGGCTTGAGTGGATGGGAGTAATCAACCCTACTGGNGGTAACACAAACTACGCACAGAAGTTCCAGGGCAGAGTCACCATGACCAGTGACACGTCCACGAGCACAGTCTACATGGAGCTGAGCAGCCTGACATCTGAGGACACGGCCGTCTATTACTGTGCGAGATTTGACTACTGGGGCCAGGGAACCCTGGTCACCGTCTCCTCAG
>4212
GAAGTGCAGCTGGTGCAGTCTGGGGCTGAGGTGAAGAAGCCTGGGGCCTCAGTGAAGGTTTCCTGCAAGGCATCTGGATACACCTTCACCAGCTACTATATACACTGGGTGCGACAGGCCCCTGGACAAGGGCTTGAGTGGATGGGAGTAATCAACCCTACTGGTGGTAACACAAACTACGCACAGAAGTTCCAGGGCAGAGTCACCATGACCAGTGACACGTCCACGAGCACAGTCTACATGGAGCTGAGCAGCCTGACATCTGAGGACACGGCCGTCTATTACTGTGCGAGATTTGACTACTGGGGCCAGGGAACCCTGGTCACCGTCTCCTCAG
>4214
GAAGTGCAGCTGGTGCAGTCTGGGGCTGAGGTGAAGAAGCCTGGGGCCTCAGTGAAGGTTTCCTGCAAGGCATCTGGATACACCTTCACCAGCTACTATATACACTGGGTGCGACAGGCCCCTGGACAAGGGCTTGAGTGGATGGGAGTAATCAACCCTACTGGTGGTAACACAAACTACGCACAGAAGTTCCAGGGCAGAGTCACCATGACCAGTGACACGTCCACGAGCACAGTCTACATGGAGCTGAGCAGCCTGACATCTGAGGACACGGCCGTCTATTACTGTGCGAGATTTGACTACTGGGGCCAGGGAACCCTGGTCACCGTCTCCTCAG
>4222
GAAGTGCAGCTGGTGCAGTCTGGGGCTGAGGTGAAGAAGCCTGGGGCCTCAGTGAAGGTTTCCTGCAAGGCATCTGGATACACCTTCACCAGCTACTATATACACTGGGTGCGACAGGCCCCTGGACAAGGGCTTGAGTGGATGGGAGTAATCAACCCTACTGGTGGTAACACAAACTACGCACAGAAGTTCCAGGGCAGAGTCACCATGACCAGTGACACGTCCACGAGCACAGTCTACATGGAGCTGAGCAGCCTGACATCTGAGGACACGGCCGTCTATTACTGTGCGAGATTTGACTACTGGGGCCAGGGAACCCTGGTCACCGTCTCCTCAG
>4224
GAAGTGCAGCTGGTGCAGTCTGGGGCTGAGGTGAAGAAGCCTGGGGCCTCAGTGAAGGTTTCCTGCAAGGCATCTGGATACACCTTCACCAGCTACTATATACACTGGGTGCGACAGGCCCCTGGACAAGGGCTTGAGTGGATGGGAGTAATCAACCCTACTGGTGGTAACACAAACTACGCACAGAAGTTCCAGGGCAGAGTCACCATGACCAGTGACACGTCCACGAGCACAGTCTACATGGAGCTGAGCAGCCTGACATCTGAGGACACGGCCGTCTATTACTGTGCGAGATTTGACTACTGGGGCCAGGGAACCCTGGTCACCGTCTCCTCAG
>4225
GAAGTGCAGCTGGTGCAGTCTGGGGCTGAGGTGAAGAAGCCTGGGGCCTCAGTGAAGGTTTCCTGCAAGGCATCTGGGATACACCTTCACCAGCTACTATATACACTGGGTGCGACAGGCCCCTGGACAAGGGCTTGAGTGGATGGGAGTAATCAACCCTACTGGTGGTAACACAAACTACGCACAGAAGTTCCAGGGCAGAGTCACCATGACCAGTGACACGTCCACGAGCACAGTCTACATGGAGCTGAGCAGCCTGACATCTGAGGACACGGCCGTCTATTACTGTGCGAGATTTGACTACTGGGGCCAGGGAACCCTGGTCACCGTCTCCTCAG
>4228
GAAGTGCAGCTGGTGCAGTCTGGGGCTGAGGTGAAGAAGGCCTGGGGCCTCAGTGAAGGTTTCCTGCAAGGCATCTGGATACACCTTCACCAGCTACTATATACACTGGGTGCGACAGGCCCCTGGACAAGGGCTTGAGTGGATGGGAGTAATCAACCCTACTGGTGGTAACACAAACTACGCACAGAAGTTCCAGGGCAGAGTCACCATGACCAGTGACACGTCCACGAGCACAGTCTACATGGAGCTGAGCAGCCTGACATCTGAGGACACGGCCGTCTATTACTGTGCGAGATTTGACTACTGGGGCCAGGGAACCCTGGTCACCGTCTCCTCAG
>4245
GAAGTGCAGCTGGTGCAGTCTGGGGCTGAGGTGAAGAAGCCTGGGGCCTCAGTGAAGGTTTCCTGCAAGGCATCTGGATACACCTTCACCAGCTACTATATACACTGGGTGCGACAGGCCCCTGGACAAGGGCTTGAGTGGATGGGAGTAATCAACCCTACTGGTGGTAACACAAACTACGCACAGAAGTTCCAGGGCAGAGTCACCATGACCAGTGACACGTCCACGAGCACAGTCTACATGGAGCTGAGCAGCCTGACATCTGAGGACACGGCCGTCTATTACTGTGCGAGATTTGACTACTGGGGCCAGGGAACCCTGGTCACCGTCTCCTCAG
>4249
GAAGTGCAGCTGGTGCAGTCTGGGGCTGAGGTGAAGAAGCCTGGGGCCTCAGTGAAGGTTTCCTGCAAGGCATCTGGGATACACCTTCACCAGCTACTATATACACTGGGTGCGACAGGCCCCTGGACAAGGGCTTGAGTGGATGGGAGTAATCAACCCTACTGGTGGTAACACAAACTACGCACAGAAGTTCCAGGGCAGAGTCACCATGACCAGTGACACGTCCACGAGCACAGTCTACATGGAGCTGAGCAGCCTGACATCTGAGGACACGGCCGTCTATTACTGTGCGAGATTTGACTACTGGGGCCAGGGAACCCTGGTCACCGTCTCCTCAG
>4255
GAAGTGCAGCTGGTGCAGTCTGGGGCTGAGGTGAAGAAGCCTGGGGCCTCAGTGAAGGTTTCCTGCAAGGCATCTGGATACACCTTCACCAGCTACTATATACACTGGGTGCGACAGGCCCCTGGACAAGGGCTTGAGTGGATGGGAGTAATCAACCCTACTGGTGGTAAACACAAACTACGCACAGAAGTTCCAGGGCAGAGTCACCATGACCAGTGACACGTCCACGAGCACAGTCTACATGGAGCTGAGCAGCCTGACATCTGAGGACACGGCCGTCTATTACTGTGCGAGATTTGACTACTGGGGCCAGGGAACCCTGGTCACCGTCTCCTCAG
>4258
GAAGTGCAGCTGGTGCAGTCTGGGGCTGAGGTGAAGAAGCCTGGGGCCTCAGTGAAGGTTTCCTGCAAGGCATCTGGATACACCTTCACCAGCTACTATATACACTGGGTGCGACAGGCCCCTGGACAAGGGCTTGAGTGGATGGGAGTAATCAACCCTACTGGTGGTAACACAAACTACGCACAGAAGTTCCAGGGCAGAGTCACCATGACCAGTGACACGTCCACGAGCACAGTCTACATGGAGCTGAGCAGCCTGACATCTGAGGACACGGCCGTCTATTACTGTGCGAGATTTGACTACTGGGGCCAGGGAACCCTGGTCACCGTCTCCTCAG
>4266
GAAGTGCAGCTGGTGCAGTCTGGGGCTGAGGTGAAGAAGCCTGGGGCCTCAGTGAAGGTTTCCTGCAAGGCATCTGGATACACCTTCACCAGCTACTATATACACTGGGTGCGACAGGCCCCTGGACAAGGGCTTGAGTGGATGGGAGTAATCAACCCTACTGGTGGTAACACAAACTACGCACAGAAGTTCCAGGGCAGAGTCACCATGACCAGTGACACGTCCACGAGCACAGTCTACATGGAGCTGAGCAGCCTGACATCTGAGGACACGGCCGTCTATTACTGTGCGAGATTTGACTACTGGGGCCAGGGAACCCTGGTCACCGTCTCCTCAG
>4298
GAAGTGCAGCTGGTGCAGTCTGGGGCTGAGGTGAAGAAGCCTGGGGCCTCAGTGAAGGTTTCCTGCAAGGCATCTGGATACACCTTCACCAGCTACTATATACACTGGGTGCGACAGGCCCCTGGACAAGGGCTTGAGTGGATGGGAGTAATCAACCCTACTGGTGGTAACACAAACTACGCACAGAAGTTCCAGGGCAGAGTCACCATGACCAGTGACACGTCCACGAGCACAGTCTACATGGAGCTGAGCAGCCTGACATCTGAGGACACGGCCGTCTATTACTGTGCGAGATTTGACTACTGGGGCCAGGGAACCCTGGTCACCGTCTCCTCAG
>4304
GAAGTGCAGCTGGTGCAGTCTGGGGCTGAGGTGAAGAAGCCTGGGGCCTCAGTGAAGGTTTCCTGCAAGGCATCTGGATACACCTTCACCAGCTACTATATACACTGGGTGCGACAGGCCCCTGGACAAGGGCTTGAGTGGATGGGAGTAATCAACCCTACTGGTGGTAACACAAACTACGCACAGAAGTTCCAGGGCAGAGTCACCATGACCAGTGACACGTCCACGAGCACAGTCTACATGGAGCTGAGCAGCCTGACATCTGAGGACACGGCCGTCTATTACTGTGCGAGATTTGACTACTGGGGCCAGGGAACCCTGGTCACCGTCTCCTCAG
>4309
GAAGTGCAGCTGGTGCAGTCTGGGGCTGAGGTGAAGAAGCCTGGGGCCTCAGTGAAGGTTTCCTGCAAGGCATCTGGGATACACCTTCACCAGCTACTATATACACTGGGTGCGACAGGCCCCTGGACAAGGGCTTGAGTGGATGGGAGTAATCAACCCTACTGGTGGTAACACAAACTACGCACAGAAGTTCCAGGGCAGAGTCACCATGACCAGTGACACGTCCACGAGCACAGTCTACATGGAGCTGAGCAGCCTGACATCTGAGGACACGGCCGTCTATTACTGTGCGAGATTTGACTACTGGGGCCAGGGAACCCTGGTCACCGTCTCCTCAG
>4313
GAAGTGCAGCTGGTGCAGTCTGGGGCTGAGGTGAAGAAGGCCTGGGGCCTCAGTGAAGGTTTCCTGCAAGGCATCTGGGATACACCTTCACCAGCTACTATATACACTGGGTGCGACAGGCCCCTGGACAAGGGCTTGAGTGGATGGGAGTAATCAACCCTACTGGTGGTAACACAAACTACGCACAGAAGTTCCAGGGCAGAGTCACCATGACCAGTGACACGTCCACGAGCACAGTCTACATGGAGCTGAGCAGCCTGACATCTGAGGACACGGCCGTCTATTACTGTGCGAGATTTGACTACTGGGGCCAGGGAACCCTGGTCACCGTCTCCTCAG
>4317
GAAGTGCAGCTGGTGCAGTCTGGGGCTGAGGTGAAGAAGCCTGGGGCCTCAGTGAAGGTTTCCTGCAAGGCATCTGGATACACCTTCACCAGCTACTATATACACTGGGTGCGACAGGCCCCTGGACAAGGGCTTGAGTGGATGGGAGGTAATCAACCCTACTGGTGGTAACACAAACTACGCACAGAAGTTCCAGGGCAGAGTCACCATGACCAGTGACACGTCCACGAGCACAGTCTACATGGAGCTGAGCAGCCTGACATCTGAGGACACGGCCGTCTATTACTGTGCGAGATTTGACTACTGGGGCCAGGGAACCCTGGTCACCGTCTCCTCAG
>4320
GAAGTGCAGCTGGTGCAGTCTGGGGCTGAGGTGAAGAAGCCTGGGGCCTCAGTGAAGGTTTCCTGCAAGGCATCTGGATACACCTTCACCAGCTACTATATACACTGGGTGCGACAGGCCCCTGGACAAGGGCTTGAGTGGATGGGAGTAATCAACCCTACTGGTGGTAACACAAACTACGCACAGAAGTTCCAGGGCAGAGTCACCATGACCAGTGACACGTCCACGAGCACAGTCTACATGGAGCTGAGCAGCCTGACATCTGAGGACACGGCCGTCTATTACTGTGCGAGATTTGACTACTGGGGCCAGGGAACCCTGGTCACCGTCTCCTCAG
>4322
GAAGTGCAGCTGGTGCAGTCTGGGGCTGAGGTGAAGAAGCCTGGGGCCTCAGTGAAGGTTTCCTGCAAGGCATCTGGATACACCTTCACCAGCTACTATATACACTGGGTGCGACAGGCCCCTGGACAAGGGCTTGAGTGGATGGGAGTAATCAACCCTACTGGTGGTAACACAAACTACGCACAGAAGTTCCAGGGCAGAGTCACCATGACCAGTGACACGTCCACGAGCACAGTCTACATGGAGCTGAGCAGCCTGACATCTGAGGACACGGCCGTCTATTACTGTGCGAGATTTGACTACTGGGGCCAGGGAACCCTGGTCACCGTCTCCTCACG
>4330
GAAGTGCAGCTGGTGCAGTCTGGGGCTGAGGTGAAGAAGCCTGGGGCCTCAGTGAAGGTTTCCTGCAAGGCATCTGGATACACCTTCACCAGCTACTATATACACTGGGTGCGACAGGCCCCTGGACAAGGGCTTGAGTGGATGGGAGTAATCAACCCTACTGGTGGTAACACAAACTACGCACAGAAGTTCCAGGGCAGAGTCACCATGACCAGTGACACGTCCACGAGCACAGTCTACATGGAGCTGAGCAGCCTGACATCTGAGGACACGGCCGTCTATTACTGTGCGAGATTTGACTACTGGGGCCAGGGAACCCTGGTCACCGTCTCCTCAG
>4332
GAAGTGCAGCTGGTGCAGTCTGGGGCTGAGGTGAAGAAGCCTGGGGCCTCAGTGAAGGTTTCCTGCAAGGCATCTGGGATACGACCTTCACCAGCTACTATATACACTGGGTGCGACAGGCCCCTGGACAAGGGCTTGAGTGGATGGGAGTAATCAACCCTACTGGTGGTAACACAAACTACGCACAGAAGTTCCAGGGCAGAGTCACCATGACCAGTGACACGTCCACGAGCACAGTCTACATGGAGCTGAGCAGCCTGACATCTGAGGACACGGCCGTCTATTACTGTGCGAGATTTGACTACTGGGGCCAGGGAACCCTGGTCACCGTCTCCTCAG
>4336
GAAGTGCAGCTGGTGCAGTCTGGGGCTGAGGTGAAGAAGCCTGGGGCCTCAGTGAAGGTTTCCTGCAAGGCATCTGGGATACACCTTCACCAGCTACTATATACACTGGGTGCGACAGGCCCCTGGACAAGGGCTTGAGTGGATGGGAGTAATCAACCCTACTGGTGGTAACACAAACTACGCACAGAAGTTCCAGGGCAGAGTCACCATGACCAGTGACACGTCCACGAGCACAGTCTACATGGAGCTGAGCAGCCTGACATCTGAGGACACGGCCGTCTATTACTGTGCGAGATTTGACTACGTGGGGCCAGGGAACCCTGGTCACCGTCTCCTCAG
>4338
GAAGTGCAGCTGGTGCAGTCTGGGGCTGAGGTGAAGAAGCCTGGGGCCTCAGTGAAGGTTTCCTGCAAGGCATCTGGGATACGGCCTTCACCAGCTACTATATACACTGGGTGCGACAGGCCCCTGGACAAGGGCTTGAGTGGATGGGAGTAATCAACCCTACTGGTGGTAACACAAACTACGCACAGAAGTTCCAGGGCAGAGTCACCATGACCAGTGACACGTCCACGAGCACAGTCTACATGGAGCTGAGCAGCCTGACATCTGAGGACACGGCCGTCTATTACTGTGCGAGATTTGACTACTGGGGCCAGGGAACCCTGGTCACCGTCTCCTCAG
>4340
GAAGTGCAGCTGGTGCAGTCTGGGGCTGAGGTGAAGAAGCCTGGGGCCTCAGTGAAGGTTTCCTGCAAGGCATCTGGATACACCTTCACCAGCTACTATATACACTGGGTGCGACAGGCCCCTGGACAAGGGCTTGAGTGGATGGGAGTAATCAACCCTACTGGTGGTAACACAAACTACGCACAGAAGTTCCAGGGCAGAGTCACCATGACCAGTGACACGTCCACGAGCACAGTCTACATGGAGCTGAGCAGCCTGACATCTGAGGACACGGCCGTCTATTACTGTGCGAGATTTGACTACTGGGGCCAGGGAACCCTGGTCACCGTCTCCTCAG
>4342
GAAGTGCAGCTGGTGCAGTCTGGGGCTGAGGTGAAGAAGCCTGGGGCCTCAGTGAAGGTTTCCTGCAAGGCATCTGGATACACCTTCACCAGCTACTATATACACTGGGTGCGACAGGCCCCCTGGACAAGGGCTTGAGTGGATGGGAGTAATCAACCCTACTGGTGGTAACACAAACTACGCACAGAAGTTCCAGGGCAGAGTCACCATGACCAGTGACACGTCCACGAGCACAGTCTACATGGAGCTGAGCAGCCTGACATCTGAGGACACGGCCGTCTATTACTGTGCGAGATTTGACTACTGGGGCCAGGGAACCCTGGTCACCGTCTCCTCAG
>4354
GAAGTGCAGCTGGTGCAGTCTGGGGCTGAGGTGAAGAAGCCTGGGGCCTCAGTGAAGGTTTCCTGCAAGGCATCTGAATACACCTTCACCAGCTACTATATACACTGGGTGCGACAGGCCCCTGGACAAGGGCTTGAGTGGATGGGAGTAATCAACCCTACTGGTGGTAACACAAACTACGCACAGAAGTTCCAGGGCAGAGTCACCATGACCAGTGACACGTCCACGAGCACAGTCTACATGGAGCTGAGCAGCCTGACATCTGAGGACACGGCCGTCTATTACTGTGCGAGATTTGACTACTGGGGCCAGGGAACCCTGGTCACCGTCTCCTCAG
>4360
GAAGTGCAGCTGGTGCAGTCTGGGGCTGAGGTGAAGAAGCCTGGGGCCTCAGTGAAGGTTTCCTGCAAGGCATCTGGATACACCTTCACCAGCTACTATATACACTGGGTGCGACAGGCCCCTGGACAAGGGCTTGAGTGGATGGGAGTAATCAAACCCTACTGGTGGTAACACAAACTACGCACAGAAGTTCCAGGGCAGAGTCACCATGACCAGTGACACGTCCACGAGCACAGTCTACATGGAGCTGAGCAGCCTGACATCTGAGGACACGGCCGTCTATTACTGTGCGAGATTTGACTACTGGGCCAGGGAACCCTGGTCACCGTCTCCTCAG
>4364
GAAGTGCAGCTGGTGCAGTCTGGGGCTGAGGTGAAGAAGCCTGGGGCCTCAGTGAAGGTTTCCTGCAAGGCATCTGGATACACCTTCACCAGCTACTATATACACTGGGTGCGACAGGCCCCTGGACAAGGGCTTGAGTGGATGGGAGTAATCAACCCTACTGGTGGTAACACAAACTACGCACAGAAGTTCCAGGGCAGAGTCACCATGACCAGTGACACGTCCACGAGCACAGTCTACATGGAGCTGAGCAGCCTGACATCTGAGGACACGGCCGTCTATTACTGTGCGAGATTTGACTACTGGGGCCAGGGAACCCTGGTCACCGTCTCCTCAG
>4376
GAAGTGCAGCTGGTGCAGTCTGGGGCTGAGGTGAAGAAGCCTGGGGCCTCAGTGAAGGTTTCCTGCAAGGCATCTGGATACACCTTCACCAGCTACTATATACACTGGGTGCGACAGGCCCCTGGACAAGGGCTTGAGTGGATGGGAGTAATCAACCCTACTGGTGGTAACACAAACTACGCACAGAAGTTCCAGGGCAGAGTCACCATGACCAGTGACACGTCCACGAGCACAGTCTACATGGAGCTGAGCAGCCTGACATCTGAGGACACGGCCGTCTATTACTGTGCGAGATTTGACTACTGGGCCAGGGAACCCTGGTCACCGTCTCCTCAG
>4406
GAAGTGCAGCTGGTGCAGTCTGGGGCTGAGGTGAAGAAGCCTGGGGCCTCAGTGAAGGTTTCCTGCAAGGCATCTGGGATACACCTTCACCAGCTACTATATACACTGGGTGCGACAGGCCCCTGGACAAGGGCTTGAGTGGATGGGAGTAATCAACCCTACTGGTGGTAACACAAACTACGCACAGAAGTTCCAGGGCAGAGTCACCATGACCAGTGACACGTCCACGAGCACAGTCTACATGGAGCTGAGCAGCCTGACATCTGAGGACACGGCCGTCTATTACTGTGCGAGATTTGACTACTGGGGCCAGGGAACCCTGGTCACCGTCTCCTCAG
>4409
GAAGTGCAGCTGGTGCAGTCTGGGGCTGAGGTGAAGAAGCCTGGGGCCTCAGTGAAGGTTTCCTGCAAGGCANCNGGGATACGACCTTCACCAGCTACTATATACACTGGGTGCGACAGGCCCCTGGACAAGGGCTTGAGTGGATGGGAGTAATCAACCCTACTGGTGGTAACACAAACTACGCACAGAAGTTCCAGGGCAGAGTCACCATGACCAGTGACACGTCCACGAGCACAGTCTACATGGAGCTGAGCAGCCTGACATCTGAGGACACGGCCGTCTATTACTGTGCGAGATTTGACTACTGGGGCCAGGGAACCCTGGTCACCGTCTCCTCAG
>4412
GAAGTGCAGCTGGTGCAGTCTGGGGCTGAGGTGAAGAAGCCTGGGGCCTCAGTGAAGGTTTCCTGCAAGGCATCTGGATACACCTTCACCAGCTACTATATACACTGGGTGCGACAGGCCCCTGGACAAGGGCTTGAGTGGATGGGAGTAATCAACCCTACTGGTGGTAACACAAACTACGCACAGAAGTTCCAGGGCAGAGTCACCATGACCAGTGACACGTCCACGAGCACAGTCTACATGGAGCTGAGCAGCCTGACATCTGAGGACACGGCCGTCTATTACTGTGCGAGATTTGACTACTGGGGCCAGGGAACCCTGGTCACCGTCTCCTCAG
>4419
GAAGTGCAGCTGGTGCAGTCTGGGGCTGAGGTGAAGAAGCCTGGGGCCTCAGTGAAGGTTTCCTGCAAGGCATCTGGATACACCTTCACCAGCTACTATATACACTGGGTGCGACAGGCCCCTGGACAAGGGCTTGAGTGGATGGGAGTAATCAACCCTACTGGTGGTAACACAAACTACGCACAGAAGTTCCAGGGCAGAGTCACCATGACCAGTGACACGTCCACGAGCACAGTCTACATGGAGCTGAGCAGCCTGACATCTGAGGACACGGCCGTCTATTACTGTGCGAGATTTGACTACTGGGGCCAGGGAACCCTGGTCACCGTCTCCTCAG
>4430
GAAGTGCAGCTGGTGCAGTCTGGGGCTGAGGTGAAGAAGCCTGGGGCCTCAGTGAAGGTTTCCTGCAAGGCATCNGGGATACGACCTTCACCAGCTACTATATACACTGGGTGCGACAGGCCCCTGGACAAGGGCTTGAGTGGATGGGAGTAATCAACCCTACTGGTGGTAACACAAACTACGCACAGAAGTTCCAGGGCAGAGTCACCATGACCAGTGACACGTCCACGAGCACAGTCTACATGGAGCTGAGCAGCCTGACATCTGAGGACACGGCCGTCTATTACTGTGCGAGATTTGACTACTGGGGCCAGGGAACCCTGGTCACCGTCTCCTCAG
>4454
GAAGTGCAGCTGGTGCAGTCTGGGGCTGAGGTGAAGAAGCCTGGGGCCTCAGTGAAGGTTTCCTGCAAGGCATCTGGATACACCTTCACCAGCTACTATATACACTGGGTGCGACAGGCCCCTGGACAAGGGCTTGAGTGGATGGGAGTAATCAACCCTACTGGTGGTAACACAAACTACGCACAGAAGTTCCAGGGCAGAGTCACCATGACCAGTGACACGTCCACGAGCACAGTCTACATGGAGCTGAGCAGCCTGACATCTGAGGACACGGCCGTCTATTACTGTGCGAGATTTGACTACTGGGGCCAGGGAACCCTGGTCACCGTCTCCTCAG
>4470
GAGGTGCAGCTGGTGCAGTCTGGGGCTGAGGTGAAGAAGCCTGGGGCCTCAGTGAAGGTTTCCTGCAAGGCATCTGGATACACCTTCACCAGCTACTATATACACTGGGTGCGACAGGCCCCTGGACAAGGGCTTGAGTGGATGGGAGTAATCAACCCTACTGGTGGTAACACAAACTACGCACAGAAGTTCCAGGGCAGAGTCACCATGACCAGTGACACGTCCACGAGCACAGTCTACATGGAGCTGAGCAGCCTGACATCTGAGGACACGGCCGTCTATTACTGTGCGAGATTTGACTACTGGGGCCAGGGAACCCTGGTCACCGTCTCCTCAG
>4478
GAAGTGCAGCTGGTGCAGTCTGGGGCTGAGGTGAAGAAGCCTGGGGCCTCAGTGAAGGTTTCCTGCAAGGCATCTGGATACACCTTCACCAGCTACTATATACACTGGGTGCGACAGGCCCCTGGACAAGGGCTTGAGTGGATGGGAGTAATCAACCCTACTGGTGGTAACACAAACTACGCACAGAAGTTCCAGGGCAGAGTCACCATGACCAGTGACACGTCCACGAGCACAGTCTACATGGAGCTGAGCAGCCTGACATCTGAGGACACGGCCGTCTATTACTGTGCGAGATTTGACTACTGGGGCCAGGGAACCCTGGTCACCGTCTCCTCAG
>4486
GAAGTGCAGCTGGTGCAGTCTGGGGCTGAGGTGAAGAAGCCTGGGGCCTCAGTGAAGGTTTCCTGCAAGGCATCTGGATACACCTTCACCAGCTACTATATACACTGGGTGCGACAGGCCCCTGGACAAGGGCTTGAGTGGATGGGGAGTAATCAACCCTACTGGTGGTAACACAAACTACGCACAGAAGTTCCAGGGCAGAGTCACCATGACCAGTGACACGTCCACGAGCACAGTCTACATGGAGCTGAGCAGCCTGACATCTGAGGACACGGCCGTCTATTACTGTGCGAGATTTGACTACTGGGGCCAGGGAACCCTGGTCACCGTCTCCTCAG
>4495
GAAGTGCAGCTGGTGCAGTCTGGGGCTGAGGTGAAGAAGCCTGGGGCCTCAGTGAAGGTTTCCTGCAAGGCATCTGGGATACACCTTCACCAGCTACTATATACACTGGGTGCGACAGGCCCCTGGACAAGGGCTTGAGTGGATGGGAGTAATCAACCCTACTGGTGGTAACACAAACTACGCACAGAAGTTCCAGGGCAGAGTCACCATGACCAGTGACACGTCCACGAGCACAGTCTACATGGAGCTGAGCAGCCTGACATCTGAGGACACGGCCGTCTATTACTGTGCGAGATTTGACTACTGGGGCCAGGGAACCCTGGTCACCGTCTCCTCAG
>4505
GAAGTGCAGCTGGTGCAGTCTGGGGCTGAGGTGAAGAAGCCTGGGGCCTCAGTGAAGGTTCCTGCAAGGCATCTGGATACACCTTCACCAGCTACTATATACACTGGGTGCGACAGGCCCCTGGACAAGGGCCTTGAGTGGATGGGAGTAAATCAACCCTACTGGTGGTAACACAAACTACGCACAGAAGTTCCAGGGCAGAGTCACCATGACCAGTGACACGTCCACGAGCACAGTCTACATGGAGCTGAGCAGCCTGACATCTGAGGACACGGCCGTCTATTACTGTGCGAGATTTGACTACTGGGGCCAGGGAACCCTGGTCACCGTCTCCTCAG
>4506
GAAGTGCAGCTGGTGCAGTCTGGGGCTGAGGTGAAGAAGCCTGGGGCCTCAGTGAAGGTTTCCTGCAAGGCATCTGGGATACACCTTCACCAGCTACTATATACACTGGGTGCGACAGGCCCCTGGACAAGGGCTTGAGTGGATGGGAGTAATCAACCCTACTGGTGGTAACACAAACTACGCACAGAAGTTCCAGGGCAGAGTCACCATGACCAGTGACACGTCCACGAGCACAGTCTACATGGAGCTGAGCAGCCTGACATCTGAGGACACGGCCGTCTATTACTGTGCGAGATTTGACTACTGGGGCCAGGGAACCCTGGTCACCGTCTCCTCAG
>4535
GAAGTGCAGCTGGTGCAGTCTGGGGCTGAGGTGAAGAAGCCTGGGGCCTCAGTGAAGGTTTCCTGCAAGGCATCTGGATACACCTTCACCAGCTACTATATACACTGGGTGCGACAGGCCCCTGGACAAGGGCTTGAGTGGATGGGAGTAATCAACCCTACTGGTGGTAACACAAACTACGCACAGAAGTTCCAGGGCAGAGTCACCATGACCAGTGACACGTCCACGAGCACAGTCTACATGGAGCTGAGCAGCCTGACATCTGAGGACACGGCCGTCTATTACTGTGCGAGATTTGACTACTGGGGCCAGGGAACCCTGGTCACCGTCTCCTCAG
>4541
GAAGTGCAGCTGGTGCAGTCTGGGGCTGAGGTGAAGAAGCCTGGGGCCTCAGTGAAGGTTTCCTGCAAGGCATCTGGATACACCTTCACCAGCTACTATATACACTGGGTGCGACAGGCCCCTGGACAAGGGCTTGAGTGGATGGGAGTAATCAACCCTACTGGTGGTAACACAAACTACGCACAGAAGTTCCAGGGCAGAGTCACCATGACCAGTGACACGTCCACGAGCACAGTCTACATGGAGCTGAGCAGCCTGACATCTGAGGACACGGCCGTCTATTACTGTGCGAGATTTGACTACTGGGGCCAGGGAACCCTGGTCACCGTCTCCTCAG
>4549
GAAGTGCAGCTGGTGCAGTCTGGGGCTGAGGTGAAGAAGCCTGGGGCCTCAGTGAAGGTTTCCTGCAAGGCATCTGGATACACCTTCACCAGCTACTATATACACTGGGTGCGACAGGCCCCTGGACAAGGGCTTGAGTGGATGGGAGTAATCAACCCTACTGGTGGTAACACAAACTACGCACAGAAGTTCCAGGGCAGAGTCACCATGACCAGTGACACGTCCACGAGCACAGTCTACATGGAGCTGAGCAGCCTGACATCTGAGGACACGGCCGTCTATTACTGTGCGAGATTTGACTACTGGGGCCAGGGAACCCTGGTCACCGTCTCCTCAG
>4580
GAAGTGCAGCTGGTGCAGTCTGGGGCTGAGGTGAAGAAGCCTGGGGCCTCAGTGAAGGTTTCCTGCAAGGCATCTGGATACACCTTCACCAGCTACTATATACACTGGGTGCGACAGGCCCCTGGACAAGGGCTTGAGTGGATGGGAGTAATCAACCCTACTGGTGGTAACACAAACTACGCACAGAAGTTCCAGGGCAGAGTCACCATGACCAGTGACACGTCCACGAGCACAGTCTACATGGAGCTGAGCAGCCTGACATCTGAGGACACGGCCGTCTATTACTGTGCGAGATTTGACTACTGGGGCCAGGGAACCCTGGTCACCGTCTCCTCAG
>4588
GAAGTGCAGCTGGTGCAGTCTGGGGCTGAGGTGAAGAAGCCTGGGGCCTCAGTGAAGGTTTCCTGCAAGGCATCTGGATACACCTTCACCAGCTACTATATACACTGGGTGCGACAGGCCCCTGGACAAGGGCTTGAGTGGATGGGAGTAATCAACCCTACTGGTGGTAACACAAACTACGCACAGAAGTTCCAGGGCAGAGTCACCATGACCAGTGACACGTCCACGAGCACAGTCTACATGGAGCTGAGCAGCCTGACATCTGAGGACACGGCCGTCTATTACTGTGCGAGATTTGACTACTGGGGCCAGGGAACCCTAGTCACCGTCTCCTCAG
>4626
GAAGTGCAGCTGGTGCAGTCTGGGGCTGAGGTGAAGAAGCCTGGGGCCTCAGTGAAGGTTTCCTGCAAGGCATCTGGATACACCTTCACCAGCTACTATATACACTGGGTGCGACAGGCCCCTGGACAAGGGCTTGAGTGGATGGGAGTAATCAACCCTACTGGTGGTAACACAAACTACGCACAGAAGTTCCAGGGCAGAGTCACCATGACCAGTGACACGTCCACGAGCACAGTCTACATGGAGCTGAGCAGCCTGACATCTGAGGACACGGCCGTCTATTACTGTGCGAGATTTGACTACTGGGGCCAGGGAACCCTGGTCACCGTCTCCTCAG
>4640
GAAGTGCAGCTGGTGCAGTCTGGGGCTGAGGTGAAGAAGCCTGGGGCCTCAGTGAAGGTTTCCTGCAAGGCATCTGGATACACCTTCACCAGCTACTATATACACTGGGTGCGACAGGCCCCTGGACAAGGGCTTGAGTGGATGGGAGTAATCAACCCTACTGGTGGTAACACAAACTACGCACAGAAGTTCCAGGGCAGAGTCACCATGACCAGTGACACGTCCACGAGCACAGTCTACATGGAGCTGAGCAGCCTGACATCTGAGGACACGGCCGTCTATTACTGTGCGAGATTTGACTACTGGGGCCAGGGAACCCTGGTCACCGTCTCCTCAG
>4662
GAAGTGCAGCTGGTGCAGTCTGGGGCTGAGGTGAAGAAGCCTGGGGCCTCAGTGAAGGTTTCCTGCAAGGCATCTGGATACACCTTCACCAGCTACTATATACACTGGGTGCGACAGGCCCCTGGACAAGGGCTTGAGTGGATGGGAGTAATCAACCCTACTGGTGGTAACACAAACTACGCACAGAAGTTCCAGGGCAGAGTCACCATGACCAGTGACACGTCCACGAGCACAGTCTACATGGAGCTGAGCAGCCTGACATCTGAGGACACGGCCGTCTATTACTGTGCGAGATTTGACTACTGGGGCCAGGGAACCCTGGTCACCGTCTCCTCAG
>4663
GAAGTGCAGCTGGTGCAGTCTGGGGCTGAGGTGAAGAAGCCTGGGGCCTCAGTGAAGGTTTCCTGCAAGGCATCTGGATACACCTTCACCAGCTACTATATACACTGGGTGCGACAGGCCCCTGGACAAGGGCTTGAGTGGATGGGAGTAATCAACCCTACTGGTGGTAACACAAACTACGCACAGAAGTTCCAGGGCAGAGTCACCATGACCAGTGACACGTCCACGAGCACAGTCTACATGGAGCTGAGCAGCCTGACATCTGAGGACACGGCCGTCTATTACTGTGCGAGATTTGACTACTGGGGCCAGGGAACCCTGGTCACCGTCTCCTCAG
>4669
GAAGTGCAGCTGGTGCAGTCTGGGGCTGAGGTGAAGAAGCCTGGGGCCTCAGTGAAGGTTTCCTGCAAGGCATCTGGATACACCTTCACCAGCTACTATATATACTGGGTGCGACAGGCCCCTGGACAAGGGCTTGAGTGGATGGGAGTAATCAACCCTACTGGTGGTAAACACAAACTACGCACAGAAGTTCCAGGGCAGAGTCACCATGACCAGTGACACGTCCACGAGCACAGTCTACATGGAGCTGAGCAGCCTGACATCTGAGGACACGGCCGTCTATTACTGTGCGAGATTTGACTACTGGGGCCAGGGAACCCTGGTCACCGTCTCCTCAG
>4685
GAAGTGCAGCTGGTGCAGTCTGGGGCTGAGGTGAAGAAGCCTGGGGCCTCAGTGAAGGTTTCCTGCAAGGCATCTGGATACACCTTCACCAGCTACTATATACACTGGGTGCGACAGGCCCCTGGACAAGGGCTTGAGTGGATGGGAGTAATCAACCCTACTGGTGGTAACACAAACTACGCACAGAAGTTCCAGGGCAGAGTCACCATGACCAGTGACACGTCCACGAGCACAGTCTACATGGAGCTGAGCAGCCTGACATCTGAGGACACGGCCGTCTATTACTGTGCGAGATTTGACTACTGGGCCAGGGAACCCTGGTCACCGTCTCCTCAG
>4695
GAAGTGCAGCTGGTGCAGTCTGGGGCTGAGGTGAAGAAGCCTGGGGCCTCAGTGAAGGTTTCCTGCAAGGCATCTGGATACACCTTCACCAGCTACTATATACACTGGGTGCGACAGGCCCCTGGACAAGGGCTTGAGTGGATGGGAGTAATCAACCCTACTGGTGGTAACACAAACTACGCACAGAAGTTCCAGGGCAGAGTCACCATGACCAGTGACACGTCCACGAGCACAGTCTACATGGAGCTGAGCAGCCTGACATCTGAGGACACGGCCGTCTATTACTGTGCGAGATTTGACTACTGGGGCCAGGGAACCCTGGTCACCGTCTCCTCAG
>4696
GAAGTGCAGCTGGTGCAGTCTGGGGCTGAGGTGAAGAAGCCTGGGGCCTCAGTGAAGGTTTCCTGCAAGGCATCTGGGATACGACCTTCACCAGCTACTATATACACTGGGTGCGACAGGCCCCCTGGACAAGGGCTTGGAGTGGATGGGAGTAATCAACCCTACTGGTGGTAACACAAACTACGCACAGAAGTTCCAGGGCAGAGTCACCATGACCAGTGACACGTCCACGAGCACAGTCTACATGGAGCTGAGCAGCCTGACATCTGAGGACACGGCCGTCTATTACTGTGCGAGATTTGACTACTGGGGCCAGGGAACCCTGGTCACCGTCTCCTCAG
>4698
GAAGTGCAGCTGGTGCAGTCTGGGGCTGAGGTGAAGAAGCCTGGGGCCTCAGTGAAGGTTTCCTGCAAGGCATCTGGATACACCTTCACCAGCTACTATATACACTGGGTGCGACAGGCCCCTGGACAAGGGCTTGAGTGGATGGGGAGTAATCAACCCTACTGGTGGTAACACAAACTACGCACAGAAGTTCCAGGGCAGAGTCACCATGACCAGTGACACGTCCACGAGCACAGTCTACATGGAGCTGAGCAGCCTGACATCTGAGGACACGGCCGTCTATTACTGTGCGAGATTTGACTACTGGGGCCAGGGAACCCTGGTCACCGTCTCCTCAG
>4707
GAAGTGCAGCTGGTGCAGTCTGGGGCTGAGGTGAAGAAGCCTGGGGCCTCAGTGAAGGTTTCCTGCAAGGCATCTGGATACACCTTCACCAGCTACTATATACACTGGGTGCGACAGGCCCCTGGACAAGGGCTTGAGTGGATGGGAGTAATCAACCCTACTGGTGGTAACACAAACTACGCACAGAAGTTCCAGGGCAGAGTCACCATGACCAGTGACACGTCCACGAGCACAGTCTACATGGAGCTGAGCAGCCTGACATCTGAGGACACGGCCGTCTATTACTGTGCGAGATTTGACTACTGGGGCCAGGGAACCCTGGTCACCGTCTCCTCAG
>4719
GAAGTGCAGCTGGTGCAGTCTGGGGCTGAGGTGAAGAAGCCTGGGGCCTCAGTGAAGGTTTCCTGCAAGGCATCTGGATACACCTTCACCAGCTACTATATACACTGGGTGCGACAGGCCCCTGGACAAGGGCTTGAGTGGATGGGAGTAATCAACCCTACTGGTGGTAACACAAACTACGCACAGAAGTTCCAGGGCAGAGTCACCATGACCAGTGACACGTCCACGAGCACAGTCTACATGGAGCTGAGCAGCCTGACATCTGAGGACACGGCCGTCTATTACTGTGCGAGATTTGACTACTGGGGCCAGGGAACCCTGGTCACCGTCTCCTCAG
>4721
GAAGTGCAGCTGGTGCAGTCTGGGGCTGAGGTGAAGAAGGCCTGGGGCCTCAGTGAAGGTTTCCTGCAAGGCATCTGGGATACACCTTCACCAGCTACTATATACACTGGGTGCGACAGGCCCCTGGACAAGGGCTTGAGTGGATGGGAGTAATCAACCCTACTGGTGGTAACACAAACTACGCACAGAAGTTCCAGGGCAGAGTCACCATGACCAGTGACACGTCCACGAGCACAGTCTACATGGAGCTGAGCAGCCTGACATCTGAGGACACGGCCGTCTATTACTGTGCGAGATTTGACTACTGGGGCCAGGGAACCCTGGTCACCGTCTCCTCAG
>4736
GAAGTGCAGCTGGTGCAGTCTGGGGCTGAGGTGAAGAAGCCTGGGGCCTCAGTGAAGGTTTCCTGCAAGGCATCTGGGATACGACCTTCACCAGCTACTATATACACTGGGTGCGACAGGCCCCTGGACAAGGGCTTGAGTGGATGGGAGTAATCAACCCTACTGGTGGTAACACAAACTACGCACAGAAGTTCCAGGGCAGAGTCACCATGACCAGTGACACGTCCACGAGCACAGTCTACATGGAGCTGAGCAGCCTGACATCTGAGGACACGGCCGTCTATTACTGTGCGAGATTTGACTACTGGGGCCAGGGAACCCTGGTCACCGTCTCCTCAG
>4739
GAAGTGCAGCTGGTGCAGTCTGGGGCTGAGGTGAAGAAGCCTGGGGCCTCAGTGAAGGTTTCCTGCAAGGCATCTGGATACACCTTCACCAGCTACTATATACACTGGGTGCGACAGGCCCCTGGACAAGGGCTTGAGTGGATGGGAGTAATCAACCCTACTGGTGGTAACACAAACTACGCACAGAAGTTCCAGGGCAGAGTCACCATGACCAGTGACACGTCCACGAGCACAGTCTACATGGAGCTGAGCAGCCTGACATCTGAGGACACGGCCGTCTATTACTGTGCGAGATTTGACTACTGGGGCCAGGGAACCCTGGTCACCGTCTCCTCAG
>4780
GAAGTGCAGCTGGTGCAGTCTGGGGCTGAGGTGAAGAAGCCTGGGGCCTCAGTGAAGGTTTCCTGCAAGGCATCTGGATACACCTTCACCAGCTACTATATACACTGGGTGCGACAGGCCCCTGGACAAGGGCTTGAGTGGATGGGAGTAATCAACCCTACTGGTGGTAACACAAACTACGCACAGAAGTTCCAGGGCAGAGTCACCATGACCAGTGACACGTCCACGAGCACAGTCTACATGGAGCTGAGCAGCCTGACATCTGAGGACACGGCCGTCTATTACTGTGCGAGATTTGACTACTGGGGCCAGGGAACCCTGGTCACCGTCTCCTCAG
>4781
GAAGTGCAGCTGGTGCAGTCTGGGGCTGAGGTGAAGAAGCCTGGGGCCTCAGTGAAGGTTTCCTGCAAGGCATCTGGATACACCTTCACCAGCTACTATATACACTGGGTGCGACAGGCCCCTGGACAAGGGCTTGAGTGGATGGGAGTAATCAAACCCTACTGGTGGTAACACAAACTACGCACAGAAGTTCCAGGGCAGAGTCACCATGACCAGTGACACGTCCACGAGCACAGTCTACATGGAGCTGAGCAGCCTGACATCTGAGGACACGGCCGTCTATTACTGTGCGAGATTTGACTACTGGGGCCAGGGAACCCTGGTCACCGTCTCCTCAG
>4813
GAAGTGCAGCTGGTGCAGTCTGGGGCTGAGGTGAAGAAGCCTGGGGCCTCAGTGAAGGTTTCCTGCAAGGCATCTGGATACACCTTCACCAGCTACTATATACACTGGGTGCGACAGGCCCCTGGACAAGGGCTTGAGTGGATGGGAGTAATCAACCCTACTGGTGGTAACACGAAACTACGCACAGAAGTTCCAGGGCAGAGTCACCATGACCAGTGACACGTCCACGAGCACAGTCTACATGGAGCTGAGCAGCCTGACATCTGAGGACACGGCCGTCTATTACTGTGCGAGATTTGACTACTGGGGCCAGGGAACCCTGGTCACCGTCTCCTCAG
>4824
GAAGTGCAGCTGGTGCAGTCTGGGGCTGAGGTGAAGAAGCCTGGGGCCTCAGTGAAGGTTTCCTGCAAGGCATCTGGATACACCTTCACCAGCTACTATATACACTGGGTGCGACAGGCCCCTGGACAAGGGCTTGAGTGGATGGGAGTAATCAACCCTACTGGTGGTAACACAAACTACGCACAGAAGTTCCAGGGCAGAGTCACCATGACCAGTGACACGTCCACGAGCACAGTCTACATGGAGCTGAGCAGCCTGACATCTGAGGACACGGCCGTCTATTACTGTGCGAGATTTGACTACTGGGGCCAGGGAACCCTGGTCACCGTCTCCTCAG
>4827
GAAGTGCAGCTGGTGCAGTCTGGGGCTGAGGTGAAGAAGCCTGGGGCCTCAGTGAAGGTTTCCTGCAAGGCATCTGGATACACCTTCACCAGCTACTATATACACTGGGTGCGACAGGCCCCTGGACAAGGGCTTGAGTGGATGGGAGTAATCAACCCTACTGGTGGTAACACAAACTACGCACAGAAGTTCCAGGGCAGAGTCACCATGACCAGTGACACGTCCACGAGCACAGTCTACATGGAGCTGAGCAGCCTGACATCTGAGGACACGGCCGTCTATTACTGTGCGAGATTTGACTACTGGGGCCAGGGAACCCTGGTCACCGTCTCCTCAG
>4828
GAAGTGCAGCTGGTGCAGTCTGGGGCTGAGGTGAAGAAGCCTGGGGCCTCAGTGAAGGTTTCCTGCAAGGCATCTGGATACACCTTCACCAGCTACTATATACACTGGGTGCGACAGGCCCCTGGACAAGGGCTTGAGTGGATGGGAGTAATCAACCCTACTGGTGGTAAACACAAACTACGCACAGAAGTTCCAGGGCAGAGTCACCATGACCAGTGACACGTCCACGAGCACAGTCTACATGGAGCTGAGCAGCCTGACATCTGAGGACACGGCCGTCTATTACTGTNCGAGATTTGACTACTGGGCCAGGGAACCCTGGTCACGTCTCCTCAG
>4836
GAAGTGCAGCTGGTGCAGTCTGGGGCTGAGGTGAAGAAGCCTGGGGCCTCAGTGAAGGTTTCCTGCAAGGCATCTGGATACACCTTCACCAGCTACTATATACACTGGGTGCGACAGGCCCCTGGACAAGGGCTTGAGTGGATGGGAGTAATCAACCCTACTGGTGGTAACACAAACTACGCACAGAAGTTCCAGGGCAGAGTCACCATGACCAGTGACACGTCCACGAGCACAGTCTACATGGAGCTGAGCAGCCTGACATCTGAGGACACGGCCGTCTATTACTGTGCGAGATTTGACTACTGGGGCCAGGGAACCCTGGTCACCGTCTCCTCAG
>4878
GAAGTGCAGCTGGTGCAGTCTGGGGCTGAGGTGAAGAAGCCTGGGGCCTCAGTGAAGGTTTCCTGCAAGGCATCTGGATACACCTTCACCAGCTACTATATACACTGGGTGCGACAGGCCCCTGGACAAGGGCTTGAGTGGATGGGAGTAATCAACCCCTACTGGTGGTAACACAAACTACGCACAGAAGTTCCAGGGCAGAGTCACCATGACCAGTGACACGTCCACGAGCACAGTCTACATGGAGCTGAGCAGCCTGACATCTGAGGACACGGCCGTCTATTACTGTGCGAGATTTGACTACTGGGCCAGGGAACCCTGGTCACCGTCTCCTCAG
>4880
GAAGTGCAGCTGGTGCAGTCTGGGGCTGAGGTGAAGAAGCCTGGGGCCTCAGTGAAGGTTTCCTGCAAGGCATCTGGATACACCTTCACCAGCTACTATATACACTGGGTGCGACAGGCCCCTGGACAAGGGCTTGAGTGGATGGGAGTAATCAACCCTACTGGTGGTAACACAAACTACGCACAGAAGTTCCAGGGCAGAGTCACCATGACCAGTGACACGTCCACGAGCACAGTCTACATGGAGCTGAGCAGCCTGACATCTGAGGACACGGCCGTCTATTACTGTGCGAGATTTGACTACTGGGCCAGGGAACCCTGGTCACCGTCTCCTCAG
>4911
GAAGTGCAGCTGGTGCAGTCTGGGGCTGAGGTGAAGAAGCCTGGGGCCTCAGTGAAGGTTTCCTGCAAGGCATCTGGATACACCTTCACCAGCTACTATATACACTGGGTGCGACAGGCCCCTGGACAAGGGCTTGAGTGGATGGGAGTAATCAACCCTACTGGTGGTAACACAAACTACGCACAGAAGTTCCAGGGCAGAGTCACCATGACCAGTGACACGTCCACGAGCACAGTCTACATGGAGCTGAGCAGCCTGACATCTGAGGACACGGCCGTCTATTACTGTGCGAGATTTGACTACTGGGGCCAGGGAACCCTGGTCACCGTCTCCTCAG
>4920
GAAGTGCAGCTGGTGCAGTCTGGGGCTGAGGTGAAGAAGCCTGGGGCCTCAGTGAAGGTTTCCTGCAAGGCATCTGGATACACCTTCACCAGCTACTATATACACTGGGTGCGACAGGCCCCTGGACAAGGGCTTGAGTGGATGGGAGTAATCAACCCTACTGGTGGTAACACAAACTACGCACAGAAGTTCCAGGGCAGAGTCACCATGACAGTGACACGTCCACGAGCACAGTCTACATGGAGCTGAGCAGCCTGACATCTGAGGACACGGCCGTCTATTACTGTGCGAGATTTGACTACTGGGGCCAGGGAACCCTGGTCACCGTCTCCTCAG
>4947
GAAGTGCAGCTGGTGCAGTCTGGGGCTGAGGTGAAGAAGCCTGGGGCCTCAGTGAAGGTTTCCTGCAAGGCATCTGGATACACCTTCACCAGCTACTATATACACTGGGTGCGACAGGCCCCTGGACAAGGGCTTGAGTGGATGGGAGTAATCAACCCTACTGGTGGTAACACAAACTACGCACAGAAGTTCCAGGGCAGAGTCACCATGACCAGTGACACGTCCACGAGCACAGTCTACATGGAGCTGAGCAGCCTGACATCTGAGGACACGGCCGTCTATTACTGTGCGAGATTTGACTACTGGGGCCAGGGAACCCTGGTCACCGTCTCCTCAG
>4956
GAAGTGCAGCTGGTGCAGTCTGGGGCTGAGGTGAAGAAGCCTGGGGCCTCAGTGAAGGTTTCCTGCAAGGCANCTGGGATACGACCTTCACCAGCTACTATATACACTGGGTGCGACAGGCCCCTGGACAAGGGCTTGAGTGGATGGGAGTAATCAACCCTACTGGTGGTAACACAAACTACGCACAGAAGTTCCAGGGCAGAGTCACCATGACCAGTGACACGTCCACGAGCACAGTCTACATGGAGCTGAGCAGCCTGACATCTGAGGACACGGCCGTCTATTACTGTGCGAGATTTGACTACTGGGGCCAGGGAACCCTGGTCACCGTCTCCTCAG
>4987
GAAGTGCAGCTGGTGCAGTCTGGGGCTGAGGTGAAGAAGCCTGGGGCCTCAGTGAAGGTTTCCTGCAAGGCATCTGGATACACCTTCGCCAGCTACTATATACACTGGGTGCGACAGGCCCCTGGACAAGGGCTTGAGTGGATGGGAGTAATCAACCCTACTGGTGGTAACACAAACTACGCACAGAAGTTCCAGGGCAGAGTCACCATGACCAGTGACACGTCCACGAGCACAGTCTACATGGAGCTGAGCAGCCTGACATCTGAGGACACGGCCGTCTATTACTGTGCGAGATTTGACTACTGGGGCCAGGGAACCCTGGTCACCGTCTCCTCAG
>4991
GAAGTGCAGCTGGTGCAGTCTGGGGCTGAGGTGAAGAAGCCTGGGGCCTCAGTGAAGGTTTCCTGCAAGGCATCTGGATACACCTTCACCAGCTACTATATACACTGGGTGCGACAGGCCCCTGGACAAGGGCTTGAGTGGATGGGAGTAATCAACCCTACTGGTGGTAACACAAACTACGCACAGAAGTTCCAGGGCAGAGTCACCATGACCAGTGACACGTCCACGAGCACAGTCTACATGGAGCTGAGCAGCCTGACATCTGAGGACACGGCCGTCATTACTGTGCGAGATTTGACTACTGGGGCCAGGGAACCCTGGTCACCGTCTCCTCAG
>4995
GAAGTGCAGCTGGTGCAGTCTGGGGCTGAGGTGAAGAAGCCTGGGGCCTCAGTGAAGGTTTCCTGCAAGGCATCTGGATACACCTTCACCAGCTACTATATACACTGGGTGCGACAGGCCCCTGGACAAGGGCTTGAGTGGATGGGAGTAATCAACCCTACTGGTGGTAACACAAACTACGCACAGAAGTTCCAGGGCAGAGTCACCATGACCAGTGACACGTCCACGAGCACAGTCTACATGGAGCTGAGCAGCCTGACATCTGAGGACACGGCCGTCTATTACTGTGCGAGATTTGACTACTGGGGCCAGGGAACCCTGGTCACCGTCTCCTCAG
>5019
GAAGTGCAGCTGGTGCAGTCTGGGGCTGAGGTGAAGAAGCCTGGGGCCTCAGTGAAGGTTTCCTGCAAGGCATCTGGATACACCTTCACCAGCTACTATATACACTGGGTGCGACAGGCCCCTGGACAAGGGCTTGAGTGGATGGGAGTAATCAACCCTACTGGTGGTAACACAAACTACGCACAGAAGCTCCAGGGCAGAGTCNCCATGACCAGTGACACGTCCACGAGCACAGTCTACATGGAGCTGAGCAGCCTGACATCTGAGGACACGGCCGTCTATTACTGTGCGAGATTTGACTACTGGGGCCAGGGAACCCTGGTCACCGTCTCCTCAG
>5021
GAAGTGCAGCTGGTGCAGTCTGGGGCTGAGGTGAAGAAGCCTGGGGCCTCAGTGAAGGTTTCCTGCAAGGCATCTGGATACACCTTCACCAGCTACTATATACACTGGGTGCGACAGGCCCCTGGACAAGGGCTTGAGTGGATGGGAGTAATCAACCCTACTGGTGGTAACACAAACTACGCACAGAAGTTCCAGGGCAGAGTCACCATGACCAGTGACACGTCCACGAGCACAGTCTACATGGAGCTGAGCAGCCTGACATCTGAGGACACGGCCGTCTATTACTGTGCGAGATTTGACTACTGGGGCCAGGGAACCCTGGTCACCGTCTCCTCAG
>5033
GAAGTGCAGCTGGTGCAGTCTGGGGCTGAGGTGAAGAAGCCTGGGGCCTCAGTGAAGGTTTCCTGCAAGGCATCTGGGATACGACCTTCACCAGCTACTATATACACTGGGTGCGACAGGCCCCTGGACAAGGGCTTGAGTGGATGGGAGTAATCAACCCTACTGGTGGTAACACAAACTACGCACAGAAGTTCCAGGGCAGAGTCACCATGACCAGTGACACGTCCACGAGCACAGTCTACATGGAGCTGAGCAGCCTGACATCTGAGGACACGGCCGTCTATTACTGTGCGAGATTTGACTACTGGGGCCAGGGAACCCTGGTCACCGTCTCCTCAG
>5046
GAAGTGCAGCTGGTGCAGTCTGGGGCTGAGGTGAAGAAGCCTGGGGCCTCAGTGAAGGTTTCCTGCAAGGCATCTGGATACACCTTCACCAGCTACTATATACACTGGGTGCGACAGGCCCCTGGACAAGGGCTTGAGTGGATGGGAGTAATCAACCCTACTGGTGGTAACACAAACTACGCACAGAAGTTCCAGGGCAGAGTCACCATGACCAGTGACACGTCCACGAGCACAGTCTACATGGAGCTGAGCAGCCTGANATCTGAGGACACGGCCGTCTATTACTGTGCGAGATTTGACTACTGGGGCCAGGGAACCCTGGTCACCGTCTCCTCAG
>5088
GAAGTGCAGCTGGTGCAGTCTGGGGCTGAGGTGAAGAAGCCTGGGGCCTCAGTGAAGGTTTCCTGCAAGGCATCTGGATACACCTTCACCAGCTACTATATACACTGGGTGCGACAGGCCCCTGGACAAGGGCTTGAGTGGATGGGAGTAATCAACCCTACTGGTGGTAACACAAACTACGCACAGAAGTTCCAGGGCAGAGTCACCATGACCAGTGACACGTCCACGAGCACAGTCTACATGGAGCTGAGCAGCCTGACATCTGAGGACACGGCCGTCTATTACTGTGCGAGATTTGACTACTGGGGCCAGGGAACCCTGGTCACCGTCTCCTCAG
>5119
GAAGTGCAGCTGGTGCAGTCTGGGGCTGAGGTGAAGAAGCCTGGGGCCTCAGTGAAGGTTTCCTGCAAGGCATCTGGATACACCTTCACCAGCTACTATATACACTGGGTGCGACAGGCCCCTGGACAAGGGCTTGAGTGGATGGGAGTAATCAACCCTACTGGTGGTAACACAAACTACGCACAGAAGTTCCAGGGCAGAGTCACCATGACCAGTGACACGTCCACGAGCACAGTCTACATGGAGCTGAGCAGCCTGACATCTGAGGACACGGCCGTCTATTACTGTGCGAGATTTGACTACTGGGGCCAGGGAACCCTGGTCACCGTCTCCTCAG
>5144
GAAGTGCAGCTGGTGCAGTCTGGGGCTGAGGTGAAGAAGCCTGGGGCCTCAGTGAAGGTTTCCTGCAAGGCATCTGGGATACACCTTCACCAGCTACTATATACACTGGGTGCGACAGGCCCCTGGACAAGGGCTTGAGTGGATGGGAGTAATCAACCCTACTGGTGGTAACACAAACTACGCACAGAAGTTCCAGGGCAGAGTCACCATGACCAGTGACACGTCCACGAGCACAGTCTACATGGAGCTGAGCAGCCTGACATCTGAGGACACGGCCGTCTATTACTGTGCGAGATTTGACTACTGGGGCCAGGGAACCCTGGTCACCGTCTCCTCAG
>5156
GAAGTGCAGCTGGTGCAGTCTGGGGCTGAGGTGAAGAAGCCTGGGGCCTCAGTGAAGGTTTCCTGCAAGGCATCTGGATACNCCTTCACCAGCTACTATATACACTGGGTGCGACAGGCCCCTGGACAAGGGCTTGAGTGGATGGGAGTAATCAACCCTACTGGTGGTAACACAAACTACGCACAGAAGTTCCAGGGCAGAGTCACCATGACCAGTGACACGTCCACGAGCACAGTCTACATGGAGCTGAGCAGCCTGACATCTGAGGACACGGCCGTCTATTACTGTGCGAGATTTGACTACTGGGGCCAGGGAACCCTGGTCACCGTCTCCTCAG
>5180
GAAGTGCAGCTGGTGCAGTCTGGGGCTGAGGTGAAGAAGCCTGGGGCCTCAGTGAAGGTTTCCTGCAAGGCATCTGGATACACCTTCACCAGCTACTATATACACTGGGTGCGACAGGCCCCTGGACAAGGGCTTGAGTGGATGGGAGTAATCAACCCTACTGGTGGTAACACAAACTACGCACAGAAGTTCCAGGGCAGAGTCACCATGACCAGTGACACGTCCACGAGCACAGTCTACATGGAGCTGAGCAGCCTGACATCTGAGGACACGGCCGTCTATTACTGTGCGAGATTTGACTACTGGGGCCAGGGAACCCTGGTCACCGTNTCCTCAG
>5185
GAAGTGCAGCTGGTGCAGTCTGGGGCTGAGGTGAAGAAGCCTGGGGCCTCAGTGAAGGTTTCCTGCAAGGCATCTGGGATACACCTTCACCAGCTACTATATACACTGGGTGCGACAGGCCCCTGGACAAGGGCTTGAGTGGATGGGAGTAATCAACCCTACTGGTGGTAACACAAACTACGCACAGAAGTTCCAGGGCAGAGTCACCATGACCAGTGACACGTCCACGAGCACAGTCTACATGGAGCTGAGCAGCCTGACATCTGAGGACACGGCCGTCTATTACTGTGCGAGATTTGACTACTGGGGCCAGGGAACCCTGGTCACCGTCTCCTCAG
>5202
GAAGTGCAGCTGGTGCAGTCTGGGGCTGAGGTGAAGAAGCCTGGGGCCTCAGTGAAGGTTTCCTGCAAGGCATCTGGATACACCTTCACCAGCTACTATATACACTGGGTGCGACAGGCCCCTGGACAAGGGCTTGAGTGGATGGGAGTAATCAACCCTACTGGTGGTAACACAAACTACGCACAGAAGTTCCAGGGCAGAGTCACCATGACCAGTGACACGTCCACGAGCACAGTCTACATGGAGCTGAGCAGCCTGACATCTGAGGACACGGCCGTCTATTACTGTGCGAGATTTGACTACTGGGGCCAGGGAACCCTGGTCACCGTCTCCTCAG
>5208
GAAGTGCAGCTGGTGCAGTCTGGGGCTGAGGTGAAGAAGCCTGGGGCCTCAGTGAAGGTTTCCTGCAAGGCATCTGGATACACCTTCACCAGCTACTATATACACTGGGTGCGACAGGCCCCTGGACAAGGGCTTGAGTGGATGGGAGTAATCAACCCTACTGGTGGTAACACAAACTACGCACAGAAGTTCCAGGGCAGAGTCACCATGACCAGTGACACGTCCACGAGCACAGTCTACATGGAGCTGAGCAGCCTGACATCTGAGGACACGGCCGTCTATTACTGTGCGAGATTTGACTACTGGGGCCAGGGAACCCTGGTCACCGTCTCCTCAG
>5209
GAAGTGCAGCTGGTGCAGTCTGGGGCTGAGGTGAAGAAGCCTGGGGCCTCAGTGAAGGTTTCCTGCAAGGCATCTGGGATACACCTTCACCAGCTACTATATACACTGGGTGCGACAGGCCCCTGGACAAGGGCTTGAGTGGATGGGAGTAATCAACCCTACTGGTGGTAACACAAACTACGCACAGAAGTTCCAGGGCAGAGTCACCATGACCAGTGACACGTCCACGAGCACAGTCTACATGGAGCTGAGCAGCCTGACATCTGAGGACACGGCCGTCTATTACTGTGCGAGATTTGACTACTGGGGCCAGGGAACCCTGGTCACCGTCTCCTCAG
>5241
GAAGTGCAGCTGGTGCAGTCTGGGGCTGAGGTGAAGAAGCCTGGGGCCTCAGTGAAGGTTTCCTGCAAGGCATCTGGATACACCTTCACCAGCTACTATATACACTGGGTGCGACAGGCCCCTGGACAAGGGCTTGAGTGGATGGGAGTAATCAACCCTACTGGTGGTAACACAAACTACGCACAGAAGTTCCAGGGCAGAGTCACCATGACCAGTGACACGTCCACGAGCACAGTCTACATGGAGCTGAGCAGCCTGACATCTGAGGACACGGCCGTCTATTACTGTGCGAGATTTGACTACTGGGGCCAGGGAACCCTGGTCACCGTCTCCTCAG
>5251
GAAGTGCAGCTGGTGCAGTCTGGGGCTGAGGTGAAGAAGCCTGGGGCCTCAGTGAAGGTTTCCTGCAAGGCATCTGGATACACCTTCACCAGCTACTATATACACTGGGTGCGACAGGCCCCTGGACAAGGGCTTGAGTGGATGGGAGTAATCAACCCTACTGGTGGTAACACAAACTACGCACAGAAGTTCCAGGGCAGAGTCACCATGACCAGTGACACGTCCACGAGCACAGTCTACATGGAGCTGAGCAGCCTGACATCTGAGGACACGGCCGTCTATTACTGTGCGAGATTTGACTACTGGGGCCAGGGAACCCTGGTCACCGTCTCCTCAG
>5268
GAAGTGCAGCTGGTGCAGTCTGGGGCTGAGGTGAAGAAGCCTGGGGCCTCAGTGAAGGTTTCCTGCAAGGCATCTGGATACACCTTCACCAGCTACTATATACACTGGGTGCGACAGGCCCCTGGACAAGGGCTTGAGTGGATGGGAGTAATCAACCCTACTGGTGGTAACACAAACTACGCACAGAAGTTCCAGGGCAGAGTCACCATGACCAGTGACACGTCCACGAGCACAGTCTACATGGAGCTGAGCAGCCTGACATCTGAGGACACGGCCGTCTATTACTGTGCGAGATTTGACTACTGGGGCCAGGGAACCCTGGTCACCGTCTCCTCAG
>5271
GAAGTGCAGCTGGTGCAGTCTGGGGCTGAGGTGAAGAAGCCTGGGGCCTCAGTGAAGGTTTCCTGCAAGGCATCTGGATACACCTTCACCAGCTACTATATACACTGGGTGCGACAGGCCCCTGGACAAGGGCTTGAGTGGATGGGAGTAATCAACCCTACTGGTGGTAACACAAACTACGCACAGAAGTTCCAGGGCAGAGTCACCATGACCAGTGACACGTCCACGAGCACAGTCTACATGGAGCTGAGCAGCCTGACATCTGAGGACACGGCCGTCTATTACTGTGCGAGATTTGACTACTGGGGCCAGGGAACCCTGGTCACCGTCTCCTCAG
>5290
GAAGTGCAGCTGGTGCAGTCTGGGGCTGAGGTGAAGAAGCCTGGGGCCTCAGTGAAGGTTTCCTGCAAGGCATCTGGATACACCTTCACCAGCTACTATATACACTGGGTGCGACAGGCCCCTGGACAAGGGCTTGAGTGGATGGGAGTAATCAACCCTACTGGTGGTAACACAAACTACGCACAGAAGTTCCAGGGCAGAGTCACCATGACCAGTGACACGTCCACGAGCACAGTCTACATGGAGCTGAGCAGCCTGACATCTGAGGACACGGCCGTCTATTACTGTGCGAGATTTGACTACTGGGGCCAGGGAACCCTGGTCACCGTCTCCTCAG
>5292
GAAGTGCAGCTGGTGCAGTCTGGGGCTGAGGTGAAGAAGCCTGGGGCCTCAGTGAAGGTTTCCTGCAAGGCATCTGGATACACCTTCACCAGCTACTATATACACTGGGTGCGACAGGCCCCTGGACAAGGGCTTGAGTGGATGGGAGTAATCAACCCTACTGGTGGTAACACAAACTACGCACAGAAGTTCCAGGGCAGAGTCACCATGACCAGTGACACGTCCACGAGCACAGTCTACATGGAGCTGAGCAGCCTGACATCTGAGGACACGGCCGTCTATTACTGTGCGAGATTTGACTACTGGGGCCAGGGAACCCTGGTCACCGTCTCCTCAG
>5294
GAAGTGCAGCTGGTGCAGTCTGGGGCTGAGGTGAAGAAGCCTGGGGCCTCAGTGAAGGTTTCCTGCAAGGCATCTGGATACACCTTCACCAGCTACTATATACACTGGGTGCGACAGGCCCCTGGACAAGGGCTTGAGTGGATGGGAGTAATCAACCCTACTGGTGGTAACACAAACTACGCACAGAAGTTCCAGGGCAGAGTCACCATGACCAGTGACACGTCCACGAGCACAGTCTACATGGAGCTGAGCAGCCTGACATCTGAGGACACGGCCGTCTATTACTGTGCGAGATTTGACTACTGGGGCCAGGGAACCCTGGTCACCGTCTCCTCAG
>5298
GAAGTGCAGCTGGTGCAGTCTGGGGCTGAGGTGAAGAAGCCTGGGGCCTCAGTGAAGGTTTCCTGCAAGGCATCTGGATACACCTTCACCAGCTACTATATACACTGGGTGCGACAGGCCCCTGGACAAGGGCTTGAGTGGATGGGAGTAATCAACCCTACTGGTGGTAACACAAACTACGCACAGAAGTTCCAGGGCAGAGTCACCATGACCAGTGACACGTCCACGAGCACAGTCTACATGGAGCTGAGCAGCCTGACATCTGAGGACACGGCCGTCTATTACTGTGCGAGATTTGACTACTGGGGCCAGGGAACCCTGGTCACCGTCTCCTCAG
>5303
GAAGTGCAGCTGGTGCAGTCTGGGGCTGAGGTGAAGAAGCCTGGGGCCTCAGTGAAGGTTTCCTGCAAGGCATCTGGATACACCTTCACCAGCTACTATATACACTGGGTGCGACAGGCCCCTGGACAAGGGCTTGAGTGGATGGGAGTAATCAACCCTACTGGTGGTAACACAAACTACGCACAGAAGTTCCAGGGCAGAGTCACCATGACCAGTGACACGTCCACGAGCACAGTCTACATGGAGCTGAGCAGCCTGACATCTGAGGACACGGCCGTCTATTACTGTGCGAGATTTGACTACTGGGGCCAGGGAACCCTGGTCACCGTCTCCTCAG
>5305
GAAGTGCAGCTGGTGCAGTCTGGGGCTGAGGTGAAGAAGCCTGGGGCCTCAGTGAAGGTTTCCTGCAAGGCATCTGGGATACACCTTCACCAGCTACTATATACACTGGGTGCGACAGGCCCCTGGACAAGGGCTTGAGTGGATGGGAGTAATCAACCCTACTGGTGGTAACACAAACTACGCACAGAAGTTCCAGGGCAGAGTCACCATGACCAGTGACACGTCCACGAGCACAGTCTACATGGAGCTGAGCAGCCTGACATCTGAGGACACGGCCGTCTATTACTGTGCGAGATTTGACTACTGGGGCCAGGGAACCCTGGTCACCGTCTCCTCAG
>5307
GAAGTGCAGCTGGTGCAGTCTGGGGCTGAGGTGAAGAAGCCTGGGGCCTCAGTGAAGGTTTCCTGCAAGGCATCTGGATACACCTTCACCAGCTACTATATACACTGGGTGCGACAGGCCCCTGGACAAGGGCTTGAGTGGATGGGAGTAATCAACCCTACTGGTGGTAACACAAACTACGCACAGAAGTTCCAGGGCAGAGTCACCATGACCAGTGACACGTCCACGAGCACAGTCTACATGGAGCTGAGCAGCCTGACATCTGAGGACACGGCCGTCTATTACTGTGCGAGATTTGACTACTGGGGCCAGGGAACCCTGGTCACCGTCTCCTCAG
>5324
GAAGTGCAGCTGGTGCAGTCTGGGGCTGAGGTGAAGAAGCCTGGGGCCTCAGTGAAGGTTTCCTGCAAGGCATCTGGGATTACGACCTTCACCAGCTACTATATACACTGGGTGCGACAGGCCCCTGGACAAGGGCTTGAGTGGATGGGAGTAATCAACCCTACTGGTGGTAACACAAACTACGCACAGAAGTTCCAGGGCAGAGTCACCATGACCAGTGACACGTCCACGAGCACAGTCTACATGGAGCTGAGCAGCCTGACATCTGAGGACACGGCCGTCTATTACTGTGCGAGATTTGACTACTGGGGCCAGGGAACCCTGGTCACCGTCTCCTCAG
>5329
GAAGTGCAGCTGGTGCAGTCTGGGGCTGAGGTGAAGAAGCCTGGGGCCTCAGTGAAGGTTTCCTGCAAGGCATCTGGGATACACCTTCACCAGCTACTATATACACTGGGTGCGACAGGCCCCTGGACAAGGGCTTGAGTGGATGGGAGTAATCAACCCTACTGGTGGTAACACAAACTACGCACAGAAGTTCCAGGGCAGAGTCACCATGACCAGTGACACGTCCACGAGCACAGTCTACATGGAGCTGAGCAGCCTGACATCTGAGGACACGGCCGTCTATTACTGTGCGAGATTTGACTACTGGGGCCAGGGAACCCTGGTCACCGTCTCCTCAG
>5332
GAAGTGCAGCTGGTGCAGTCTGGGGCTGAGGTGAAGAAGCCTGGGGCCTCAGTGAAGGTTTCCTGCAAGGCATCTGGATACACCTTCACCAGCTACTATATACACTGGGTGCGACAGGCCCCTGGACAAGGGCTTGAGTGGATGGGAGTAATCAACCCTACTGGTGGTAACACAAACTACGCACAGAAGTTCCAGGGCAGAGTCACCATGACCAGTGACACGTCCACGAGCACAGTCTACATGGAGCTGAGCAGCCTGACATCTGAGGACACGGCCGTCTATTACTGTGCGAGATTTGACTACTGGGGCCAGGGAACCCTGGTCACCGTCTCCTCAG
>5336
GAAGTGCAGCTGGTGCAGTCTGGGGCTGAGGTGAAGAAGCCTGGGGCCTCAGTGAAGGTTTCCTGCAAGGCATCTGGATACACCTTCACCAGCTACTATATACACTGGGTGCGACAGGCCCCTGGACAAGGGCTTGAGTGGATGGGAGTAATCAACCCTACTGGTGGTAACACAAACTACGCACAGAAGTTCCAGGGCAGAGTCACCATGACCAGTGACACGTCCACGAGCACAGTCTACATGGAGCTGAGCAGCCTGACATCTGAGGACACGGCCGTCTATTACTGTGCGAGATTTGACTACTGGGGCCAGGGAACCCTGGTCACCGTCTCCTCAG
>5349
GAAGTGCAGCTGGTGCAGTCTGGGGCTGAGGTGAAGAAGCCTGGGGCCTCAGTGAAGGTTTCCTGCAAGGCATCTGGATACACCTTCACCAGCTACTATATACACTGGGTGCGACAGGCCCCTGGACAAGGGCTTGAGTGGATGGGAGTAATCAACCCTACTGGTGGTAACACAAACTACGCACAGAAGTTCCAGGGCAGAGTCACCATGACCAGTGACACGTCCACGAGCACAGTCTACATGGAGCTGAGCAGCCTGACATCTGAGGACACGGCCGTCTATTACTGTGCGAGATTTGACTACTGGGGCCAGGGAACCCTGGTCACCGTCTCCTCAG
>5351
GAAGTGCAGCTGGTGCAGTCTGGGGCTGAGGTGAAGAAGCCTGGGGCCTCAGTGAAGGTTTCCTGCAAGGCATCTGGATACACCTTCACCAGCTACTATATACACTGGGTGCGACAGGCCCCTGGACAAGGGCTTGAGTGGATGGGAGTAATCAACCCTACTGGTGGTAACACAAACTACGCACAGAAGTTCCAGGGCAGAGTCACCATGACCAGTGACACGTCCACGAGCACAGTCTACATGGAGCTGAGCAGCCTGACATCTGAGGACACGGCCGTCTATTACTGTGCGAGATTTGACTACTGGGGCCAGGGAACCCTGGTCACCGTCTCCTCAG
>5354
GAAGTGCAGCTGGTGCAGTCTGGGGCTGAGGTGAAGAAGCCTGGGGCCTCAGTGAAGGTTTCCTGCAAGGCATCTGGATACACCTTCACCAGCTACTATATACACTGGGTGCGACAGGCCCCTGGACAAGGGCTTGAGTGGATGGGAGTAATCAACCCTACTGGTGGTAACACAAACTACGCACAGAAGTTCCAGGGCAGAGTCACCATGACCAGTGACACGTCCACGAGCACAGTCTACATGGAGCTGAGCAGCCTGACATCTGAGGACACGGCCGTCTATTACTGTGCGAGATTTGACTACTGGGGCCAGGGAACCCTGGTCACCGTCTCCTCAG
>5360
GAAGTGCAGCTGGTGCAGTCTGGGGCTGAGGTGAAGAAGCCTGGGGCCTCAGTGAAGGTTTCCTGCAAGGCATCTGGATACACCTTCACCAGCTACTATATACACTGGGTGCGACAGGCCCCTGGACAAGGGCTTGAGTGGATGGGAGTAATCAACCCTACTGGTGGTAACACAAACTACGCACAGAAGTTCCAGGGCAGAGTCACCATGACCAGTGACACGTCCACGAGCACAGTCTACATGGAGCTGAGCAGCCTGACATCTGAGGACACGGCCGTCTATTACTGTGCGAGATTTGACTACTGGGGCCAGGGAACCCTGGTCACCGTCTCCTCAG
>5363
GAAGTGCAGCTGGTGCAGTCTGGGGCTGAGGTGAAGAAGCCTGGGGCCTCAGTGAAGGTTTCCTGCAAGGCATCTGGATACACCTTCACCAGCTACTATATACACTGGGTGCGACAGGCCCCTGGACAAGGGCTTGAGTGGATGGGAGTAATCAAACCCTACTGGTGGTAACACAAACTACGCACAGAAGTTCCAGGGCAGAGTCACCATGACCAGTGACACGTCCACGAGCACAGTCTACATGGAGCTGAGCAGCCTGACATCTGAGGACACGGCCGTCTATTACTGTGCGAGATTTGACTACTGGGGCCAGGGAACCCTGGTCACCGTCTCCTCAG
>5366
GAAGTGCAGCTGGTGCAGTCTGGGGCTGAGGTGAAGAAGCCTGGGGCCTCAGTGAAGGTTTCCTGCAAGGCATCTGGATACACCTTCACCAGCTACTATATACACTGGGTGCGACAGGCCCCTGGACAAGGGCTTGAGTGGATGGGAGTAATCAACCCTACTGGTGGTAACACAAACTACGCACAGAAGTTCCAGGGCAGAGTCACCATGACCAGTGACACGTCCACGAGCACAGTCTACATGGAGCTGAGCAGCCTGACATCTGAGGACACGGCCGTCTATTACTGTGCGAGATTTGACTACTGGGGCCAGGGAACCCTGGTCACCGTCTCCTCAG
>5377
GAAGTGCAGCTGGTGCAGTCTGGGGCTGAGGTGAAGAAGCCTGGGGCCTCAGTGAAGGTTTCCTGCAAGGCATCTGGATACACCTTCACCAGCTACTATATACACTGGGTGCGACAGGCCCCTGGACAAGGGCTTGAGTGGATGGGAGTAATCAACCCTACTGGTGGTAACACAAACTACGCACAGAAGTTCCAGGGCAGAGTCACCATGACCAGTGACACGTCCACGAGCACAGTCTACATGGAGCTGAGCAGCCTGACATCTGAGGACACGGCCGTCTATTACTGTGCGAGATTTGACTACTGGGGCCAGGGAACCCTGGTCACCGTCTCCTCAG
>5378
GAAGTGCAGCTGGTGCAGTCTGGGGCTGAGGTGAAGAAGCCTGGGGCCTCAGTGAAGGTTTCCTGCAAGGCATCTGGATACACCTTCACCAGCTACTATATACACTGGGTGCGACAGGCCCCTGGACAAGGGCTTGAGTGGATGGGAGTAATCAACCCTACTGGTGGTAACACAAACTACGCACAGAAGTTCCAGGGCAGAGTCACCATGACCAGTGACACGTCCACGAGCACAGTCTACATGGAGCTGAGCAGCCTGACATCTGAGGACACGGCCGTCTATTACTGTGCGAGATTTGACTACTGGGGCCAGGGAACCCTGGTCACCGTCTCCTCAG
>5382
GAAGTGCAGCTGGTGCAGTCTGGGGCTGAGGTGAAGAAGCCTGGGGCCTCAGTGAAGGTTTCCTGCAAGGCATCTGGATACACCTTCACCAGCTACTATATACACTGGGTGCGACAGGCCCCTGGACAAGGGCTTGAGTGGATGGGAGTAATCAACCCTACTGGTGGTAACACAAACTACGCACAGAAGTTCCAGGGCAGAGTCACCATGACCAGTGACACGTCCACGAGCACAGTCTACATGGAGCTGAGCAGCCTGACATCTGAGGACACGGCCGTCTATTACTGTGCGAGATTTGACTACTGGGGCCAGGGAACCCTGGTCACCGTCTCCTCAG
>5383
GAAGTGCAGCTGGTGCAGTCTGGGGCTGAGGTGAAGAAGCCTGGGGCCTCAGTGAAGGTTTCCTGCAAGGCATCTGGATACACCTTCACCAGCTACTATATACACTGGGTGCGACAGGCCCCTGGACAAGGGCTTGAGTGGATGGGAGTAATCAACCCTACTGGTGGTAACACAAACTACGCACAGAAGTTCCAGGGCAGAGTCACCATGACCAGTGACACGTCCACGAGCACAGTCTACATGGAGCTGAGCAGCCTGACATCTGAGGACACGGCCGTCTATTACTGTGCGAGATTTGACTACTGGGGCCAGGGAACCCTGGTCACCGTCTCCTCAG
>5392
GAAGTGCAGCTGGTGCAGTCTGGGGCTGAGGTGAAGAAGCCTGGGGCCTCAGTGAAGGTTTCCTGCAAGGCATCTGGATACACCTTCACCAGCTACTATATACACTGGGTGCGACAGGCCCCTGGACAAGGGCTTGAGTGGATGGGAGTAATCAACCCTACTGGTGGTAACACAAACTACGCACAGAAGTTCCAGGGCAGAGTCACCATGACCAGTGACACGTCCACGAGCACAGTCTACATGGAGCTGAGCAGCCTGACATCTGAGGACACGGCCGTCTATTACTGTGCGAGATTTGACTACTGGGGCCAGGGAACCCTGGTCACCGTCTCCTCAG
>5399
GAAGTGCAGCTGGTGCAGTCTGGGGCTGAGGTGAAGAAGCCTGGGGCCTCAGTGAAGGTTTCCTGCAAGGCATCTGGGATACGACCTTCACCAGCTACTATATACACTGGGTGCGACAGGCCCCTGGACAAGGGCTTGAGTGGATGGGAGTAATCAACCCTACTGGTGGTAACACAAACTACGCACAGAAGTTCCAGGGCAGAGTCACCATGACCAGTGACACGTCCACGAGCACAGTCTACATGGAGCTGAGCAGCCTGACATCTGAGGACACGGCCGTCTATTACTGTGCGAGATTTGACTACTGGGGCCAGGGAACCCTGGTCACCGTCTCCTCAG
>5403
GAAGTGCAGCTGGTGCAGTCTGGGGCTGAGGTGAAGAAGCCTGGGGCCTCAGTGAAGGTTTCCTGCAAGGCATCTGGATACACCTTCACCAGCTACTATATACACTGGGTGCGACAGGCCCCTGGACAAGGGCTTGAGTGGATGGGAGTAATCAACCCTACTGGTGGTAACACAAACTACGCACAGAAGTTCCAGGGCAGAGTCACCATGACCAGTGACACGTCCACGAGCACAGTCTACATGGAGCTGAGCAGCCTGACATCTGAGGACACGGCCGTCTATTACTGTGCGAGATTTGACTACTGGGGCCAGGGAACCCTGGTCACCGTCTCCTCAG
>5404
GAAGTGCAGCTGGTGCAGTCTGGGGCTGAGGTGAAGAAGCCTGGGGCCTCAGTGAAGGTTTCCTGCAAGGCATCTGGATACACCTTCACCAGCTACTATATACACTGGGTGCGACAGGCCCCTGGACAAGGGCTTGAGTGGATGGGAGTAATCAACCCTACTGGTGGTAACACAAACTACGCACAGAAGTTCCAGGGCAGAGTCACCATGACCAGTGACACGTCCACGAGCACAGTCTACATGGAGCTGAGCAGCCTGACATCTGAGGACACGGCCGTCTATTACTGTGCGAGATTTGACTACTGGGGCCAGGGAACCCTGGTCACCGTCTCCTCAG
>5415
GAAGTGCAGCTGGTGCAGTCTGGGGCTGAGGTGAAGAAGCCTGGGGCCTCAGTGAAGGTTTCCTGCAAGGCATCTGGGATACACCTTCACCAGCTACTATATACACTGGGTGCGACAGGCCCCTGGACAAGGGCTTGAGTGGATGGGAGTAATCAACCCTACTGGTGGTAACACAAACTACGCACAGAAGTTCCAGGGCAGAGTCACCATGACCAGTGACACGTCCACGAGCACAGTCTACATGGAGCTGAGCAGCCTGACATCTGAGGACACGGCCGTCTATTACTGTGCGAGATTTGACTACTGGGGCCAGGGAACCCTGGTCACCGTCTCCTCAG
>5423
GAAGTGCAGCTGGTGCAGTCTGGGGCTGAGGTGAAGAAGCCTGGGGCCTCAGTGAAGGTTTCCTGCAAGGCATCTGGATACACCTTCACCAGCTACTATATACACTGGGTGCGACAGGCCCCTGGACAAGGGCTTGAGTGGATGGGAGTAATCAACCCTACTGGTGGTAACACAAACTACGCACAGAAGTTCCAGGGCAGAGTCACCATGACCAGTGACACGTCCACGAGCACAGTCTACATGGAGCTGAGCAGCCTGACATCTGAGGACACGGCCGTCTATTACTGTGCGAGATTTGACTACTGGGGCCAGGGAACCCTGGTCACCGTCTCCTCAG
>5430
GAAGTGCAGCTGGTGCAGTCTGGGGCTGAGGTGAAGAAGCCTGGGGCCTCAGTGAAGGTTTCCTGCAAGGCATCTGGATACACCTTCACCAGCTACTATATACACTGGGTGCGACAGGCCCCTGGACAAGGGCTTGAGTGGATGGGAGTAATCAACCCTACTGGTGGTAACACAAACTACGCACAGAAGTTCCAGGGCAGAGTCACCATGACCAGTGACACGTCCACGAGCACAGTCTACATGGAGCTGAGCAGCCTGACATCTGAGGACACGGCCGTCTATTACTGTGCGAGATTTGACTACTGGGGCCAGGGAACCCTGGTCACCGTCTCCTCAG
>5439
GAAGTGCAGCTGGTGCAGTCTGGGGCTGAGGTGAAGAAGCCTGGGGCCTCAGTGAAGGTTTCCTGCAAGGCATCTGGATACACCTTCACCAGCTACTATATACACTGGGTGCGACAGGCCCCTGGACAAGGGCTTGAGTGGATGGGAGTAATCAACCCTACTGGTGGTAACACAAACTACGCACAGAAGTTCCAGGGCAGAGTCACCATGACCAGTGACACGTCCACGAGCACAGTCTACATGGAGCTGAGCAGCCTGACATCTGAGGACACGGCCGTCTATTACTGTGCGAGATTTGACTACTGGGGCCAGGGAACCCTGGTCACCGTCTCCTCAG
>5456
GAAGTGCAGCTGGTGCAGTCTGGGGCTGAGGTGAAGAAGCCTGGGGCCTCAGTGAAGGTTTCCTGCAAGGCATCTGGATACACCTTCACCAGCTACTATATACACTGGGTGCGACAGGCCCCTGGACAAGGGCTTGAGTGGATGGGAGTAATCAACCCCTACTGGTGGTAACACAAACTACGCACAGAAGTTCCAGGGCAGAGTCACCATGACCAGTGACACGTCCACGAGCACAGTCTACATGGAGCTGAGCAGCCTGACATCTGAGGACACGGCCGTCTATTACTGTGCGAGATTTGACTACTGGGGCCAGGGAACCCTGGTCACCGTCTCTCAG
>5462
GAAGTGCAGCTGGTGCAGTCTGGGGCTGAGGTGAAGAAGCCTGGGGCCTCAGTGAAGGTTTCCTGCAAGGCATCTGGATACACCTTCACCAGCTACTATATACACTGGGTGCGACAGGCCCCTGGACAAGGGCTTGAGTGGATGGGAGTAATCAAACCCTACTGGTGGTAACACAAACTACGCACAGAAGTTCCAGGGCAGAGTCACCATGACCAGTGACACGTCCACGAGCACAGTCTACATGGAGCTGAGCAGCCTGACATCTGAGGACACGGCCGTCTATTACTGTGCGAGATTTGACTACTGGGGCCAGGGAACCCTGGTCACCGTCTCCTCAG
>5467
GAAGTGCAGCTGGTGCAGTCTGGGGCTGAGGTGAAGAAGCCTGGGGCCTCAGTGAAGGTTTCCTGCAAGGCATCTGGATACACCTTCACCAGCTACTATATACACTGGGTGCGACAGGCCCCTGGACAAGGGCTTGAGTGGATGGGAGTAATCAACCCTACTGGTGGTAACACAAACTACGCACAGAAGTTCCAGGGCAGAGTCACCATGACCAGTGACACGTCCACGAGCACAGTCTACATGGAGCTGAGCAGCCTGACATCTGAGGACACGGCCGTCTATTACTGTGCGAGATTTGACTACTGGGGCCAGGGAACCCTGGTCACCGTCTCCTCAG
>5484
GAAGTGCAGCTGGTGCAGTCTGGGGCTGAGGTGAAGAAGCCTGGGGCCTCAGTGAAGGTTTCCTGCAAGGCATCTGGATACACCTTCACCAGCTACTATATACACCGGGTGCGGCAGGCCCCTGGACAAGGGCTTGAGTGGATGGGAGGTAATCAACCCTACTGGTGGTAACACAAACTACGCACAGAAGTTCCAGGGCAGAGTCACCATGACCAGTGACACGTCCACGAGCACAGTCTACATGGAGCTGAGCAGCCTGACATCTGAGGACACGGCCGTCTATTACTGTGCGAGATTTGACTACTGGGGCCAGGGAACCCTGGTCACCGTCTCCTCAG
>5506
GAAGTGCAGCTGGTGCAGTCTGGGGCTGAGGTGAAGAAGCCTGGGGCCTCAGTGAAGGTTTCCTGCAAGGCATCTGGATACACCTTCACCAGCTACTATATACACTGGGTGCGACAGGCCCCTGGACAAGGGCTTGAGTGGATGGGAGTAATCAACCCTACTGGTGGTAACACAAACTACGCACAGAAGTTCCAGGGCAGAGTCACCATGACCAGTGACACGTCCACGAGCACAGTCTACATGGAGCTGAGCAGCCTGACATCTGAGGACACGGCCGTCTATTACTGTGCGAGATTTGACTACTGGGCCAGGGAACCCTGGTCACCGTCTCCTCAG
>5516
GAAGTGCAGCTGGTGCAGTCTGGGGCTGAGGTGAAGAAGCCTGGGGCCTCAGTGAAGGTTTCCTGCAAGGCATCTGGGATTACGACCTTCACCAGCTACTATATACACTGGGTGCGACAGGCCCCTGGACAAGGGCTTGAGTGGATGGGAGTAATCAACCCTACTGGTGGTAACACAAACTACGCACAGAAGTTCCAGGGCAGAGTCACCATGGCCAGTGACACGTCCACGAGCACAGTCTACATGGAGCTGAGCAGCCTGACATCTGAGGACACGGCCGTCTATTACTGTGCGAGATTTGACTACTGGGGCCAGGGAACCCTGGTCACCGTCTCCTCAG
>5547
GAAGTGCAGCTGGTGCAGTCTGGGGCTGAGGTGAAGAAGCCTGGGGCCTCAGTGAAGGTTTCCTGCAAGGCATCTGGGATACACCTTCACCAGCTACTATATACACTGGGTGCGACAGGCCCCTGGACAAGGGCTTGAGTGGATGGGAGTAATCAACCCTACTGGTGGTAACACAAACTACGCACAGAAGTTCCAGGGCAGAGTCACCATGACCAGTGACNCGTCCACGAGCACAGTCTACATGGAGCTGAGCAGCCTGACATCTGAGGACACGGCCGTCTATTACTGTGCGAGATTTGACTACTGGGGCCAGGGAACCCTGGTCACCGTCTCCTCAG
>5613
GAAGTGCAGCTGGTGCAGTCTGGGGCTGAGGTGAAGAAGCCTGGGGCCTCAGTGAAGGTTTCCTGCAAGGCATCTGGATACACCTTCACCAGCTACTATATACACTGGGTGCGACAGGCCCCTGGACAAGGGCTTGAGTGGATGGGAGTAATCAACCCTACTGGTGGTAACACAAACTACGCACAGAAGTTCCAGGGCAGAGTCACCATGACCAGTGACACGTCCACGAGCACAGTCTACATGGAGCTGAGCAGCCTGACATCTGAGGACACGGCCGTCTATTACTGTGCGAGATTTGACTACTGGGGCCAGGGAACCCTGGTCACCGTCTCCTCAG
>5634
GAAGTGCAGCTGGTGCAGTCTGGGGCTGAGGTGAAGAAGCCTGGGGGCCTCAGTGAAGGTTTCCTGCAAGGCATCTGGATACACCTTCACCAGCTACTATATACACTGGGTGCGACAGGCCCCTGGACAAGGGCTTGAGTGGATGGGAGTAATCAAACCCTACTGGTGGTAACACAAACTACGCACAGAAGTTCCAGGGCAGAGTCACCATGACCAGTGACACGTCCACGAGCATAGTCTACATGGAGCTGAGCAGCCTGACATCTGAGGACACGGCCGTCTATTACTGTGCGAGATTTGACTACTGGGGCCAGGGAACCCTGGTCACCGTCTCCTCAG
>5659
GAAGTGCAGCTGGTGCAGTCTGGGGCTGAGGTGAAGAAGCCTGGGGCCTCAGTGAAGGTTTCCTGCAAGGCATCTGGATACACCTTCACCAGCTACTATATACACTGGGTGCGACAGGCCCCTGGACAAGGGCTTGAGTGGATGGGAGTAATCAACCCTACTGGTGGTAACACAAACTACGCACAGAAGTTCCAGGGCAGAGTCACCATGACCAGTGACACGTCCACGAGCACAGTCTACATGGAGCTGAGCAGCCTGACATCTGAGGACACGGCCGTCTATTACTGTGCGAGATTTGACTACTGGGGCCAGGGAACCCTGGTCCACCGTCTCCTCAG
>5699
GAAGTGCAGCTGGTGCAGTCTGGGGCTGAGGTGAAGAAGCCTGGGGCCTCAGTGAAGGTTTCCTGCAAGGCATCTGGGATACGACCTTCACCAGCTACTATATACACTGGGTGCGACAGGCCCCTGGACAAGGGCTTGAGTGGATGGGAGCAATCAACCCTACTGGTGGTAACACAAACTACGCACAGAAGTTCCAGGGCAGAGTCACCATGACCAGTGACACGTCCACGAGCACAGTCTACATGGAGCTGAGCAGCCTGACATCTGAGGACACGGCCGTCTATTACTGTGCGAGATTTGACTACTGGGGCCAGGGAACCCTGGTCACCGTCTCCTCAG
>5706
GAAGTGCAGCTGGTGCAGTCTGGGGCTGAGGTGAAGAAGCCTGGGGCCTCAGTGAAGGTTTCCTGCAAGGCATCTGGATACACCTTCACCAGCTACTATATACACTGGGTGCGACAGGCCCCTGGACAAGGGCTTGAGTGGATGGGAGTAATCAACCCTACTGGTGGTAACACAAACTACGCACAGAAGTTCCAGGGCAGAGTCACCATGACCAGTGACACGTCCACGAGCACAGTCTACATGGAGCTGAGCAGCCTGACATCTGAGGACACGGCCGTCTATTACTGTGCGAGATTTGACTACTGGGGCCAGGGAACCCTGGTCACCGTCTCCTCAG
>5771
GAAGTGCAGCTGGTGCAGTCTGGGGCTGAGGTGAAGAAGCCTGGGGCCTCAGTGAAGGTTTCCTGCAAGGCATCTGGATACACCTTCACCAGCTACTATATACACTGGGCGCGACAGGCCCCTGGACAAGGGCTTGAGTGGATGGGAGTAATCAACCCTACTGGTGGTAACACAAACTACGCACAGAAGTTCCAGGGCAGAGTCACCATGACCAGTGACACGTCCACGAGCACAGTCTACATGGAGCTGAGCAGCCTGACATCTGAGGACACGGCCGTCTATTACTGTGCGAGATTTGACTACTGGGGCCAGGGAACCCTGGTCACCGTCTCCTCAG
>5839
GAAGTGCAGCTGGTGCAGTCTGGGGCTGAGGTGAAGAAGCCTGGGGCCTCAGTGAAGGTTTCCTGCAAGGCANCNGGGATACGACCTTCACCAGCTACTATATACACTGGGTGCGACAGGCCCCTGGACAAGGGCTTGAGTGGATGGGAGTAATCAACCCTATGGTGGTAACACAAACTACGCACAGAAGTTCCAGGGCAGAGTCACCATGACCAGTGACACGTCCACGAGCACAGTCTACATGGAGCTGAGCAGCCTGACATCTGAGGACACGGCCGTCTATTACTGTGCGAGATTTGACTACTGGGGCCAGGGAACCCTGGTCACCGTCTCCTCAG
>5853
GAAGTGCAGCTGGTGCAGTCTGGGGCTGAGGTGAAGAAGGCCTGGGGCCTCAGTGAAGGTTTCCTGCAAGGCATCTGGATACACCTTCACCAGCTACTATATACACTGGGTGCGACAGGCCCCTGGACAAGGGCTTGAGTGGATGGGAGTAATCAACCCTACTGGTGGTAACACAAACTACGCACAGAAGTTCCAGGGCAGAGTCACCATGACCAGTGACACGTCCACGAGCACAGTCTACATGGAGCTGAGCAGCCTGACATCTGAGGACACGGCCGTCTATTACTGTGCGAGATTTGACTACTGGGGCCAGGGAACCCTGGTCACCGTCTCCTCAG
>5861
GAAGTGCAGCTGGTGCAGTCTGGGGCTGAGGTGAAGAAGCCTGGGGCCTCAGTGAAGGTTTCCTGCAAGGCATCTGGATACACCTTCACCAGCTACTATATACACTGGGTGCGACAGGCCCCTGGACAAGGGCTTGAGTGGATGGGAGTAATCAACCCTACTGGTGGTAACACAAACTACGCACAGAAGTTCCAGGGCAGAGTCACCATGACCAGTGACACGTCCACGAGCACAGTCTACATGGAGCTGAGCAGCCTGACATCTGAGGACACGGCCGTCTATTACTGTGCGAGATTTGACTACTGGGGCCAGGGAACCCTGGTCACCGTCTCCTCAG
>5948
GAAGTGCAGCTGGTGCAGTCTGGGGCTGAGGTGAAGAAGCCTGGGGCCTCAGTGAAGGTTTCCTGCAAGGCATCTGGATACACCTTCACCAGCTACTATATACACTGGGTGCGACAGGCCCCTGGACAAGGGCTTGAGTGGATGGGAGTAATCAACCCTACTGGTGGTAACACAAACTACGCACAGAAGTTCCAGGGCAGAGTCACCATGACCAGTGACACGTCCACGAGCACAGTCTACATGGAGCTGAGCAGCCTGACATCTGAGGACACGGCCGTCTATTACTGTGCGAGATTTGACTACTGGGGCCAGGGAACCCTGGTCACCGTCTCCTCAG
>5971
GAAGTGCAGCTGGTGCAGTCTGGGGCTGAGGTGAAGAAGCCTGGGGCCTCAGTGAAGGTTTCCTGCAAGGCATCTGGATACACCTTCACCAGCTACTATATACACTGGGTGCGACAGGCCCCTGGACAAGGGCTTGAGTGGATGGGAGTAATCAACCCTACTGGTGGTAACACAAACTACGCACAGAAGTTCCAGGGCAGAGTCACCATGACCAGTGACACGTCCACGAGCACAGTCTACATGGAGCTGAGCAGCCTGACATCTGAGGACACGGCCGTCTATTACTGTGCGAGATTTGACTACTGGGGCCAGGGAACCCTGGTCACCGTCTCCTCAG
>6015
GAAGTGCAGCTGGTGCAGTCTGGGGCTGAGGTGAAGAAGCCTGGGGCCTCAGTGAAGGTTTCCTGCAAGGCATCTGGATACACCTTCACCAGCTACTATATACACTGGGTGCGACAGGCCCCTGGACAAGGGCTTGAGTGGATGGGAGTAATCAACCCTACTGGTGGTAACACAAACTACGCACAGAAGTTCCAGGGCAGAGTCACCATGACCAGTGACACGTCCACGAGCACAGTCTACATGGAGCTGAGCAGCCTGACATCTGAGGACACGGCCGTCTATTACTGTGCGAGATTTGACTACTGGGGCCAGGGAACCCTGGTCACCGTCTCCTCAG
>6084
GAAGTGCAGCTGGTGCAGTCTGGGGCTGAGGTGAAGAAGCCTGGGGCCTCAGTGAAGGTTTCCTGCAAGGCATCTGGGATACACCTTCACCAGCTACTATATACACTGGGTGCGACAGGCCCCTGGACAAGGGCTTGAGTGGATGGGAGTAATCAACCCTACTGGTGGTAACACAAACTACGCACAGAAGTTCCAGGGCAGAGTCACCATGACCAGTGACACGTCCACGAGCACAGTCTACATGGAGCTGAGCAGCCTGACATCTGAGGACACGGCCGTCTATTACTGTGCGAGATTTGACTACTGGGGCCAGGGAACCCTGGTCACCGTCTCCTCAG
>6098
GAAGTGCAGCTGGTGCAGTCTGGGGCTGAGGTGAAGAAGCCTGGGGCCTCAGTGAAGGTTTCCTGCAAGGCATCTGGATACACCTTCACCAGCTACTATATACACTGGGTNCGACAGGCCCCTGGACAAGGGCTTGAGTGGATGGGAGTAATCAACCCTACTGGTGGTAACACAAACTACGCACAGAAGTTCCAGGGCAGAGTCACCATGACCAGTGACACGTCCACGAGCACAGTCTACATGGAGCTGAGCAGCCTGACATCTGAGGACACGGCCGTCTATTACTGTGCGAGATTTGACTACTGGGGCCAGGGAACCCTGGTCACCGTCTCCTCAG
>6101
GAAGTGCAGCTGGTGCAGTCTGGGGCTGAGGTGAAGAAGCCTGGGGCCTCAGTGAAGGTTTCCTGCAAGGCATCTGGATACACCTTCACCAGCTACTATATACACTGGGTGCGACAGGCCCCTGGACAAGGGCTTGAGTGGATGGGAGTAATCAAACCCTACTGGTGGTAACACAAACTACGCACAGAAGTTCCAGGGCAGAGTCACCATGACCAGTGACACGTCCACGAGCACAGTCTACATGGAGCTGAGCAGCCTGACATCTGAGGACACGGCCGTCTATTACTGTGCGAGATTTGACTACTGGGGCCAGGGAACCCTGGTCACCGTCTCCTCAG
>6188
GAAGTGCAGCTGGTGCAGTCTGGGGCTGAGGTGAAGAAGCCTGGGGCCTCAGTGAAGGTTTCCTGCAAGGCATCTGGATACACCTTCACCAGCTACTATATACACTGGGTGCGACAGGCCCCTGGACAAGGGCTTGAGTGGATGGGAGTAATCAACCCTACTGGTGGTAACACAAACTACGCACAGAAGTTCCAGGGCAGAGTCACCATGACCAGTGACACGTCCACGAGCACAGTCTACATGGAGCTGAGCAGCCTGACATCTGAGGACACGGCCGTCTATTACTGTGCGAGATTTGACTACTGGGGCCAGGGAACCCTGGTCACCGTCTCCTCAG
>6219
GAAGTGCAGCTGGTGCAGTCTGGGGCTGAGGTGAAGAAGCCTGGGGCCTCAGTGAAGGTTTCCTGCAAGGCATCTGGATACACCTTCACCAGCTACTATATACACTGGGTGCGACAGGCCCCTGGACAAGGGCTTGAGTGGATGGGAGTAATCAACCCTACTGGTGGTAACACAAACTACGCACAGAAGTTCCAGGGCAGAGTCACCATGACCAGTGACACGTCCACGAGCACAGTCTACATGGAGCTGAGCAGCCTGACATCTGAGGACACGGCCGTCTATTACTGTGCGAGATTTGACTACTGGGGCCAGGGAACCCTGGTCACCGTCTCCTCAG
>6247
GAAGTGCAGCTGGTGCAGTCTGGGGCTGAGGTGAAGAAGCCTGGGGCCTCAGTGAAGGTTTCCTGCAAGGCATCTGGATACACCTTCACCAGCTACTATATACACTGGGTGCGACAGGCCCCTGGACAAGGGCTTGAGTGGATGGGAGTAATCAACCCTACTGGTGGTAACACAAACTACGCACAGAAGTTCCAGGGCAGAGTCACCATGACCAGTGACACGTCCACGAGCACAGTCTACATGGAGCTGAGCAGCCTGACATCTGAGGACACGGCCGTCTATTACTGTGCGAGATTTGACTACTGGGGCCAGGGAACCCTGGTCACCGTCTCCTCAG
>6284
GAAGTGCAGCTGGTGCAGTCTGGGGCTGAGGTGAAGAAGCCTGGGGCCTCAGTGAAGGTTTCCTGCAAGGCANCTGGGATACGACCTTCACCAGCTACTATATACACTGGGTGCGACAGGCCCCTGGACAAGGGCTTGAGTGGATGGGAGTAATCAACCCTACTGGTGGTAACACAAACTACGCACAGAAGTTCCAGGGCAGAGTCACCATGACCAGTGACACGTCCACGAGCACAGTCTACATGGAGCTGAGCAGCCTGACATCTGAGGACACGGCCGTCTATTACTGTGCGAGATTTGACTACTGGGGCCAGGGAACCCTGGTCACCGTCTCCTCAG
>6294
GAAGTGCAGCTGGTGCAGTCTGGGGCTGAGGTGAAGAAGCCTGGGGCCTCAGTGAAGGTTTCCTGCAAGGCATCTGGATACACCTTCACCAGCTACTATATACACTGGGTGCGACAGGCCCCTGGACAAGGGCTTGAGTGGATGGGAGTAATCAACCCTACTGGTGGTAACACAAACTACGCACAGAAGTTCCAGGGCAGAGTCACCATGACCAGTGACACGTCCACGAGCACAGTCTACATGGAGCTGAGCAGCCTGACATCTGAGGACACGGCCGTCTATTACTGTGCGAGATTTGACTACTGGGGCCAGGGAACCCTGGTCACCGTCTCCTCAG
>6337
GAAGTGCAGCTGGTGCAGTCTGGGGCTGAGGTGAAGAAGCCTGGGGGCCTCAGTGAAGGTTTCCTGCAAGGCATCTGGATACACCTTCACCAGCTACTATATACACTGGGTGCGACAGGCCCCTGGACAAGGGCTTGAGTGGATGGGAGTAATCAACCCTACTGGTGGTAACACAAACTACGCACAGAAGTTCCAGGGCAGAGTCACCATGACCAGTGACACGTCCACGAGCACAGTCTACATGGAGCTGAGCAGCCTGACATCTGAGGACACGGCCGTCTATTACTGTGCGAGATTTGACTACTGGGGCCAGGGAACCCTGGTCACCGTCTCCTCAG
>6342
GAAGTGCAGCTGGTGCAGTCTGGGGCTGAGGTGAAGAAGCCTGGGGCCTCAGTGAAGGTTTCCTGCAAGGCATCTGGATACACCTTCACCAGCTACTATATACACTGGGTGCGACAGGCCCCTGGACAAGGGCTTGAGTGGATGGGAGTAATCAACCCTACTGGTGGTAACACAAACTACGCACAGAAGTTCCAGGGCAGAGTCACCATGACCAGTGACACGTCCACGAGCACAGTCTACATGGAGCTGAGCAGCCTGACATCTGAGGACACGGCCGTCTATTACTGTGCGAGATTTGACTACTGGGGCCAGGGAACCCTGGTCACCGTCTCCTCAG
>6364
GAAGTGCAGCTGGTGCAGTCTGGGGCTGAGGTGAAGAAGCCTGGGGCCTCAGTGAAGGTTTCCTGCAAGGCATCTGGATACACCTTCACCAGCTACTATATACACTGGGTGCGACAGGCCCCTGGACAAGGGCTTGAGTGGATGGGAGTAATCAACCCTACTGGTGGTAACACAAACTACGCACAGAAGTTCCAGGGCAGAGTCACCATGACCAGTGACACGTCCACGAGCACAGTCTACATGGAGCTGAGCAGCCTGACATCTGAGGACACGGCCGTCTATTACTGTGCGAGATTTGACTACTGGGGCCAGGGAACCCTGGTCACCGTCTCCTCAG
>6391
GAAGTGCAGCTGGTGCAGTCTGGGGCTGAGGTGAAGAAGCCTGGGGCCTCAGTGAAGGTTTCCTGCAAGGCANCNGGGATACGACCTTNACCAGCTACTATATACACTGGGTGCGACAGGCCCCTGGACAAGGGCTTGAGTGGATGGGAGTAATCAACCCTACTGGTGGTAACACAAACTACGCACAGAAGTTCCAGGGCAGAGTCACCATGACCAGTGACACGTCCACGAGCACAGTCTACATGGAGCTGAGCAGCCTGACATCTGAGGACACGGCCGTCTATTACTGTGCGAGATTTGACTACTGGGGCCAGGGAACCCTGGTCACCGTCTCCTCAG
>6393
GAAGTGCAGCTGGTGCAGTCTGGGGCTGAGGTGAAGAAGCCTGGGGCCTCAGTGAAGGTTTCCTGCAAGGCATCTGGATACACCTTCACCAGCTACTATATACACTGGGTGCGACAGGCCCCTGGACAAGGGCTTGAGTGGATGGGAGTAATCAACCCTACTGGTGGTAACACAAACTACGCACAGAAGTTCCAGGGCAGAGTCACCATGACCAGTGACACGTCCACGAGCACAGTCTACATGGAGCTGAGCAGCCTGACATCTGAGGACACGGCCGTCTATTACTGTGCGAGATTTGACTACTGGGGCCAGGGAACCCTGGTCACCGTCTCCTCAG
>6407
GAAGTGCAGCTGGTGCAGTCTGGGGCTGAGGTGAAGAAGCCTGGGGCCTCAGTGAAGGTTTCCTGCAAGGCATCTGGATACACCTTCACCAGCTACTATATACACTGGGTGCGACAGGCCCCTGGACAAGGGCTTGAGTGGATGGGAGTAATCAACCCTACTGGTGGTAACACAAACTACGCACAGAAGCTCCAGGGCAGAGTCACCATGACCAGTGACACGTCCACGAGCACAGTCTACATGGAGCTGAGCAGCCTGACATCTGAGGACACGGCCGTCTATTACTGTGCGAGATTTGACTACTGGGGCCAGGGAACCCTGGTCACCGTCTCCTCAG
>6416
GAAGTGCAGCTGGTGCAGTCTGGGGCTGAGGTGAAGAAGCCTGGGGCCTCAGTGAAGGTTTCCTGCAAGGCATCTGGATACACCTTCACCAGCTACTATATACACTGGGTGCGACAGGCCCCTGGACAAGGGCTTGAGTGGATGGGAGTAATCAACCCTACTGGTGGTAACACAAACTACGCACAGAAGTTCCAGGGCAGAGTCACCATGACCAGTGACACGTCCACGAGCACAGTCTACATGGAGCTGAGCAGCCTGACATCTGAGGACACGGCCGTCTATTACTGTGCGAGATTTGACTACTGGGGCCAGGGAACCCTGGTCACCGTCTCCTCAG
>6438
GAAGTGCAGCTGGTGCAGTCTGGGGCTGAGGTGAAGAAGCCTGGGGGCCTCAGTGAAGGTTTCCTGCAAGGCATCTGGATACACCTTCACCAGCTACTATATACACTGGGTGCGACAGGCCCCTGGACAAGGGCTTGAGTGGATGGGAGTAATCAACCCTACTGGTGGTAACACAAACTACGCACAGAAGTTCCAGGGCAGAGTCACCATGACCAGTGACACGTCCACGAGCACAGTCTACATGGAGCTGAGCAGCCTGACATCTGAGGACACGGCCGTCTATTACTGTGCGAGATTTGACTACTGGGCCAGGGAACCCTGGTCACCGTCTCCTCAG
>6445
GAAGTGCAGCTGGTGCAGTCTGGGGCTGAGGTGAAGAAGCCTGGGGCCTCAGTGAAGGTTTCCTGCAAGGCATCTGGATACACCTTCACCAGCTACTATATACACTGGGTGCGACAGGCCCCTGGACAAGGGCTTGAGTGGATGGGAGTAATCAACCCTACTGGTGGTAACACAAACTACGCACAGAAGTTCCAGGGCAGAGTCACCATGATCAGTGACACGTCCACGAGCACAGTCTACATGGAGCTGAGCAGCCTGACATCTGAGGACACGGCCGTCTATTACTGTGCGAGATTTGACTACTGGGGCCAGGGAACCCTGGTCACCGTCTCCTCAG
>6452
GAAGTGCAGCTGGTGCAGTCTGGGGCTGAGGTGAAGAAGCCTGGGGCCTCAGTGAAGGTTTCCTGCAAGGCATCTGGATACACCTTCACCAGCTACTATATACACTGGGTGCGACAGGCCCCTGGACAAGGGTTTGAGTGGATGGGAGTAATCAACCCTACTGGTGGTAACACAAACTACGCACAGAAGTTCCAGGGCAGAGTCACCATGACCAGTGACACGTCCACGAGCACAGTCTACATGGAGCTGAGCAGCCTGACATCTGAGGACACGGCCGTCTATTACTGTGCGAGATTTGACTACTGGGGCCAGGGAACCCTGGTCACCGTCTCCTCAG
>6475
GAAGTGCAGCTGGTGCAGTCTGGGGCTGAGGTGAAGAAGCCTGGGGCCTCAGTGAAGGTTTCCTGCAAGGCATCTGGATACACCTTCACCAGCTACTATATACACTGGGTGCGACAGGCCCCTGGACAAGGGCTTGAGTGGATGGGAGTAATCAACCCTACTGGTGGTAACACAAACTACGCACAGAAGTTCCAGGGCAGAGTCACCATGACCAGTGACACGTCCACGAGCACAGTCTACATGGAGCTGAGCAGCCTGACATCTGAGGACACGGCCGTCTATTACTGTGCGAGATTTGACTACTGGGGCCAGGGAACCCTGGTCACCGTCTCCTCAG
>6481
GAAGTGCAGCTGGTGCAGTCTGGGGCTGAGGTGAAGAAGCCTGGGGCCTCAGTGAAGGTTTCCTGCAAGGCATCTGGATACACCTTCACCAGCTACTATATACACTGGGTGCGACAGGCCCCTGGACAAGGGCTTGAGTGGATGGGAGTAATCAAACCCTACTGGTGGTAACACAAACTACGCACAGAAGTTCCAGGGCAGAGTCACCATGACCAGTGACACGTCCACGAGCACAGTCTACATGGAGCTGAGCAGCCTGACATCTGAGGACACGGCCGTCTATTACTGTGCGAGATTTGACTACTGGGGCCAGGGAACCCTGGTCACCGTCTCCTCAG
>6519
GAAGTGCAGCTGGTGCAGTCTGGGGCTGAGGTGAAGAAGCCTGGGGCCTCAGTGAAGGTTTCCTGCAAGGCATCTGGATACACCTTCACCAGCTACTATATACACTGGGTGCGACAGGCCCCTGGACAAGGGCTTGAGTGGATGGGAGTAATCAACCCTACTGGTGGTAACACAAACTACGCACAGAAGTTCCAGGGCAGAGTCACCATGACCAGTGACACGTCCACGAGCACAGTCTACATGGAGCTGAGCAGCCTGACATCTGAGGACACGGCCGTCTATTACTGTGCGAGATTTGACTACTGGGGCCAGGGAACCCTGGTCACCGTCTCCTCAG
>6526
GAAGTGCAGCTGGTGCAGTCTGGGGCTGAGGTGAAGAAGCCTGGGGCCTCAGTGAAGGTTTCCTGCAAGGCATCTGGATACACCTTCACCAGCTACTATATACACTGGGTGCGACAGGCCCCTGGACAAGGGCTTGAGTGGATGGGAGTAATCAACCCTACTGGTGGTAACACAAACTACGCACAGAAGTTCCAGGGCAGAGTCACCATGACCAGTGACACGTCCACGAGCACAGTCTACATGGAGCTGAGCAGCCTGACATCTGAGGACACGGCCGTCTATTACTGTGCGAGATTTGACTACTGGGGCCAGGGAACCCTGGTCACCGTCTCCTCAG
>6541
GAAGTGCAGCTGGTGCAGTCTGGGGCTGAGGTGAAGAAGCCTGGGGCCTCAGTGAAGGTTTCCTGCAAGGCATCTGGATACACCTTCACCAGCTACTATATACACTGGGTGCGACAGGCCCCTGGACAAGGGCTTGAGTGGATGGGAGTAATCAACCCTACTGGTGGTAACACAAACTACGCACAGAAGTTCCAGGGCAGAGTCACCATGACCAGTGACACGTCCACGAGCACAGTCTACATGGAGCTGAGCAGCCTGACATCTGAGGACACGGCCGTCTATTACTGTGCGAGATTTGACTACTGGGGCCAGGGAACCCTGGTCACCGTCTCCTCAG
>6556
GAAGTGCAGCTGGTGCAGTCTGGGGCTGAGGTGAAGAAGCCTGGGGCCTCAGTGAAGGTTTCCTGCAAGGCATCTGGATACACCTTCACCAGCTACTATATACACTGGGTGCGACAGGCCCCTGGACAAGGGCTTGAGTGGATGGGAGTAATCAACCCTACTGGTGGTAACACAAACTACGCACAGAAGTTCCAGGGCAGAGTCACCATGACCAGTGACACGTCCACGAGCACAGTCTACATGGAGCTGAGCAGCCTGACATCTGAGGACACGGCCGTCTATTACTGTGCGAGATTTGACTACTGGGGCCAGGGAACCCTGGTCACCGTCTCCTCAG
>6564
GAAGTGCAGCTGGTGCAGTCTGGGGCTGAGGTGAAGAAGCCTGGGGCCTCAGTGAAGGTTTCCTGCAAGGCATCTGGATACACCTTCACCAGCTACTATATACACTGGGTGCGACAGGCCCCTGGACAAGGGCTTGAGTGGATGGGAGTAATCAACCCTATGGTGGTAACACAAACTACGCACAGAAGTTCCAGGGCAGAGTCACCATGACCAGTGACACGTCCACGAGCACAGTCTACATGGAGCTGAGCAGCCTGACATCTGAGGACACGGCCGTCTATTACTGTGCGAGATTTGACTACTGGGGCCAGGGAACCCTGGTCACCGTCTCCTCAG
>6598
GAAGTGCAGCTGGTGCAGTCTGGGGCTGAGGTGAAGAAGCCTGGGGCCTCAGTGAAGGTTTCCTGCAAGGCATCTGGATACACCTTCACCAGCTACTATATACACTGGGTGCGACAGGCCCCTGGACAAGGGCTTGAGTGGATGGGAGTAATCAACCCTACTGGTGGTAACACAAACTACGCACAGAAGTTCCAGGGCAGAGTCACCATGACCAGTGACACGTCCACGAGCACAGTCTACATGGAGCTGAGCAGCCTGACATCTGAGGACACGGCCGTCTATTACTGTGCGAGATTTGACTACTGGGGCCAGGGAACCCTGGTCACCGTCTCCTCAG
>6608
GAAGTGCAGCTGGTGCAGTCTGGGGCTGAGGTGAAGAAGCCTGGGGCCTCAGTGAAGGTTTCCTGCAAGGCATCTGGATACACCTTCACCAGCTACTATATACACTGGGTGCGACAGGCCCCTGGACAAGGGCTTGAGTGGATGGGAGTAATCAACCCTACTGGTGGTAACACAAACTACGCACAGAAGTTCCAGGGCAGAGTCACCATGACCAGTGACACGTCCACGAGCACAGTCTACATGGAGCTGAGCAGCCTGACATCTGAGGACACGGCCGTCTATTACTGTGCGAGATTTGACTACTGGGGCCAGGGAACCCTGGTCACCGTCTCCTCAG
>6609
GAAGTGCAGCTGGTGCAGTCTGGGGCTGAGGTGAAGAAGCCTGGGGCCTCAGTGAAGGTTTCCTGCAAGGCATCTGGATACACCTTCACCAGCTACTATATACACTGGGTGCGACAGGCCCCTGGACAAGGGCTTGAGTGGATGGGAGTAATCAACCCTACTGGTGGTAACACAAACTACGCACAGAAGTTCCAGGGCAGAGTCACCATGACCAGTGACACGTCCACGAGCACAGTCTACATGGAGCTGAGCAGCCTGACATCTGAGGACACGGCCGTCTATTACTGTGCGAGATTTGACTACTGGGGCCAGGGAACCCTGGTCACCGTCTCCTCAG
>6612
GAAGTGCAGCTGGTGCAGTCTGGGGCTGAGGTGAAGAAGCCTGGGGCCTCAGTGAAGGTTTCCTGCAAGGCATCTGGATACACCTTCACCAGCTACTATATACACTGGGTGCGACAGGCCCCTGGACAAGGGCTTGAGTGGATGGGAGTAATCAACCCTACTGGTGGTAACACAAACTACGCACAGAAGTTCCAGGGCAGAGTCACCATGACCAGTGACACGTCCACGAGCACAGTCTACATGGAGCTGAGCAGCCTGACATCTGAGGACACGGCCGTCTATTACTGTGCGAGATTTGACTACTGGGGCCAGGGAACCCTGGTCACCGTCTCCTCAG
>6616
GAAGTGCAGCTGGTGCAGTCTGGGGCTGAGGTGAAGAAGCCTGGGGCCTCAGTGAAGGTTTCCTGCAAGGCATCTGGATACACCTTCACCAGCTACTATATACACTGGGTGCGACAGGCCCCTGGACAAGGGCTTGAGTGGATGGGAGTAATCAACCCTACTGGTGGTAACACAAACTACGCACAGAAGTTCCAGGGCAGAGTCACCATGACCAGTGACACGTCCACGAGCACAGTCTACATGGAGCTGAGCAGCCTGACATCTGAGGACACGGCCGTCTATTACTGTGCGAGATTTGACTACTGGGGCCAGGGAACCCTGGTCACCGTCTCCTCAG
>6630
GAAGTGCAGCTGGTGCAGTCTGGGGCTGAGGTGAAGAAGCCTGGGGCCTCAGTGAAGGTTTCCTGCAAGGCATCTGGATACACCTTCACCAGCTACTATATACACTGGGTGCGACAGGCCCCTGGACAAGGGCTTGAGTGGATGGGAGTAATCAACCCTACTGGTGGTAACACAAACTACGCACAGAAGTTCCAGGGCAGAGTCACCATGACCAGTGACACGTCCACGAGCACAGTCTACATGGAGCTGAGCAGCCTGACATCTGAGGACACGGCCGTCTATTACTGTGCGAGATTTGACTACTGGGGCCAGGGAACCCTGGTCACCGTCTCCTCAG
>6648
GAAGTGCAGCTGGTGCAGTCTGGGGCTGAGGTGAAGAAGCCTGGGGCCTCAGTGAAGGTTTCCTGCAAGGCATCTGGATACACCTTCACCAGCTACTATATACACTGGGTGCGACAGGCCCCTGGACAAGGGCTTGAGTGGATGGGAGTAATCAACCCTACTGGTGGTAACACAAACTACGCACAGAAGTTCCAGGGCAGAGTCACCATGACCAGTGACACGTCCACGAGCACAGTCTACATGGAGCTGAGCAGCCTGACATCTGAGGACACGGCCGTCTATTACTGTGCGAGATTTGACTACTGGGGCCAGGGAACCCTGGTCACCGTCTCCTCAG
>6656
GAAGTGCAGCTGGTGCAGTCTGGGGCTGAGGTGAAGAAGCCTGGGGCCTCAGTGAAGGTTTCCTGCAAGGCATCTGGATACACCTTCACCAGCTACTATATACACTGGGTGCGACAGGCCCCTGGACAAGGGCTTGAGTGGATGGGAGTAATCAACCCTACTGGTGGTAACACAAACTACGCACAGAAGTTCCAGGGCAGAGTCACCATGACCAGTGACACGTCCACGAGCACAGTCTACATGGAGCTGAGCAGCCTGACATCTGAGGACACGGCCGTCTATTACTGTGCGAGATTTGACTACTGGGGCCAGGGAACCCTGGTCACCGTCTCCTCAG
>6657
GAAGTGCAGCTGGTGCAGTCTGGGGCTGAGGTGAAGAAGCCTGGGGCCTCAGTGAAGGTTTCCTGCAAGGCATCTGGATACACCTTCACCAGCTACTATATACACTGGGTGCGACAGGCCCCTGGACAAGGGCTTGAGTGGATGGGAGTAATCAACCCTACTGGTGGTAACACAAACTACGCACAGAAGTTCCAGGGCAGAGTCACCATGACCAGTGACACGTCCACGAGCACAGTCTACATGGAGCTGAGCAGCCTGACATCTGAGGACACGGCCGTCTATTACTGTGCGAGATTTGACTACTGGGGCCAGGGAACCCTGGTCACCGTCTCCTCAG
>6663
GAAGTGCAGCTGGTGCAGTCTGGGGCTGAGGTGAAGAAGCCTGGGGCCTCAGTGAAGGTTTCCTGCAAGGCATCTGGATACACCTTCACCAGCTACTATATACACTGGGTGCGACAGGCCCCTGGACAAGGGCTTGAGTGGATGGGAGTAATCAACCCTACTGGTGGTAACACAAACTACGCACAGAAGTTCCAGGGCAGAGTCACCATGACCAGTGACACGTCCACGAGCACAGTCTACATGGAGCTGAGCAGCCTGACATCTGAGGACACGGCCGTCTATTACTGTGCGAGATTTGACTACTGGGGCCAGGGAACCCTGGTCACCGTCTCCTCAG
>6664
GAAGTGCAGCTGGTGCAGTCTGGGGCTGAGGTGAAGAAGCCTGGGGCCTCAGTGAAGGTTTCCTGCAAGGCATCTGGATACACCTTCACCAGCTACTATATACACTGGGTGCGACAGGCCCCTGGACAAGGGCTTGAGTGGATGGGAGTAATCAACCCTACTGGTGGTAACACAAACTACGCACAGAAGTTCCAGGGCAGAGTCACCATGACCAGTGACACGTCCACGAGCACAGTCTACATGGAGCTGAGCAGCCTGACATCTGAGGACACGGCCGTCTATTACTGTGCGAGATTTGACTACTGGGGCCAGGGAACCCTGGTCACCGTCTCCTCAG
>6665
GAAGTGCAGCTGGTGCAGTCTGGGGCTGAGGTGAAGAAGCCTGGGGCCTCAGTGAAGGTTTCCTGCAAGGCATCTGGATACACCTTCACCAGCTACTATATACACTGGGTGCGACAGGCCCCTGGACAAGGGCTTGAGTGGATGGGAGTAATCAACCCTATGGTGGTAACACAAACTACGCACAGAAGTTCCAGGGCAGAGTCACCATGACCAGTGACACGTCCACGAGCACAGTCTACATGGAGCTGAGCAGCCTGACATCTGAGGACACGGCCGTCTATTACTGTGCGAGATTTGACTACTGGGGCCAGGGAACCCTGGTCACCGTCTCCTCAG
>6666
GAAGTGCAGCTGGTGCAGTCTGGGGCTGAGGTGAAGAAGCCTGGGGCCTCAGTGAAGGTTTCCTGCAAGGCATCTGGATACACCTTCACCAGCTACTATATACACTGGGTGCGACAGGCCCCTGGACAAGGGCTTGAGTGGATGGGAGTAATCAACCCTACTGGTGGTAACACAAACTACGCACAGAAGTTCCAGGGCAGAGTCACCATGACCAGTGACACGTCCACGAGCACAGTCTACATGGAGCTGAGCAGCCTGACATCTGAGGACACGGCCGTCTATTACTGTGCGAGATTTGACTACTGGGGCCAGGGAACCCTGGTCACCGTCTCCTCAG
>6667
GAAGTGCAGCTGGTGCAGTCTGGGGCTGAGGTGAAGAAGCCTGGGGCCTCAGTGAAGGTTTCCTGCAAGGCATCTGGATACACCTTCACCAGCTACTATATACACTGGGTGCGACAGGCCCCTGGACAAGGGCTTGAGTGGATGGGAGTAATCAACCCTACTGGTGGTAACACAAACTACGCACAGAAGTTCCAGGGCAGAGTCACCATGACCAGTGACACGTCCACGAGCACAGTCTACATGGAGCTGAGCAGCCTGACATCTGAGGACACGGCCGTCTATTACTGTGCGAGATTTGACTACTGGGGCCAGGGAACCCTGGTCACCGTCTCCTCAG
>6674
GAAGTGCAGCTGGTGCAGTCTGGGGCTGAGGTGAAGAAGCCTGGGGCCTCAGTGAAGGTTTCCTGCAAGGCATCTGGATACACCTTCACCAGCTACTATATACACTGGGTGCGACAGGCCCCTGGACAAGGGCTTGAGTGGATGGGAGTAATCAACCCTACTGGTGGTAACACAAACTACGCACAGAAGTTCCAGGGCAGAGTCACCATGACCAGTGACACGTCCACGAGCACAGTCTACATGGAGCTGAGCAGCCTGACATCTGAGGACACGGCCGTCTATTACTGTGCGAGATTTGACTACTGGGGCCAGGGAACCCTGGTCACCGTCTCCTCAG
>6685
GAAGTGCAGCTGGTGCAGTCTGGGGCTGAGGTGAAGAAGCCTGGGGCCTCAGTGAAGGTTTCCTGCAAGGCATCTGGATACACCTTCACCAGCTACTATATACACTGGGTGCGACAGGCCCCTGGACAAGGGCTTGAGTGGATGGGAGTAATCAACCCTACTGGTGGTAACACAAACTACGCACAGAAGTTCCAGGGCAGAGTCACCATGACCAGTGACACGTCCACGAGCACAGTCTACATGGAGCTGAGCAGCCTGACATCTGAGGACACGGCCGTCTATTACTGTGCGAGATTTGACTACTGGGCCAGGGAACCCTGGTCACCGTCTCCTCAG
>6686
GAAGTGCAGCTGGTGCAGTCTGGGGCTGAGGTGAAGAAGGCCTGGGGCCTCAGTGAAGGTTTCCTGCAAGGCATCTGGATACACCTTCACCAGCTACTATATACACTGGGTGCGACAGGCCCCTGGACAAGGGCTTGAGTGGATGGGAGTAATCAACCCTACTGGTGGTAACACAAACTACGCACAGAAGTTCCAGGGCAGAGTCACCATGACCAGTGACACGTCCACGAGCACAGTCTACATGGAGCTGAGCAGCCTGACATCTGAGGACACGGCCGTCTATTACTGTGCGAGATTTGACTACTGGGGCCAGGGAACCCTGGTCACCGTCTCCTCAG
>6696
GAAGTGCAGCTGGTGCAGTCTGGGGCTGAGGTGAAGAAGCCTGAGGCCTCAGTGAAGGTTTCCTGCAAGGCATCTGGATACACCTTCACCAGCTACTATATACACTGGGTGCGACAGGCCCCTGGACAAGGGCTTGAGTGGATGGGAGTAATCAACCCTACTGGTGGTAACACAAACTACGCACAGAAGTTCCAGGGCAGAGTCACCATGACCAGTGACACGTCCACGAGCACAGTCTACATGGAGCTGAGCAGCCTGACATCTGAGGACACGGCCGTCTATTACTGTGCGAGATTTGACTACTGGGGCCAGGGAACCCTGGTCACCGTCTCCTCAG
>6698
GAAGTGCAGCTGGTGCAGTCTGGGGCTGAGGTGAAGAAGCCTGGGGCCTCAGTGAAGGTTTCCTGCAAGGCATCTGGATACACCTTCACCAGCTACTATATACACTGGGTGCGACAGGCCCCTGGACAAGGGCTTGAGTGGATGGGAGTAATCAACCCTACTGGTGGTAACACAAACTACGCACAGAAGTTCCAGGGCAGAGTCACCATGACCAGTGACACGTCCACGAGCACAGTCTACATGGAGCTGAGCAGCCTGACATCTGAGGACACGGCCGTCTATTACTGTGCGAGATTTGACTACTGGGCCAGGGAACCCTGGTCACCGTCTCCTCAG
>6706
GAAGTGCAGCTGGTGCAGTCTGGGGCTGAGGTGAAGAAGCCTGGGGCCTCAGTGAAGGTTTCCTGTAAGGCATCTGGATACACCTTCACCAGCTACTATATACACTGGGTGCGACAGGCCCCTGGACAAGGGCTTGAGTGGATGGGAGTAATCAACCCTACTGGTGGTAACACAAACTACGCACAGAAGTTCCAGGGCAGAGTCACCATGACCAGTGACACGTCCACGAGCACAGTCTACATGGAGCTGAGCAGCCTGACATCTGAGGACACGGCCGTCTATTACTGTGCGAGATTTGACTACTGGGGCCAGGGAACCCTGGTCACCGTCTCCTCAG
>6707
GAAGTGCAGCTGGTGCAGTCTGGGGCTGAGGTGAAGAAGCCTGGGGCCTCAGTGAAGGTTTCCTGCAAGGCATCTGGATACACCTTCACCAGCTACTATATACACTGGGTGCGACAGGCCCCTGGACAAGGGCTTGAGTGGATGGGAGTAATCAACCCTACTGGTGGTAACACAAACTACGCACAGAAGTTCCAGGGCAGAGTCACCATGACCAGTGACACGTCCACGAGCACAGTCTACATGGAGCTGAGCAGCCTGACATCTGAGGACACGGCCGTCTATTACTGTGCGAGATTTGACTACTGGGGCCAGGGAACCCTGGTCACCGTCTCCTCAG
>6715
GAAGTGCAGCTGGTGCAGTCTGGGGCTGAGGTGAAGAAGCCTGGGGCCTCAGTGAAGGTTTCCTGCAAGGCANCNGGGATACGACCTTCACCAGCTACTATATACACTGGGTGCGACAGGCCCCTGGACAAGGGCTTGAGTGGATGGGAGTAATCAACCCTACTGGTGGTAACACAAACTACGCACAGAAGTTCCAGGGCAGAGTCACCATGACCAGTGACACGTCCACGAGCACAGTCTACATGGAGCTGAGCAGCCTGACATCTGAGGACACGGCCGTCTATTACTGTGCGAGATTTGACTACTGGGGCCAGGGAACCCTGGTCACCGTCTCCTCAG
>6722
GAAGTGCAGCTGGTGCAGTCTGGGGCTGAGGTGAAGAAGCCTGGGGCCTCAGTGAAGGTTTCCTGCAAGGCATCTAGATACACCTTCACCAGCTACTATATACACTGGGTGCGACAGGCCCCTGGACAAGGGCTTGAGTGGATGGGAGTAATCAACCCTACTGGTGGTAACACAAACTACGCACAGAAGTTCCAGGGCAGAGTCACCATGACCAGTGACACGTCCACGAGCACAGTCTACATGGAGCTGAGCAGCCTGACATCTGAGGACACGGCCGTCTATTACTGTGCGAGATTTGACTACTGGGGCCAGGGAACCCTGGTCACCGTCTCCTCAG
>6724
GAAGTGCAGCTGGTGCAGTCTGGGGCTGAGGTGAAGAAGCCTGGGGCCTCAGTGAAGGTTTCCTGCAAGGCATCTGGATACACCTTCACCAGCTACTATATACACTGGGTGCGACAGGCCCCTGGACAAGGGCTTGAGTGGATGGGAGTAATCAACCCTACTGGTGGTAACACAAACTACGCACAGAAGTTCCAGGGCAGAGTCACCATGACCAGTGACACGTCCACGAGCACAGTCTACATGGAGCTGAGCAGCCTGACATCTGAGGACACGGCCGTCTATTACTGTGCGAGATTTGACTACTGGGGCCAGGGAACCCTGGTCACCGTCTCCTCAG
>6726
GAAGTGCAGCTGGTGCAGTCTGGGGCTGAGGTGAAGAAGCCTGGGGCCTCAGTGAAGGTTTCCTGCAAGGCATCTGGATACACCTTCACCAGCTACTATATACACTGGGTGCGACAGGCCCCTGGACAAGGGCTTGAGTGGATGGGAGTAATCAACCCTACTGGTGGTAACACAAACTACGCACAGAAGTTCCAGGGCAGAGTCACCATGACCAGTGACACGTCCACGAGCACAGTCTACATGGAGCTGAGCAGCCTGACATCTGAGGACACGGCCGTCTATTACTGTGCGAGATTTGACTACTGGGGCCAGGGAACCCTGGTCACCGTCTCCTCAG
>6727
GAAGTGCAGCTGGTGCAGTCTGGGGCTGAGGTGAAGAAGCCTGGGGCCTCAGTGAAGGTTTCCTGCAAGGCATCTGGATACACCTTCACCAGCTACTATATACACTGGGTGCGACAGGCCCCTGGACAAGGGCTTGAGTGGATGGGAGTAATCAACCCTACTGGTGGTAACACAAACTACGCACAGAAGTTCCAGGGCAGAGTCACCATGACCAGTGACACGTCCACGAGCACAGTCTACATGGAGCTGAGCAGCCTGACATCTGAGGACACGGCCGTCTATTACTGTGCGAGATTTGACTACTGGGGCCAGGGAACCCTGGTCACCGTCTCCTCAG
>6730
GAAGTGCAGCTGGTGCAGTCTGGGGCTGAGGTGAAGAAGCCTGGGGCCTCAGTGAAGGTTTCCTGCAAGGCATCTGGATACACCTTCACCAGCTACTATATACACTGGGTGCGACAGGCCCCTGGACAAGGGCTTGAGTGGATGGGAGTAATCAACCCTACTGGTGGTAACACAAACTACGCACAGAAGTTCCAGGGCAGAGTCACCATGACCAGTGACACGTCCACGAGCACAGTCTACATGGAGCTGAGCAGCCTGACATCTGAGGACACGGCCGTCTATTACTGTGCGAGATTTGACTACTGGGGCCAGGGAACCCTGGTCACCGTCTCCTCAG
>6731
GAAGTGCAGCTGGTGCAGTCTGGGGCTGAGGTGAAGAAGCCTGGGGCCTCAGTGAAGGTTTCCTGCAAGGCATCTGGATACACCTTCACCAGCTACTATATACACTGGGTGCGACAGGCCCCTGGACAAGGGCTTGAGTGGATGGGAGTAATCAACCCTACTGGTGGTAACACAAACTACGCACAGAAGTTCCAGGGCAGAGTCACCATGACCAGTGACACGTCCACGAGCACAGTCTACATGGAGCTGAGCAGCCTGACATCTGAGGACACGGCCGTCTATTACTGTGCGAGATTTGACTACTGGGGCCAGGGAACCCTGGTCACCGTCTCCTCAG
>6733
GAAGTGCAGCTGGTGCAGTCTGGGGCTGAGGTGAAGAAGCCTGGGGCCTCAGTGAAGGTTTCCTGCAAGGCATCTGGATACACCTTCACCAGCTACTATATACACTGGGTGCGACAGGCCCCTGGACAAGGGCTTGAGTGGATGGGAGTAATCAACCCTACTGGTGGTAACACAAACTACGCACAGAAGTTCCAGGGCAGAGTCACCATGACCAGTGACACGTCCACGAGCACAGTCTACATGGAGCTGAGCAGCCTGACATCTGGGGACACGGCCGTCTATTACTGTGCGAGATTTGACTACTGGGGCCAGGGAACCCTGGTCACCGTCTCCTCAG
>6735
GAAGTGCAGCTGGTGCAGTCTGGGGCTGAGGTGAAGAAGCCTGGGGCCTCAGTGAAGGTTTCCTGCAAGGCATCTGGATACACCTTCACCAGCTACTATATACACTGGGTGCGACAGGCCCCTGGACAAGGGCTTGAGTGGATGGGAGTAATCAACCTTACTGGTGGTAACACAAACTACGCACAGAAGTTCCAGGGCAGAGTCACCATGACCAGTGACACGTCCACGAGCACAGTCTACATGGAGCTGAGCAGCCTGACATCTGAGGACACGGCCGTCTATTACTGTGCGAGATTTGACTACTGGGGCCAGGGAACCCTGGTCACCGTCTCCTCAG
>6736
GAAGTGCAGCTGGTGCAGTCTGGGGCTGAGGTGAAGAAGCCTGGGGCCTCAGTGAAGGTTTCCTGCAAGGCATCTGGATACACCTTCACCAGCTACTATATACACTGGGTGCGACAGGCCCCTGGACAAGGGCTTGAGTGGATGGGAGTAATCAACCCTACTGGTGGTAACACAAACTACGCACAGAAGTTCCAGGGCAGAGTCACCATGACCAGTGACACGTCCACGAGCACAGTCTACATGGAGCTGAGCAGCCTGACATCTGAGGACACGGCCGTCTATTACTGTGCGAGATTTGACTACTGGGGCCAGGGAACCCTGGTCACCGTCTCCTCAG
>6743
GAAGTGCAGCTGGTGCAGTCTGGGGCTGAGGTGAAGAAGCCTGGGGCCTCAGTGAAGGTTTCCTGCAAGGCATCTGGATACACCTTCACCAGCTACTATATACACTGGGTGCGACAGGCCCCTGGACAAGGGCTTGAGTGGGTGGGAGTAATCAACCCTACTGGTGGTAACACAAACTACGCACAGAAGTTCCAGGGCAGAGTCACCATGACCAGTGACACGTCCACGAGCACAGTCTACATGGAGCTGAGCAGCCTGACATCTGAGGACACGGCCGTCTATTACTGTGCGAGATTTGACTACTGGGGCCAGGGAACCCTGGTCACCGTCTCCTCAG
>6749
GAAGTGCAGCTGGTGCAGTCTGGGGCTGAGGTGAAGAAGCCTGGGGCCTCAGTGAAGGTTTCCTGCAAGGCATCCTGGATACACCTTCACCAGCTACTATATACACTGGGTGCGACAGGCCCCTGGACAAGGGCTTGAGTGGATGGGAGTAATCAACCCTACTGGTGGTAACACAAACTACGCACAGAAGTTCCAGGGCAGAGTCACCATGACCAGTGACACGTCCACGAGCACAGTCTACATGGAGCTGAGCAGCCTGACATCTGAGGACACGGCCGTCTATTACTGTGCGAGATTTGACTACTGGGGCCAGGGAACCCTGGGTCACCGTCTCCTCAG
>6752
GAAGTGCAGCTGGTGCAGTCTGGGGCTGAGGTGAAGAAGCCTGGGGCCTCAGTGAAGGTTTCCTGCAAGGCATCTGGATACACCTTCACCAGCTACTATATACACTGGGTGCGACAGGCCCCTGGACAAGGGCTTGAGTGGATGGGAGTAATCAACCCTACTGGTGGTAACACAAACTACGCACAGAAGTTCCAGGGCAGAGTCACCATGACCAGTGACACGTCCACGAGCACAGTCTACATGGAGCTGAGCAGCCTGACATCTGAGGACACGGCCGTCTATTACTGTGCGAGATTTGACTACTGGGGCCAGGGAACCCTGGTCACCGTCTCCTCAG
>6767
GAAGTGCAGCTGGTGCAGTCTGGGGCTGAGGTGAAGAAGCCTGGGGCCTCAGTGAAGGTTTCCTGCAAGGCATCTGGATACACCTTCACCAGCTACTATATACACTGGGTGCGACAGGCCCCTGGACAAGGGCTTGAGTGGATGGGAGTAATCAACCCTACTGGTGGTAACACAAACTACGCACAGAAGTTCCAGGGCAGAGTCACCATGACCAGTGACACGTCCACGAGCACAGTCTACATGGAGCTGAGCAGCCTGACATCTGAGGACACGGCCGTCTATTACTGTGCGAGATTTGACTACTGGGGCCAGGGAACCCTGGTCACCGTCTCCTCAG
>6770
GAAGTGCAGCTGGTGCAGTCTGGGGCTGAGGTGAAGAAGCCTGGGGCCTCAGTGAAGGTTTCCTGCAAGGCATCTGGATACACCTTCACCAGCTACTATATACACTGGGTGCGACAGGCCCCTGGACAAGGGCTTGAGTGGATGGGAGTAATCAACCCTACTGGTGGTAACACAAACTACGCACAGAAGTTCCAGGGCAGAGTCACCATGACCAGTGACACGTCCACGAGCACAGTCTACATGGAGCTGAGCAGCCTGACATCTGAGGACACGGCCGTCTATTACTGTGCGAGATTTGACTACTGGGGCCAGGGAACCCTGGTCACCGTCTCCTCAG
>6771
GAAGTGCAGCTGGTGCAGTCTGGGGCTGAGGTGAAGAAGCCTGGGGCCTCAGTGAAGGTTTCCTGCAAGGCATCTGGATACACCTTCACCAGCTACTATATACACTGGGTGCGACAGGCCCCTGGACAAGGGCTTGAGTGGATGGGAGTAATCAACCCTACTGGTGGTAACACAAACTACGCACAGAAGTTCCAGGGCAGAGTCACCATGACCAGTGACACGTCCACGAGCACAGTCTACATGGAGCTGAGCAGCCTGACATCTGAGGACACGGCCGTCTATTACTGTGCGAGATTTGACTACTGGGGCCAGGGAACCCTGGTCACCGTCTCCTCAG
>6774
GAAGTGCAGCTGGTGCAGTCTGGGGCTGAGGTGAAGAAGCCTGGGGCCTCAGTGAAGGTTTCCTGCAAGGCATCTGGATACACCTTCACCAGCTACTATATACACTGGGTGCGACAGGCCCCTGGACAAGGGCTTGAGTGGATGGGAGTAATCAACCCTACTGGTGGTAACACAAACTACGCACAGAAGTTCCAGGGCAGAGTCACCATGACCAGTGACACGTCCACGAGCACAGTCTACATGGAGCTGAGCAGCCTGACATCTGAGGACACGGCCGTCTATTACTGTGCGAGATTTGACTACTGGGGCCAGGGAACCCTGGTCACCGTCTCCTCAG
>6775
GAAGTGCAGCTGGTGCAGTCTGGGGCTGAGGTGAAGAAGCCTGGGGCCTCAGTGAAGGTTTCCTGCAAGGCATCTGGATACACCTTCACCAGCTACTATATACACTGGGTGCGACAGGCCCCTGGACAAGGGCTTGAGTGGATGGGAGTAATCAACCCTACTGGTGGTAACACAAACTACGCACAGAAGTTCCAGGGCAGAGTCACCATGACCAGTGACACGTCCACGAGCACAGTCTACATGGAGCTGAGCAGCCTGACATCTGAGGACACGGCCGTCTATTACTGTGCGAGATTTGACTACTGGGGCCAGGGAACCCTGGTCACCGTCTCCTCAG
>6780
GAAGTGCAGCTGGTGCAGTCTGGGGCTGAGGTGAAGAAGCCTGGGGCCTCAGTGAAGGTTTCCTGCAAGGCATCTGGATACACCTTCACCAGCTACTATATACACTGGGTGCGACAGGCCCCTGGACAAGGGCTTGAGTGGATGGGAGTAATCAACCCTACTGGTGGTAACACAAACTACGCACAGAAGTTCCAGGGCAGAGTCACCATGACCAGTGACACGTCCACGAGCACAGTCTACATGGAGCTGAGCAGCCTGACATCTGAGGACACGGCCGTCTATTACTGTGCGAGATTTGACTACTGGGGCCAGGGAACCCTGGTCACCGTCTCCTCAG
>6784
GAAGTGCAGCTGGTGCAGTCTGGGGCTGAGGTGAAGAAGCCTGGGGCCTCAGTGAAGGTTTCCTGCAAGGCATCTGGATACACCTTCACCAGCTACTATATACACTGGGTGCGACAGGCCCCTGGACAAGGGCTTGAGTGGATGGGAGTAATCAACCCTACTGGTGGTAACACAAACTACGCACAGAAGTTCCAGGGCAGAGTCACCATGACCAGTGACACGTCCACGAGCACAGTCTACATGGAGCTGAGCAGCCTGACATCTGAGGACACGGCCGTCTATTACTGTGCGAGATTTGACTACTGGGGCCAGGGAACCCTGGTCACCGTCTCCTCAG
>6786
GAAGTGCAGCTGGTGCAGTCTGGGGCTGAGGTGAAGAAGCCTGGGGCCTCAGTGAAGGTTTCCTGCAAGGCATCTGGATACACCTTCACCAGCTACTATATACACTGGGTGCGACAGGCCCCTGGACAAGGGCTTGAGTGGATGGGAGTAATCAACCCTACTGGTGGTAACACAAACTACGCACAGAAGTTCCAGGGCAGAGTCACCATGACCAGTGACACGTCCACGAGCACAGTCTACATGGAGCTGAGCAGCCTGACATCTGAGGACACGGCCGTCTATTACTGTGCGAGATTTGACTACTGGGGCCAGGGAACCCTGGTCACCGTCTCCTCAG
>6792
GAAGTGCAGCTGGTGCAGTCTGGGGCTGAGGTGAAGAAGCCTGGGGCCTCAGTGAAGGTTTCCTGCAAGGCATCTGGATACACCTTCACCAGCTACTATATACACTGGGTGCGACAGGCCCCTGGACAAGGGCTTGAGTGGATGGGAGTAATCAACCCTACTGGTGGTAACACAAACTACGCACAGAAGTTCCAGGGCAGAGTCACCATGACCAGTGACACGTCCACGAGCACAGTCTACATGGAGCTGAGCAGCCTGACATCTGAGGACACGGCCGTCTATTACTGTGCGAGATTTGACTACTGGGGCCAGGGAACCCTGGTCACCGTCTCCTCAG
>6793
GAAGTGCAGCTGGTGCAGTCTGGGGCTGAGGTGAAGAAGCCTGGGGCCTCAGTGAAGGTTTCCTGCAAGGCATCTGGATACACCTTCACCAGCTACTATATACACTGGGTGCGACAGGCCCCTGGACAAGGGCTTGAGTGGATGGGAGTAATCAACCCTACTGGTGGTAACACAAACTACGCACAGAAGTTCCAGGGCAGAGTCACCATGACCAGTGACACGTCCACGAGCACAGTCTACATGGAGCTGAGCAGCCTGACATCTGAGGACACGGCCGTCTATTACTGTGCGAGATTTGACTACTGGGGCCAGGGAACCCTGGTCACCGTCTCCTCAG
>6796
GAAGTGCAGCTGGTGCAGTCTGGGGCTGAGGTGAAGAAGCCTGGGGCCTCAGTGAAGGTTTCCTGCAAGGCATCTGGATACACCTTCACCAGCTACTATATACACTGGGTGCGACAGGCCCCTGGACAAGGGCTTGAGTGGATGGGAGTAATCAACCCTACTGGTGGTAACACAAACTACGCACAGAAGTTCCAGGGCAGAGTCACCATGACCAGTGACACGTCCACGAGCACAGTCTACATGGAGCTGAGCAGCCTGACATCTGAGGACACGGCCGTCTATTACTGTGCGAGATTTGACTACTGGGGCCAGGGAACCCTGGTCACCGTCTCCTCAG
>6797
GGGGTGCAGCTGGTGCAGTCTGGGGCTGAGGTGAAGAAGCCTGGGGCCTCAGTGAAGGTTTCCTGCAAGGCATCTGGATACACCTTCACCAGCTACTATATGCACTGGGTGCGACAGGCCCCTGGACAAGGGCTTGAGTGGATGGGAGTAATCAACCCTAGTGGTGGTAGCACAAGCTACGCACAGAAGTTCCAGGGCAGAGTCACCATGACCAGGGACACGTCCACGAGCACAGTCTACATGGAGCTGAGCAGCCTGAGATCTGAGGACACGGCCGTGTATTACTGTGCGAGATTTGACTACTGGGGCCAGGGAACCCTGGTCACCGTCTCCTCAG
>6803
GAAGTGCAGCTGGTGCAGTCTGGGGCTGAGGTGAAGAAGCCTGGGGCCTCAGTGAAGGTTTCCTGCAAGGCATCTGGATACACCTTCACCAGCTACTATATACACTGGGTGCGACAGGCCCCTGGACAAGGGCTTGAGTGGATGGGAGTAATCAACCCTACTGGTGGTAACACAAACTACGCACAGAAGTTCCAGGGCAGAGTCACCATGACCAGTGACACGTCCACGAGCACAGTCTACATGGAGCTGAGCAGCCTGACATCTGAGGACACGGCCGTCTATTACTGTGCGAGATTTGACTACTGGGGCCAGGGAACCCTGGTCACCGTCTCCTCAG
>6804
GAAGTGCAGCTGGTGCAGTCTGGGGCTGAGGTGAAGAAGCCTGGGGCCTCAGTGAAGGTTTCCTGCAAGGCATCTGGATACACCTTCACCAGCTACTATATACACTGGGTGCGACAGGCCCCTGGACAAGGGCTTGAGTGGATGGGAGTAATCAACCCTACTGGTGGTAACACAAACTACGCACAGAAGTTCCAGGGCAGAGTCACCATGACCAGTGACACGTCCACGAGCACAGTCTACATGGAGCTGAGCAGCCTGACATCTGAGGACACGGCCGTCTATTACTGTGCGAGATTTGACTACTGGGGCCAGGGAACCCTGGTCACCGTCTCCTCAG
>6806
GAAGTGCAGCTGGTGCAGTCTGGGGCTGAGGTGAAGAAGCCTGGGGCCTCAGTGAAGGTTTCCTGCAAGGCATCTGGATACACCTTCACCAGCTACTATATACACTGGGTGCGACAGGCCCCTGGACAAGGGCTTGAGTGGATGGGAGTAATCAACCCTACTGGTGGTAACACAAACTACGCACAGAAGTTCCAGGGCAGAGTCACCATGACCAGTGACACGTCCACGAGCACAGTCTACATGGAGCTGAGCAGCCTGACATCTGAGGACACGGCCGTCTATTACTGTGCGAGATTTGACTACTGGGCCAGGGAACCCTGGTCACCGTCTCCTCAG
>6807
GAAGTGCAGCTGGTGCAGTCTGGGGCTGAGGTGAAGAAGCCTGGGGCCTCAGTGAAGGTTTCCTGCAAGGCATCTGGATACACCTTCACCAGCTACTATATACACTGGGTGCGACAGGCCCCTGGACAAGGGCTTGAGTGGATGGGAGTAATCAACCCTACTGGTGGTAACACAAACTACGCACAGAAGTTCCAGGGCAGAGTCACCATGACCAGTGACACGTCCACGAGCACAGTCTACATGGAGCTGAGCAGCCTGACATCTGAGGACACGGCCGTCTATTACTGTGCGAGATTTGACTACTGGGGCCAGGGAACCCTGGTCACCGTCTCCTCAG
>6811
GAAGTGCAGCTGGTGCAGTCTGGGGCTGAGGTGAAGAAGCCTGGGGCCTCAGTGAAGGTTTCCTGCAAGGCATCTGGATACACCTTCACCAGCTACTATATACACTGGGTGCGACAGGCCCCTGGACAAGGGCTTGAGTGGATGGGAGTAATCAACCCTACTGGTGGTAACACAAACTACGCACAGAAGTTCCAGGGCAGAGTCACCATGACCAGTGACACGTCCACGAGCACAGTCTACATGGAGCTGAGCAGCCTGACATCTGAGGACACGGCCGTCTATTACTGTGCGAGATTTGACTACTGGGGCCAGGGAACCCTGGTCACCGTCTCCTCAG
>6821
GAAGTGCAGCTGGTGCAGTCTGGGGCTGAGGTGAAGAAGCCTGGGGCCTCAGTGAAGGTTTCCTGCAAGGCATCTGGATACACCTTCACCAGCTACTATATACACTGGGTGCGACAGGCCCCTGGACAAGGGCTTGAGTGGATGGGAGTAATCAACCCTACTGATGGTAACACAAACTACGCACAGAAGTTCCAGGGCAGAGTCACCATGACCAGTGACACGTCCACGAGCACAGTCTACATGGAGCTGAGCAGCCTGACATCTGAGGACACGGCCGTCTATTACTGTGCGAGATTTGACTACTGGGGCCAGGGAACCCTGGTCACCGTCTCCTCAG
>6822
GAAGTGCAGCTGGTGCAGTCTGGGGCTGAGGTGAAGAAGCCTGGGGCCTCAGTGAAGGTTTCCTGCAAGGCATCTGGGATACGACCTTCACCAGCTACTATATACACTGGGTGCGACAGGCCCCTGGACAAGGGCTTGAGTGGATGGGAGTAATCAACCCTACTGGTGGTAACACAAACTACGCACAGAAGTTCCAGGGCAGAGTCACCATGACCAGTGACACGTCCACGAGCACAGTCTACATGGAGCTGAGCAGCCTGACATCTGAGGACACGGCCGTCTATTACTGTGCGAGATTTGACTACTGGGGCCAGGGAACCCTGGTCACCGTCTCCTCAG
>6828
GAAGTGCAGCTGGTGCAGTCTGGGGCTGAGGTGAAGAAGCCTGGGGCCTCAGTGAAGGTTTCCTGCAAGGCATCTGGATACACCTTCACCAGCTACTATATACACTGGGTGCGACAGGCCCCTGGACAAGGGCTTGAGTGGATGGGAGTAATCAACCCTACTGGTGGTAACACAAACTACGCACAGAAGTTCCAGGGCAGAGTCACCATGACCAGTGACACGTCCACGAGCACAGTCTACATGGAGCTGAGCAGCCTGACATCTGAGGACACGGCCGTCTATTACTGTGCGAGATTTGACTACTGGGGCCAGGGAACCCTGGTCACCGTCTCCTCAG
>6833
GAAGTGCAGCTGGTGCAGTCTGGGGCTGAGGTGAAGAAGCCTGGGGCCTCAGTGAAGGTTTCCTGCAAGGCATCTGGGATACACCTTCACCAGCTACTATATACACTGGGTGCGACAGGCCCCTGGACAAGGGCTTGAGTGGATGGGAGTAATCAACCCTACTGGTGGTAACACAAACTACGCACAGAAGTTCCAGGGCAGAGTCACCATGACCAGTGACACGTCCACGAGCACAGTCTACATGGAGCTGAGCAGCCTGACATCTGAGGACACGGCCGTCTATTACTGTGCGAGATTTGACTACTGGGGCCAGGGAACCCTGGTCACCGTCTCCTCAG
>6834
GAAGTGCAGCTGGTGCAGTCTGGGGCTGAGGTGAAGAAGCCTGGGGCCTCAGTGAAGGTTTCCTGCAAGGCATCTGGATACACCTTCACCAGCTACTATATACACTGGGTGCGACAGGCCCCTGGACAAGGGCTTGAGTGGATGGGAGTAATCAACCCTACTGGTGGTAACACAAACTACGCACAGAAGTTCCAGGGCAGAGTCACCATGACCAGTGACACGTCCACGAGCACAGTCTACATGGAGCTGAGCAGCCTGACATCTGAGGACACGGCCGTCTATTACTGTGCGAGATTTGACTACTGGGGCCAGGGAACCCTGGTCACCGTCTCCTCAG
>6836
GAAGTGCAGCTGGTGCAGTCTGGGGCTGAGGTGAAGAAGCCTGGGGCCTCAGTGAAGGTTTCCTGCAAGGCATCTGGATACACCTTCACCAGCTACTATATACACTGGGTGCGACAGGCCCCTGGACAAGGGCTTGAGTGGATGGGAGTAATCAACCCTACTGGTGGTAACACAAACTACGCACAGAAGTTCCAGGGCAGAGTCACCATGACCAGTGACACGTCCACGAGCACAGTCTACATGGAGCTGAGCAGCCTGACATCTGAGGACACGGCCGTCTATTACTGTGCGAGATTTGACTACTGGGGCCAGGGAACCCTGGTCACCGTCTCCTCAG
>6840
GAAGTGCAGCTGGTGCAGTCTGGGGCTGAGGTGAAGAAGCCTGGGGCCTCAGTGAAGGTTTCCTGCAAGGCATCTGGATACACCTTCACCAGCTACTATATACACTGGGTGCGACAGGCCCCTGGACAAGGGCTTGAGTGGATGGGAGTAATCAACCCTACTGGTGGTAACACAAACTACGCACAGAAGTTCCAGGGCAGAGTCACCATGACCAGTGACACGTCCACGAGCACAGTCTACATGGAGCTGAGCAGCCTGACATCTGAGGACACGGCCGTCTATTACTGTGCGAGATTTGACTACTGGGGCCAGGGAACCCTGGTCACCGTCTCCTCAG
>6846
GAAGTGCAGCTGGTGCAGTCTGGGGCTGAGGTGAAGAAGCCTGGGGCCTCAGTGAAGGTTTCCTGCAAGGCATCTGGATACACCTTCACCAGCTACTATATACACTGGGTGCGACAGGCCCCTGGACAAGGGCTTGAGTGGATGGGAGTAATCAACCCTACTGGTGGTAACACAAACTACGCACAGAAGTTCCAGGGCAGAGTCACCATGACCAGTGACACGTCCACGAGCACAGTCTACATGGAGCTGAGCAGCCTGACATCTGAGGACACGGCCGTCTATTACTGTGCGAGATTTGACTACTGGGGCCAGGGAACCCTGGTCACCGTCTCCTCAG
>6848
GAAGTGCAGCTGGTGCAGTCTGGGGCTGAGGTGAAGAAGCCTGGGGCCTCAGTGAAGGTTTCCTGCAAGGCATCTGGATACACCTTCACCAGCTACTATATACACTGGGTGCGACAGGCCCCTGGACAAGGGCTTGAGTGGATGGGAGTAATCAACCCTACTGGTGGTAACACAAACTACGCACAGAAGTTCCAGGGCAGAGTCACCATGACCAGTGACACGTCCACGAGCACAGTCTACATGGAGCTGAGCAGCCTGACATCTGAGGACACGGCCGTCTATTACTGTGCGAGATTTGACTACTGGGGCCAGGGAACCCTGGTCACCGTCTCCTCAG
>6851
GAAGTGCAGCTGGTGCAGTCTGGGGCTGAGGTGAAGAAGCCTGGGGCCTCAGTGAAGGTTTCCTGCAAGGCATCTGGGATACGACCTTCACCAGCTACTATATACACTGGGTGCGACAGGCCCCTGGACAAGGGCTTGAGTGGATGGGAGTAATCAACCCTACTGGTGGTAACACAAACTACGCACAGAAGTTCCAGGGCAGAGTCACCATGACCAGTGACACGTCCACGAGCACAGTCTACATGGAGCTGAGCAGCCTGACATCTGAGGACACGGCCGTCTATTACTGTGCGAGATTTGACTACTGGGGCCAGGGAACCCTGGTCACCGTCTCCTCAG
>6853
GAAGTGCAGCTGGTGCAGTCTGGGGCTGAGGTGAAGAAGCCTGGGGCCTCAGTGAAGGTTTCCTGCAAGGCATCTGGATACACCTTCACCAGCTACTATATACACTGGGTGCGACAGGCCCCTGGACAAGGGCTTGAGTGGATGGGAGTAATCAACCCTACTGGTGGTAACACAAACTACGCACAGAAGTTCCAGGGCAGAGTCACCATGACCAGTGACACGTCCACGAGCACAGTCTACATGGAGCTGAGCAGCCTGACATCTGAGGACACGGCCGTCTATTACTGTGCGAGATTTGACTACTGGGGCCAGGGAACCCTGGTCACCGTCTCCTCAG
>6865
GAAGTGCAGCTGGTGCAGTCTGGGGCTGAGGTGAAGAAGCCTGGGGCCTCAGTGAAGGTTTCCTGCAAGGCATCTGGATACACCTTCACCAGCTACTATATACACTGGGTGCGACAGGCCCCTGGACAAGGGCTTGAGTGGATGGGAGTAATCAACCCTACTGGTGGTAACACAAACTACGCACAGAAGTTCCAGGGCAGAGTCACCATGACCAGTGACACGTCCACGAGCACAGTCTACATGGAGCTGAGCAGCCTGACATCTGAGGACACGGCCGTCTATTACTGTGCGAGATTTGACTACTGGGGCCAGGGAACCCTGGTCACCGTCTCCTCAG
>6867
GAAGTGCAGCTGGTGCAGTCTGGGGCTGAGGTGAAGAAGCCTGGGGCCTCAGTGAAGGTTTCCTGCAAGGCATCTGGATACACCTTCACCAGCTACTATATACACTGGGTGCGACAGGCCCCTGGACAAGGGCTTGAGTGGATGGGAGTAATCAACCCTACTGGTGGTAACACAAACTACGCACAGAAGTTCCAGGGCAGAGTCACCATGACCAGTGACACGTCCACGAGCACAGTCTACATGGAGCTGAGCAGCCTGACATCTGAGGACACGGCCGTCTATTACTGTGCGAGATTTGACTACTGGGGCCAGGGAACCCTGGTCACCGTCTCCTCAG
>6868
GAAGTGCAGCTGGTGCAGTCTGGGGCTGAGGTGAAGAAGCCTGGGGCCTCAGTGAAGGTTTCCTGCAAGGCATCTGGATACACCTTCACCAGCTACTATATACACTGGGTGCGACAGGCCCCTGGACAAGGGCTTGAGTGGATGGGAGTAATCAACCCTACTGGTGGTAACACAAACTACGCACAGAAGTTCCAGGGCAGAGTCACCATGACCAGTGACACGTCCACGAGCACAGTCTACATGGAGCTGAGCAGCCTGACATCTGAGGACACGGCCGTCTATTACTGTGCGAGATTTGACTACTGGGGCCAGGGAACCCTGGTCACCGTCTCCTCAG
>6870
GAAGTGCAGCTGGTGCAGTCTGGGGCTGAGGTGAAGAAGCCTGGGGCCTCAGTGAAGGTTTCCTGCAAGGCATCTGGATACACCTTCACCAGCTACTATATACACTGGGTGCGACAGGCCCCTGGACAAGGGCTTGAGTGGATGGGAGTAATCAACCCTACTGGTGGTAACACAAACTACGCACAGAAGTTCCAGGGCAGAGTCACCATGACCAGTGACACGTCCACGAGCACAGTCTACATGGAGCTGAGCAGCCTGACATCTGAGGACACGGCCGTCTATTACTGTGCGAGATTTGACTACTGGGGCCAGGGAACCCTGGGTCACCGTCTCCTCAG
>6872
GAAGTGCAGCTGGTGCAGTCTGGGGCTGAGGTGAAGAAGCCTGGGGCCTCAGTGAAGGTTTCCTGCAAGGCATCTGGATACACCTTCACCAGCTACTATATACACTGGGTGCGACAGGCCCCTGGACAAGGGCTTGAGTGGATGGGAGTAATCAACCCTACTGGTGGTAACACAAACTACGCACAGAAGTTCCAGGGCAGAGTCACCATGACCAGTGACACGTCCACGAGCACAGTCTACATGGAGCTGAGCAGCCTGACATCTGAGGACACGGCCGTCTATTACTGTGCGAGATTTGACTACTGGGGCCAGGGAACCCTGGTCACCGTCTCCTCAG
>6874
GAAGTGCAGCTGGTGCAGTCTGGGGCTGAGGTGAAGAAGCCTGGGGCCTCAGTGAAGGTTTCCTGCAAGGCATCTGGATACACCTTCACCAGCTACTATATACACTGGGTGCGACAGGCCCCTGGACAAGGGCTTGAGTGGATGGGAGTAATCAACCCTACTGGTGGTAACACAAACTACGCACAGAAGTTCCAGGGCAGAGTCACCATGACCAGTGACACGTCCACGAGCACAGTCTACATGGAGCTGAGCAGCCTGACATCTGAGGACACGGCCGTCTATTACTGTGCGAGATTTGACTACTGGGGCCAGGGAACCCTGGTCACCGTCTCCTCAG
>6883
GAAGTGCAGCTGGTGCAGTCTGGGGCTGAGGTGAAGAAGCCTGGGGCCTCAGTGAAGGTTTCCTGCAAGGCATCTGGGATACACCTTCACCAGCTACTATATACACTGGGTGCGACAGGCCCCTGGACAAGGGCTTGAGTGGATGGGAGTAATCAACCCTACTGGTGGTAACACAAACTACGCACAGAAGTTCCAGGGCAGAGTCACCATGACCAGTGACACGTCCACGAGCACAGTCTACATGGAGCTGAGCAGCCTGACATCTGAGGACACGGCCGTCTATTACTGTGCGAGATTTGACTACTGGGGCCAGGGAACCCTGGTCACCGTCTCCTCAG
>6886
GAAGTGCAGCTGGTGCAGTCTGGGGCTGAGGTGAAGAAGCCTGGGGCCTCAGTGAAGGTTTCCTGCAAGGCATCTGGATACACCTTCACCAGCTACTATATACACTGGGTGCGACAGGCCCCTGGACAAGGGCTTGAGTGGATGGGAGTAATCAACCCTACTGGTGGTAACACAAACTACGCACAGAAGTTCCAGGGCAGAGTCACCATGACCAGTGACACGTCCACGAGCACAGTCTACATGGAGCTGAGCAGCCTGACATCTGAGGACACGGCCGTCTATTACTGTGCGAGATTTGACTACTGGGGCCAGGGAACCCTGGTCACCGTCTCCTCAG
>6889
GAAGTGCAGCTGGTGCAGTCTGGGGCTGAGGTGAAGAAGCCTGGGGCCTCAGTGAAGGTTTCCTGCAAGGCATCTGGATACACCTTCACCAGCTACTATATACACTGGGTGCGACAGGCCCCTGGACAAGGGCTTGAGTGGATGGGAGTAATCAACCCTACTGGTGGTAACACAAACTACGCACAGAAGTTCCAGGGCAGAGTCACCATGACCAGTGACACGTCCACGAGCACAGTCTACATGGAGCTGAGCAGCCTGACATCTGAGGACACGGCCGTCTATTACTGTGCGAGATTTGACTACTGGGGCCAGGGAACCCTGGTCACCGTCTCCTCAG
>6891
GAAGTGCAGCTGGTGCAGTCTGGGGCTGAGGTGAAGAAGCCTGGGGCCTCAGTGAAGGTTTCCTGCAAGGCATCTGGATACACCTTCACCAGCTACTATATACACTGGGTGCGACAGGCCCCTGGACAAGGGCTTGAGTGGATGGGAGTAATCAACCCTACTGGTGGTAACACAAACTACGCACAGAAGTTCCAGGGCAGAGTCACCATGACCAGTGACACGTCCACGAGCACAGTCTACATGGAGCTGAGCAGCCTGACATCTGAGGACACGGCCGTCTATTACTGTGCGAGATTTGACTACTGGGGCCAGGGAACCCTGGTCACCGTCTCCTCAG
>6892
GAAGTGCAGCTGGTGCAGTCTGGGGCTGAGGTGAAGAAGCCTGGGGCCTCAGTGAAGGTTTCCTGCAAGGCATCTGGGATACACCTTCACCAGCTACTATATACACTGGGTGCGACAGGCCCCTGGACAAGGGCTTGAGTGGATGGGAGTAATCAACCCTACTGGTGGTAACACAAACTACGCACAGAAGTTCCAGGGCAGAGTCACCATGACCAGTGACACGTCCACGAGCACAGTCTACATGGAGCTGAGCAGCCTGACATCTGAGGACACGGCCGTCTATTACTGTGCGAGATTTGACTACTGGGGCCAGGGAACCCTGGTCACCGTCTCCTCAG
>6897
GAAGTGCAGCTGGTGCAGTCTGGGGCTGAGGTGAAGAAGCCTGGGGCCTCAGTGAAGGTTTCCTGCAAGGCATCTGGATACACCTTCACCAGCTACTATATACACTGGGTGCGACAGGCCCCTGGACAAGGGCTTGAGTGGATGGGAGTAATCAACCCTACTGGTGGTAACACAAACTACGCACAGAAGTTCCAGGGCAGAGTCACCATGACCAGTGACACGTCCACGAGCACAGTCTACATGGAGCTGAGCAGCCTGACATCTGAGGACACGGCCGTCTATTACTGTGCGAGATTTGACTACTGGGGCCAGGGAACCCTGGTCACCGTCTCCTCAG
>6898
GAAGTGCAGCTGGTGCAGTCTGGGGCTGAGGTGAAGAAGCCTGGGGCCTCAGTGAAGGTTTCCTGCAAGGCATCTGGATACACCTTCACCAGCTACTATATACACTGGGTGCGACAGGCCCCTGGACAAGGGCTTGAGTGGATGGGAGTAATCAACCCTACTGGTGGTAACACAAACTACGCACAGAAGTTCCAGGGCAGAGTCACCATGACCAGTGACACGTCCACGAGCACAGTCTACATGGAGCTGAGCAGCCTGACATCTGAGGACACGGCCGTCTATTACTGTGCGAGATTTGACTACTGGGGCCAGGGAACCCTGGTCACCGTCTCCTCAG
>6905
GAAGTGCAGCTGGTGCAGTCTGGGGCTGAGGTGAAGAAGCCTGGGGCCTCAGTGAAGGTTTCCTGCAAGGCATCTGGATACACCTTCACCAGCTACTATATACACTGGGTGCGACAGGCCCCTGGACAAGGGCTTGAGTGGATGGGAGTAATCAACCCTACTGGTGGTAACACAAACTACGCACAGAAGTTCCAGGGCAGAGTCACCATGACCAGTGACACGTCCACGAGCACAGTCTACATGGAGCTGAGCAGCCTGACATCTGAGGACACGGCCGTCTATTACTGTGCGAGATTTGACTACTGGGGCCAGGGAACCCTGGTCACCGTCTCCTCAG
>6906
GAAGTGCAGCTGGTGCAGTCTGGGGCTGAGGTGAAGAAGCCTGGGGCCTCAGTGAAGGTTTCCTGCAAGGCATCTGGATACACCTTCACCAGCTACTATATACACTGGGTGCGACAGGCCCCTGGACAAGGGCTTGAGTGGATGGGAGTAATCAACCCTACTGGTGGTAACACAAACTACGCACAGAAGTTCCAGGGCAGAGTCACCATGACCAGTGACACGTCCACGAGCACAGTCTACATGGAGCTGAGCAGCCTGACATCTGAGGACACGGCCGTCTATTACTGTGCGAGATTTGACTACTGGGGCCAGGGAACCCTGGTCACCGTCTCCTCAG
>6910
GAAGTGCAGCTGGTGCAGTCTGGGGCTGAGGTGAAGAAGCCTGGGGCCTCAGTGAAGGTTTCCTGCAAGGCATCTGGATACACCTTCACCAGCTACTATATACACTGGGTGCGACAGGCCCCTGGACAAGGGCTTGAGTGGATGGGAGTAATCAACCCTACTGGTGGTAACACAAACTACGCACAGAAGTTCCAGGGCAGAGTCACCATGACCAGTGACACGTCCACGAGCACAGTCTACATGGAGCTGAGCAGCCTGACATCTGAGGACACGGCCGTCTATTACTGTGCGAGATTTGACTACTGGGGCCAGGGAACCCTGGTCACCGTCTCCTCAG
>6912
GAAGTGCAGCTGGTGCAGTCTGGGGCTGAGGTGAAGAAGCCTGGGGCCTCAGTGAAGGCTTCCTGCAAGGCATCTGGATACACCTTCACCAGCTACTATATACACTGGGTGCGACAGGCCCCTGGACAAGGGCTTGAGTGGATGGGAGTAATCAACCCTACTGGTGGTAACACAAACTACGCACAGAAGTTCCAGGGCAGAGTCACCATGACCAGTGACACGTCCACGAGCACAGTCTACATGGAGCTGAGCAGCCTGACATCTGAGGACACGGCCGTCTATTACTGTGCGAGATTTGACTACTGGGGCCAGGGAACCCTGGTCACCGTCTCCTCAG
>6916
GAAGTGCAGCTGGTGCAGTCTGGGGCTGAGGTGAAGAAGCCTGGGGCCTCAGTGAAGGTTTCCTGCAAGGCATCTGGATACACCTTCACCAGCTACTATATACACTGGGTGCGACAGGCCCCTGGACAAGGGCTTGAGTGGATGGGAGTAATCAACCCTACTGGTGGTAACACAAACTACGCACAGAAGTTCCAGGGCAGAGTCACCATGACCAGTGACACGTCCACGAGCACAGTCTACATGGAGCTGAGCAGCCTGACATCTGAGGACACGGCCGTCTATTACTGTGCGAGATTTGACTACTGGGGCCAGGGAACCCTGGTCACCGTCTCCTCAG
>6920
GAAGTGCAGCTGGTGCAGTCTGGGGCTGAGGTGAAGAAGCCTGGGGCCTCAGTGAAGGTTTCCTGCAAGGCATCTGGATACACCTTCACCAGCTACTATATACACTGGGTGCGACAGGCCCCTGGACAAGGGCTTGAGTGGATGGGAGTAATCAACCCTACTGGTGGTAACACAAACTACGCACAGAAGTTCCAGGGCAGAGTCACCATGACCAGTGACACGTCCACGAGCACAGTCTACATGGAGCTGAGCAGCCTGACATCTGAGGACACGGCCGTCTATTACTGTGCGAGATTTGACTACTGGGGCCAGGGAACCCTGGTCACCGTCTCCTCAG
>6921
GAAGTGCAGCTGGTGCAGTCTGGGGCTGAGGTGAAGAAGCCTGGGGCCTCAGTGAAGGTTTCCTGCAAGGCATCTGGATACACCTTCACCAGCTACTATATACACTGGGTGCGACAGGCCCCTGGACAAGGGCTTGAGTGGATGGGAGTAATCAACCCTACTGGTGGTAACACAAACTACGCACAGAAGTTCCAGGGCAGAGTCACCATGACCAGTGACACGTCCACGAGCACAGTCTACATGGAGCTGAGCAGCCTGACATCTGAGGACACGGCCGTCTATTACTGTGCGAGATTTGACTACTGGGGCCAGGGAACCCTGGTCACCGTCTCCTCAG
>6929
GAAGTGCAGCTGGTGCAGTCTGGGGCTGAGGTGAAGAAGCCTGGGGCCTCAGTGAAGGTTTCCTGCAAGGCATCTGGATACACCTTCACCAGCTACTATATACACTGGGTGCGACAGGCCCCTGGACAAGGGCTTGAGTGGATGGGAGTAATCAACCCTACTGGTGGTAACACAAACTACACACAGAAGTTCCAGGGCAGAGTCACCATGACCAGTGACACGTCCACGAGCACAGTCTACATGGAGCTGAGCAGCCTGACATCTGAGGACACGGCCGTCTATTACTGTGCGAGATTTGACTACTGGGGCCAGGGAACCCTGGTCACCGTCTCCTCAG
>6938
GAAGTGCAGCTGGTGCAGTCTGGGGCTGAGGTGAAGAAGCCTGGGGCCTCAGTGAAGGTTTCCTGCAAGGCATCTGGATACACCTTCACCAGCTACTATATACACTGGGTGCGACAGGCCCCTGGACAAGGGCTTGAGTGGATGGGAGTAATCAACCCTACTGGTGGTAACACAAACTACGCACAGAAGTTCCAGGGCAGAGTCACCATGACCAGTGACACGTCCACGAGCACAGTCTACATGGAGCTGAGCAGCCTGACATCTGAGGACACGGCCGTCTATTACTGTGCGAGATTTGACTACTGGGGCCAGGGAACCCTGGTCACCGTCTCCTCAG
>6942
GAAGTGCAGCTGGTGCAGTCTGGGGCTGAGGTGAAGAAGCCTGGGGCCTCAGTGAAGGTTTCCTGCAAGGCATCTGGATACACCTTCACCAGCTACTATATACACTGGGTGCGACAGGCCCCTGGACAAGGGCTTGAGTGGATGGGAGTAATCAACCCTACTGGTGGTAACACAAACTACGCACAGAAGTTCCAGGGCAGAGTCACCATGACCAGTGACACGTCCACGAGCACAGTCTACATGGAGCTGAGCAGCCTGACATCTGAGGACACGGCCGTCTATTACTGTGCGAGATTTGACTACTGGGGCCAGGGAACCCTGGTCACCGTCTCCTCAG
>6944
GAAGTGCAGCTGGTGCAGTCTGGGGCTGAGGTGAAGAAGCCTGGGGCCTCAGTGAAGGTTTCCTGCAAGGCATCTGGATACACCTTCACCAGCTACTATATACACTGGGTGCGACAGGCCCCTGGACAAGGGCTTGAGTGGATGGGAGTAATCAACCCTACTGGTGGTAACACAAACTACGCACAGAAGTTCCAGGGCAGAGTCACCATGACCAGTGACACGTCCACGAGCACAGTCTACATGGAGCTGAGCAGCCTGACATCTGAGGACACGGCCGTCTATTACTGTGCGAGATTTGACTACTGGGGCCAGGGAACCCTGGTCACCGTCTCCTCAG
>6954
GAAGTGCAGCTGGTGCAGTCTGGGGCTGAGGTGAAGAAGCCTGGGGCCTCAGTGAAGGTTTCCTGCAAGGCATCTGGATACACCTTCACCAGCTACTATATACACTGGGTGCGACAGGCCCCTGGACAAGGGCTTGAGTGGATGGGAGTAATCAACCCTACTGGTGGTAACACAAACTACGCACAGAAGTTCCAGGGCAGAGTCACCATGACCAGTGACACGTCCACGAGCACAGTCTACATGGAGCTGAGCAGCCTGACATCTGAGGACACGGCCGTCTATTACTGTGCGAGATTTGACTACTGGGGCCAGGGAACCCTGGTCACCGTCTCCTCAG
>6955
GAAGTGCAGCTGGTGCAGTCTGGGGCTGAGGTGAAGAAGCCTGGGGCCTCAGTGAAGGTTTCCTGCAAGGCATCTGGGATACACCTTCACCAGCTACTATATACACTGGGTGCGACAGGCCCCTGGACAAGGGCTTGAGTGGATGGGAGTAATCAACCCTACTGGTGGTAACACAAACTACGCACAGAAGTTCCAGGGCAGAGTCACCATGACCAGTGACACGTCCACGAGCACAGTCTACATGGAGCTGAGCAGCCTGACATCTGAGGACACGGCCGTCTATTACTGTGCGAGATTTGACTACTGGGGCCAGGGAACCCTGGTCACCGTCTCCTCAG
>6963
GAAGTGCAGCTGGTGCAGTCTGGGGCTGAGGTGAAGAAGCCTGGGGCCTCAGTGAAGGTTTCCTGCAAGGCATCTGGATACACCTTCACCAGCTACTATATACACTGGGTGCGACAGGCCCCTGGACAAGGGCTTGAGTGGATGGGAGTAATCAACCCTACTGGTGGTAACACAAACTACGCACAGAAGTTCCAGGGCAGAGTCACCATGACCAGTGACACGTCCACGAGCACAGTCTACATGGAGCTGAGCAGCCTGACATCTGAGGACACGGCCGTCTATTACTGTGCGAGATTTGACTACTGGGGCCAGGGAACCCTGGTCACCGTCTCCTCAG
>6970
GAAGTGCAGCTGGTGCAGTCTGGGGCTGAGGTGAAGAAGCCTGGGGCCTCAGTGAAGGTTTCCTGCAAGGCATCTGGATACACCTTCACCAGCTATTATATACACTGGGTGCGACAGGCCCCTGGACAAGGGCTTGAGTGGATGGGAGTAATCAACCCTACTGGTGGTAACACAAACTACGCACAGAAGTTCCAGGGCAGAGTCACCATGACCAGTGACACGTCCACGAGCACAGTCTACATGGAGCTGAGCAGCCTGACATCTGAGGACACGGCCGTCTATTACTGTGCGAGATTTGACTACTGGGGCCAGGGAACCCTGGTCACCGTCTCCTCAG
>6971
GAAGTGCAGCTGGTGCAGTCTGGGGCTGAGGTGAAGAAGCCTGGGGCCTCAGTGAAGGTTTCCTGCAAGGCATCTGGATACACCTTCACCAGCTACTATATACACTGGGTGCGACAGGCCCCTGGACAAGGGCTTGAGTGGATGGGAGTAATCAACCCTACTGGTGGTAACACAAACTACGCACAGAAGTTCCAGGGCAGAGTCACCATGACCAGTGACACGTCCACGAGCACAGTCTACATGGAGCTGAGCAGCCTGACATCTGAGGACACGGCCGTCTATTACTGTGCGAGATTTGACTACTGGGGCCAGGGAACCCTGGTCACCGTCTCCTCAG
>6978
GAAGTGCAGCTGGTGCAGTCTGGGGCTGAGGTGAAGAAGCCTGGGGCCTCAGTGAAGGTTTCCTGCAAGGCATCTGGATACACCTTCACCAGCTACTATATACACTGGGTGCGACAGGCCCCTGGACAAGGGCTTGAGTGGATGGGAGTAATCAACCCTACTGGTGGTAACACAAACTACGCACAGAAGTTCCAGGGCAGAGTCACCATGACCAGTGACACGTCCACGAGCACAGTCTACATGGAGCTGAGCAGCCTGACATCTGAGGACACGGCCGTCTATTACTGTGCGAGATTTGACTACTGGGGCCAGGGAACCCTGGTCACCGTCTCCTCAG
>6990
GAAGTGCAGCTGGTGCAGTCTGGGGCTGAGGTGAAGAAGCCTGGGGCCTCAGTGAAGGTTTCCTGCAAGGCATCTGGATACACCTTCACCAGCTACTATATACACTGGGTGCGACAGGCCCCTGGACAAGGGCTTGAGTGGATGGGAGTAATCAACCCTACTGGTGGTAACACAAACTACGCACAGAAGTTCCAGGGCAGAGTCACCATGACCAGTGACACGTCCACGAGCACAGTCTACATGGAGCTGAGCAGCCTGACATCTGAGGACACGGCCGTCTATTACTGTGCGAGATTTGACTACTGGGGCCAGGGAACCCTGGTCACCGTCTCCTCAG
>6999
GAAGTGCAGCTGGTGCAGTCTGGGGCTGAGGTGAAGAAGCCTGGGGCCTCAGTGAAGGTTTCCTGCAAGGCATCTGGATACACCTTCACCAGCTACTATATACACTGGGTGCGACAGGCCCCTGGACAAGGGCTTGAGTGGATGGGAGTAATCAACCCTACTGGTGGTAACACAAACTACGCACAGAAGTTCCAGGGCAGAGTCACCATGACCAGTGACACGTCCACGAGCACAGTCTACATGGAGCTGAGCAGCCTGACATCTGAGGACACGGCCGTCTATTACTGTGCGAGATTTGACTACTGGGGCCAGGGAACCCTGGTCACCGTCTCCTCAG
>7013
GAAGTGCAGCTGGTGCAGTCTGGGGCTGAGGTGAAGAAGCCTGGGGCCTCAGTGAAGGTTTCCTGCAAGGCATCTGGATACACCTTCACCAGCTACTATATACACTGGGTACGACAGGCCCCTGGACAAGGGCTTGAGTGGATGGGAGTAATCAACCCTACTGGTGGTAACACAAACTACGCACAGAAGTTCCAGGGCAGAGTCACCATGACCAGTGACACGTCCACGAGCACAGTCTACATGGAGCTGAGCAGCCTGACATCTGAGGACACGGCCGTCTATTACTGTGCGAGATTTGACTACTGGGGCCAGGGAACCCTGGTCACCGTCTCCTCAG
>7016
GAAGTGCAGCTGGTGCAGTCTGGGGCTGAGGTGAAGAAGCCTGGGGCCTCAGTGAAGGTTTCCTGCAAGGCATCTGGATACACCTTCACCAGCTACTATATACACTGGGTGCGACAGGCCCCTGGACAAGGGCTTGAGTGGATGGGAGTAATCAACCCTACTGGTGGTAACACAAACTACGCACAGAAGTTCCAGGGCAGAGTCACCATGACCAGTGACACGTCCACGAGCACAGTCTACATGGAGCTGAGCAGCCTGACATCTGAGGACACGGCCGTCTATTACTGTGCGAGATTTGACTACTGGGGCCAGGGAACCCTGGTCACCGTCTCCTCAG
>7020
GAAGTGCAGCTGGTGCAGTCTGGGGCTGAGGTGAAGAAGCCTGGGGCCTCAGTGAAGGTTTCCTGCAAGGCATCTGGGATACACCTTCACCAGCTACTATATACACTGGGTGCGACAGGCCCCTGGACAAGGGCTTGAGTGGATGGGAGTAATCAACCCTACTGGTGGTAACACAAACTACGCACAGAAGTTCCAGGGCAGAGTCACCATGACCAGTGACACGTCCACGAGCACAGTCTACATGGAGCTGAGCAGCCTGACATCTGAGGACACGGCCGTCTATTACTGTGCGAGATTTGACTACTGGGGCCAGGGAACCCTGGTCACCGTCTCCTCAG
>7022
GAAGTGCAGCTGGTGCAGTCTGGGGCTGAGGTGAAGAAGCCTGGGGCCTCAGTGAAGGTTTCCTGCAAGGCATCTGGATACACCTTCACCAGCTACTATATACACTGGGTGCGACAGGCCCCTGGACAAGGGCTTGAGTGGATGGGAGTAATCAACCCTACTGGTGGTAAACACAAACTACGCACAGAAGTTCCAGGGCAGAGTCACCATGACCAGTGACACGTCCACGAGCACAGTCTACATGGAGCTGAGCAGCCTGACATCTGAGGACACGGCCGTCTATTACTGTGCGAGATTTGACTACTGGGGCCAGGGAACCCTGGTCACCGTCTCCTCAG
>7023
GAAGTGCAGCTGGTGCAGTCTGGGGCTGAGGTGAAGAAGCCTGGGGCCTCAGTGAAGGTTTCCTGCAAGGCATCTGGGATACACCTTCACCAGCTACTATATACACTGGGTGCGACAGGCCCCTGGACAAGGGCTTGAGTGGATGGGAGTAATCAACCCTACTGGTGGTAACACAAACTACGCACAGAAGTTCCAGGGCAGAGTCACCATGACCAGTGACACGTCCACGAGCACAGTCTACATGGAGCTGAGCAGCCTGACATCTGAGGACACGGCCGTCTATTACTGTGCGAGATTTGACTACTGGGGCCAGGGAACCCTGGTCACCGTCTCCTCAG
>7027
GAAGTGCAGCTGGTGCAGTCTGGGGCTGAGGTGAAGAAGCCTGGGGCCTCAGTGAAGGTTTCCTGCAAGGCATCTGGATACACCTTCACCAGCTACTATATACACTGGGTGCGACAGGCCCCCTGGACAAGGGCTTGAGTGGATGGGAGTAATCAACCCTACTGGTGGTAACACAAACTACGCACAGAAGTTCCAGGGCAGAGTCACCATGACCAGTGACACGTCCACGAGCACAGTCTACATGGAGCTGAGCAGCCTGACATCTGAGGACACGGCCGTCTATTACTGTGCGAGATTTGACTACTGGGGCCAGGGAACCCTGGTCACCGTCTCCTCAG
>7034
GAAGTGCAGCTGGTGCAGTCTGGGGCTGAGGTGAAGAAGCCTGGGGCCTCAGTGAAGGTTTCCTGCAAGGCATCTGGATACACCTTCACCAGCTACTATATACACTGGGTGCGACAGGCCCCTGGACAAGGGCTTGAGTGGATGGGAGTAATCAACCCTACTGGTGGTAACACAAACTACGCACAGAAGTTCCAGGGCAGAGTCATCATGACCAGTGACACGTCCACGAGCACAGTCTACATGGAGCTGAGCAGCCTGACATCTGAGGACACGGCCGTCTATTACTGTGCGAGATTTGACTACTGGGGCCAGGGAACCCTGGTCACCGTCTCCTCAG
>7037
GAAGTGCAGCTGGTGCAGTCTGGGGCTGAGGTGAAGAAGCCTGGGGCCTCAGTGAAGGTTTCCTGCAAGGCATCTGGATACACCTTCACCAGCTACTATATACACTGGGTGCGACAGGCCCCTGGACAAGGGCTTGAGTGGATGGGAGTAATCAAACCCTACTGGTGGTAACACAAACTACGCACAGAAGTTCCAGGGCAGAGTCACCATGACCAGTGACACGTCCACGAGCACAGTCTACATGGAGCTGAGCAGCCTGACATCTGAGGACACGGCCGTCTATTACTGTGCGAGATTTGACTACTGGGGCCAGGGAACCCTGGTCACCGTCTCCTCAG
>7038
GAAGTGCAGCTGGTGCAGTCTGGGGCTGAGGTGAAGAAGCCTGGGGCCTCAGTGAAGGTTTCCTGCAAGGCATCTGGATACACCTTCACCAGCTACTATATACACTGGGTGCGACAGGCCCCTGGACAAGGGCTTGAGTGGATGGGAGTAATCAACCCTACTGGTGGTAACACAAACTACGCACAGAAGTTCCAGGGCAGAGTCACCATGACCAGTGACACGTCCACGAGCACAGTCTACATGGAGCTGAGCAGCCTGACATCTGAGGACACGGCCGTCTATTACTGTGCGAGATTTGACTACTGGGGCCAGGGAACCCTGGTCACCGTCTCCTCAG
>7043
GAAGTGCAGCTGGTGCAGTCTGGGGCTGAGGTGAAGAAGCCTGGGGCCTCAGTGAAGGTTTCCTGCAAGGCATCTGGATACACCTTCACCAGCTACTATATACACTGGGTGCGACAGGCCCCTGGACAAGGGCTTGAGTGGATGGGAGTAATCAACCCTACTGGTGGTAACACAAACTACGCACAGAAGTTCCAGGGCAGAGTCACCATGACCAGTGACACGTCCACGAGCACAGTCTACATGGAGCTGAGCAGCCTGACATCTGAGGACACGGCCGTCTATTACTGTGCGAGATTTGACTACTGGGGCCAGGGAACCCTGGTCACCGTCTCCTCAG
>7045
GAAGTGCAGCTGGTGCAGTCTGGGGCTGAGGTGAAGAAGCCTGGGGCCTCAGTGAAGGTTTCCTGCAAGGCATCTGGATACACCTTCACCAGCTACTATATACACTGGGTGCGACAGGCCCCTGGACAAGGGCTTGAGTGGATGGGAGTAATCAACCCTACTGGTGGTAACACAAACTACGCACAGAAGTTCCAGGGCAGAGTCACCATGACCAGTGACACGTCCACGAGCACAGTCTACATGGAGCTGAGCAGCCTGACATCTGAGGACACGGCCGTCTATTACTGTGCGAGATTTGACTACTGGGGCCAGGGAACCCTGGTCACCGTCTCCTCAG
>7046
GAACGTGCAGCTGGTGCAGTCTGGGGCTGAGGTGAAGAAGCCTGGGGCCTCAGTGAAGGTTTCCNGCAAGGCATCTGGATACACCTTCACCAGCTACTATATACACTGGGTGCGACAGGCCCCTGGACAAGGGCTTGAGTGGATGGGAGTAATCAACCCTACTGGTGGTAACACAAACTACGCACAGAAGTTCCAGGGCAGAGTCACCATGACCAGTGACACGTCCACGAGCACAGTCTACATGGAGCTGAGCAGCCTGACATCTGAGGACACGGCCGTCTATTACTGTGCGAGATTTGACTACTGGGGCCAGGGAACCCTGGTCACCGTCTCCTCAG
>7062
GAAGTGCAGCTGGTGCAGTCTGGGGCTGAGGTGAAGAAGCCTGGGGCCTCAGTGAAGGTTTCCTGCAAGGCATCTGGATACACCTTCACCAGCTACTATATACACTGGGTGCGACAGGCCCCTGGACAAGGGCTTGAGTGGATGGGAGGTAATCAACCCTACTGGTGGTAACACAAACTACGCACAGAAGTTCCAGGGCAGAGTCACCATGACCAGTGACACGTCCACGAGCACAGTCTACATGGAGCTGAGCAGCCTGACATCTGAGGACACGGCCGTCTATTACTGTGCGAGATTTGACTACTGGGGCCAGGGAACCCTGGTCACCGTCTCCTCAG
>7067
GAAGTGCAGCTGGTGCAGTCTGGGGCTGAGGTGAAGAAGCCTGGGGCCTCAGTGAAGGTTTCCTGCAAGGCATCTGGATACACCTTCACCAGCTACTATATACACTGGGTGCGACAGGCCCCTGGACAAGGGCTTGAGTGGATGGGAGTAATCAACCCTACTGGTGGTAACACAAACTACGCACAGAAGTTCCAGGGCAGAGTCACCATGACCAGTGACACGTCCACGAGCACAGTCTACATGGAGCTGAGCAGCCTGACATCTGAGGACACGGCCGTCTATTACTGTGCGAGATTTGACTACTGGGGCCAGGGAACCCTGGTCACCGTCTCCTCAG
>7071
GAAGTGCAGCTGGTGCAGTCTGGGGCTGAGGTGAAGAAGCCTGGGGCCTCAGTGAAGGTTTCCTGCAAGGCATCTGGATACACCTTCACCAGCTACTATATACACTGGGTGCGACAGGCCCCTGGACAAGGGCTTGAGTGGATGGGAGTAATCAACCCTACTGGTGGTAACACAAACTACGCACAGAAGTTCCAGGGCAGAGTCACCATGACCAGTGACACGTCCACGAGCACAGTCTACATGGAGCTGAGCAGCCTGACATCTGAGGACACGGCCGTCTATTACTGTGCGAGATTTGACTACTGGGGCCAGGGAACCCTGGTCACCGTCTCCTCAG
>7095
GAAGTGCAGCTGGTGCAGTCTGGGGCTGAGGTGAAGAAGCCTGGGGCCTCAGTGAAGGTTTCCTGCAAGGCATCTGGATACACCTTCACCAGCTACTATATACACTGGGTGCGACAGGCCCCTGGACAAGGGCTTGAGTGGATGGGAGTAATCAACCCTACTGGTGGTAACACAAACTACGCACAGAAGTTCCAGGGCAGAGTCACCATGACCAGTGACACGTCCACGAGCACAGTCTACATGGAGCTGAGCAGCCTGACATCTGAGGACACGGCCGTCTATTACTGTGCGAGATTTGACTACTGGGGCCAGGGAACCCTGGTCACCGTCTCCTCAG
>7098
GAAGTGCAGCTGGTGCAGTCTGGGGCTGAGGTGAAGAAGCCTGGGGCCTCAGTGAAGGTTTCCTGCAAGGCATCTGGATACACCTTCACCAGCTACTATATACACTGGGTGCGACAGGCCCCTGGACAAGGGCTTGAGTGGATGGGAGTAATCAACCCTACTGGTGGTAACACAAACTACGCACAGAAGTTCCAGGGCAGAGTCACCATGACCAGTGACACGTCCACGAGCACAGTCTACATGGAGCTGAGCAGCCTGACATCTGAGGACACGGCCGTCTATTACTGTGCGAGATTTGACTACTGGGGCCAGGGAACCCTGGTCACCGTCTCCTCAG
>7103
GAAGTGCAGCTGGTGCAGTCTGGGGCTGAGGTGAAGAAGCCTGGGGCCTCAGTGAAGGTTTCCTGCAAGGCATCTGGATACACCTTCACCAGCTACTATATACACTGGGTGCGACAGGCCCCTGGACAAGGGCTTGAGTGGATGGGAGTAATCAACCCTACTGGTGGTAACACAAACTACGCACAGAAGTTCCAGGGCAGAGTCACCATGACCAGTGACACGTCCACGAGCACAGTCTACATGGAGCTGAGCAGCCTGACATCTGAGGACACGGCCGTCTATTACTGTGCGAGATTTGACTACTGGGGCCAGGGAACCCTGGTCACCGTCTCCTCAG
>7104
GAAGTGCAGCTGGTGCAGTCTGGGGCTGAGGTGAAGAAGCCTGGGGCCTCAGTGAAGGTTTCCTGCAAGGCATCTGGATACACCTTCACCAGCTACTATATACACTGGGTGCGACAGGCCCCTGGACAAGGGCTTGAGTGGATGGGAGTAATCAACCCTACTGGTGGTAACACAAACTACGCACAGAAGTTCCAGGGCAGAGTCACCATGACCAGTGACACGTCCACGAGCACAGTCTACATGGAGCTGAGCAGCCTGACATCTGAGGACACGGCCGTCTATTACTGTGCGAGATTTGACTACTGGGGCCAGGGAACCCTGGTCACCGTCTCCTCAG
>7118
GAAGTGCAGCTGGTGCAGTCTGGGGCTGAGGTGAAGAAGCCTGGGGCCTCAGTGAAGGTTTCCTGCAAGGCATCTGGATACACCTTCACCAGCTACTATATACACTGGGTGCGACAGGCCCCTGGACAAGGGCTTGAGTGGATGGGAGTAATCAACCCTACTGGTGGTAACACAAACTACGCACAGAAGTTCCAGGGCAGAGTCACCATGACCAGTGACACGTCCACGAGCACAGTCTACATGGAGCTGAGCAGCCTGACATCTGAGGACACGGCCGTCTATTACTGTGCGAGATTTGACTACTGGGGCCAGGGAACCCTGGTCACCGTCTCCTCAG
>7127
GAAGTGCAGCTGGTGCAGTCTGGGGCTGAGGTGAAGAAGCCTGGGGCCTCAGTGAAGGTTTCCTGCAAGGCATCTGGATACACCTTCACCAGCTACTATATACACTGGGTGCGACAGGCCCCTGGACAAGGGCTTGAGTGGATGGGAGTAATCAACCCTACTGGTGGTAACACAAACTACGCACAGAAGTTCCAGGGCAGAGTCACCATGACCAGTGACACGTCCACGAGCACAGTCTACATGGAGCTGAGCAGCCTGACATCTGAGGACACGGCCGTCTATTACTGTGCGAGATTTGACTACTGGGGCCAGGGAACCCTGGTCACCGTCTCCTCAG
>7132
GAAGTGCAGCTGGTGCAGTCTGGGGCTGAGGTGAAGAAGCCTGGGGCCTCAGTGAAGGTTTCCTGCAAGGCATCTGGATACACCTTCACCAGCTACTATATACACTGGGTGCGACAGGCCCCTGGACAAGGGCTTGAGTGGATGGGAGTAATCAACCCTACTGGTGGTAACACAAACTACGCACAGAAGTTCCAGGGCAGAGTCACCATGACCAGTGACACGTCCACGAGCACAGTCTACATGGAGCTGAGCAGCCTGACATCTGAGGACACGGCCGTCTATTACTGTGCGAGATTTGACTACTGGGGCCAGGGAACCCTGGTCACCGTCTCCTCAG
>7138
GAAGTGCAGCTGGTGCAGTCTGGGGCTGAGGTGAAGAAGCCTGGGGCCTCAGTGAAGGTTTCCTGCAAGGCATCTGGATACACCTTCACCAGCTACTATATACACTGGGTGCGACAGGCCCCTGGACAAGGGCTTGAGTGGATGGGAGTAATCAACCCTACTGGTGGTAACACAAACTACGCACAGAAGTTCCAGGGCAGAGTCACCATGACCAGTGACACGTCCACGAGCACAGTCTACATGGAGCTGAGCAGCCTGACATCTGAGGACACGGCCGTCTATTACTGTNCGAGATTTGACTACTGGGGCCAGGGACCCTGGTCACCGTCTCCTCAG
>7144
GAAGTGCAGCTGGTGCAGTCTGGGGCTGAGGTGAAGAAGCCTGGGGCCTCAGCGAAGGTTTCCTGCAAGGCATCTGGATACACCTTCACCAGCTACTATATACACTGGGTGCGACAGGCCCCTGGACAAGGGCTTGAGTGGATGGGAGTAATCAACCCTACTGGTGGTAACACAAACTACGCACAGAAGTTCCAGGGCAGAGTCACCATGACCAGTGACACGTCCACGAGCACAGTCTACATGGAGCTGAGCAGCCTGACATCTGAGGACACGGCCGTCTATTACTGTGCGAGATTTGACTACTGGGGCCAGGGAACCCTGGTCACCGTCTCCTCAG
>7161
GAAGTGCAGCTGGTGCAGTCTGGGGCTGAGGTGAAGAAGCCTGGGGCCTCAGTGAAGGTTTCCTGCAAGGCATCTGGATACACCTTCACCAGCTACTATATACACTGGGTGCGACAGGCCCCTGGACAAGGGCTTGAGTGGATGGGAGTAATCAACCCTACTGGTGGTAACACAAACTACGCACAGAAGTTCCAGGGCAGAGTCACCATGACCAGTGACACGTCCACGAGCACAGTCTACATGGAGCTGAGCAGCCTGACATCTGAGGACACGGCCGTCTATTACTGTGCGAGATTTGACTACTGGGGCCAGGGAACCCTGGTCACCGTCTCCTCAG
>7162
GAAGTGCAGCTGGTGCAGTCTGGGGCTGAGGTGAAGAAGCCTGGGGCCTCAGTGAAGGTTTCCTGCAAGGCATCTGGATACACCTTCACCAGCTACTATATACACTGGGTGCGACAGGCCCCTGGACAAGGGCTTGAGTGGATGGGAGTAATCAACCCTACTGGTGGTAACACAAACTACGCACAGAAGTTCCAGGGCAGAGTCACCATGACCAGTGACACGTCCACGAGCACAGTCTACATGGAGCTGAGCAGCCTGACATCTGAGGACACGGCCGTCTATTACTGTGCGAGATTTGACTACTGGGGCCAGGGAACCCTGGTCACCGTCTCCTCAG
>7166
GAAGTGCAGCTGGTGCAGTCTGGGGCTGAGGTGAAGAAGCCTGGGGCCTCAGTGAAGGTTTCCTGCAAGGCATCTGGGATACACCTTCACCAGCTACTATATACACTGGGTGCGACAGGCCCCTGGACAAGGGCTTGAGTGGATGGGAGTAATCAACCCTACTGGTGGTAACACAAACTACGCACAGAAGTTCCAGGGCAGAGTCACCATGACCAGTGACACGTCCACGAGCACAGTCTACATGGAGCTGAGCAGCCTGACATCTGAGGACACGGCCGTCTATTACTGTGCGAGATTTGACTACTGGGGCCAGGGAACCCTGGTCACCGTCTCCTCAG
>7189
GAAGTGCAGCTGGTGCAGTCTGGGGCTGAGGTGAAGAAGCCTGGGGCCTCAGTGAAGGTTTCCTGCAAGGCATCTGGATACACCTTCACCAGCTACTATATACACTGGGTGCGACAGGCCCCTGGACAAGGGCTTGAGTGGATGGGAGTAATCAACCCTACTGGTGGTAACACAAACTACGCACAGAAGTTCCAGGGCAGAGTCACCATGACCAGTGACACGTCCACGAGCACAGTCTACATGGAGCTGAGCAGCCTGACATCTGAGGACACGGCCGTCTATTACTGTGCGAGATTTGACTACTGGGGCCAGGGAACCCTGGTCACCGTCTCCTCAG
>7197
GAAGTGCAGCTGGTGCAGTCTGGGGCTGAGGTGAAGAAGCCTGGGGCCTCAGTGAAGGTTTCCTGCAAGGCATCTGGGATACGACCTTCACCAGCTACTATATACACTGGGTGCGACAGGCCCCTGGACAAGGGCTTGAGTGGATGGGAGTAATCAACCCTACTGGTGGTAACACAAACTACGCACAGAAGTTCCAGGGCAGAGTCACCATGACCAGTGACACGTCCACGAGCACAGTCTACATGGAGCTGAGCAGCCTGACATCTGAGGACACGGCCGTCATTACTGTGCGAGATTTGACTACTGGGGCCAGGGAACCCTGGTCACCGTCTCCTCAG
>7218
GAAGTGCAGCTGGTGCAGTCTGGGGCTGAGGTGAAGAAGCCTGGGGCCTCAGTGAAGGTTTCCTGCAAGGCATCTGGATACACCTTCACCAGCTACTATATACACTGGGTGCGACAGGCCCCTGGACAAGGGCTTGAGTGGATGGGAGTAATCAACCCTACTGGTGGTAACACAAACTACGCACAGAAGTTCCAGGGCAGAGTCACCATGACCAGTGACACGTCCACGAGCACAGTCTACATGGAGCTGAGCAGCCTGACATCTGAGGACACGGCCGTCTATTACTGTGCGAGATTTGACTACTGGGGCCAGGGAACCCTGGTCACCGTCTCCTCAG
>7230
GAAGTGCAGCTGGTGCAGTCTGGGGCTGAGGTGAAGAAGCCTGGGGCCTCAGTGAAGGTTTCCTGCAAGGCATCTGGGATACACCTTCACCAGCTACTATATACACTGGGTGCGACAGGCCCCTGGACAAGGGCTTGAGTGGATGGGAGTAATCAACCCTACTGGTGGTAACACAAACTACGCACAGAAGTTCCAGGGCAGAGTCACCATGACCAGTGACACGTCCACGAGCACAGTCTACATGGAGCTGAGCAGCCTGACATCTGAGGACACGGCCGTCTATTACTGTGCGAGATTTGACTACTGGGGCCAGGGAACCCTGGTCACCGTCTCCTCAG
>7242
GAAGTGCAGCTGGTGCAGTCTGGGGCTGAGGTGAAGAAGCCTGGGGCCTCAGTGAAGGTTTCCTGCAAGGCATCTGGATACACCTTCACCAGCTACTATATACACTGGGTGCGACAGGCCCCTGGACAAGGGCTTGAGTGGATGGGAGTAATCAACCCTACTGGTGGTAACACAAAACTACGCACAGAAGTTCCAGGGCAGAGTCACCATGACCAGTGACACGTCCACGAGCACAGTCTACATGGAGCTGAGCAGCCTGACATCTGAGGACACGGCCGTCTATTACTGTGCGAGATTTGACTACTGGGGCCAGGGAACCCTGGTCACCGTCTCCTCAG
>7251
GAAGTGCAGCTGGTGCAGTCTGGGGCTGAGGTGAAGAAGCCTGGGGCCTCAGTGAAGGTTTCCTGCAAGGCATCTGGATACACCTTCACCAGCTACTATATACACTGGGTGCGACAGGCCCCCTGGACAAGGGCTTGAGTGGATGGGAGTAATCAACCCTACTGGTGGTAACACAAACTACGCACAGAAGTTCCAGGGCAGAGTCACCATGACCAGTGACACGTCCACGAGCACAGTCTACATGGAGCTGAGCAGCCTGACATCTGAGGACACGGCCGTCTATTACTGTGCGAGATTTGACTACTGGGGCCAGGGAACCCTGGTCACCGTCTCCTCAG
>7253
GAAGTGCAGCTGGTGCAGTCTGGGGCTGAGGTGAAGAAGCCTGGGGCCTCAGTGAAGGTTTCCTGCAAGGCATCTGGATACACCTTCACCAGCTACTATATACACTGGGTGCGACAGGCCCCTGGACAAGGGCTTGAGTGGATGGGAGTAATCAACCCTACTGGTGGTAACACAAACTACGCACAGAAGTTCCAGGGCAGAGTCACCATGACCAGTGACACGTCCACGAGCACAGTCTACATGGAGCTGAGCAGCCTGACATCTGAGGACACGGCCGTCTATTACTGTGCGAGATTTGACTACTGGGGCCAGGGAACCCTGGTCACCGTCTCCTCAG
>7267
GAAGTGCAGCTGGTGCAGTCTGGGGCTGAGGTGAAGAAGCCTGGGGCCTCAGTGAAGGTTTCCTGCAAGGCATCTGGATACACCTTCACCAGCTACTATATACACTGGGTGCGACAGGCCCCTGGACAAGGGCTTGAGTGGATGGGAGTAATCAACCCTACTGGTGGTAACACAAACTACGCACAGAAGTTCCAGGGCAGAGTCACCATGACCAGTGACACGTCCACGAGCACAGTCTACATGGAGCTGAGCAGCCTGACATCTGAGGACACGGCCGTCTATTACTGTGCGAGATTTGACTACTGGGGCCAGGGAACCCTGGTCACCGTCTCCTCAG
>7270
GAAGTGCAGCTGGTGCAGTCTGGGGCTGAGGTGAAGAAGCCTGGGGCCTCAGTGAAGGTTTCCTGCAAGGCATCTGGATACACCTTCACCAGCTACTATATACACTGGGTGCGACAGGCCCCTGGACAAGGGCTTGAGTGGATGGGAGTAATCAACCCTACTGGTGGTAACACAAACTACGCACAGAAGTTCCAGGGCAGAGTCACCATGACCAGTGACACGTCCACGAGCACAGTCTACATGGAGCTGAGCAGCCTGACATCTGAGGACACGGCCGTCTATTACTGTGCGAGATTTGACTACTGGGGCCAGGGAACCCTGGTCACCGTCTCCTCAG
>7294
GAAGTGCAGCTGGTGCAGTCTGGGGCTGAGGTGAAGAAGCCTGGGGCCTCAGTGAAGGTTTCCTGCAAGGCATCTGGATACACCTTCACCAGCTACTATATACACTGGGTGCGACAGGCCCCTGGACAAGGGCTTGAGTGGATGGGAGTAATCAACCCTACTGGTGGTAACACAAACTACGCACAGAAGTTCCAGGGCAGAGTCACCATGACCAGTGACACGTCCACGAGCACAGTCTACATGGAGCTGAGCAGCCTGACATCTGAGGACACGGCCGTCTATTACTGTGCGAGATTTGACTACTGGGGCCAGGGAACCCTGGTCACCGTCTCCTCAG
>7295
GAAGTGCAGCTGGTGCAGTCTGGGGCTGAGGTGAAGAAGCCTGGGGCCTCAGTGAAGGTTTCCTGCAAGGCATCTGGATACACCTTCACCAGCTACTATATACACTGAGTGCGACAGGCCCCTGGACAAGGGCTTGAGTGGATGGGAGTAATCAACCCTACTGGTGGTAACACAAACTACGCACAGAAGTTCCAGGGCAGAGTCACCATGACCAGTGACACGTCCACGAGCACAGTCTACATGGAGCTGAGCAGCCTGACATCTGAGGACACGGCCGTCTATTACTGTGCGAGATTTGACTACTGGGGCCAGGGAACCCTGGTCACCGTCTCCTCAG
>7303
GAAGTGCAGCTGGTGCAGTCTGGGGCTGAGGTGAAGAAGCCTGGGGCCTCAGTGAAGGTTTCCTGCAAGGCATCTGGATACACCTTCACCAGCTACTATATACACTGGGTGCGACAGGCCCCTGGACAAGGGCTTGAGTGGATGGGAGTAATCAACCCTACTGGTGGTAACACAAACTACGCACAGAAGTTCCAGGGCAGAGTCACCATGACCAGTGACACGTCCACGAGCACAGTCTACATGGAGCTGAGCAGCCTGACATCTGAGGACACGGCCGTCTATTACTGTGCGAGATTTGACTACTGGGGCCAGGGAACCCTGGTCACCGTCTCCTCAG
>7304
GAAGTGCAGCTGGTGCAGTCTGGGGCTGAGGTGAAGAAGCCTGGGGCCTCAGTGAAGGTTTCCTGCAAGGCATCTGGATACACCTTCACCAGCTACTATATACACTGGGTGCGACAGGCCCCTGGACAAGGGCTTGAGTGGATGGGAGTAATCAACCCTACTGGTGGTAACACAAACTACGCACAGAAGTTCCAGGGCAGAGTCACCATGACCAGTGACACGTCCACGAGCACAGTCTACATGGAGCTGAGCAGCCTGACATCTGAGGACACGGCCGTCTATTACTGTGCGAGATTTGACTACTGGGGCCAGGGAACCCTGGTCACCGTCTCCTCAG
>7335
GAAGTGCAGCTGGTGCAGTCTGGGGCTGAGGTGAAGAAGCCTGGGGCCTCAGTGAAGGTTTCCTGCAAGGCATCTGGATACACCTTCACCAGCTACTATATACACTGGGTGCGACAGGCCCCTGGACAAGGGCTTGAGTGGATGGGAGTAATCAAACCCTACTGGTGGTAACACAAACTACGCACAGAAGTTCCAGGGCAGAGTCACCATGACCAGTGACACGTCCACGAGCACAGTCTACATGGAGCTGAGCAGCCTGACATCTGAGGACACGGCCGTCTATTACTGTGCGAGATTTGACTACTGGGGCCAGGGAACCCTGGTCACCGTCTCCTCAG
>7366
GAAGTGCAGCTGGTGCAGTCTGGGGCTGAGGTGAAGAAGCCTGGGGCCTCAGTGAAGGTTTCCTGCAAGGCATCTGGATACACCTTCACCAGCTACTATATACACTGGGTGCGACAGGCCCCTGGACAAGGGCTTGAGTGGATGGGAGTAATCAACCCTACTGGTGGTAACACAAACTACGCACAGAAGTTCCAGGGCAGAGTCACCATGACCAGTGACACGTCCACGAGCACAGTCTACATGGAGCTGAGCAGCCTGACATCTGAGGACACGGCCGTCTATTACTGTGCGAGATTTGACTACTGGGGCCAGGGAACCCTGGTCACCGTCTCCTCAG
>7370
GAAGTGCAGCTGGTGCAGTCTGGGGCTGAGGTGAAGAAGCCTGGGGCCTCAGTGAAGGTTTCCTGCAAGGCATCTGGATACACCTTCACCAGCTACTATATACACTGGGTGCGACAGGCCCCTGGACAAGGGCTTGAGTGGATGGGAGTAATCAACCCTACTGGTGGTAACACAAACTACGCACAGAAGTTCCAGGGCAGAGTCACCATGACCAGTGACACGTCCACGAGCACAGTCTACATGGAGCTGAGCAGCCTGACATCTGAGGACACGGCCGTCTATTACTGTGCGAGATTTGACTACTGGGGCCAGGGAACCCTGGTCACCGTCTCCTCAG
>7387
GAAGTGCAGCTGGTGCAGTCTGGGGCTGAGGTGAAGAAGCCTGGGGCCTCAGTGAAGGTTTCCTGCAAGGCATCTGGATACACCTTCACCAGCTACTATATACACTGGGTGCGACAGGCCCCTGGACAAGGGCTTGAGTGGATGGGGAGTAATCAACCCTACTGGTGGTAACACAAACTACGCACAGAAGTTCCAGGGCAGAGTCACCATGACCAGTGACACGTCCACGAGCACAGTCTACATGGAGCTGAGCAGCCTGACATCTGAGGACACGGCCGTCTATTACTGTGCGAGATTTGACTACTGGGGCCAGGGAACCCTGGTCACCGTCTCCTCAG
>7411
GAAGTGCAGCTGGTGCAGTCTGGGGCTGAGGTGAAGAAGCCTGGGGCCTCAGTGAAGGTTTCCTGCAAGGCATCTGGATACACCTTCACCAGCTACTATATACACTGGGTGCGACAGGCCCCTGGACAAGGGCTTGAGTGGATGGGAGTAATCAACCCTACTGGTGGTAACACAAACTACGCACAGAAGTTCCAGGGCAGAGTCACCATGACCAGTGACACGTCCACGAGCACAGTCTACATGGAGCTGAGCAGCCTGACATCTGAGGACACGGCCGTCTATTACTGTGCGAGATTTGACTACTGGGGCCAGGGAACCCTGGTCACCGTCTCCTCAG
>7412
GAAGTGCAGCTGGTGCAGTCTGGGGCTGAGGTGAAGAAGCCTGGGGCCTCAGTGAAGGTTTCCTGCAAGGCATCTGGGATACGACCTTCACCAGCTACTATATACACTGGGTGCGACAGGCCCCTGGACAAGGGCTTGAGTGGATGGGAGTAATCAACCCTACTGGTGGTAACACAAACTACGCACAGAAGTTCCAGGGCAGAGTCACCATGACCAGTGACACGTCCACGAGCACAGTCTACATGGAGCTGAGCAGCCTGACATCTGAGGACACGGCCGTCTATTACTGTGCGAGATTTGACTACTGGGGCCAGGGAACCCTGGTCACCGTCTCCTCAG
>7416
GAAGTGCAGCTGGTGCAGTCTGGGGCTGAGGTGAAGAAGCCTGGGGCCTCAGTGAAGGTTTCCTGCAAGGCATCTGGATACACCTTCACCAGCTACTATATACACTGGGTGCGACAGGCCCCTGGACAAGGGCTTGAGTGGATGGGAGTAATCAACCCTACTGGTGGTAACACAAACTACGCACAGAAGTTCCAGGGCAGAGTCACCATGACCAGTGACACGTCCACGAGCACAGTCTACATGGAGCTGAGCAGCCTGACATCTGAGGGCACGGCCGTCTATTACTGTGCGAGATTTGACTACTGGGGCCAGGGAACCCTGGTCACCGTCTCCTCAG
>7427
GAAGTGCAGCTGGTGCAGTCTGGGGCTGAGGTGAAGAAGGCCTGGGGCCTCAGTGAAGGTTTCCTGCAAGGCATCTGGGATACACCTTCACCAGCTACTATATACACTGGGTGCGACAGGCCCCTGGACAAGGGCTTGAGTGGATGGGAGTAATCAACCCTACTGGTGGTAACACAAACTACGCACAGAAGTTCCAGGGCAGAGTCACCATGACCAGTGACACGTCCACGAGCACAGTCTACATGGAGCTGAGCAGCCTGACATCTGAGGACACGGCCGTCTATTACTGTGCGAGATTTGACTACTGGGGCCAGGGAACCCTGGTCACCGTCTCCTCAG
>7428
GAAGTGCAGCTGGTGCAGTCTGGGGCTGAGGTGAAGAAGCCTGGGGCCTCAGTGAAGGTTTCCTGCAAGGCATCTGGATACACCTTCACCAGCTACTATATACACTGGGTGCGACAGGCCCCTGGACAAGGGCTTGAGTGGATGGGAGTAATCAACCCTACTGGTGGTAACACAAACTACGCACAGAAGTTCCAGGGCAGAGTCACCATGACCAGTGACACGTCCACGAGCACAGTCTACATGGAGCTGAGCAGCCTGACATCTGAGGACACGGCCGTCTATTACTGTGCGAGATTTGACTACTGGGGCCAGGGAACCCTGGTCACCGTCTCCTCAG
>7443
GAAGTGCAGCTGGTGCAGTCTGGGGCTGAGGTGAAGAAGCCTGGGGCCTCAGTGAAGGTTTCCTGCAAGGCATCTGGATACACCTTCATCAGCTACTATATACACTGGGTGCGACAGGCCCCTGGACAAGGGCTTGAGTGGATGGGAGTAATCAACCCTACTGGTGGTAACACAAACTACGCACAGAAGTTCCAGGGCAGAGTCACCATGACCAGTGACACGTCCACGAGCACAGTCTACATGGAGCTGAGCAGCCTGACATCTGAGGACACGGCCGTCTATTACTGTGCGAGATTTGACTACTGGGGCCAGGGAACCCTGGTCACCGTCTCCTCAG
>7455
GAAGTGCAGCTGGTGCAGTCTGGGGCTGAGGTGAAGAAGCCTGGGGCCTCAGTGAAGGTTTCCTGCAAGGCATCTGGATACACCTTCACCAGCTACTATATACACTGGGTGCGACAGGCCCCTGGACAAGGGCTTGAGTGGATGGGAGTAATCAACCCTACTGGTGGTAACACAAACTACGCACAGAAGTTCCAGGGCAGAGTCACCATGACCAGTGACACGTCCACGAGCACAGTCTACATGGAGCTGAGCAGCCTGACATCTGAGGACACGGCCGTCTATTACTGTGCGAGATTTGACTACTGGGGCCAGGGAACCCTGGTCACCGTCTCCTCAG
>7461
GAAGTGCAGCTGGTGCAGTCTGGGGCTGAGGTGAAGAAGCCTGGGGCCTCAGTGAAGGTTTCCTGCAAGGCATCTGGATACACCTTCACCAGCTACTATATACACTGGGTGCGACAGGCCCCTGGACAAGGGCTTGAGTGGATGGGAGTAATCAACCCTACTGGTGGTAACACAAACTACGCACAGAAGTTCCAGGGCAGAGTCACCATGACCAGTGACACGTCCACGAGCACAGTCTACATGGAGCTGAGCAGCCTGACATCTGAGGACACGGCCGTCTATTACTGTGCGAGATTTGACTACTGGGGCCAGGGAACCCTGGTCACCGTCTCCTCAG
>7476
GAAGTGCAGCTGGTGCAGTCTGGGGCTGAGGTGAAGAAGCCTGGGGCCTCAGTGAAGGTTTCCTGCAAGGCATCTGGATACACCTTCACCAGCTACTATATACACTGGGTGCGACAGGCCCCTGGACAAGGGCTTGAGTGGATGGGAGTAATCAACCCTACTGGTGGTAACACAAACTACGCACAGAAGTTCCAGGGCAGAGTCACCATGACCAGTGACACGTCCACGAGCACAGTCTACATGGAGCTGAGCAGCCTGACATCTGAGGACACGGCCGTCTATTACTGTGCGAGATTTGACTACTGGGGCCAGGGAACCCTGGTCACCGTCTCCTCAG
>7479
GAAGTGCAGCTGGTGCAGTCTGGGGCTGAGGTGAAGAAGCCTGGGGCCTCAGTGAAGGTTTCCTGCAAGGCATCTGGATACACCTTCACCAGCTACTATATACACTGGGTGCGACAGGCCCCTGGACAAGGGCTTGAGTGGATGGGAGTAATCAACCCTACTGGTGGTAACACAAACTACGCACAGAAGTTCCAGGGCAGAGTCACCATGACCAGTGACACGTCCACGAGCACAGTCTACATGGAGCTGAGCAGCCTGACATCTGAGGACACGGCCGTCTATTACTGTGCGAGATTTGACTACTGGGGCCAGGGAACCCTGGTCACCGTCTCCTCAG
>7484
GAAGTGCAGCTGGTGCAGTCTGGGGCTGAGGTGAAGAAGCCTGGGGCCTCAGTGAAGGTTTCCTGCAAGGCATCTGGATACACCTTCACCAGCTACTATATACACTGGGTGCGACAGGCCCCTGGACAAGGGCTTGAGTGGATGGGAGTAATCAACCCTACTGGTGGTAACACAAACTACGCACAGAAGTTCCAGGGCAGAGTCACCATGACCAGTGACACGTCCACGAGCACAGTCTACATGGAGCTGAGCAGCCTGACATCTGAGGACACGGCCGTCTATTACTGTGCGAGATTTGACTACTGGGGCCAGGGAACCCTGGTCACCGTCTCCTCAG
>7509
GAAGCGCAGCTGGTGCAGTCTGGGGCTGAGGTGAAGAAGCCTGGGGCCTCAGTGAAGGTTTCCTGCAAGGCATCTGGATACACCTTCACCAGCTACTATATACACTGGGTGCGACAGGCCCCTGGACAAGGGCTTGAGTGGATGGGAGTAATCAACCCTACTGGTGGTAACACAAACTACGCACAGAAGTTCCAGGGCAGAGTCACCATGACCAGTGACACGTCCACGAGCACAGTCTACATGGAGCTGAGCAGCCTGACATCTGAGGACACGGCCGTCTATTACTGTGCGAGATTTGACTACTGGGGCCAGGGAACCCTGGTCACCGTCTCCTCAG
>7519
GAAGTGCAGCTGGTGCAGTCTGGGGCTGAGGTGAAGAAGCCTGGGGCCTCAGTGAAGGTTTCCTGCAAGGCATCTGGATACACCTTCACCAGCTACTATATACACTGGGCGCGACAGGCCCCTGGACAAGGGCTTGAGTGGATGGGAGTAATCAACCCTACTGGTGGTAACACAAACTACGCACAGAAGTTCCAGGGCAGAGTCACCATGACCAGTGACACGTCCACGAGCACAGTCTACATGGAGCTGAGCAGCCTGACATCTGAGGACACGGCCGTCTATTACTGTGCGAGATTTGACTACTGGGGCCAGGGAACCCTGGTCACCGTCTCCTCAG
>7532
GAAGTGCAGCTGGTGCAGTCTGGGGCTGAGGTGAAGAAGCCTGGGGCCTCAGTGAAGGTTTCCTGCAAGGCATCTGGATACACCTTCACCAGCTACTATATACACTGGGTGCGACAGGCCCCTGGACAAGGGCTTGAGTGGATGGGAGTAATCAACCCTACTGGTGGTAACACAAACTACGCACAGAAGTTCCAGGGCAGAGTCACCATGACCAGTGACACGTCCACGAGCACAGTCTACATGGAGCTGAGCAGCCTGACATCTGAGGACACGGCCGTCTATTACTGTGCGAGATTTGACTACTGGGGCCAGGGAACCCTGGTCACCGTCTCCTCAG
>7539
GAAGTGCAGCTGGTGCAGTCTGGGGCTGAGGTGAAGAAGCCTGGGGCCTCAGTGAAGGTTTCCTGCAAGGCATCTGGATACACCTTCACCAGCTACTATATACACTGGGTGCGACAGGCCCCTGGACAAGGGCTTGAGTGGATGGGAGTAATCAACCCTACTGGTGGTAACACAAACTACGCACAGAAGTTCCAGGGCAGAGTCACCATGACCAGTGACACGTCCACGAGCACAGTCTACATGGAGCTGAGCAGCCTGACATCTGAGGACACGGCCGTCTATTACTGTGCGAGATTTGACTACTGGGGCCAGGGAACCCTGGTCACCGTCTCCTCAG
>7542
GAAGTGCAGCTGGTGCAGTCTGGGGCTGAGGTGAAGAAGCCTGGGGCCTCAGTGAAGGTTTCCTGCAAGGCATCTGGATACACCTTCACCAGCTACTATATACACTGGGTGCGACAGGCCCCTGGACAAGGGCTTGAGTGGATGGGAGTAATCAACCCTACTGGTGGTAACACAAACTACGCACAGAAGTTCCAGGGCAGAGTCACCATGACCAGTGACACGTCCACGAGCACAGTCTACATGGAGCTGAGCAGCCTGACATCTGAGGACACGGCCGTCTATTACTGTGCGAGATTTGACTACTGGGGCCAGGGAACCCTGGTCACCGTCTCCTCAG
>7552
GAAGTGCAGCTGGTGCAGTCTGGGGCTGAGGTGAAGAAGGCCTGGGGCCTCAGTGAAGGTTTCCTGCAAGGCATCTGGATACACCTTCACCAGCTACTATATACACTGGGTGCGACAGGCCCCTGGACAAGGGCTTGAGTGGATGGGAGTAATCAACCCTACTGGTGGTAACACAAACTACGCACAGAAGTTCCAGGGCAGAGTCACCATGACCAGTGACACGTCCACGAGCACAGTCTACATGGAGCTGAGCAGCCTGACATCTGAGGACACGGCCGTCTATTACTGTGCGAGATTTGACTACTGGGGCCAGGGAACCCTGGTCACCGTCTCCTCAG
>7562
GAAGTGCAGCTGGTGCAGTCTGGGGCTGAGGTGAAGAAGCCTGGGGCCTCAGTGAAGGTTTCCTGCAAGGCATCTGGATACACCTTCACCAGCTACTATATACACTGGGTGCGACAGGCCCCTGGACAAGGGCTTGAGTGGATGGGAGTAATCAACCCTACTGGTGGTAACACAAACTACGCACAGAAGTTCCAGGGCAGAGTCACCATGACCAGTGACACGTCCACGAGCACAGTCTACATGGAGCTGAGCAGCCTGACATCTGAGGACACGGCCGTCTATTACTGTGCGAGATTTGACTACTGGGGCCAGGGAACCCTGGTCACCGTCTCCTCAG
>7568
GAAGTGCAGCTGGTGCAGTCTGGGGCTGAGGTGAAGAAGCCTGGGGCCTCAGTGAAGGTTTCCTGCAAGGCATCTGGATACACCTTCACCAGCTACTATATACACTGGGTGCGACAGGCCCCTGGACAAGGGCTTGAGTGGATGGGAGTAATCAACCCTACTGGTGGTAACACAAACTACGCACAGAAGTTCCAGGGCAGAGTCACCATGACCAGTGACACGTCCACGAGCACAGTCTACATGGAGCTGAGCAGCCTGACATCTGAGGACACGGCCGTCTATTACTGTGCGAGATTTGACTACTGGGGCCAGGGAACCCTGGTCACCGTCTCCTCAG
>7577
GAAGTGCAGCTGGTGCAGTCTGGGGCTGAGGTGAAGAAGCCTGGGGCCTCAGTGAAGGTTTCCTGCAAGGCATCTGGATACACCTTCACCAGCTACTATATACACTGGGTGCGACAGGCCCCTGGACAAGGGCTTGAGTGGATGGGAGTAATCAACCCTACTGGTGGTAACACAAACTACGCACAGAAGTTCCAGGGCAGAGTCACCATGACCAGTGACACGTCCACGAGCACAGTCTACATGGAGCTGAGCAGCCTGACATCTGAGGACACGGCCGTCTATTACTGTGCGAGATTTGACTACTGGGGCCAGGGAACCCTGGTCACCGTCTCCTCAG
>7610
GAAGTGCAGCTGGTGCAGTCTGGGGCTGAGGTGAAGAAGCCTGAGGCCTCAGTGAAGGTTTCCTGCAAGGCATCTGGATACACCTTCACCAGCTACTATATACACTGGGTGCGACAGGCCCCTGGACAAGGGCTTGAGTGGATGGGAGTAATCAACCCCTACTGGTGGTAACACAAACTACGCACAGAAGTTCCAGGGCAGAGTCACCATGACCAGTGACACGTCCACGAGCACAGTCTACATGGAGCTGAGCAGCCTGACATCTGAGGACACGGCCGTCTATTACTGTGCGAGATTTGACTACTGGGGCCAGGGAACCCTGGTCACCGTCTCCTCAG
>7613
GAAGTGCAGCTGGTGCAGTCTGGGGCTGAGGTGAAGAAGCCTGGGGCCTCAGTGAAGGTTTCCTGCAAGGCATCTGGGATACGACCTTCACCAGCTACTATATACACTGGGTGCGACAGGCCCCTGGACAAGGGCTTGAGTGGATGGGAGTAATCAACCCTACTGGTGGTAACACAAACTACGCACAGAAGTTCCAGGGCAGAGTCACCATGACCAGTGACACGTCCACGAGCACAGTCTACATGGAGCTGAGCAGCCTGACATCTGAGGACACGGCCGTCTATTACTGTGCGAGATTTGACTACTGGGGCCAGGGAACCCTGGTCACCGTCTCCTCGG
>7624
GAAGTGCAGCTGGTGCAGTCTGGGGCTGAGGTGAAGAAGCCTGGGGCCTCAGTGAAGGTTTCCTGCAAGGCATCTGGATACACCTTCACCAGCTACTATATACACTGGGTGCGACAGGCCCCTGGACAAGGGCTTGAGTGGATGGGAGTAATCAACCCTACTGGTGGTAACACAAACTACGCACAGAAGTTCCAGGGCAGAGTCACCATGACCAGTGACACGTCCACGAGCACAGTCTACATGGAGCTGAGCAGCCTGACATCTGAGGACACGGCCGTCTATTACTGTGCGAGATTTGACTACTGGGGCCAGGGAACCCTGGTCACCGTCTCCTCAG
>7625
GAAGTGCAGCTGGTGCAGTCTGGGGCTGAGGTGAAGAAGCCTGGGGCCTCAGTGAAGGTTTCCTGCAAGGCATCTGGATACACCTTCACCAGCTACTATATACACTGGGTGCGACAGGCCCCTGGACAAGGGCTTGAGTGGATGGGAGTAATCAACCCTACTGGTGGTAACACAAACTACGCACAGAAGTTCCAGGGCAGAGTCACCATGACCAGTGACACGTCCACGAGCACAGTCTACATGGAGCTGAGCAGCCTGACATCTGAGGACACGGCCGTCTATTACTGTGCGAGATTTGACTACTGGGGCCAGGGAACCCTGGTCACCGTCTCCTCAG
>7634
GAAGTGCAGCTGGTGCAGTCTGGGGCTGAGGTGAAGAAGCCTGGGCCTCAGTGAAGGTTTCCTGCAAGGCATCTGGATACACCTTCACCAGCTACTATATACACTGGGTGCGACAGGCCCCTGGACAAGGGCTTGAGTGGATGGGAGTAATCAACCCTACTGGTGGTAACACAAACTACGCACAGAAGTTCCAGGGCAGAGTCACCATGACCAGTGACACGTCCACGAGCACAGTCTACATGGAGCTGAGCAGCCTGACATCTGAGGACACGGCCGTCTATTACTGTGCGAGATTTGACTACTGGGGCCAGGGAACCCTGGTCACCGTCTCCTCAG
>7653
GAAGTGCAGCTGGTGCAGTCTGGGGCTGAGGTGAAGAAGCCTGGGGCCTCAGTGAAGGTTTCCTGCAAGGCATCTGGGATACGACCTTCACCAGCTACTATATACACTGGGTGCGACAGGCCCCTGGACAAGGGCTTGAGTGGATGGGAGTAATCAACCCTACTGGTGGTAACACAAACTACGCACAGAAGTTCCAGGGCAGAGTCACCATGACCAGTGACACGTCCACGAGCACAGTCTACATGGAGCTGAGCAGCCTGACATCTGAGGACACGGCCGTCTATTACTGTGCGAGATTTGACTACTGGGGCCAGGGAACCCTGGTCACCGTCTCCTCAG
>7681
GAAGTGCAGCTGGTGCAGTCTGGGGCTGAGGTGAAGAAGCCTGGGGCCTCAGTGAAGGTTTCCTGCAAGGCATCTGGATACACCTTCACCAGCTACTATATACACTGGGTGCGACAGGCCCCTGGACAAGGGCTTGAGTGGATGGGAGTAATCAAACCCTACTGGTGGTAACACAAACTACGCACAGAAGTTCCAGGGCAGAGTCACCATGACCAGTGACACGTCCACGAGCACAGTCTACATGGAGCTGAGCAGCCTGACATCTGAGGACACGGCCGTCTATTACTGTGCGAGATTTGACTACTGGGGCCAGGGAACCCTGGTCACCGTCTCCTCAG
>7697
GAAGTGCAGCTGGTGCAGTCTGGGGCTGAGGTGAAGAAGCCTGGGGCCTCAGTGAAGGTTTCCTGCAAGGCATCTGGATACACCTTCACCAGCTACTATATACACTGGGTGCGACGGGCCCCTGGACAAGGGCTTGAGTGGATGGGAGTAATCAACCCTACTGGTGGTAACACAAACTACGCACAGAAGTTCCAGGGCAGAGTCACCATGACCAGTGACACGTCCACGAGCACAGTCTACATGGAGCTGAGCAGCCTGACATCTGAGGACACGGCCGTCTATTACTGTGCGAGATTTGACTACTGGGGCCAGGGAACCCTGGTCACCGTCTCCTCAG
>7703
GAAGTGCAGCTGGTGCAGTCTGGGGCTGAGGTGAAGAAGCCTGGGGCCTCAGTGAAGGTTTCCTGCAAGGCATCTGGATACACCTTCACCAGCTACTATATACACTGGGTGCGACAGGCCCCTGGACAAGGGCTTGAGTGGATGGGAGTAATCAACCCTACTGGTGGTAACACAAACTACGCACAGAAGTTCCAGGGCAGAGTCACCATGACCAGTGACACGTCCACGAGCACAGTCTACATGGAGCTGAGCAGCCTGACATCTGAGGACACGGCCGTCTATTACTGTGCGAGATTTGACTACTGGGGCCAGGGAACCCTGGTCACCGTCTCCTCAG
>7710
GAAGTGCAGCTGGTGCAGTCTGGGGCTGAGGTGAAGAAGCCTGGGGCCTCAGTGAAGGTTTCCTGCAAGGCATCNGGGATACACCTTCACCAGCTACTATATANACTGGGTGCGACAGGCCCCTGGACAAGGGCTTGAGTGGATGGGAGTAATCAACCCTACTGGTGGTAACACAAACTACGCACAGAAGTTCCAGGGCAGAGTCACCATGACCAGTGACACGTCCACGAGCACAGTCTACATGGAGCTGAGCAGCCTGACATCTGAGGACACGGCCGTCTATTACTGTGCGAGATTTGACTACTGGGGCCAGGGAACCCTGGTCACCGTCTCCTCAG
>7713
GAAGTGCAGCTGGTGCAGTCTGGGGCTGAGGTGAAGAAGCCTGGGGCCTCAGTGAAGGTTTCCTGCAAGGCATCTGGATACACCTTCACCAGCTACTATATACACTGGGTGCGACAGGCCCCTGGACAAGGGCTTGAGTGGATGGGAGTAATCAACCCTACTGGTGGTAACACAAACTACGCACAGAAGTTCCAGGGCAGAGTCACCATGACCAGTGACACGTCCACGAGCACAGTCTACATGGAGCTGAGCAGCCTGACATCTGAGGACACGGCCGTCTATTACTGTGCGAGATTTGACTACTGGGGCCAGGGAACCCTGGTCACCGTCTCCTCAG
>7716
GAAGTGCAGCTGGTGCAGTCTGGGGCTGAGGTGAAGAAGCCTGGGGCCTCAGTGAAGGTTTCCTGCAAGGCATCTGGATACACCTTCACCAGCTACTATATACACTGGGTGCGACAGGCCCCTGGACAAGGGCTTGAGTGGATGGGAGTAATCAACCCTACTGGTGGTAACACAAACTACGCACAGAAGTTCCAGGGCAGAGTCACCATGACCAGTGACACGTCCACGAGCACAGTCTACATGGAGCTGAGCAGCCTGACATCTGAGGACACGGCCGTCTATTACTGTGCGAGATTTGACTACTGGGGCCAGGGAACCCTGGTCACCGTCTCCTCAG
>7729
GAAGTGCAGCTGGTGCAGTCTGGGGCTGAGGTGAAGAAGCCTGGGGCCTCAGTGAAGGTTTCCTGCAAGGCATCTGGATACACCTTCACCAGCTACTATATACACTGGGTGCGACAGGCCCCTGGACAAGGGCTTGAGTGGATGGGAGTAATCAACCCTACTGGTGGTAACACAAACTACGCACAGAAGTTCCAGGGCAGAGTCACCATGACCAGTGACACGTCCACGAGCACAGTCTACATGGAGCTGAGCAGCCTGACATCTGAGGACACGGCCGTCTATTACTGTGCGAGATTTGACTACTGGGGCCAGGGAACCCTGGTCACCGTCTCCTCAG
>7733
GAAGTGCAGCTGGTGCAGTCTGGGGCTGAGGTGAAGAAGCCTGGGGCCTCAGTGAAGGTTTCCTGCAAGGCATCTGGATACACCTTCACCAGCTACTATATACACTGGGTGCGACAGGCCCCTGGACAAGGGCTTGAGTGGATGGGAGTAATCAACCCTACTGGTGGTAACACAAACTACGCACAGAAGTTCCAGGGCAGAGTCACCATGACCAGTGACACGTCCACGAGCACAGTCTACATGGAGCTGAGCAGCCTGACATCTGGGGACACGGCCGTCTATTACTGTGCGAGATTTGACTACTGGGGCCAGGGAACCCTGGTCACCGTCTCCTCAG
>7737
GAAGTGCAGCTGGTGCAGTCTGGGGCTGAGGTGAAGAAGCCTGGGGCCTCAGTGAAGGTTTCCTGCAAGGCATCTGGATACACCTTCACCAGCTACTATATACACTGGGTGCGACAGGCCCCTGGACAAGGGCTTGAGTGGATGGGAGTAATCAACCCTACTGGTGGTAACACAAACTACGCACAGAAGTTCCAGGGCAGAGTCACCATGACCAGTGACACGTCCACGAGCACAGTCTACATGGAGCTGAGCAGCCTGACATCTGAGGACACGGCCGTCTATTACTGTGCGAGATTTGACTACTGGGGCCAGGGAACCCTGGTCACCGTCTCCTCAG
>7760
GAAGTGCAGCTGGTGCAGTCTGGGGCTGAGGTGAAGAAGCCTGGGGCCTCAGTGAAGGTTTCCTGCAAGGCATCTGGATACACCTTCACCAGCTACTATATACACTGGGTGCGACAGGCCCCTGGACAAGGGCTTGAGTGGATGGGAGTAATCAACCCTACTGGTGGTAACACAAACTACGCACAGAAGTTCCAGGGCAGAGTCACCATGACCAGTGACACGTCCACGAGCACAGTCTACATGGAGCTGAGCAGCCTGACATCTGAGGACACGGCCGTCTATTACTGTGCGAGATTTGACTACTGGGGCCAGGGAACCCTGGTCACCGTCTCCTCAG
>7763
GAAGTGCAGCTGGTGCAGTCTGGGGCTGAGGTGAAGAAGCCTGGGGCCTCAGTGAAGGTTTCCTGCAAGGCATCTGGATACACCTTCACCAGCTACTATATACACTGGGTGCGACAGGCCCCTGGACAAGGGCTTGAGTGGATGGGAGTAATCAACCCTACTGGTGGTAACACAAACTACGCACAGAAGTTCCAGGGCAGAGTCACCATGACCAGTGACACGTCCACGAGCACAGTCTACATGGAGCTGAGCAGCCTGACATCTGAGGACACGGCCGTCTATTACTGTGCGAGATTTGACTACTGGGGCCAGGGAACCCTGGTCACCGTCTCCTCAG
>7776
GAAGTGCAGCTGGTGCAGTCTGGGGCTGAGGTGAAGAAGCCTGGGGCCTCAGTGAAGGTTTCCTGCAAGGCATCTGGATACACCTTCACCAGCTACTATATACACTGGGTGCGACAGGCCCCTGGACAAGGGCTTGAGTGGATGGGAGTAATCAACCCTACTGGTGGTAACACAAACTACGCACAGAAGTTCCAGGGCAGAGTCACCATGACCAGTGACACGTCCACGAGCACAGTCTACATGGAGCTGAGCAGCCTGACATCTGAGGACACGGCCGTCTATTACTGTGCGAGATTTGACTACTGGGGCCAGGGAACCCTGGTCACCGTCTCCTCAG
>7787
GAAGTGCAGCTGGTGCAGTCTGGGGCTGAGGTGAAGAAGCCTGGGGCCTCAGTGAAGGTTTCCTGCAAGGCATCNGGGATACGACCTTCACCAGCTACTATATACACTGGGTGCGACAGGCCCCTGGACAAGGGCTTGAGTGGATGGGAGTAATCAACCCTACTGGTGGTAACACAAACTACGCACAGAAGTTCCAGGGCAGAGTCACCATGACCAGTGACACGTCCACGAGCACAGTCTACATGGAGCTGAGCAGCCTGACATCTGAGGACACGGCCGTCTATTACTGTGCGAGATTTGACTACTGGGGCCAGGGAACCCTGGTCACCGTCTCCTCAG
>7825
GAAGTGCAGCTGGTGCAGTCTGGGGCTGAGGTGAAGAAGCCTGGGGCCTCAGTGAAGGTTTCCTGCAAGGCATCTGGATACACCTTCACCAGCTACTATATACACTGGGTGCGACAGGCCCCTGGACAAGGGCTTGAGTGGATGGGAGTAATCAACCCTACTGGTGGTAACACAAACTACGCACAGAAGTTCCAGGGCAGAGTCACCATGACCAGTGACACGTCCACGAGCACAGTCTACATGGAGCTGAGCAGCCTGACATCTGAGGACACGGCCGTCTATTACTGTGCGAGATTTGACTACTGGGGCCAGGGAACCCTGGTCACCGTCTCCTCAG
>7846
GAAGTGCAGCTGGTGCAGTCTGGGGCTGAGGTGAAGAAGCCTGGGGCCTCAGTGAAGGTTTCCTGCAAGGCATCTGGATACACCTTCACCAGCTACTATATACACTGGGTGCGACAGGCCCCTGGACAGGGGCTTGAGTGGATGGGAGTAATCAACCCTACTGGTGGTAACACAAACTACGCACAGAAGTTCCAGGGCAGAGTCACCATGACCAGTGACACGTCCACGAGCACAGTCTACATGGAGCTGAGCAGCCTGACATCTGAGGACACGGCCGTCTATTACTGTGCGAGATTTGACTACTGGGGCCAGGGAACCCTGGTCACCGTCTCCTCAG
>7849
GAAGTGCAGCTGGTGCAGTCTGGGGCTGAGGTGGAGAAGCCTGGGGCCTCAGTGAAGGTTTCCTGCAAGGCATCTGGATACACCTTCACCAGCTACTATATACACTGGGTGCGACAGGCCCCTGGACAAGGGCTTGAGTGGATGGGAGTAATCAACCCTACTGGTGGTAACACAAACTACGCACAGAAGTTCCAGGGCAGAGTCACCATGACCAGTGACACGTCCACGAGCACAGTCTACATGGAGCTGAGCAGCCTGACATCTGAGGACACGGCCGTCTATTACTGTGCGAGATTTGACTACTGGGGCCAGGGAACCCTGGTCACCGTCTCCTCAG
>7865
GAAGTGCAGCTGGTGCAGTCTGGGGCTGAGGTGAAGAAGCCTGGGGCCTCAGTGAAGGTTTCCTGCAAGGCATCTGGATACACCTTCACCAGCTACTATATACACTGGGTGCGACAGGCCCCTGGACAAGGGCTTGAGTGGATGGGAGTAATCAACCCTACTGGTGGTAACACAAACTACGCACAGAAGTTCCAGGGCAGAGTCACCATGACCAGTGACACGTCCACGAGCACAGTCTACATGGAGCTGAGCAGCCTGACATCTGAGGACACGGCCGTCTATTACTGTGCGAGATTTGACTACTGGGGCCAGGGAACCCTGGTCACCGTCTCCTCAG
>7884
GAAGTGCAGCTGGTGCAGTCTGGGGCTGAGGTGAAGAAGCCTGGGGCCTCAGTGAAGGTTTCCTGCAAGGCATCTGGATACACCTTCACCAGCTACTATATACACTGGGTGCGACAGGCCCCTGGACAAGGGCTTGAGTGGATGGGAGTAATCAACCCTACTGGTGGTAACACAAACTACGCACAGAAGTTCCAGGGCAGAGTCACCATGACCAGTGACACGTCCACGAGCACAGTCTACATGGAGCTGAGCAGCCTGACATCTGAGGACACGGCCGTCTATTACTGTGCGAGATTTGACTACTGGGGCCAGGGAACCCTGGTCACCGTCTCCTCAG
>7887
GAAGTGCAGCTGGTGCAGTCTGGGGCTGAGGTGAAGAAGCCTGGGGCCTCAGTGAAGGTTTCCTGCAAGGCATCTGGGATACGACCTTCACCAGCTACTATATACACTGGGTGCGACAGGCCCCTGGACAAGGGCTTGAGTGGATGGGAGTAATCAACCCTACTGGTGGTAACACAAACTACGCACAGAAGTTCCAGGGCAGAGTCACCATGACCAGTGACACGTCCACGAGCACAGTCTACATGGAGCTGAGCAGCCTGACATCTGAGGACACGGCCGTCTATTACTGTGCGAGATTTGACTACTGGGGCCAGGGAACCCTGGTCACCGTCTCCTCAG
>7890
GAGGTCCAGCTGGTGCAGTCTGGGGCTGAGGTGAAGAAGCCTGGGGCCTCAGTGAAGGTTTCCTGCAAGGCATCTGGATACACCTTCACCACCTACTATATACACTGGGTGCGACAGGCCCCTGGACAAGGGCTTGAGTGGATGGGAATAATCAACCCTAGTGGTGGTAGCACAACCTACGCACAGAAGTTCCAGGGCAGAGTCACCATGACCAGGGACACGTCCACGAGCACAGTCTACATGGAGCTGAGCAGCCTGAGATCTGAGGACACGGCCGTGTATTACTGTGCGAGAGTCGACTACTGGGGCCAGGGAACCCTGGTCACCGTCTACCTCAG
>7892
GAAGTGCAGCTGGTGCAGTCTGGGGCTGAGGTGAAGAAGCCTGGGGCCTCAGTGAAGGTTTCCTGCAAGGCATCTGGATACACCTTCACCAGCTACTATATACACTGGGTGCGACAGGCCCCTGGACAAGGGCTTGAGTGGATGGGAGTAATCAACCCTACTGGTGGTAACACAAACTACGCACAGAAGTTCCAGGGCAGAGTCACCATGACCAGTGACACGTCCACGAGCACAGTCTACATGGAGCTGAGCAGCCTGACATCTGAGGACACGGCCGTCTATTACTGTGCGAGATTTGACTACTGGGGCCAGGGAACCCTGGTCACCGTCTCCTCAG
>7906
GAAGTGCAGCTGGTGCAGTCTGGGGCTGAGGTGAAGAAGCCTGGGGCCTCAGTGAAGGTTTCCTGCAAGGCATCTGGATACACCTTCACCAGCTACTATATACACTGGGTGCGACAGGCCCCTGGACAAGGGCTTGAGTGGATGGGAGTAATCAACCCTACTGGTGGTAACACAAACTACGCACAGAAGTTCCAGGGCAGAGTCACCATGACCAGTGACACGTCCACGAGCACAGTCTACATGGAGCTGAGCAGCCTGACATCTGAGGACACGGCCGTCTATTACTGTGCGAGATTTGACTACTGGGGCCAGGGAACCCTGGTCACCGTCTCCTCAG
>7978
GAAGTGCAGCTGGTGCAGTCTGGGGCTGAGGTGAAGAAGCCTGGGGCCTCAGTGAAGGTTTCCTGCAAGGCATCTGGATACACCTTCACCAGCTACTATATACACTGGGTGCGACAGGCCCCTGGACAAGGGCTTGAGTGGATGGGAGTAATCAACCCTACTGGTGGTAACACAAACTACGCACAGAAGTTCCAGGGCAGAGTCACCATGACCAGTGACACGTCCACGAGCACAGTCTACATGGAGCTGAGCAGCCTGACATCTGAGGACACGGCCGTCTATTACTGTGCGAGATTTGACTACTGGGGCCAGGGACCCTGGTCACCGTCTCCTCAG
>7982
GAAGTGCAGCTGGTGCAGTCTGGGGCTGAGGTGAAGAAGCCTGGGGCCTCAGTGAAGGTTTCCTGCAAGGCATCTGGGATACACCTTCACCAGCTACTATATACACTGGGTGCGACAGGCCCCTGGACAAGGGCTTGAGTGGATGGGAGTAATCAACCCTACTGGTGGTAACACAAACTACGCACAGAAGTTCCAGGGCAGAGTCACCATGACCAGTGACACGTCCACGAGCACAGTCTACATGGAGCTGAGCAGCCTGACATCTGAGGACACGGCCGTCTATTACTGTGCGAGATTTGACTACTGGGGCCAGGGAACCCTGGTCACCGTCTCCTCAG
>8041
GAAGTGCAGCTGGTGCAGTCTGGGGCTGAGGTGAAGAAGCCTGGGGCCTCAGTGAAGGTTTCCTGCAAGGCATCTGGATACACCTTCACCAGCTACTATATACACTGGGTGCGACAGGCCCCTGGACAAGGGCTTGAGTGGATGGGAGTAATCAACCCTACTGGTGGTAACACAAACTACGCACAGAAGTTCCAGGGCAGAGTCACCATGACCAGTGACACGTCCACGAGCACAGTCTACATGGAGCTGAGCAGCCTGACATCTGAGGACACGGCCGTCTATTACTGTGCGAGATTTGACTACTGGGGCCAGGGAACCCTGGTCACCGTCTCCTCAG
>8042
GAAGTGCAGCTGGTGCAGTCTGGGGCTGAGGTGAAGAAGCCTGGGGCCTCAGTGAAGGTTTCCTGCAAGGCATCTGGATACACCTTCACCAGCTACTATATACACTGGGTGCGACAGGCCCCTGGACAAGGGCTTGAGTGGATGGGAGTAATCAACCCTACTGGTGGTAACACAAACTACGCACAGAAGTTCCAGGGCAGAGTCACCATGACCAGTGACACGTCCACGAGCACAGTCTACATGGAGCTGAGCAGCCTGACATCTGAGGACACGGCCGTCTATTACTGTGCGAGATTTGACTACTGGGGCCAGGGAACCCTGGTCACCGTCTCCTCAG
>8043
GAAGTGCAGCTGGTGCAGTCTGGGGCTGAGGTGAAGAAGGCCTGGGGCCTCAGTGAAGGTTTCCTGCAAGGCATCTGGATACACCTTCACCAGCTACTATATACACTGGGTGCGACAGGCCCCTGGACAAGGGCTTGAGTGGATGGGAGTAATCAACCCTACTGGTGGTAAACACAAACTACGCACAGAAGTTCCAGGGCAGAGTCACCATGACCAGTGACACGTCCACGAGCACAGTCTACATGGAGCTGAGCAGCCTGACATCTGAGGACACGGCCGTCTATTACTGTGCGAGATTTGACTACTGGGGCCAGGGAACCCTGGTCACCGTCTCCTCAG
>8058
GAAGTGCAGCTGGTGCAGTCTGGGGCTGAGGTGAAGAAGCCTGGGGCCTCAGTGAAGGTTTCCTGCAAGGCATCTGGATACACCTTCACCAGCTACTATATACACTGGGTGCGACAGGCCCCTGGACAAGGGCTTGAGTGGATGGGAGTAATCAACCCTACTGGTGGTAACACAAACTACGCACAGAAGTTCCAGGGCAGAGTCACCATGACCAGTGACACGTCCACGAGCACAGTCTACATGGAGCTGAGCAGCCTGACATCTGAGGACACGGCCGTCTATTACTGTGCGAGATTTGACTACTGGGGCCAGGGAACCCTGGTCACCGTCTCCTCAG
>8064
GAAGTGCAGCTGGTGCAGTCTGGGGCTGAGGTGAAGAAGCCTGGGGCCTCAGTGAAGGTTTCCTGCAAGGCATCTGGATACACCTTCACCAGCTACTATATACACTGGGTGCGACAGGCCCCTGGACAAGGGCTTGAGTGGATGGGAGTAATCAACCCTACTGGTGGTAACACAAACTACGCACAGAAGTTCCAGGGCAGAGTCACCATGACCAGTGACACGTCCACGAGCACAGTCTACATGGAGCTGAGCAGCCTGACATCTGAGGACACGGCCGTCTATTACTGTGCGAGATTTGACTACTGGGGCCAGGGAACCCTGGTCACCGTCTCCTCAG
>8070
GAAGTGCAGCTGGTGCAGTCTGGGGCTGAGGTGAAGAAGCCTGGGGCCTCAGTGAAGGTTTCCTGCAAGGCATCTGGATACACCTTCACCAGCTACTATATACACTGGGTGCGACAGGCCCCTGGACAAGGGCTTGAGTGGATGGGAGTAATCAACCCTACTGGTGGTAACACAAACTACGCACAGAAGTTCCAGGGCAGAGTCACCATGACCAGTGACACGTCCACGAGCACAGTCTACATGGAGCTGAGCAGCCTGACATCTGAGGACACGGCCGTCTATTACTGTGCGAGATTTGACTACTGGGGCCAGGGAACCCTGGTCACCGTCTCCTCAG
>8074
GAAGTGCAGCTGGTGCAGTCTGGGGCTGAGGTGAAGAAGCCTGGGGCCTCAGTGAAGGTTTCCTGCAAGGCATCTGGATACACCTTCACCAGCTACTATATACACTGGGTGCGACAGGCCCCTGGACAAGGGCTTGAGTGGATGGGAGTAATCAACCCTACTGGTGGTAACACAAACTACGCACAGAAGTTCCAGGGCAGAGTCACCATGACCAGTGACACGTCCACGAGCACAGTCTACATGGAGCTGAGCAGCCTGCATCTGAGGACACGGCCGTCTATTACTGTGCGAGATTTGACTACTGGGGCCAGGGAACCCTGGTCACCGTCTCCTCAG
>8075
GAAGTGCAGCTGGTGCAGTCTGGGGCTGAGGTGAGGAAGCCTGGGGCCTCAGTGAAGGTTTCCTGCAAGGCATCTGGATACACCTTCACCAGCTACTATATACACTGGGTGCGACAGGCCCCTGGACAAGGGCTTGAGTGGATGGGAGTAATCAACCCTACTGGTGGTAACACAAACTACGCACAGAAGTTCCAGGGCAGAGTCACCATGACCAGTGACACGTCCACGAGCACAGTCTACATGGAGCTGAGCAGCCTGACATCTGAGGACACGGCCGTCTATTACTGTGCGAGATTTGACTACTGGGGCCAGGGAACCCTGGTCACCGTCTCCTCAG
>8084
GAAGTGCAGCTGGTGCAGTCTGGGGCTGAGGTGAAGAAGCCTGGGGCCTCAGTGAAGGTTTCCTGCAAGGCATCTGGATACACCTTCACCAGCTACTATATACACTGGGTGCGACAGGCCCCTGGACAAGGGCTTGAGTGGATGGGAGTAATCAACCCTACTGGTGGTAACACAAACTACGCACAGAAGTTCCAGGGCAGAGTCACCATGACCAGTGACACGTCCACGAGCACAGTCTACATGGAGCTGAGCAGCCTGACATCTGAGGACACGGCCGTCTATTACTGTGCGAGATTTGACTACTGGGGCCAGGGAACCCTGGTCACCGTCTCCTCAG
>8089
GAAGTGCAGCTGGTGCAGTCTGGGGCTGAGGTGAAGAAGCCTGGGGCCTCAGTGAAGGTTTCCTGCAAGGCATCTGGATACACCTTCACCAGCTACTATATACACTGGGTGCGACAGGCCCTGGACAAGGGCTTGAGTGGATGGGAGTAATCAACCCTACTGGTGGTAACACAAACTACGCACAGAAGTTCCAGGGCAGAGTCACCATGACCAGTGACACGTCCACGAGCACAGTCTACATGGAGCTGAGCAGCCTGACATCTGAGGACACGGCCGTCTATTACTGTGCGAGATTTGACTACTGGGGCCAGGGAACCCTGGTCACCGTCTCCTCAG
>8090
GAAGTGCAGCTGGTGCAGTCTGGGGCTGAGGTGAAGAAGCCTGGGGCCTCAGTGAAGGTTTCCTGCAAGGCANCNGGGATACGACCTTCACCAGCTACTATATACACTGGGTGCGACAGGCCCCTGGACAAGGGCTTGAGTGGATGGGAGTAATCAACCCTACTGGTGGTAACACAAACTACGCACAGAAGTTCCAGGGCAGAGTCACCATGACCAGTGACACGTCCACGAGCACAGTCTACATGGAGCTGAGCAGCCTGACATCTGAGGACACGGCCGTCTATTACTGTGCGAGATTTGACTACTGGGGCCAGGGAACCCTGGTCACCGTCTCCTCAG
>8093
GAAGTGCAGCTGGTGCAGTCTGGGGCTGAGGTGAAGAAGCCTGGGGCCTCAGTGAAGGTTTCCTGCAAGGCATCTGGGATACACCTTCACCAGCTACTATATACACTGGGTGCGACAGGCCCCTGGACAAGGGCTTGAGTGGATGGGAGTAATCAACCCTACTGGTGGTAACACAAACTACGCACAGAAGTTCCAGGGCAGAGTCACCATGACCAGTGACACGTCCACGAGCACAGTCTACATGGAGCTGAGCAGCCTGACATCTGAGGACACGGCCGTCTATTACTGTGCGAGATTTGACTACTGGGGCCAGGGAACCCTGGTCACCGTCTCCTCAG
>8102
GAAGTGCAGCTGGTGCAGTCTGGGGCTGAGGTGAAGAAGCCTGGGGCCTCAGTGAAGGTTTCCTGCAAGGCATCTGGATACACCTTCACCAGCTACTATATACACTGGGTGCGACAGGCCCCTGGACAAGGGCTTGAGTGGATGGGAGTAATCAACCCTACTGGTGGTAACACAAACTACGCACAGAAGTTCCAGGGCAGAGTCACCATGACCAGTGACACGTCCACGAGCACAGTCTACATGGAGCTGAGCAGCCTGACATCTGAGGACACGGCCGTCTATTACTGTGCGAGATTTGACTACTGGGGCCAGGGAACCCTGGTCACCGTCTCCTCAG
>8123
GAAGTGCAGCTGGTGCAGTCTGGGGCTGAGGTGAAGAAGCCTGGGGCCTCAGTGAAGGTTTCCTGCAAGGCATCTGGATACACCTTCACCAGCTACTATATACACTGGGTGCGACAGGCCCCTGGACAAGGGCTTGAGTGGATGGGAGTAATCAACCCTACTGGTGGTAACACAAACTACGCACAGAAGTTCCAGGGCAGAGTCACCATGACCAGTGACACGTCCACGAGCACAGTCTACATGGAGCTGAGCAGCCTGACATCTGAGGACACGGCCGTCTATTACTGTGCGAGATTTGACTACTGGGGCCAGGGAACCCTGGTCACCGTCTCCTCAG
>8133
GAAGTGCAGCTGGTGCAGTCTGGGGCTGAGGTGAAGAAGCCTGGGGCCTCAGTGAAGGTTTCCTGCAAGGCATCTGGATACACCTTCACCAGCTACTATATACACTGGGTGCGACAGGCCCCTGGACAAGGGCTTGAGTGGATGGGAGTAATCAACCCTACTGGTGGTAACACAAACTACGCACAGAAGTTCCAGGGCAGAGTCACCATGACCAGTGACACGTCCACGAGCACAGTCTACATGGAGCTGAGCAGCCTGACATCTGAGGACACGGCCGTCTATTACTGTGCGAGATTTGACTACTGGGGCCAGGGAACCCTGGTCACCGTCTCCTCAG
>8145
GAAGTGCAGCTGGTGCAGTCTGGGGCTGAGGTGAAGAAGCCTGGGGCCTCAGTGAAGGTTTCCTGCAAGGCATCTGGATACACCTTCACCAGCTACTATATACACTGGGTGCGACAGGCCCCTGGACAAGGGCTTGAGTGGATGGGAGTAATCAACCCTACTGGTGGTAACACAAACTACGCACAGAAGTTCCAGGGCAGAGTCACCATGACCAGTGACACGTCCACGAGCACAGTCTACATGGAGCTGAGCAGCCTGACATCTGAGGACACGGCCGTCTATTACTGTGCGAGATTTGACTACTGGGGCCAGGGAACCCTGGTCACCGTCTCCTCAG
>8147
GAAGTGCAGCTGGTGCAGTCTGGGGCTGAGGTGAAGAAGCCTGGGGCCTCAGTGAAGGTTTCCTGCAAGGCATCTGGATACACCTTCACCAGCTACTATATACACTGGGTGCGACAGGCCCCTGGACAAGGGCTTGAGTGGATGGGAGTAATCAACCCTACTGGTGGTAACACAAACTACGCACAGAAGTTCCAGGGCAGAGTCACCATGACCAGTGACACGTCCACGAGCACAGTCTACATGGAGCTGAGCAGCCTGACATCTGAGGACACGGCCGTCTATTACTGTGCGAGATTTGACTACTGGGGCCAGGGAACCCTGGTCACCGTCTCCTCAG
>8158
GAAGTGCAGCTGGTGCAGTCTGGGGCTGAGGTGAAGAAGCCTGGGGCCTCAGTGAAGGTTTCCTGCAAGGCATCTGGATACACCTTCACCAGCTACTATATACACTGGGTGCGACAGGCCCCTGGACAAGGGCTTGAGTGGATGGGAGTAATCAACCCTACTGGTGGTAACACAAACTACGCACAGAAGTTCCAGGGCAGAGTCACCATGACCAGTGACACGTCCACGAGCACAGTCTACATGGAGCTGAGCAGCCTGACATCTGAGGACACGGCCGTCTATTACTGTGCGAGATTTGACTACTGGGGCCAGGGAACCCTGGTCACCGTCTCCTCAG
>8179
GAAGTGCAGCTGGTGCAGTCTGGGGCTGAGGTGAAGAAGCCTGGGGCCTCAGTGAAGGTTTCCTGCAAGGCATCTGGGATACGACCTTCACCAGCTACTATATACACTGGGTGCGACAGGCCCCTGGACAAGGGCTTGAGTGGATGGGAGTAATCAACCCTACTGGTGGTAACACAAACTACGCACAGAAGTTCCAGGGCAGAGTCACCATGACCAGTGACACGTCCACGAGCACAGTCTACATGGAGCTGAGCAGCCTGACATCTGAGGACACGGCCGTCTATTACTGTGCGAGATTTGACTACTGGGGCCAGGGGAACCCCTGGGTCACCGTCTCCTCAG
>8184
GAAGTGCAGCTGGTGCAGTCTGGGGCTGAGGTGAAGAAGCCTGGGGCCTCAGTGAAGGTTTCCTGCAAGGCATCTGGATACACCTTCACCAGCTACTATATACACTGGGTGCGACAGGCCCCTGGACAAGGGCTTGAGTGGATGGGAGTAATCAACCCTACTGGTGGTAAACACAAACTACGCACAGAAGTTCCAGGGCAGAGTCACCATGACCAGTGACACGTCCACGAGCACAGTCTACATGGAGCTGAGCAGCCTGACATCTGAGGACACGGCCGTCTATTACTGTGCGAGATTTGACTACTGGGGCCAGGGAACCCTGGTCACCGTCTCCTCAG
>8191
GAAGTGCAGCTGGTGCAGTCTGGGGCTGAGGTGAAGAAGCCTGGGGCCTCAGTGAAGGTTTCCTGCAAGGCATCTGGATACACCTTCACCAGCTACTATATACACTGGGTGCGACAGGCCCCTGGACAAGGGCTTGAGTGGATGGGAGTAATCAACCCTACTGGTGGTAACACAAACTACGCACAGAAGTTCCAGGGCAGAGTCACCATGACCAGTGACACGTCCACGAGCACAGTCTACATGGAGCTGAGCAGCCTGACATCTGAGGACACGGCCGTCTATTACTGTGCGAGATTTGACTACTGGGGCCAGGGAACCCTGGTCACCGTCTCCTCAG
>8206
GAAGTGCAGCTGGTGCAGTCTGGGGCTGAGGTGAAGAAGCCTGGGGCCTCAGTGAAGGTTTCCTGCAAGGCATCTGGATACACCTTCACCAGCTACTATATACACTGGGTGCGACAGGCCCCTGGACAAGGGCTTGAGTGGATGGGAGTAATCAACCCTACTGGTGGTAACACAAACTACGCACAGAAGTTCCAGGGCAGAGTCACCATGACCAGTGACACGTCCACGAGCACAGTCTACATGGAGCTGAGCAGCCTGACATCTGAGGACACGGCCGTCTATTACTGTGCGAGATTTGACTACTGGGGCCAGGGAACCCTGGTCACCGTCCCCTCAG
>8231
GAAGTGCAGCTGGTGCAGTCTGGGGCTGAGGTGAAGAAGCCTGGGGCCTCAGTGAAGGTTTCCTGCAAGGCATCTGGATACACCTTCACCAGCTACTATATACACTGGGTGCGACAGGCCCCTGGACAAGGGCTTGAGTGGATGGGAGTAATCAACCCTACTGGTGGTAACACAAACTACGCACAGAAGTTCCAGGGCAGAGTCACCATGACCAGTGACACGTCCACGAGCACAGTCTACATGGAGCTGAGCAGCCTGACATCTGAGGACACGGCCGTCTATTACTGTGCGAGATTTGACTACTGGGGCCAGGGAACCCTGGTCACCGTCTCCTCAG
>8246
GAAGTGCAGCTGGTGCAGTCTGGGGCTGAGGTGAAGAAGCCTGGGGGCCTCAGTGAAGGTTTCCTGCAAGGCATCTGGATACACCTTCACCAGCTACTATATACACTGGGTGCGACAGGCCCCTGGACAAGGGCTTGAGTGGATGGGGAGTAATCAACCCTACTGGTGGTAACACAAACTACGCACAGAAGTTCCAGGGCAGAGTCACCATGACCAGTGACACGTCCACGAGCACAGTCTACATGGAGCTGAGCAGCCTGACATCTGAGGACACGGCCGTCTATTACNGTGCGAGATTTGACTACTGGGGCCAGGGAACCCTGGTCACCGTCTCCTCAG
>8259
GAAGTGCAGCTGGTGCAGTCTGGGGCTGAGGTGAAGAAGCCTGGGGCCTCAGTGAAGGTTTCCTGCAAGGCATCTGGATACACCTTCACCAGCTACTATATACACTGGGTGCGACAGGCCCCTGGACAAGGGCTTGAGTGGATGGGAGTAATCAACCCTACTGGTGGTAACACAAACTACGCACAGAAGTTCCAGGGCAGAGTCACCATGACCAGTGACACGTCCACGAGCACAGTCTACATGGAGCTGAGCAGCCTGACATCTGAGGACACGGCCGTCTATTACTGTGCGAGATTTGACTACTGGGGCCAGGGAACCCTGGTCACCGTCTCCTCAG
>8273
GAAGTGCAGCTGGTGCAGTCTGGGGCTGAGGTGAAGAAGCCTGGGGCCTCAGTGAAGGTTTCCTGCAAGGCATCTGGATACACCTTCACCAGCTACTATATACACTGGGTGCGACAGGCCCCTGGACAAGGGCTTGAGTGGATGGGAGTAATCAACCCTACTGGTGGTAACACAAACTACGCACAGAAGTTCCAGGGCAGAGTCACCATGACCAGTGACACGTCCACGAGCACAGTCTACATGGAGCTGAGCAGCCTGACATCTGAGGACACGGCCGTCTATTACTGTGCGAGATTTGACTACTGGGGCCAGGGAACCCTGGTCACCGTCTCCTCAG
>8283
GAAGTGCAGCTGGTGCAGTCTGGGGCTGAGGTGAAGAAGCCTGGGGCCTCAGTGAAGGTTTCCTGCAAGGCATCTGGATACACCTTCACCAGCTACTATATACACTGGGTGCGACAGGCCCCTGGACAAGGGCTTGAGTGGATGGGAGTAATCAACCCTACTGGTGGTAACACAAACTACGCACAGAAGTTCCAGGGCAGAGTCACCATGACCAGTGACACGTCCACGAGCACAGTCTACATGGAGCTGAGCAGCCTGACATCTGAGGACACGGCCGTCTATTACTGTGCGAGATTTGACTACTGGGGCCAGGGAACCCTGGTCACCGTCTCCTCAG
>8290
GAAGTGCAGCTGGTGCAGTCTGGGGCTGAGGTGAAGAAGCCTGGGGCCTCAGTGAAGGTTTCCTGCAAGGCATCTGGATACACCTTCACCAGCTACTATATACACTGGGTGCGACAGGCCCCTGGACAAGGGCTTGAGTGGATGGGAGTAATCAACCCTACTGGTGGTAACACAAACTACGCACAGAAGTTCCAGGGCAGAGTCACCATGACCAGTGACACGTCCACGAGCACAGTCTACATGGAGCTGAGCAGCCTGACATCTGAGGACACGGCCGTCTATTACTGTGCGAGATTTGACTACTGGGGCCAGGGAACCCTGGTCACCGTCTCCTCAG
>8293
GAAGTGCAGCTGGTGCAGTCTGGGGCTGAGGTGAAGAAGCCTGGGGCCTCAGTGAAGGTTTCCTGCAAGGCATCTGGGATACACCTTCACCAGCTACTATATACACTGGGTGCGACAGGCCCCTGGACAAGGGCTTGAGTGGATGGGAGTAATCAACCCTACTGGTGGTAACACAAACTACGCACAGAAGTTCCAGGGCAGAGTCACCATGACCAGTGACACGTCCACGAGCACAGTCTACATGGAGCTGAGCAGCCTGACATCTGAGGACACGGCCGTCTATTACTGTGCGAGATTTGACTACTGGGGCCAGGGAACCCTGGTCACCGTCTCCTCAG
>8306
GAAGTGCAGCTGGTGCAGTCTGGGGCTGAGGTGAAGAAGCCTGGGGCCTCAGTGAAGGTTTCCTGCAAGGCATCTGGATACACCTTCACCAGCTACTATATACACTGGGTGCGACAGGCCCCTGGACAAGGGCTTGAGTGGATGGGAGTAATCAACCCTACTGGTGGTAACACAAACTACGCACAGAAGTTCCAGGGCAGAGTCACCATGACCAGTGACACGTCCACGAGCACAGTCTACATGGAGCTGAGCAGCCTGACATCTGAGGACACGGCCGTCTATTACTGTGCGAGATTTGACTACTGGGGCCAGGGAACCCTGGTCACCGTCTCCTCAG
>8317
GAAGTGCAGCTGGTGCAGTCTGGGGCTGAGGTGAAGAAGCCTGGGGCCTCAGTGAAGGTTTCCTGCAAGGCATCTGGATACACCTTCACCAGCTACTATGTACACTGGGTGCGACAGGCCCCTGGACAAGGGCTTGAGTGGATGGGAGTAATCAACCCTACTGGTGGTAACACAAACTACGCACAGAAGTTCCAGGGCAGAGTCACCATGACCAGTGACACGTCCACGAGCACAGTCTACATGGAGCTGAGCAGCCTGACATCTGAGGACACGGCCGTCTATTACTGTGCGAGATTTGACTACTGGGGCCAGGGAACCCTGGTCACCGTCTCCTCAG
>8329
GAAGTGCAGCTGGTGCAGTCTGGGGCTGAGGTGAAGAAGCCTGGGGCCTCAGTGAAGGTTTCCTGCAAGGCATCTGGATACACCTTCACCAGCTACTATATACACTGGGTGCGACAGGCCCCTGGACAAGGGCTTGAGTGGATGGGAGTAATCAACCCTACTGGTGGTAACACAAACTACGCACAGAAGTTCCAGGGCAGAGTCACCATGACCAGTGACACGTCCACGAGCACAGTCTACATGGAGCTGAGCAGCCTGACATCTGAGGACACGGCCGTCTATTACTGTGCGAGATTTGACTACTGGGGCCAGGGAACCCTGGTCACCGTCTCCTCAG
>8331
GAAGTGCAGCTGGTGCAGTCTGGGGCTGAGGTGAAGAAGCCTGGGGCCTCAGTGAAGGTTTCCTGCAAGGCATCTGGATACACCTTCACCAGCTACTATATACACTGGGTGCGACAGGCCCCTGGACAAGGGCTTGAGTGGATGGGAGTAATCAACCCTACTGGTGGTAACACAAACTACGCACAGAAGTTCCAGGGCAGAGTCACCATGACCAGTGACACGTCCACGAGCACAGTCTACATGGAGCTGAGCAGCCTGACATCTGAGGACACGGCCGTCTATTACTGTGCGAGATTTGACTACTGGGGCCAGGGAACCCTGGTCACCGTCTCCTCAG
>8354
GAAGTGCAGCTGGTGCAGTCTGGGGCTGAGGTGAAGAAGCCTGGGGCCTCAGTGAAGGTTTCCTGCAAGGCATCTGGATACACCTTCACCAGCTACTATATACACTGGGTGCGACAGGCCCCTGGACAAGGGCTTGAGTGGATGGGAGTAATCAACCCTACTGGTGGTAACACAAACTACGCACAGAAGTTCCAGGGCAGAGTCACCATGACCAGTGACACGTCCACGAGCACAGTCTACATGGAGCTGAGCAGCCTGACATCTGAGGACACGGCCGTCTATTACNGTGCGAGATTTGACTACTGGGGCCAGGGAACCCTGGTCACCGTCTCCTCAG
>8365
GAAGTGCAGCTGGTGCAGTCTGGGGCTGAGGTGAAGAAGCCTGGGGCCTCAGTGAAGGTTTCCTGCAAGGCATCTGGATACACCTTCACCAGCTACTATATACACTGGGTGCGACAGGCCCCTGGACAAGGGCTTGAGTGGATGGGATAATCAACCCTATGGTGGTAACACAAACTACGCACAGAAGTTCCAGGGCAGAGTCACCATGACCAGTGACACGTCCACGAGCACAGTCTACATGGAGCTGAGCAGCCTGACATCNGAGGACACGGCCTCTATTACTGTGCGAGATTTGACTACTGGGGCCAGGGAACCCTGGTCACCGTCTCCTCAG
>8369
GAAGTGCAGCTGGTGCAGTCTGGGGCTGAGGTGAAGAAGCCTGGGGCCTCAGTGAAGGTTTCCTGCAAGGCANCTGGGATACGACCTTCACCAGCTACTATATACACTGGGTGCGACAGGCCCCTGGACAAGGGCTTGAGTGGATGGGAGTAATCAACCCTACTGGTGGTAACACAAACTACGCACAGAAGTTCCAGGGCAGAGTCACCATGACCAGTGACACGTCCACGAGCACAGTCTACATGGAGCTGAGCAGCCTGACATCTGAGGACACGGCCGTCTATTACTGTGCGAGATTTGACTACTGGGGCCAGGGAACCCTGGTCACCGTCTCCTCAG
>8383
GAAGTGCAGCTGGTGCAGTCTGGGGCTGAGGTGAAGAAGCCTGGGGCCTCAGTGAAGGTTTCCTGCAAGGCATCTGGATACACCTTCACCAGCTACTATATACACTGGGTGCGACAGGCCCCTGGACAAGGGCTTGAGTGGATGGGAGTAATCAACCCTACTGGTGGTAACACAAACTACGCACAGAAGTTCCAGGGCAGAGTCACCATGACCAGTGACACGTCCACGAGCACAGTCTACATGGAGCTGAGCAGCCTGACATCTGAGGACACGGCCGTCTATTACTGTGCGAGATTTGACTACTGGGGCCAGGGAACCCTGGTCACCGTCTCCTCAG
>8399
GAAGTGCAGCTGGTGCAGTCTGGGGCTGAGGTGAAGAAGCCTGGGGCCTCAGTGAAGGTTTCCTGCAAGGCATCTGGATACACCTTCACCAGCTACTATATACACTGGGTGCGACAGGCCCCTGGACAAGGGCTTGAGTGGATGGGAGTAATCAACCCTACTGGTGGTAAACACAAACTACGCACAGAAGTTCCAGGGCAGAGTCACCATGACCAGTGACACGTCCACGAGCACAGTCTACATGGAGCTGAGCAGCCTGACATCTGAGGACACGGCCGTCTATTACTGTGCGAGATTTGACTACTGGGGCCAGGGAACCCTGGTCACCGTCTCCTCAG
>8407
GAAGTGCAGCTGGTGCAGTCTGGGGCTGAGGTGAAGAAGCCTGGGGCCTCAGTGAAGGTTTCCTGCAAGGCATCTGGATACACCTTCACCAGCTACTATATACACTGGGTGCGACAGGCCCCTGGACAAGGGCTTGAGTGGATGGGAGTAATCAACCCTACTGGTGGTAACACAAACTACGCACAGAAGTTCCAGGGCAGAGTCACCATGACCAGTGACACGTCCACGAGCACAGTCTACATGGAGCTGAGCAGCCTGACATCTGAGGACACGGCCGTCTATTACTGTGCGAGATTTGACTACTGGGGCCAGGGAACCCTGGTCACCGTCTCCTCAG
>8410
GAAGTGCAGCTGGTGCAGTCTGGGGCTGAGGTGAAGAAGCCTGGGGCCTCAGTGAAGGTTTCCTGCAAGGCATCTGGATACACCTTCACCAGCTACTATATACACTGGGTGCGACAGGCCCCTGGACAAGGGCTTGAGTGGATGGGAGTAATCAACCCTACTGGTGGTAACACAAACTACGCACAGAAGTTCCAGGGCAGAGTCACCATGACCAGTGACACGTCCACGAGCACAGTCTACATGGAGCTGAGCAGCCTGACATCTGAGGACACGGCCGTCTATTACTGTGCGAGATTTGACTACTGGGGCCAGGGAACCCTGGTCACCGTCTCCTCAG
>8418
GAAGTGCAGCTGGTGCAGTCTGGGGCTGAGGTGAAGAAGCCTGGGGCCTCAGTGAAGGTTTCCTGCAAGGCATCTGGATACACCTTCACCAGCTACTATATACACTGGGTGCGACAGGCCCCTGGACAAGGGCTTGAGTGGATGGGAGTAATCAACCCTACTGGTGGTAACACAAACTACGCACAGAAGTTCCAGGGCAGAGTCACCATGACCAGTGACACGTCCACGAGCACAGTCTACATGGAGCTGAGCAGCCTGACATCTGAGGACACGGCCGTCTATTACTGTGCGAGATTTGACTACTGGGGCCAGGGAACCCTGGTCACCGTCTCCTCAG
>8434
GAAGTGCAGCTGGTGCAGTCTGGGGCTGAGGTGAAGAAGGCCTGGGGCCTCAGTGAAGGTTTCCTGCAAGGCATCTGGATACACCTTCACCAGCTACTATATACACTGGGTGCGACAGGCCCCTGGACAAGGGCTTGAGTGGATGGGAGTAATCAACCCTACTGGTGGTAACACAAACTACGCACAGAAGTTCCAGGGCAGAGTCACCATGACCAGTGACACGTCCACGAGCACAGTCTACATGGAGCTGAGCAGCCTGACATCTGAGGACACGGCCGTCTATTACTGTGCGAGATTTGACTACTGGGGCCAGGGAACCCTGGTCACCGTCTCCTCAG
>8438
GAAGTGCAGCTGGTGCAGTCTGGGGCTGAGGTGAAGAAGCCTGGGGCCTCAGTGAAGGTTTCCTGCAAGGCATCTGGATACACCTTCACCAGCTACTATATACACTGGGTGCGACAGGCCCCTGGACAAGGGCTTGGGTGGATGGGAGTAATCAACCCTACTGGTGGTAACACAAACTACGCACAGAAGTTCCAGGGCAGAGTCACCATGACCAGTGACACGTCCACGAGCACAGTCTACATGGAGCTGAGCAGCCTGACATCTGAGGACACGGCCGTCTATTACTGTGCGAGATTTGACTACTGGGGCCAGGGAACCCTGGTCACCGTCTCCTCAG
>8444
GAAGTGCAGCTGGTGCAGTCTGGGGCTGAGGTGAAGAAGCCTGGGGCCTCAGTGAAGGTTTCCTGCAAGGCATCTGGATACACCTTCACCAGCTACTATATACACTGGGTGCGACAGGCCCCTGGACAAGGGCTTGAGTGGATGGGAGTAATCAACCCTACTGGTGGTAACACAAACTACGCACAGAAGTTCCAGGGCAGAGTCACCATGACCAGTGACACGTCCACGAGCACAGTCTACATGGAGCTGAGCAGCCTGACATCTGAGGACACGGCCGTCTATTACTGTGCGAGATTTGACTACTGGGGCCAGGGAACCCTGGTCACCGTCTCCTCAG
>8445
GAAGTGCAGCTGGTGCAGTCTGGGGCTGAGGTGAAGAAGCCTGGGGCCTCAGTGAAGGTTTCCTGCAAGGCATCTGGATACACCTTCACCAGCTACTATATACACTGGGTGCGACAGGCCCCTGGACAAGGGCTTGAGTGGATGGGAGTAATCAACCCTACTGGTGGTAACACAAACTACGCACAGAAGTTCCAGGGCAGAGTCACCATGACCAGTGACACGTCCACGAGCACAGTCTACATGGAGCTGAGCAGCCTGACATCTGAGGACACGGCCGTCTATTACTGTGCGAGATTTGACTACTGGGGCCAGGGAACCCTGGTCACCGTCTCCTCAG
>8446
GAAGTGCAGCTGGTGCAGTCTGGGGCTGAGGTGAAGAAGCCTGGGGCCTCAGTGAAGGTTTCCTGCAAGGCATCTGGATACACCTTCACCAGCTACTATATACACTGGGTGCGACAGGCCCCTGGACAAGGGCTTGAGTGGATGGGAGTAATCAACCCTACTGGTGGTAACACAAACTACGCACAGAAGTTCCAGGGCAGAGTCACCATGACCAGTGACACGTCCACGAGCACAGTCTACATGGAGCTGAGCAGCCTGACATCTGAGGACACGGCCGTCTATTACTGTGCGAGATTTGACTACTGGGGCCAGGGAACCCTGGTCACCGTCTCCTCAG
>8450
GAAGTGCAGCTGGTGCAGTCTGGGGCTGAGGTGAAGAAGCCTGGGGCCTCAGTGAAGGTTTCCTGCAAGGCATCTGGGATACACCTTCACCAGCTACTATATACACTGGGTGCGACAGGCCCCTGGACAAGGGCTTGAGTGGATGGGAGTAATCAACCCTACTGGTGGTAACACAAACTACGCACAGAAGTTCCAGGGCAGAGTCACCATGACCAGTGACACGTCCACGAGCACAGTCTACATGGAGCTGAGCAGCCTGACATCTGAGGACACGGCCGTCTATTACTGTGCGAGATTTGACTACTGGGGCCAGGGAACCCTGGTCACCGTCTCCTCAG
>8454
GAAGTGCAGCTGGTGCAGTCTGGGGCTGAGGTGAAGAAGCCTGGGGCCTCAGTGAAGGTTTCCTGCAAGGCATCTGGATACACCTTCACCAGCTACTATATACACTGGGTGCGACAGGCCCCTGGACAAAGGCTTGAGTGGATGGGAGTAATCAACCCTACTGGTGGTAACACAAACTACGCACAGAAGTTCCAGGGCAGAGTCACCATGACCAGTGACACGTCCACGAGCACAGTCTACATGGAGCTGAGCAGCCTGACATCTGAGGACACGGCCGTCTATTACTGTGCGAGATTTGACTACTGGGGCCAGGGAACCCTGGTCACCGTCTCCTCAG
>8458
GAAGTGCAGCTGGTGCAGTCTGGGGCTGAGGTGAAGAAGCCTGGGGCCTCAGTGAAGGTTTCCTGCAAGGCATCTGGGATACGACCTTCACCAGCTACTATATACACTGGGTGCGACAGGCCCCTGGACAAGGGCTTGAGTGGATGGGAGTAATCAACCCTACTGGTGGTAACACAAACTACGCACAGAAGTTCCAGGGCAGAGTCACCATGACCAGTGACACGTCCACGAGCACAGTCTACATGGAGCTGAGCAGCCTGACATCTGAGGACACGGCCGTCTATTACTGTGCGAGATTTGACTACTGGGGCCAGGGAACCCTGGTCACCGTCTCCTCAG
>8460
GAAGTGCAGCTGGTGCAGTCTGGGGCTGAGGTGAAGAAGCCTGGGGCCTCAGTGAAGGTTTCCTGCAAGGCATCTGGGATACGACCTTCACCAGCTACTATATACACTGGGTGCGACAGGCCCCTGGACAAGGGCTTGAGTGGATGGGAGTAATCAACCCTACTGGTGGTAACACAAACTACGCACAGAAGTTCCAGGGCAGAGTCACCATGACCAGTGACACGTCCACGAGCACAGTCTACATGGAGCTGAGCAGCCTGACATCTGAGGACACGGCCGTCTATTACTGTGCGAGATTTGACTACTGGGGCCAGGGAACCCTGGTCACCGTCTCCTCAG
>8475
GAAGTGCAGCTGGTGCAGTCTGGGGCTGAGGTGAAGAAGCCTGGGGCCTCAGTGAAGGTTTCCTGCAAGGCATCTGGGATACGACCTTCACCAGCTACTATATACACTGGGTGCGACAGGCCCCTGGACAAGGGCTTGAGTGGATGGGAGTAATCAACCCTACTGGTGGTAACACAAACTACGCACAGAAGTTCCAGGGCAGAGTCACCATGACCAGTGACACGTCCACGAGCACAGTCTACATGGAGCTGAGCAGCCTGACATCTGAGGACACGGCCGTCTATTACTGTGCGAGATTTGACTACTGGGGCCAGGGAACCCTGGTCACCGTCTCCTCAG
>8476
GAAGTGCAGCTGGTGCAGTCTGGGGCTGAGGTGAAGAAGCCTGGGACCTCAGTGAAGGTTTCCTGCAAGGCATCTGGATACACCTTCACCAGCTACTATATACACTGGGTGCGACAGGCCCCTGGACAAGGGCTTGAGTGGATGGGAGTAATCAACCCTACTGGTGGTAACACAAACTACGCACAGAAGTTCCAGGGCAGAGTCACCATGACCAGTGACACGTCCACGAGCACAGTCTACATGGAGCTGAGCAGCCTGACATCTGAGGACACGGCCGTCTATTACTGTGCGAGATTTGACTACTGGGGCCAGGGAACCCTGGTCACCGTCTCCTCAG
>8478
GAAGTGCAGCTGGTGCAGTCTGGGGCTGAGGTGAAGAAGCCTGGGGCCTCAGTGAAGGTTTCCTGCAAGGCATCTGGATACACCTTCACCAGCTACTATATACACTGGGTGCGACAGGCCCCTGGACAAGGGCTTGAGTGGATGGGAGTAATCAACCCTACTGGTGGTAACACAAACTACGCACAGAAGTTCCAGGGCAGAGTCACCATGACCAGTGACACGTCCACGAGCACAGTCTACATGGAGCTGAGCAGCCTGACATCTGAGGACACGGCCGTCTATTACTGTGCGAGATTTGACTACTGGGGCCAGGGAACCCTGGTCACCGTCTCCTCAG
>8486
GAAGTGCAGCTGGTGCAGTCTGGGGCTGAGGTGAAGAAGCCTGGGGCCTCAGTGAAGGTTTCCTGCAAGGCATCTGGGATACACCTTCACCAGCTATTATATACACTGGGTGCGACAGGCCCCTGGACAAGGGCTTGAGTGGATGGGAGTAATCAACCCTACTGGTGGTAACACAAACTACGCACAGAAGTTCCAGGGCAGAGTCACCATGACCAGTGACACGTCCACGAGCACAGTCTACATGGAGCTGAGCAGCCTGACATCTGAGGACACGGCCGTCTATTACTGTGCGAGATTTGACTACTGGGGCCAGGGAACCCTGGTCACCGTCTCCTCAG
>8490
GAAGTGCAGCTGGTGCAGTCTGGGGCTGAGGTGAAGAAGCCTGGGGCCTCAGTGAAGGTTTCCTGCAAGGCATCTGGATACACCTTCACCAGCTACTATATACACTGGGTGCGACAGGCCCCTGGACAAGGGCTTGAGTGGATGGGAGTAATCAACCCTACTGGTGGTAACACAAACTACGCACAGAAGTTCCAGGGCAGAGTCACCATGACCAGTGACACGTCCACGAGCACAGTCTACATGGAGCTGAGCAGCCTGACATCTGAGGACACGGCCGTCTATTACTGTGCGAGATTTGACTACTGGGGCCAGGGAACCCTGGTCACCGTCTCCTCAG
>8498
GAAGTGCAGCTGGTGCAGTCTGGGGCTGAGGTGAAGAAGCCTGGGGCCTCAGTGAAGGTTTCCTGCAAGGCATCTGGATACACCTTCACCAGCTACTATATACACTGGGTGCGACAGGCCCCTGGACAAGGGCTTGAGTGGATGGGAGTAATCAACCCTACTGGTGGTAACACAAACTACGCACAGAAGTTCCAGGGCAGAGTCACCATGACCAGTGACACGTCCACGAGCACAGTCTACATGGAGCTGAGCAGCCTGACATCTGAGGACACGGCCGTCTATTACTGTGCGAGATTTGACTACTGGGGCCAGGGAACCCTGGTCACCGTCTCCTCAG
>8500
GAAGTGCAGCTGGTGCAGTCTGGGGCTGAGGTGAAGAAGCCTGGGGCCTCAGTGAAGGTTTCCTGCAAGGCATCTGGATACACCTTCACCAGCTACTATATACACTGGGTGCGACAGGCCCCTGGACAAGGGCTTGAGTGGATGGGAGTAATCAACCCTACTGGTGGTAACACAAACTACGCACAGAAGTTCCAGGGCAGAGTCACCATGACCAGTGACACGTCCACGAGCACAGTCTACATGGAGCTGAGCAGCCTGACATCTGAGGACACGGCCGTCTATTACTGTGCGAGATTTGACTACTGGGGCCAGGGAACCCTGGTCACCGTCTCCTCAG
>8502
CAGGTGCAGCTGGTGCAGTCTGGGGCTGAGGTGAAGAAGCCTGGGGCCTCAGTGAAGGTTTCCTGCAAGGCATCTGGATACACCTTCACCAGCTACTATATGCACTGGGTGCGACAGGCCCCCTGGACAAGGGCTTGAGTGGATGGGAGTAATCAACCCTAGTGGTGGTAGCACAAGCTACGCACAGAAGTTCCAGGGCAGAGTCACCATGACCAGGGACACGTCCACGAGCACAGTCTACATGGAGCTGAGCAGCCTGAGATCTGAGGACACGGCCGTGTATTACTGTGCGAGGTTTGACTACTGGGGCCAGGGAACCCTGGTCACCGTCTCCTCAG
>8507
GAAGTGCAGCTGGTGCAGTCTGGGGCTGAGGTGAAGAAGCCTGGGGCCTCAGTGAAGGTTTCCTGCAAGGCATCTGGATACACCTTCACCAGCTACTATATACACTGGGTGCGACAGGCCCCTGGACAAGGGCTTGAGTGGATGGGAGTAATCAACCCTACTGGTGGTAACACAAACTACGCACAGAAGTTCCAGGGCAGAGTCACCATGACCAGTGACACGTCCACGAGCACAGTCTACATGGAGCTGAGCAGCCTGACATCTGAGGACACGGCCGTCTATTACTGTGCGAGATTTGACTACTGGGGCCAGGGAACCCTGGTCACCGTCTCCTCAG
>8536
GAAGTGCAGCTGGTGCAGTCTGGGGCTGAGGTGAAGAAGCCTGGGGCCTCAGTGAAGGTTTCCTGCAAGGCATCTGGATACACCTTCACCAGCTACTATATACACTGGGTGCGACAGGCCCCTGGACAGGGGCTTGAGTGGATGGGAGTAATCAACCCTACTGGTGGTAACACAAACTACGCACAGAAGTTCCAGGGCAGAGTCACCATGACCAGTGACACGTCCACGAGCACAGTCTACATGGAGCTGAGCAGCCTGACATCTGAGGACACGGCCGTCTATTACTGTGCGAGATTTGACTACTGGGGCCAGGGAACCCTGGTCACCGTCTCCTCAG
>8537
GAAGTGCAGCTGGTGCAGTCTGGGGCTGAGGTGAAGAAGGCCTGGGGCCTCAGTGAAGGTTTCCTGCAAGGCATCTGGATACACCTTCACCAGCTACTATATACACTGGGTGCGACAGGCCCCTGGACAAGGGCTTGAGTGGATGGGAGTAATCAACCCTACTGGTGGTAACACAAACTACGCACAGAAGTTCCAGGGCAGAGTCACCATGACCAGTGACACGTCCACGAGCACAGTCTACATGGAACTGAGCAGCCTGACATCTGAGGACACGGCCGTCTATTACTGTGCGAGATTTGACTACTGGGCCAGGGAACCCTGGTCACCGTCTCCTCAG
>8540
GAAGTGCAGCTGGTGCAGTCTGGGGCTGAGGTGAAGAAGCCTGGGGCCTCAGTGAAGGTTTCCTGCAAGGCATCTGGATACACCTTCACCAGCTACTATATACACTGGGTGCGACAGGCCCCTGGACAAGGGCTTGAGTGGATGGGAGTAATCAACCCTACTGGTGGTAACACAAACTACGCACAGAAGTTCCAGGGCAGAGTCACCATGACCAGTGACACGTCCACGAGCACAGTCTACATGGAGCTGAGCAGCCTGACATCTGAGGACACGGCCGTCTATTACTGTGCGAGATTTGACTACTGGGGCCAGGGAACCCTGGTCACCGTCTCCTCAG
>8541
GAAGTGCAGCTGGTGCAGTCTGGGGCTGAGGTGAAGAAGCCTGGGGCCTCAGTGAAGGTTTCCTGCAAGGCATCTGGATACACCTTCACCAGCTACTATATACACTGGGTGCGACAGGCCCCTGGACAAGGGCTTGAGTGGATGGGAGTAATCAACCCTACTGGTGGTAACACAAACTACGCACAGAAGTTCCAGGGCAGAGTCACCATGACCAGTGACACGTCCACGAGCACAGTCTACATGGAGCTGAGCAGCCTGACATCTGAGGACACGGCCGTCTATTACTGTGCGAGATTTGACTACTGGGGCCAGGGAACCCTGGTCACCGTCTCCTCAG
>8574
GAAGTGCAGCTGGTGCAGTCTGGGGCTGAGGTGAAGAAGCCTGGGGCCTCAGTGAAGGTTTCCTGCAAGGCATCTGGATACACCTTCACCAGCTACTATATACACTGGGTGCGACAGGCCCCTGGACAAGGGCTTGAGTGGATGGGAGTAATCAACCCTACTGGTGGTAACACAAACTACGCACAGAAGTTCCAGGGCAGAGTCACCATGACCAGTGACACGTCCACGAGCACAGTCTACATGGAGCTGAGCAGCCTGACATCTGAGGACACGGCCGTCTATTACTGTGCGAGATTTGACTACTGGGGCCAGGGAACCCTGGTCACCGTCTCCTCAG
>8594
GAAGTGCAGCTGGTGCAGTCTGGGGCTGAGGTGAAGAAGCCTGGGGCCTCAGTGAAGGTTTCCTGCAAGGCATCTGGATACACCTTCACCAGCTACTATATACACTGGGTGCGACAGGCCCCTGGACAAGGGCTTGAGTGGATGGGAGTAATCAACCCTACTGGTGGTAACACAAACTACGCACAGAAGTTCCAGGGCAGAGTCACCATGACCAGTGACACGTCCACGAGCACAGTCTACATGGAGCTGAGCAGCCTGACATCTGAGGACACGGCCGTCTATTACTGTGCGAGATTTGACTACTGGGGCCAGGGAACCCTGGTCACCGTCTCCTCAG
>8595
GAAGTGCAGCTGGTGCAGTCTGGGGCTGAGGTGAAGAAGCCTGGGGCCTCAGTGAAGGTTTCCTGCAAGGCATCTGGATACACCTTCACCAGCTACTATATACACTGGGTGCGACAGGCCCCTGGACAAGGGCTTGAGTGGATGGGAGTAATCAACCCTACTGGTGGTAACACAAACTACGCACAGAAGTTCCAGGGCAGAGTCACCATGACCAGTGACACGTCCACGAGCACAGTCTACATGGAGCTGAGCAGCCTGACATCTGAGGACACGGCCGTCTATTACTGTGCGAGATTTGACTACTGGGGCCAGGGAACCCTGGTCACCGTCTCCTCAG
>8603
GAAGTGCAGCTGGTGCAGTCTGGGGCTGAGGTGAAGAAGCCTGGGGCCTCAGTGAAGGTTTCCTGCAAGGCATCTGGATACACCTTCACCAGCTACTATATACACTGGGTGCGACAGGCCCCTGGACAAGGGCTTGAGTGGATGGGAGTAATCAACCCTACTGGTGGTAACACAAACTACGCACAGAAGTTCCAGGGCAGAGTCACCATGACCAGTGACACGTCCACGAGCACAGTCTACATGGAGCTGAGCAGCCTGACATCTGAGGACACGGCCGTCTATTACTGTGCGAGATTTGACTACTGGGGCCAGGGAACCCTGGTCACCGTCTCCCAG
>8609
GAAGTGCAGCTGGTGCAGTCTGGGGCTGAGGTGAAGAAGCCTGGGGCCTCAGTGAAGGTTTCCTGCAAGGCATCTGGGATACACCTTCACCAGCTACTATATACACTGGGTGCGACAGGCCCCTGGACAAGGGCTTGAGTGGATGGGAGTAATCAACCCTACTGGTGGTAACACAAACTACGCACAGAAGTTCCAGGGCAGAGTCACCATGACCAGTGACACGTCCACGAGCACAGTCTACATGGAGCTGAGCAGCCTGACATCTGAGGACACGGCCATCTATTACTGTGCGAGATTTGACTACTGGGGCCAGGGAACCCTGGTCACCGTCTCCTCAG
>8610
GAAGTGCAGCTGGTGCAGTCTGGGGCTGAGGTGAAGAAGCCTGGGGCCTCAGTGAAGGTTTCCTGCAAGGCATCTGGATACACCTTCACCAGCTACTATATACACTGGGTGCGACAGGCCCCTGGACAAGGGCTTGAGTGGATGGGAGTAATCAACCCTACTGGTGGTAACACAAACTACGCACAGAAGTTCCAGGGCAGAGTCACCATGACCAGTGACACGTCCACGAGCACAGTCTACATGGAGCTGAGCAGCCTGACATCTGAGGACACGGCCGTCTATTACTGTGCGAGATTTGACTACTGGGGCCAGGGAACCCTGGTCACCGTCTCCTCAG
>8614
GAAGTGCAGCTGGTGCAGTCTGGGGCTGAGGTGAAGAAGCCTGGGGCCTCAGTGAAGGTTTCCTGCAAGGCATCTGGGATACACCTTCACCAGCTACTATATACACTGGGTGCGACAGGCCCCTGGACAAGGGCTTGAGTGGATGGGAGTAATCAACCCTACTGGTGGTAACACAAACTACGCACAGAAGTTCCAGGGCAGAGTCACCATGACCAGTGACACGTCCACGAGCACAGTCTACATGGAGCTGAGCAGCCTGACATCTGAGGACACGGCCGTCTATTACTGTGCGAGATTTGACTACTGGGGCCAGGGAACCCTGGTCACCGTCTCCTCAG
>8616
GAAGTGCAGCTGGTGCAGTCTGGGGCTGAGGTGAAGAAGCCTGGGGCCTCAGTGAAGGTTTCCTGCAAGGCATCTGGATACACCTTCACCAGCTACTATATACACTGGGTGCGACAGGCCCCTGGACAAGGGCTTGAGTGGATGGGAGTAATCAAACCCTACTGGTGGTAACACAAACTACGCACAGAAGTTCCAGGGCAGAGTCACCATGACCAGTGGCACGTCCACGAGCACAGTCTACATGGAGCTGAGCAGCCTGACATCTGAGGACACGGCCGTCTATTACTGTGCGAGATTTGACTACTGGGGCCAGGGAACCCTGGTCACCGTCTCCTCAG
>8617
GAAGTGCAGCTGGTGCAGTCTGGGGCTGAGGTGAAGAAGCCTGGGGCCTCAGTGAAGGTTTCCTGCAAGGCATCTGGATACACCTTCACCAGCTACTATATACACTGGGTGCGACAGGCCCCTGGACAAGGGCTTGAGTGGATGGGAGTAATCAACCCTACTGGTGGTAACACAAACTACGCACAGAAGTTCCAGGGCAGAGTCACCATGACCAGTGACACGTCCACGAGCACAGTCTACATGGAGCTGAGCAGCCTGACATCTGAGGACACGGCCGTCTATTACTGTGCGAGATTTGACTACTGGGGCCAGGGAACCCTGGTCACCGTCTCCTCAG
>8650
GAAGTGCAGCTGGTGCAGTCTGGGGCTGAGGTGAAGAAGCCTGGGGCCTCAGTGAAGGTTTCCTGCAAGGCATCTGGATACACCTTCACCAGCTACTATATACACTGGGTGCGACAGGCCCCTGGACAAGGGCTTGAGTGGATGGGAGTAATCAACCCTACTGGTGGTAACACAAACTACGCACAGAAGTTCCAGGGCAGAGTCACCATGACCAGTGACACGTCCACGAGCACAGTCTACATGGAGCTGAGCAGCCTGACATCTGAGGACACGGCCGTCTATTACTGTGCGAGATTTGACTACTGGGGCCAGGGAACCCTGGTCACCGTCTCCTCAG
>8653
GAAGTGCAGCTGGTGCAGTCTGGGGCTGAGGTGAAGAAGCCTGGGGCCTCAGTGAAGGTTTCCTGCAAGGCATCTGGATACACCTTCACCAGCTACTATATACACTGGGTGCGACAGGCCCCTGGACAAGGGCTTGAGTGGATGGGAGTAATCAACCCTACTGGTGGTAACACAAACTACGCACAGAAGTTCCAGGGCAGAGTCACCATGACCAGTGACACGTCCACGAGCACAGTCTACATGGAGCTGAGCAGCCTGACATCTGAGGACACGGCCGTCTATTACTGTGCGAGATTTGACTACTGGGGCCAGGGAACCCTGGTCACCGTCTCCTCAG
>8663
GAAGTGCAGCTGGTGCAGTCTGGGGCTGAGGTGAAGAAGCCTGGGGCCTCAGTGAAGGTTTCCTGCAAGGCATCTGGGATACACCTTCACCAGCTACTATATACACTGGGTGCGACAGGCCCCTGGACAAGGGCTTGAGTGGATGGGAGTAATCAACCCTACTGGTGGTAACACAAACTACGCACAGAAGTTCCAGGGCAGAGCCACCATGACCAGTGACACGTCCACGAGCACAGTCTACATGGAGCTGAGCAGCCTGACATCTGAGGACACGGCCGTCTATTACTGTGCGAGATTTGACTACTGGGGCCAGGGAACCCTGGTCACCGTCTCCTCAG
>8665
GAAGTGCAGCTGGTGCAGTCTGGGGCTGAGGTGAAGAAGCCTGGGGCCTCAGTGAAGGTTTCCTGCAAGGCATCTGGATACACCTTCACCAGCTACTATATACACTGGGTGCGACAGGCCCCTGGACAAGGGCTTGAGTGGATGGGAGTAATCAACCCTACTGGTGGTAACACAAACTACGCACAGAAGTTCCAGGGCAGAGTCACCATGACCAGTGACACGTCCACGAGCACAGTCTACATGGAGCTGAGCAGCCTGACATCTGAGGACACGGCCGTCTATTACTGTGCGAGATTTGACTACTGGGGCCAGGGAACCCTGGTCACCGTCTCCTCAG
>8679
GAAGTGCAGCTGGTGCAGTCTGGGGCTGAGGTGAAGAAGCCTGGGGCCTCAGTGAAGGTTTCCTGCAAGGCANCNGGGATACGACCTTCACCAGCTACTATATACACTGGGTGCGACAGGCCCCTGGACAAGGGCTTGAGTGGATGGGAGTAATCAACCCTACTGGTGGTAACACAAACTACGCACAGAAGTTCCAGGGCAGAGTCACCATGACCAGTGACACGTCCACGAGCACAGTCTACATGGAGCTGAGCAGCCTGACATCTGAGGACACGGCCGTCTATTACTGTGCGAGATTTGACTACTGGGGCCAGGGAACCCTGGTCACCGTCTCCTCAG
>8692
GAAGTGCAGCTGGTGCAGTCTGGGGCTGAGGTGAAGAAGCCTGGGGCCTCAGTGAAGGTTTCCTGCAAGGCATCTGGATACACCTTCACCAGCTACTATATACACTGGGTGCGACAGGCCCCTGGACAAGGGCTTGAGTGGATGGGAGTAATCAACCCTACTGGTGGTAACACAAACTACGCACAGAAGTTCCAGGGCAGAGTCACCATGACCAGTGACACGTCCACGAGCACAGTCTACATGGAGCTGAGCAGCCTGACATCTGAGGACACGGCCGTCTATTACTGTGCGAGATTTGACTACTGGGGCCAGGGAACCCTGGTCACCGTCTCCTCAG
>8695
GAAGTGCAGCTGGTGCAGTCTGGGGCTGAGGTGAAGAAGCCTGGGGCCTCAGTGAAGGTTTCCTGCAAGGCTTCTGGATACACCTTCACCAGCTACTATATACACTGGTTGCGACAGGCCCCTGGACAAGGGCTTGACTGGATGGGAATAATCAACCCTAGTGGTGGTAGCACAAGCTACGCACAGAAGTTCCAGGGCAGAGTCACCATGACCAGGGACACGTCCACGAGCACAGTCTACATGGAGCTGAGCAGCCTGAGATCTGAAGACACGGCCGTGTATTACTGTGCGCGGCACGACTACTGGGGCCAGGGAACCCTGGTCACCGTCTCCTCAG
>8705
GAAGTGCAGCTGGTGCAGTCTGGGGCTGAGGTGAAGAAGCCTGGGGCCTCAGTGAAGGTTTCCTGCAAGGCATCTGGGATACACCTTCACCAGCTACTATATACACTGGGTGCGACAGGCCCCTGGACAAGGGCTTGAGTGGATGGGAGTAATCAACCCTACTGGTGGTAACACAAACTACGCACAGAAGTTCCAGGGCAGAGTCACCATGACCAGTGACACGTCCACGAGCACAGTCTACATGGAGCTGAGCAGCCTGACATCTGAGGACACGGCCGTCTATTACTGTGCGAGATTTGACTACTGGGCCAGGGAACCCTGGTCACCGTCTCCTCAG
>8706
GAAGTGCAGCTGGTGCAGTCTGGGGCTGAGGTGAAGAAGCCTGGGGCCTCAGTGAAGGTTTCCTGCAAGCATCTGGATACACCTTCACCAGCTACTATATACACTGGGTGCGACAGGCCCCTGGACAAGGGCTTGAGTGGATGGGAGTAATCAACCCTACTGGTGGTAACACAAACTACGCACAGAAGTTCCAGGGCAGAGTCACCATGACCAGTGACACGTCCACGAGCACAGTCTACATGGAGCTGAGCAGCCTGACATCTGAGGACACGGCCGTCTATTACTGTGCGAGATTTGACTACTGGGGCCAGGGAACCCTGGTCACCGTCTCCTCAG
>8718
GAAGTGCAGCTGGTGCAGTCTGGGGCTGAGGTGAAGAAGCCTGGGGCCTCAGTGAAGGTTTCCTGCAAGGCATCTGGATACACCTTCACCAGCTACTATATACACTGGGTGCGACAGGCCCCTGGACAAGGGCTTGAGTGGATGGGAGTAATCAACCCTACTGGTGGTAACACAAACTACGCACAGAAGTTCCAGGGCAGAGTCACCATGACCAGTGACACGTCCACGAGCACAGTCTACATGGAGCTGAGCAGCCTGACATCTGAGGACACGGCCGTCTATTACTGTGCGAGATTTGACTACTGGGGCCAGGGAACCCTGGTCACCGTCTCCTCAG
>8719
GAAGTGCAGCTGGTGCAGTCTGGGGCTGAGGTGAAGAAGCCTGGGGCCTCAGTGAAGGTTTCCTGCAAGGCATCTGGATACACCTTCACCAGCTACTATATACACTGGGTGCGACAGGCCCCTGGACAAGGGCTTGAGTGGATGGGAGTAATCAACCCTACTGGTGGTAACACAAACTACGCACAGAAGTTCCAGGGCAGAGTCACCATGACCAGTGACACGTCCACGAGCACAGTCTACATGGAGCTGAGCAGCCTGACATCTGAGGACACGGCCGTCTATTACTGTGCGAGATTTGACTACTGGGGCCAGGGAACCCTGGTCACCGTCTCCTCAG
>8724
GAAGTGCAGCTGGTGCAGTCTGGGGCTGAGGTGAAGAAGCCTGGGGCCTCAGTGAAGGTTTCCTGCAAGGCATCTGGATACACCTTCACCAGCTACTATATACACTGGGTGCGACAGGCCCCTGGACAAGGGCTTGAGTGGATGGGAGTAATCAACCCTACTGGTGGTAACACAAACTACGCACAGAAGTTCCAGGGCAGAGTCACCATGACCAGTGACACGTCCACGAGCACAGTCTACATGGAGCTGAGCAGCCTGACATCTGAGGACACGGCCGTCTATTACTGTGCGAGATTTGACTACTGGGGCCAGGGAACCCTGGTCACCGTCTCCTCAG
>8735
GAAGTGCAGCTGGTGCAGTCTGGGGCTGAGGTGAAGAAGCCTGGGGCCTCAGTGAAGGTTTCCTGCAAGGCATCTGGATACACCTTCACCAGCTACTATATACACTGGGTGCGACAGGCCCCCTGGACAAGGGCTTGAGTGGATGGGAGTAATCAACCCTACTGGTGGTAACACAAACTACGCACAGAAGTTCCAGGGCAGAGTCACCATGACCAGTGACACGTCCACGAGCACAGTCTACATGGAGCTGAGCAGCCTGACATCTGAGGACACGGCCGTCTATTACTGTGCGAGATTTGACTACTGGGGCCAGGGAACCCTGGTCACCGTCTCCTCAG
>8736
GAAGTGCAGCTGGTGCAGTCTGGGGCTGAGGTGAAGAAGCCTGGGGCCTCAGTGAAGGTTTCCTGCAAGGCATCTGGATACACCTTCACCAGCTACTATATACACTGGGTGCGACAGGCCCCTGGACAAGGGCTTGAGTGGATGGGAGTAATCAACCCTACTGGTGGTAACACAAACTACGCACAGAAGTTCCAGGGCAGAGTCACCATGACCAGTGACACGTCCACGAGCACAGTCTACATGGAGCTGAGCAGCCTGACATCTGAGGACACGGCCGTCTATTACTGTGCGAGATTTGACTACTGGGGCCAGGGAACCCTGGTCACCGTCTCCTCAG
>8747
GAAGTGCAGCTGGTGCAGTCTGGGGCTGAGGTGAAGAAGCCTGGGGCCTCAGTGAAGGTTTCCTGCAAGGCATCTGGATACACCTTCACCAGCTACTATATACACTGGGTGCGACAGGCCCCTGGACAAGGGCTTGAGTGGATGGGAGTAATCAACCCTACTGGTGGTAACACAAACTACGCACAGAAGTTCCAGGGCAGAGTCACCATGACCAGTGACACGTCCACGAGCACAGTCTACATGGAGCTGAGCAGCCTGACATCTGAGGACACGGCCGTCTATTACTGTGCGAGATTTGACTACTGGGGCCAGGGAACCCTGGTCACCGTCTCCTCAG
>8749
GAAGTGCAGCTGGTGCAGTCTGGGGCTGAGGTGAAGAAGCCTGGGGCCTCAGTGAAGGTTTCCTGCAAGGCATCTGGGATACGACCTTCACCAGCTACTATATACACTGGGTGCGACAGGCCCCTGGACAAGGGCTTGAGTGGATGGGAGTAATCAACCCTACTGGTGGTAACACAAACTACGCACAGAAGTTCCAGGGCAGAGTCACCATGACCAGTGACACGTCCACGAGCACAGTCTACATGGAGCTGAGCAGCCTGACATCTGAGGACACGGCCGTCTATTACTGTGCGAGATTTGACTACTGGGGCCAGGGAACCCTGGTCACCGTCTCCTCAG
>8757
GAAGTGCAGCTGGTGCAGTCTGGGGCTGAGGTGAAGAAGCCTGGGGCCTCAGTGAAGGTTTCCTGCAAGGCATCTGGATACACCTTCACCAGCTACTATATACACTGGGTGCGACAGGCCCCTGGACAAGGGCTTGAGTGGATGGGAGTAATCAACCCTACTGGTGGTAACACAAACTACGCACAGAAGTTCCAGGGCAGAGTCACCATGACCAGTGACACGTCCACGAGCACAGTCTACATGGAGCTGAGCAGCCTGACATCTGAGGACACGGCCGTCTATTACTGTGCGAGATTTGACTACTGGGGCCAGGGAACCCTGGTCACCGTCTCCTCAG
>8759
GAAGTGCAGCTGGTGCAGTCTGGGGCTGAGGTGAAGAAGCCTGGGGCCTCAGTGAAGGTTTCCTGCAAGGCATCTGGATACACCTTCACCAGCTACTATATACACTGGGTGCGACAGGCCCCTGGACAAGGGCTTGAGTGGATGGGAGTAATCAACCCTACTGGTGGTAACACAAACTACGCACAGAAGTTCCAGGGCAGAGTCACCATGACCAGTGACACGTCCACGAGCACAGTCTACATGGAGCTGAGCAGCCTGACATCTGAGGACACGGCCGTCTATTACTGTGCGAGATTTGACTACTGGGGCCAGGGAACCCTGGTCACCGTCTCCTCAG
>8763
GAAGTGCAGCTGGTGCAGTCTGGGGCTGAGGTGAAGAAGCCTGGGGCCTCAGTGAAGGTTTCCTGCAAGGCATCTGGATACACCTTCACCAGCTACTATATACACTGGGTGCGACAGGCCCCTGGACAAGGGCTTGAGTGGATGGGAGTAATCAACCCTACTGGTGGTAACACAAACTACGCACAGAAGTTCCAGGGCAGAGTCACCATGACCAGTGACACGTCCACGAGCACAGTCTACATGGAGCTGAGCAGCCTGACATCTGAGGACACGGCCGTCTATTACTGTGCGAGATTTGACTACTGGGGCCAGGGAACCCTGGTCACCGTCTCCTCAG
>8764
GAAGTGCAGCTGGTGCAGTCTGGGGCTGAGGTGAAGAAGCCTGGGGCCTCAGTGAAGGTTTCCTGCAAGGCATCTGGATACACCTTCACCAGCTACTATATACACTGGGTGCGACAGGCCCCTGGACAAGGGCTTGAGTGGATGGGAGTAATCAACCCTACTGGTGGTAACACAAACTACGCACAGAAGTTCCAGGGCAGAGTCACCATGACCAGTGACACGTCCACGAGCACAGTCTACATGGAGCTGAGCAGCCTGACATCTGAGGACACGGCCGTCTATTACTGTGCGAGATTTGACTACTGGGGCCAGGGAACCCTGGTCACCGTCTCCTCAG
>8769
GAAGTGCAGCTGGTGCAGTCTGGGGCTGAGGTGAAGAAGCCTGGGGCCTCAGTGAAGGTTTCCTGCAAGGCATCTGGATACACCTTCACCAGCTACTATATACACTGGGTGCGACAGGCCCCTGGACAAGGGCTTGAGTGGATGGGAGTAATCAACCCTACTGGTGGTAACACAAACTACGCACAGAAGTTCCAGGGCAGAGTCACCATGACCAGTGACACGTCCACGAGCACAGTCTACATGGAGCTGAGCAGCCTGACATCTGAGGACACGGCCGTCTATTACTGTGCGAGATTTGACTACTGGGGCCAGGGAACCCTGGTCACCGTCTCCTCAG
>8782
GAAGTGCAGCTGGTGCAGTCTGGGGCTGAGGTGAAGAAGCCTGGGGCCTCAGTGAAGGTTTCCTGCAAGGCATCTGGATACACCTTCACCAGCTACTATATACACTGGGTGCGACAGGCCCCTGGACAAGGGCTTGAGTGGATGGGAGTAATCAACCCTACTGGTGGTAACACAAACTACGCACAGAAGTTCCAGGGCAGAGTCACCATGACCAGTGACACGTCCACGAGCACAGTCTACATGGAGCTGAGCAGCCTGACATCTGAGGACACGGCCGTCTATTACTGTGCGAGATTTGACTACTGGGGCCAGGGAACCCTGGTCACCGTCTCCTCAG
>8784
GAAGTGCAGCTGGTGCAGTCTGGGGCTGAGGTGAAGAAGCCTGGGGCCTCAGTGAAGGTTTCCTGCAAGGCATCTGGATACACCTTCACCAGCTACTATATACACTGGGTGCGACAGGCCCCTGGACAAGGGCTTGAGTGGATGGGAGTAATCAACCCTACTGGTGGTAACACAAACTACGCACAGAAGTTCCAGGGCAGAGTCACCATGACCAGTGACACGTCCACGAGCACAGTCTACATGGAGCTGAGCAGCCTGACATCTGAGGACACGGCCGTCTATTACTGTGCGAGATTTGACTACTGGGGCCAGGGAACCCTGGTCACCGTCTCCTCAG
>8786
GAAGTGCAGCTGGTGCAGTCTGGGGCTGAGGTGAAGAAGCCTGGGGCCTCAGTGAAGGTTTCCTGCAAGGCATCTGGATACACCTTCACCAGCTACTATATACACTGGGTGCGACAGGCCCCTGGACAAGGGCTTGAGTGGATGGGAGTAATCAACCCTACTGGTGGTAACACAAACTACGCACAGAAGTTCCAGGGCAGAGTCACCATGACCAGTGACACGTCCACGAGCACAGTCTACATGGAGCTGAGCAGCCTGACATCTGAGGACACGGCCGTCTATTACTGTGCGAGATTTGACTACTGGGGCCAGGGAACCCTGGTCACCGTCTCCTCAG
>8794
GAAGTGCAGCTGGTGCAGTCTGGGGCTGAGGTGAAGAAGCCTGGGGCCTCAGTGAAGGTTTCCTGCAAGGCATCTGGGATACACCTTCACCAGCTACTATATACACTGGGTGCGACAGGCCCCTGGACAAGGGCTTGAGTGGATGGGAGTAATCAACCCTACTGGTGGTAACACAAACTACGCACAGAAGTTCCAGGGCAGAGTCACCATGACCAGTGACACGTCCACGAGCACAGTCTACATGGAGCTGAGCAGCCTGACATCTGAGGACACGGCCGTCTATTACTGTGCGAGATTTGACTACTGGGGCCAGGGAACCCTGGTCACCGTCTCCTCAG
>8802
GAAGTGCAGCTGGTGCAGTCTGGGGCTGAGGTGAAGAAGCCTGGGGCCTCAGTGAAGGTTTCCTGCAAGGCATCTGGATACACCTTCACCAGCTACTATATACACTGGGTGCGACAGGCCCCTGGACAAGGGCTTGAGTGGATGGGAGTAATCAACCCTACTGGTGGTAACACAAACTACGCACAGAAGTTCCAGGGCAGAGTCACCATGACCAGTGACACGTCCACGAGCACAGTCTACATGGAGCTGAGCAGCCTGACATCTGAGGACACGGCCGTCTATTACTGTGCGAGATTTGACTACTGGGGCCAGGGAACCCTGGTCACCGTCTCCTCAG
>8803
GAAGTGCAGCTGGTGCAGTCTGGGGCTGAGGTGAAGAAGCCTGGGGCCTCAGTGAAGGTTTCCTGCAAGGCATCTGGATACACCTTCACCAGCTACTATATACACTGGGTGCGACAGGCCCCTGGACAAGGGCTTGAGTGGATGGGAGTAATCAACCCTACTGGTGGTAACACAAACTACGCACAGAAGTTCCAGGGCAGAGTCACCATGACCAGTGACACGTCCACGAGCACAGTCTACATGGAGCTGAGCAGCCTGACATCTGAGGACACGGCCGTCTATTACTGTGCGAGATTTGACTACTGGGGCCAGGGAACCCTGGTCACCGTCTCCTCAG
>8805
GAAGTGCAGCTGGTGCAGTCTGGGGCTGAGGTGAAGAAGCCTGGGGCCTCAGTGAAGGTTTCCTGCAAGGCATCTGGATACACCTTCACCAGCTACTATATACACTGGGTGCGACAGGCCCCTGGACAAGGGCTTGAGTGGATGGGAGTAATCAACCCTACTGGTGGTAACACAAACTACGCACAGAAGTTCCAGGGCAGAGTCACCATGACCAGTGACACGTCCACGAGCACAGTCTACATGGAGCTGAGCAGCCTGACATCTGAGGACACGGCCGTCTATTACTGTGCGAGATTTGACTACTGGGGCCAGGGAACCCTGGTCACCGTCTCCTCAG
>8807
GAAGTGCAGCTGGTGCAGTCTGGGGCTGAGGTGAAGAAGCCTGGGGCCTCAGTGAAGGTTTCCTGCAAGGCATCTGGATACACCTTCACCAGCTACTATATACACTGGGTGCGACAGGCCCCTGGACAAGGGCTTGAGTGGATGGGAGTAATCAACCCTACTGGTGGTAACACAAACTACGCACAGAAGTTCCAGGGCAGAGTCACCATGACCAGTGACACGTCCACGAGCACAGTCTACATGGAGCTGAGCAGCCTGACATCTGAGGACACGGCCGTCTATTACTGTGCGAGATTTGACTACTGGGGCCAGGGAACCCTGGTCACCGTCTCCTCAG
>8809
GAAGTGCAGCTGGTGCAGTCTGGGGCTGAGGTGAAGAAGCCTGGGGCCTCAGTGAAGGTTTCCTGCAAGGCATCTGGATACACCTTCACCAGCTACTATATACACTGGGTGCGACAGGCCCCCTGGACAAGGGCTTGAGTGGATGGGAGTAATCAACCCTACTGGTGGTAACACAAACTACGCACAGAAGTTCCAGGGCAGAGTCACCATGACCAGTGACACGTCCACGAGCACAGTCTACATGGAGCTGAGCAGCCTGACATCTGAGGACACGGCCGTCTATTACTGTGCGAGATTTGACTACTGGGGCCAGGGAACCCTGGTCACCGTCTCCTCAG
>8811
GAAGTGCAGCTGGTGCAGTCTGGGGCTGAGGTGAAGAAGCCTGGGGCCTCAGTGAAGGTTTCCTGCAAGGCATCTGGATACACCTTCACCAGCTACTATATACACTGGGTGCGACAGGCCCCTGGACAAGGGCTTGAGTGGATGGGAGTAATCAACCCTACTGGTGGTAACACAAACTACGCACAGAAGTTCCAGGGCAGAGTCACCATGACCAGTGACACGTCCACGAGCACAGTCTACATGGAGCTGAGCAGCCTGACATCTGAGGACACGGCCGTCTATTACTGTGCGAGATTTGACTACTGGGGCCAGGGAACCCTGGTCACCGTCTCCTCAG
>8813
GAAGTGCAGCTGGTGCAGTCTGGGGCTGAGGTGAAGAAGCCTGGGGCCTCAGTGAAGGTTTCCTGCAAGGCATCTGGATACACCTTCACCAGCTACTATATACACTGGGTGCGACAGGCCCCTGGACAAGGGCTTGAGTGGATGGGAGTAATCAACCCTACTGGTGGTAACACAAACTACGCACAGAAGTTCCAGGGCAGAGTCACCATGACCAGTGACACGTCCACGAGCACAGTCTACATGGAGCTGAGCAGCCTGACATCTGAGGACACGGCCGTCTATTACTGTGCGAGATTTGACTACTGGGGCCAGGGAACCCTGGTCACCGTCTCCTCAG
>8818
GAAGTGCAGCTGGTGCAGTCTGGGGCTGAGGTGAAGAAGCCTGGGGCCTCAGTGAAGGTTTCCTGCAAGGCATCTGGATACACCTTCACCAGCTACTATATACACTGGGTGCGACAGGCCCCTGGACAAGGGCTTGAGTGGATGGGAGTAATCAACCCTACTGGTGGTAACACAAACTACGCACAGAAGTTCCAGGGCAGAGTCACCATGACCAGTGACACGTCCACGAGCACAGTCTACATGGAGCTGAGCAGCCTGACATCTGAGGACACGGCCGTCTATTACTGTGCGAGATTTGACTACTGGGGCCAGGGAACCCTGGTCACCGTCTCCTCAG
>8826
GAAGTGCAGCTGGTGCAGTCTGGGGCTGAGGTGAAGAAGCCTGGGGCCTCAGTGAAGGTTTCCTGCAAGGCATCTGGATACACCTTCACCAGCTACTATATACACTGGGTGCGACAGGCCCCTGGACAAGGGCTTGAGTGGATGGGAGTAATCAACCCTACTAGTGGTAACACAAACTACGCACAGAAGTTCCAGGGCAGAGTCACCATGACCAGTGACACGTCCACGAGCACAGTCTACATGGAGCTGAGCAGCCTGACATCTGAGGACACGGCCGTCTATTACTGTGCGAGATTTGACTACTGGGGCCAGGGAACCCTGGTCACCGTCTCCTCAG
>8827
GAAGTGCAGCTGGTGCAGTCTGGGGCTGAGGTGAAGAAGCCTGGGGCCTCAGTGAAGGTTTCCTGCAAGGCATCTGGATACACCTTCACCAGCTACTATATACACTGGGTGCGACAGGCCCCTGGACAAGGGCTTGAGTGGATGGGAGTAATCAACCCTACTGGTGGTAACACAAACTACGCACAGAAGTTCCAGGGCAGAGTCACCATGACCAGTGACACGTCCACGAGCACAGTCTACATGGAGCTGAGCAGCCTGACATCTGAGGACACGGCCGTCTATTACTGTGCGAGATTTGACTACTGGGGCCAGGGAACCCTGGTCACCGTCTCCTCAG
>8835
GAAGTGCAGCTGGTGCAGTCTGGGGCTGAGGTGAAGAAGCCTGGGGCCTCAGTGAAGGTTTCCTGCAAGGCATCTGGATACACCTTCACCAGCTACTATATACACTGGGTGCGACAGGCCCCTGGACAAGGGCTTGAGTGGATGGGAGTAATCAACCCTGCTGGTGGTAACACAAACTACGCACAGAAGTTCCAGGGCAGAGTCACCATGACCAGTGACACGTCCACGAGCACAGTCTACATGGAGCTGAGCAGCCTGACATCTGAGGACACGGCCGTCTATTACTGTGCGAGATTTGACTACTGGGGCCAGGGAACCCTGGTCACCGTCTCCTCAG
>8839
GAAGTGCAGCTGGTGCAGTCTGGGGCTGAGGTGAAGAAGCCTGGGGCCTCAGTGAAGGTTTCCTGCAAGGCATCTGGATACACCTTCACCAGCTACTATATACACTGGGTGCGACAGGCCCCTGGACAAGGGCTTGAGTGGATGGGAGTAATCAACCCTACTGGTGGTAACACAAACTACGCACAGAAGTTCCAGGGCAGAGTCACCATGACCAGTGACACGTCCATGAGCACAGTCTACATGGAGCTGAGCAGCCTGACATCTGAGGACACGGCCGTCTATTACTGTGCGAGATTTGACTACTGGGGCCAGGGAACCCTGGTCACCGTCTCCTCAG
>8841
CAGGTGCAGCTGGTGCAGTCTGGGGCTGAGGTGAAGAAGCCTGGGGCCTCAGTGAAGGTTTCCTGCAAGGCATCTGGATACACCTTCACCAGCTACTATATGCACTGGGTGCGACAGGCCCCTGGACAAGGGCTTGAGTGGATGGGAGTAATCAACCCTAGTGGTGGTAGCACAGACTACGCACAGAAGTTCCAGGGCAGAGTCACCATGACCAGGGACACGTCCACGAGCACAGTCTACATGGAGCTGAGCAGCCTGAGATCTGAGGACACGGCCGTGTATTACTGTGCGAGGTTTGACTACTGGGGCCAGGGAACCCTGGTCACCGTCTCCTCAG
>8842
GAAGTGCAGCTGGTGCAGTCTGGGGCTGAGGTGAAGAAGCCTGGGGCCTCAGTGAAGGTTTCCTGCAAGGCATCTGGATACACCTTCACCAGCTACTATATACACTGGGTGCGACAGGCCCCTGGACAAGGGCTTGAGTGGATGGGAGTAATCAACCCTACTGGTGGTAACACAAACTACGCACAGAAGTTCCAGGGCAGAGTCACCATGACCAGTGACACGTCCACGAGCACAGTCTACATGGAGCTGAGCAGCCTGACATCTGAGGACACGGCCGTCTATTACTGTGCGAGATTTGACTACTGGGGCCAGGGAACCCTGGTCACCGTCTCCTCAG
>8844
GAAGTGCAGCTGGTGCAGTCTGGGGCTGAGGTGAAGAAGCCTGGGGCCTCAGTGAAGGTTTCCTGCAAGGCATCTGGATACACCTTCACCAGCTACTATATACACTGGGTGCGACAGGCCCCTGGACAAGGGCTTGAGTGGATGGGAGTAATCAACCCTACTGGTGGTAACACAAACTACGCACAGAAGTTCCAGGGCAGAGTCACCATGACCAGTGACACGTCCACGAGCACAGTCTACATGGAGCTGAGCAGCCTGACATCTGAGGACACGGCCGTCTATTACTGTGCGAGATTTGACTACTGGGGCCAGGGAACCCTGGTCACCGTCTCCTCAG
>8852
GAAGTGCAGCTGGTGCAGTCTGGGGCTGAGGTGAAGAAGCCTGGGGCCTCAGTGAAGGTTTCCTGCAAGGCATCTGGATACACCTTCACCAGCTACTATATACACTGGGTGCGACAGGCCCCTGGACAAGGGCTTGAGTGGATGGGAGTAATCAACCCTACTGGTGGTAACACAAACTACGCACAGAAGTTCCAGGGCAGAGTCACCATGACCAGTGACACGTCCACGAGCACAGTCTACATGGAGCTGAGCAGCCTGACATCTGAGGACACGGCCGTCTATTACTGTGCGAGATTTGACTACTGGGGCCAGGGAACCCTGGTCACCGTCTCCTCAG
>8854
GAAGTGCAGCTGGTGCAGTCTGGGGCTGAGGTGAAGAAGCCTGGGGCCTCAGTGAAGGTTTCCTGCAAGGCATCTGGATACACCTTCACCAGCTACTATATACACTGGGTGCGACAGGCCCCTGGACAAGGGCTTGAGTGGATGGGAGTAATCAACCCTACTGGTGGTAACACAAACTACGCACAGAAGTTCCAGGGCAGAGTCACCATGACCAGTGACACGTCCACGAGCACAGTCTACATGGAGCTGAGCAGCCTGACATCTGAGGACACGGCCGTCTATTACTGTGCGAGATTTGACTACTGGGGCCAGGGAACCCTGGTCACCGTCTCCTCAG
>8856
GAAGTGCAGCTGGTGCAGTCTGGGGCTGAGGTGAAGAAGCCTGGGGCCTCAGTGAAGGTTTCCTGCAAGGCATCTGGATACACCTTCACCAGCTACTATATACACTGGGTGCGACAGGCCCCTGGACAAGGGCTTGAGTGGATGGGAGTAATCAACCCTACTGGTGGTAACACAAACTACGCACAGAAGTTCCAGGGCAGAGTCACCATGACCAGTGACACGTCCACGAGCACAGTCTACATGGAGCTGAGCAGCCTGACATCTGAGGACACGGCCGTCTATTACTGTGCGAGATTTGACTACTGGGGCCAGGGAACCCTGGTCACCGTCTCCTCAG
>8857
GAAGTGCAGCTGGTGCAGTCTGGGGCTGAGGTGAAGAAGCCTGGGGCCTCAGTGAAGGTTTCCTGCAAGGCATCTGGATACACCTTCACCAGCTACTATATACACTGGGTGCGACAGGCCCCTGGACAAGGGCTTGAGTGGATGGGAGTAATCAACCCTACTGGTGGTAACACAAACTACGCACAGAAGTTCCAGGGCAGAGTCACCATGACCAGTGACACGTCCACGAGCACAGTCTACATGGAGCTGAGCAGCCTGACATCTGAGGACACGGCCGTCTATTACTGTGCGAGATTTGACTACTGGGGCCAGGGAACCCTGGTCACCGTCTCCTCAG
>8860
GAAGTGCAGCTGGTGCAGTCTGGGGCTGAGGTGAAGAAGCCTGGGGCCTCAGTGAAGGTTTCCTGCAAGGCATCTGGATACACCTTCACCAGCTACTATATACACTGGGTGCGACAGGCCCCTGGACAAGGGCTTGAGTGGATGGGAGTAATCAACCCTACTGGTGGTAACACAAACTACGCACAGAAGTTCCAGGGCAGAGTCACCATGACCAGTGACACGTCCACGAGCACAGTCTACATGGAGCTGAGCAGCCTGACATCTGAGGACACGGCCGTCTATTACTGTGCGAGATTTGACTACTGGGGCCAGGGAACCCTGGTCACCGTCTCCTCAG
>8867
GAAGTGCAGCTGGTGCAGTCTGGGGCTGAGGTGAAGAAGCCTGGGGCCTCAGTGAAGGTTTCCTGCAAGGCATCTGGATACACCTTCACCAGCTACTATATACACTGGGTGCGACAGGCCCCTGGACAAGGGCTTGAGTGGATGGGAGTAATCAACCCTACTGGTGGTAACACAAACTACGCACAGAAGTTCCAGGGCAGAGTCACCATGACCAGTGACACGTCCACGAGCACAGTCTACATGGAGCTGAGCAGCCTGACATCTGAGGACACGGCCGTCTATTACTGTGCGAGATTTGACTACTGGGGCCAGGGAACCCTGGTCACCGTCTCCTCAG
>8872
GAAGTGCAGCTGGTGCAGTCTGGGGCTGAGGTGAAGAAGCCTGGGGCCTCAGTGAAGGTTTCCTGCAAGGCATCTGGATACACCTTCACCAGCTACTATATACACTGGGTGCGACAGGCCCCTGGACAAGGGCTTGAGTGGATGGGAGTAATCAACCCTACTGGTGGTAACACAAACTACGCACAGAAGTTCCAGGGCAGAGTCACCATGACCAGTGACACGTCCACGAGCACAGTCTACATGGAGCTGAGCAGCCTGACATCTGAGGACACGGCCGTCTATTACTGTGCGAGATTTGACTACTGGGGCCAGGGAACCCTGGTCACCGTCTCCTCAG
>8877
GAAGTGCAGCTGGTGCAGTCTGGGGCTGAGGTGAAGAAGCCTGGGGCCTCAGTGAAGGTTTCCTGCAAGGCATCTGGATACACCTTCACCAGCTACTATATACACTGGGTGCGACAGGCCCCTGGACAAGGGCTTGAGTGGATGGGAGTAATCAACCCTACTGGTGGTAACACAAACTACGCACAGAAGTTCCAGGGCAGAGTCACCATGACCAGTGACACGTCCACGAGCACAGTCTACATGGAGCTGAGCAGCCTGACATCTGAGGACACGGCCGTCTATTACTGTGCGAGATTTGACTACTGGGGCCAGGGAACCCTGGTCACCGTCTCCTCAG
>8878
GAAGTGCAGCTGGTGCAGTCTGGGGCTGAGGTGAAGAAGCCTGGGGCCTCAGTGAAGGTTTCCTGCAAGGCATCTGGATACACCTTCACCAGCTACTATATACACTGGGTGCGACAGGCCCCTGGACAAGGGCTTGAGTGGATGGGAGTAATCAACCCTACTGGTGGTAACACAAACTACGCACAGAAGTTCCAGGGCAGAGTCACCATGACCAGTGACACGTCCACGAGCACAGTCTACATGGAGCTGAGCAGCCTGACATCTGAGGACACGGCCGTCTATTACTGTGCGAGATTTGACTACTGGGGCCAGGGAACCCTGGTCACCGTCTCCTCAG
>8879
GAAGTGCAGCTGGTGCAGTCTGGGGCTGAGGTGAAGAAGCCTGGGGCCTCAGTGAAGGTTTCCTGCAAGGCATCTGGATACACCTTCACCAGCTACTATATACACTGGGTGCGACAGGCCCCTGGACAAGGGCTTGAGTGGATGGGAGTAATCAACCCTACTGGTGGTAACACAAACTACGCACAGAAGTTCCAGGGCAGAGTCACCATGACCAGTGACACGTCCACGAGCACAGTCTACATGGAGCTGAGCAGCCTGACATCTGAGGACACGGCCGTCTATTACTGTGCGAGATTTGACTACTGGGGCCAGGGAACCCTGGTCACCGTCTCCTCAG
>8882
GGGGTGCAGCTGGTGCAGTCTGGGGCTGAGGTGAAGAAGCCTGGGGCCTCAGTGAAGGTTTCCTGCAAGGCATCTGGATACACCTTCACCAGCTACTATATGCACTGGGTGCGACAGGCCCCTGGACAAGGGCTTGAGTGGATGGGAGTAATCAACCCTAGTGGTGGTAGCACAAGCTACGCACAGAAGTTCCAGGGCAGAGTCACCATGACCAGGGACACGTCCACGAGCACAGTCTACATGGAGCTGAGCAGCCTGAGATCTGAGGACACGGCCGTGTATTACTGTGCGAGATTTGACTACTGGGGCCAGGGAACCCTGGTCACCGTCTCCTCAG
>8887
GAAGTGCAGCTGGTGCAGTCTGGGGCTGAGGTGAAGAAGCCTGGGGCCTCAGTGAAGGTTTCCTGCAAGGCATCTGGATACACCTTCACCAGCTACTATATACACTGGGTGCGACAGGCCCCTGGACAAGGGCTTGAGTGGATGGGGGTAATCAACCCTACTGGTGGTAACACAAACTACGCACAGAAGTTCCAGGGCAGAGTCACCATGACCAGTGACACGTCCACGAGCACAGTCTACATGGAGCTGAGCAGCCTGACATCTGAGGACACGGCCGTCTATTACTGTGCGAGATTTGACTACTGGGGCCAGGGAACCCTGGTCACCGTCTCCTCAG
>8890
CAGGTGCAGCTGGTGCAATCTGGGGCTGAGGTGAAGAAGCCTGGGGCCTCAGTGAAGGTTTCCTGCAAGGCATCTGGATACACCTTCACCAGCTACTATATGCACTGGGTGCGACAGGCCCCTGGACAAGGGCTTGAGTGGATGGGAGTAATCAACCCTAGTGGTGGTAGCACAAGCTACGCACAGAAGTTCCAGGGCAGAGTCACCATGACCAGGGACACGTCCACGAGCACAGTCTACATGGAGCTGAGCAGCCTGAGATCTGAGGACACGGCCGTGTATTACTGTGCGACTTTTGACTACTGGGGCCAGGGAACCCTGGTCACCGTCTCCTCAG
>8894
GAAGTGCAGCTGGTGCAGTCTGGGGCTGAGGTGAAGAAGCCTGGGGCCTCAGTGAAGGTTTCCTGCAAGGCATCTGGATACACCTTCACCAGCTACTATATACACTGGGTGCGACAGGCCCCTGGACAAGGGCTTGAGTGGATGGGAGTAATCAACCCTACTGGTGGTAACACAAACTACGCACAGAAGTTCCAGGGCAGAGTCACCATGACCAGTGACACGTCCACGAGCACAGTCTACATGGAGCTGAGCAGCCTGACATCTGAGGACACGGCCGTCTATTACTGTGCGAGATTTGACTACTGGGGCCAGGGAACCCTGGTCACCGTCTCCTCAG
>8900
GGGGTGCAGCTGGTGCAGTCTGGGGCTGAGGTGAAGAAGCCTGGGGCCTCAGTGAAGGTTTCCTGCAAGGCATCTGGATACACCTTCACCAGCTACTATATGCACTGGGTGCGACAGGCCCCTGGACAAGGGCTTGAGTGGATGGGAGTAATCAACCCTAGTGGTGGTAGCACAAGCTACGCACAGAAGTTCCAGGGCAGAGTCACCATGACCAGGGACACGTCCACGAGCACAGTCTACATGGAGCTGAGCAGCCTGAGATCTGAGGACACGGCCGTGTATTACTGTGCGAGATTTGACTACTGGGGCCAGGGAACCCTGGTCACCGTCTCCTCAG
>8903
GAAGTGCAGCTGGTGCAGTCTGGGGCTGAGGTGAAGAAGCCTGGGGCCTCAGTGAAGGTTTCCTGCAAGGCATCTGGATACACCTTCACCAGCTACTATATACACTGGGTGCGACAGGCCCCTGGACAAGGGCTTGAGTGGATGGGAGTAATCAACCCTACTGGTGGTAACACAAACTACGCACAGAAGTTCCAGGGCAGAGTCACCATGACCAGTGACACGTCCACGAGCACAGTCTACATGGAGCTGAGCAGCCTGACATCTGAGGACACGGCCGTCTATTACTGTGCGAGATTTGACTACTGGGGCCAGGGAACCCTGGTCACCGTCTCCTCAG
>8905
GAAGTGCAGCTGGTGCAGTCTGGGGCTGAGGTGAAGAAGCCTGGGGCCTCAGTGAAGGTTTCCTGCAAGGCATCTGGATACACCTTCACCAGCTACTATATACACTGGGTGCGACAGGCCCCTGGACAAGGGCTTGAGTGGATGGGAGTAATCAACCCTACTGGTGGTAACACAAACTACGCACAGAAGTTCCAGGGCAGAGTCACCATGACCAGTGACACGTCCACGAGCACAGTCTACATGGAGCTGAGCAGCCTGACATCTGAGGACACGGCCGTCTATTACTGTGCGAGATTTGACTACTGGGGCCAGGGAACCCTGGTCACCGTCTCCTCAG
>8907
GAAGTGCAGCTGGTGCAGTCTGGGGCTGAGGTGAAGAAGCCTGGGGCCTCAGTGAAGGTTTCCTGCAAGGCATCTGGATACACCTTCACCAGCTACTATATACACTGGGTGCGACAGGCCCCTGGACAAGGGCTTGAGTGGATGGGAGTAATCAACCCTACTGGTGGTAACACAAACTACGCACAGAAGTTCCAGGGCAGAGTCACCATGACCAGTGACACGTCCACGAGCACAGTCTACATGGAGCTGAGCAGCCTGACATCTGAGGACACGGCCGTCTATTACTGTGCGAGATTTGACTACTGGGGCCAGGGAACCCTGGTCACCGTCTCCTCAG
>8912
GAAGTGCAGCTGGTGCAGTCTGGGGCTGAGGTGAAGAAGCCTGGGGCCTCAGTGAAGGTTTCCTGCAAGGCATCTGGATACACCTTCACCAGCTACTATATACACTGGGTGCGACAGGCCCCTGGACAAGGGCTTGAGTGGATGGGAGTAATCAACCCTACTGGTGGTAACACAAACTACGCACAGAAGTTCCAGGGCAGAGTCACCATGACCAGTGACACGTCCACGAGCACAGTCTACATGGAGCTGAGCAGCCTGACATCTGAGGACACGGCCGTCTATTACTGTGCGAGATTTGACTACTGGGGCCAGGGAACCCTGGTCACCGTCTCCTCAG
>8915
GAAGTGCAGCTGGTGCAGTCTGGGGCTGAGGTGAAGAAGCCTGGGGCCTCAGTGAAGGTTTCCTGCAAGGCATCTGGATACACCTTCACCAGCTACTATATACACTGGGTGCGACAGGCCCCTGGACAAGGGCTTGAGTGGATGGGAGTAATCAACCCTACTGGTGGTAACACAAACTACGCACAGAAGTTCCAGGGCAGAGTCACCATGACCAGTGACACGTCCACGAGCACAGTCTACATGGAGCTGAGCAGCCTGACATCTGAGGACACGGCCGTCTATTACTGTGCGAGATTTGACTACTGGGGCCAGGGAACCCTGGTCACCGTCTCCTCAG
>8919
GAAGTGCAGCTGGTGCAGTCTGGGGCTGAGGTGAAGAAGCCTGGGGCCTCAGTGAAGGTTTCCTGCAAGGCATCTGGATACACCTTCACCAGCTACTATATACACTGGGTGCGACAGGCCCCTGGACAAGGGCTTGAGTGGATGGGAGTAATCAACCCTACTGGTGGTAACACAAACTACGCACAGAAGTTCCAGGGCAGAGTCACCATGACCAGTGACACGTCCACGAGCACAGTCTACATGGAGCTGAGCAGCCTGACATCTGAGGACACGGCCGTCTATTACTGTGCGAGATTTGACTACTGGGGCCAGGGAACCCTGGTCACCGTCTCCTCAG
>8920
GAAGTGCAGCTGGTGCAGTCTGGGGCTGAGGTGAAGAAGCCTGGGGCCTCAGTGAAGGTTTCCTGCAAGGCATCTGGATACACCTTCACCAGCTACTATATACACTGGGTGCGACAGGCCCCTGGACAAGGGCTTGAGTGGATGGGAGTAATCAACCCTACTGGTGGTAACACAAACTACGCACAGAAGTTCCAGGGCAGAGTCACCATGACCAGTGACACGTCCACGAGCACAGTCTACATGGAGCTGAGCAGCCTGACATCTGAGGACACGGCCGTCTATTACTGTGCGAGATTTGACTACTGGGGCCAGGGAACCCTGGTCACCGTCTCCTCAG
>8921
GAAGTGCAGCTGGTGCAGTCTGGGGCTGAGGTGAAGAAGCCTGGGGCCTCAGTGAAGGTTTCCTGCAAGGCATCTGGATACACCTTCACCAGCTACTATATACACTGGGTGCGACAGGCCCCTGGACAAGGGCTTGAGTGGATGGGAGTAATCAACCCTACTGGTGGTAACACAAACTACGCACAGAAGTTCCAGGGCAGAGTCACCATGACCAGTGACACGTCCACGAGCACAGTCTACATGGAGCTGAGCAGCCTGACATCTGAGGACACGGCCGTCTATTACTGTGCGAGATTTGACTACTGGGGCCAGGGAACCCTGGTCACCGTCTCCTCAG
>8923
GAAGTGCAGCTGGTGCAGTCTGGGGCTGAGGTGAAGAAGCCTGGGGCCTCAGTGAAGGTTTCCTGCAAGGCATCTGGATACACCTTCACCAGCTACTATATACACTGGGTGCGACAGGCCCCTGGACAAGGGCTTGAGTGGATGGGAGTAATCAACCCTACTGGTGGTAACACAAACTACGCACAGAAGTTCCAGGGCAGAGTCACCATGACCAGTGACACGTCCACGAGCACAGTCTACATGGAGCTGAGCAGCCTGACATCTGAGGACACGGCCGTCTATTACTGTGCGAGATTTGACTACTGGGGCCAGGGAACCCTGGTCACCGTCTCCTCAG
>8924
GAAGTGCAGCTGGTGCAGTCTGGGGCTGAGGTGAAGAAGCCTGGGGCCTCAGTGAAGGTTTCCTGCAAGGCATCTGGATACACCTTCACCAGCTACTATATACACTGGGTGCGACAGGCCCCTGGACAAGGGCTTGAGTGGATGGGAGTAATCAACCCTACTGGTGGTAACACAAACTACGCACAGAAGTTCCAGGGCAGAGTCACCATGACCAGTGACACGTCCACGAGCACAGTCTACATGGAGCTGAGCAGCCTGACATCTGAGGACACGGCCGTCTATTACTGTGCGAGATTTGACTACTGGGGCCAGGGAACCCTGGTCACCGTCTCCTCAG
>8926
GGGGTGCAGCTGGTGCAGTCTGGGGCTGAGGTGAAGAAGCCTGGGGCCTCAGTGAAGGTTTCCTGCAAGGCATCTGGATACACCTTCACCAGCTACTATATGCACTGGGTGCGACAGGCCCCTGGACAAGGGCTTGAGTGGATGGGAGTAATCAACCCTAGTGGTGGTAGCACAAGCTACGCACAGAAGTTCCAGGGCAGAGTCACCATGACCAGGGACACGTCCACGAGCACAGTCTACATGGAGTTGAGCAGCCTGAGATCTGAGGACACGGCCGTGTATTACTGTGCGAGATTTGACTACTGGGGCCAGGGAACCCTGGTCACCGTCTCCTCAG
>8932
GAAGTGCAGCTGGTGCAGTCTGGGGCTGAGGTGAAGAAGCCTGGGGCCTCAGTGAAGGTTTCCTGCAAGGCATCTGGATACACCTTCACCAGCTACTATATACACTGGGTGCGACAGGCCCCTGGACAAGGGCTTGAGTGGATGGGAGTAATCAACCCTACTGGTGGTAACACAAACTACGCACAGAAGTTCCAGGGCAGAGTCACCATGACCAGTGACACGTCCACGAGCACAGTCTACATGGAGCTGAGCAGCCTGACATCTGAGGACACGGCCGTCTATTACTGTGCGAGATTTGACTACTGGGCCAGGGAACCCTGGTCACCGTCTCCTCAG
>8933
GAAGTGCAGCTGGTGCAGTCTGGGGCTGAGGTGAAGAAGCCTGGGGCCTCAGTGAAGGTTTCCTGCAAGGCATCTGGATACACCTTCACCAGCTACTATATACACTGGGTGCGACAGGCCCCTGGACAAGGGCTTGAGTGGATGGGAGTAATCAACCCTACTGGTGGTAACACAAACTACGCACAGAAGTTCCAGGGCAGAGTCACCATGACCAGTGACACGTCCACGAGCACAGTCTACATGGAGCTGAGCAGCCTGACATCTGAGGACACGGCCGTCTATTACTGTGCGAGATTTGACTACTGGGGCCAGGGAACCCTGGTCACCGTCTCCTCAG
>8936
GAAGTGCAGCTGGTGCAGTCTGGGGCTGAGGTGAAGAAGCCTGGGGCCTCAGTGAAGGTTTCCTGCAAGGCATCTGGATACACCTTCACCAGCTACTATATACACTGGGTGCGACAGGCCCCTGGACAAGGGCTTGAGTGGATGGGAGTAATCAACCCTACTGGTGGTAACACAAACTACGCACAGAAGTTCCAGGGCAGAGTCACCATGACCAGTGACACGTCCACGAGCACAGTCTACATGGAGCTGAGCAGCCTGACATCTGAGGACACGGCCGTCTATTACTGTGCGAGATTTGACTACTGGGGCCAGGGAACCCTGGTCACCGTCTCCTCAG
>8937
GAAGTGCAGCTGGTGCAGTCTGGGGCTGAGGTGAAGAAGCCTGGGGCCTCAGTGAAGGTTTCCTGCAAGGCATCTGGATACACCTTCACCAGCTACTATATACACTGGGTGCGACAGGCCCCTGGACAAGGGCTTGAGTGGATGGGAGTAATCAACCCTACTGGTGGTAACACAAACTACGCACAGAAGTTCCAGGGCAGAGTCACCATGACCAGTGACACGTCCACGAGCACAGTCTACATGGAGCTGAGCAGCCTGACATCTGAGGACACGGCCGTCTATTACTGTGCGAGATTTGACTACTGGGGCCAGGGAACCCTGGTCACCGTCTCCTCAG
>8939
GAAGTGCAGCTGGTGCAGTCTGGGGCTGAGGTGAAGAAGCCTGGGGCCTCAGTGAAGGTTTCCTGCAAGGCATCTGGATACACCTTCACCAGCTACTATATACACTGGGTGCGACAGGCCCCTGGACAAGGGCTTGAGTGGATGGGAGTAATCAACCCTACTGGTGGTAACACAAACTACGCACAGAAGTTCCAGGGCAGAGTCACCATGACCAGTGACACGTCCACGAGCACAGTCTACATGGAGCTGAGCAGCCTGACATCTGAGGACACGGCCGTCTATTACTGTGCGAGATTTGACTACTGGGGCCAGGGAACCCTGGTCACCGTCTCCTCAG
>8940
GAAGTGCAGCTGGTGCAGTCTGGGGCTGAGGTGAAGAAGCCTGGGGCCTCAGTGAAGGTTTCCTGCAAGGCATCTGGATACACCTTCACCAGCTACTATATACACTGGGTGCGACAGGCCCCTGGACAAGGGCTTGAGTGGATGGGAGTAATCAACCCTACTGGTGGTAACACAAACTACGCACAGAAGTTCCAGGGCAGAGTCACCATGACCAGTGACACGTCCACGAGCACAGTCTACATGGAGCTGAGCAGCCTGACATCTGAGGACACGGCCGTCTATTACTGTGCGAGATTTGACTACTGGGGCCAGGGAACCCTGGTCACCGTCTCCTCAG
>8944
GAAGTGCAGCTGGTGCAGTCTGGGGCTGAGGTGAAGAAGCCTGGGGCCTCAGTGAAGGTTTCCTGCAAGGCATCTGGATACACCTTCACCAGCTACTATATACACTGGGTGCGACAGGCCCCTGGACAAGGGCTTGAGTGGATGGGAGTAATCAACCCTACTGGTGGTAACACAAACTACGCACAGAAGTTCCAGGGCAGAGTCACCATGACCAGTGACACGTCCACGAGCACAGTCTACATGGAGCTGAGCAGCCTGACATCTGAGGACACGGCCGTCTATTACTGTGCGAGATTTGACTACTGGGGCCAGGGGAACCCTGGTCACCGTCTCCTCAG
>8953
GAAGTGCAGCTGGTGCAGTCTGGGGCTGAGGTGAAGAAGCCTGGGGCCTCAGTGAAGGTTTCCTGCAAGGCATCTGGATACACCTTCACCAGCTACTATATACACTGGGTGCGACAGGCCCCTGGACAAGGGCTTGAGTGGATGGGAGTAATCAACCCTACTGGTGGTAACACAAACTACGCACAGAAGTTCCAGGGCAGAGTCACCATGACCAGTGACACGTCCACGAGCACAGTCTACATGGAGCTGAGCAGCCTGACATCTGAGGACACGGCCGTCTATTACTGTGCGAGATTTGACTACTGGGGCCAGGGAACCCTGGTCACCGTCTCCTCAG
>8954
GAAGTGCAGCTGGTGCAGTCTGGGGCTGAGGTGAAGAAGCCTGGGGCCTCAGTGAAGGTTTCCTGCAAGGCATCTGGATACACCTTCACCAGCTACTATATACACTGGGTGCGACAGGCCCCTGGACAAGGGCTTGAGTGGATGGGAGTAATCAACCCTACTGGTGGTAACACAAACTACGCACAGAAGTTCCAGGGCAGAGTCACCATGACCAGTGACACGTCCACGAGCACAGTCTACATGGAGCTGAGCAGCCTGACATCTGAGGACACGGCCGTCTATTACTGTGCGAGATTTGACTACTGGGGCCAGGGAACCCTGGTCACCGTCTCCTCAG
>8955
GAAGTGCAGCTGGTGCAGTCTGGGGCTGAGGTGAAGAAGCCTGGGGCCTCAGTGAAGGTTTCCTGCAAGGCATCTGGATACACCTTCACCAGCTACTATATACACTGGGTGCGACAGGCCCCTGGACAAGGGCTTGAGTGGATGGGAGTAATCAACCCTACTGGTGGTAACACAAACTACGCACAGAAGTTCCAGGGCAGAGTCACCATGACCAGTGACACGTCCACGAGCACAGTCTATATGGAGCTGAGCAGCCTGACATCTGAGGACACGGCCGTCTATTACTGTGCGAGATTTGACTACTGGGGCCAGGGAACCCTGGTCACCGTCTCCTCAG
>8958
GAAGTGCAGCTGGTGCAGTCTGGGGCTGAGGTGAAGAAGCCTGGGGCCTCAGTGAAGGTTTCCTGCAAGGCATCTGGGATACACCTTCACCAGCTACTATATACACTGGGTGCGACAGGCCCCTGGACAAGGGCTTGAGTGGATGGGAGTAATCAACCCTACTGGTGGTAACACAAACTACGCACAGAAGTTCCAGGGCAGAGTCACCATGACCAGTGACACGTCCACGAGCACAGTCTACATGGAGCTGAGCAGCCTGACATCTGAGGACACGGCCGTCTATTACTGTGCGAGATTTGACTACTGGGGCCAGGGAACCCTGGTCACCGTCTCCTCAG
>8959
GAAGTGCAGCTGGTGCAGTCTGGGGCTGAGGTGAAGAAGCCTGGGGCCTCAGTGAAGGTTTCCTGCAAGGCATCNGGGATAGCCTTCACCAGCTACTATATACACTGGGTGCGACAGGCCCCTGGACAAGGGCTTGAGTGGATGGGAGTAATCAACCCTACTGGTGGTAACACAAACTACGCACAGAAGTTCCAGGGCAGAGTCACCATGACCAGTGACACGTCCACGAGCACAGTCTACATGGAGCTGAGCAGCCTGACATCTGAGGACACGGCCGTCTATTACTGTGCGAGATTTGACTACTGGGGCCAGGGAACCCTGGTCACCGTCTCCTCAG
>8963
GAAGTGCAGCTGGTGCAGTCTGGGGCTGAGGTGAAGAAGCCTGGGGCCTCAGTGAAGGTTTCCTGCAAGGCATCTGGATACACCTTCACCAGCTACTATATACACTGGGTGCGACAGGCCCCTGGACAAGGGCTTGAGTGGATGGGAGTAATCAACCCTACTGGTGGTAACACAAACTACGCACAGAAGTTCCAGGGCAGAGTCACCATGACCAGTGACACGTCCACGAGCACAGTCTACATGGAGCTGAGCAGCCTGACATCTGAGGACACGGCCGTCTATTACTGTGCGAGATTTGACTACTGGGGCCAGGGAACCCTGGTCACCGTCTCCTCAG
>8964
GAAGTGCAGCTGGTGCAGTCTGGGGCTGAGGTGAAGAAGCCTGGGGCCTCAGTGAAGGTTTCCTGCAAGGCATCTGGATACACCTTCACCAGCTACTATATACACTGGGTGCGACAGGCCCCTGGACAAGGGCTTGAGTGGATGGGAGTAATCAACCCTACTGGTGGTAACACAAACTACGCACAGAAGTTCCAGGGCAGAGTCACCATGACCAGTGACACGTCCACGAGCACAGTCTACATGGAGCTGAGCAGCCTGACATCTGAGGACACGGCCGTCTATTACTGTGCGAGATTTGACTACTGGGGCCAGGGAACCCTGGTCACCGTCTCCTCAG
>8967
GAAGTGCAGCTGGTGCAGTCTGGGGCTGAGGTGAAGAAGCCTGGGGCCTCAGTGAAGGTTTCCTGCAAGGCATCTGGATACACCTTCACCAGCTACTATATACACTGGGTGCGACAGGCCCCTGGACAAGGGCTTGAGTGGATGGGAGTAATCAACCCTACTGGTGGTAACACAAACTACGCACAGAAGTTCCAGGGCAGAGTCACCATGACCAGTGACACGTCCACGAGCACAGTCTACATGGAGCTGAGCAGCCTGACATCTGAGGACACGGCCGTCTATTACTGTGCGAGATTTGACTACTGGGGCCAGGGAACCCTGGTCACCGTCTCCTCAG
>8968
GAAGTGCAGCTGGTGCAGTCTGGGGCTGAGGTGAAGAAGCCTGGGGCCTCAGTGAAGGTTTCCTGCAAGGCATCTGGGATACACCTTCACCAGCTACTATATACACTGGGTGCGACAGGCCCCTGGACAAGGGCTTGAGTGGATGGGAGTAATCAACTCTACTGGTGGTAACACAAACTACGCACAGAAGTTCCAGGGCAGAGTCACCATGACCAGTGACACGTCCACGAGCACAGTCTACATGGAGCTGAGCAGCCTGACATCTGAGGACACGGCCGTCTATTACTGTGCGAGATTTGACTACTGGGGCCAGGGAACCCTGGTCACCGTCTCCTCAG
>8970
GAAGTGCAGCTGGTGCAGTCTGGGGCTGAGGTGAAGAAGCCTGGGGCCTCAGTGAAGGTTTCCTGCAAGGCATCTGGGATACGACCTTCACCAGCTACTATATACACTGGGTGCGACAGGCCCCTGGACAAGGGCTTGAGTGGATGGGAGTAATCAACCCTACTGGTGGTAACACAAACTACGCACAGAAGTTCCAGGGCAGAGTCACCATGACCAGTGACACGTCCACGAGCACAGTCTACATGGAGCTGAGCAGCCTGACATCTGAGGACACGGCCGTCTATTACTGTGCGAGATTTGACTACTGGGGCCAGGGAACCCTGGCACCGTCTCCTCAG
>8971
GAAGTGCAGCTGGTGCAGTCTGGGGCTGAGGTGAAGAAGCCTGGGGCCTCAGTGAAGGTTTCCTGCAAGGCATCTGGATACACCTTCACCAGCTACTATATACACTGGGTGCGACAGGCCCCTGGACAAGGGCTTGAGTGGATGGGAGTAATCAACCCTACTGGTGGTAACACAAACTACGCACAGAAGTTCCAGGGCAGAGTCACCATGACCAGTGACACGTCCACGAGCACAGTCTACATGGAGCTGAGCAGCCTGACATCTGAGGACACGGCCGTCTATTACTGTGCGAGATTTGACTACTGGGGCCAGGGAACCCTGGTCACCGTCTCCTCAG
>8972
GAAGTGCAGCTGGTGCAGTCTGGGGCTGAGGTGAAGAAGCCTGGGGCCTCAGTGAAGGTTTCCTGCAAGGCATCTGGATACACCTTCACCAGCTACTATATACACTGGGTGCGACAGGCCCCTGGACAAGGGCTTGAGTGGATGGGAGTAATCAACCCTACTGGTGGTAACACAAACTACGCACAGAAGTTCCAGGGCAGAGTCACCATGACCAGTGACACGTCCACGAGCACAGTCTACATGGAGCTGAGCAGCCTGACATCTGAGGACACGGCCGTCTATTACTGTGCGAGATTTGACTACTGGGGCCAGGGAACCCTGGTCACCGTCTCCTCAG
>8973
GAAGTGCAGCTGGTGCAGTCTGGGGCTGAGGTGAAGAAGCCTGGGGCCTCAGTGAAGGTTTCCTGCAAGGCATCTGGATACACCTTCACCAGCTACTATATACACTGGGTGCGACAGGCCCCTGGACAAGGGCTTGAGTGGATGGGAGTAATCAACCCTACTGGTGGTAACACAAACTACGCACAGAAGTTCCAGGGCAGAGTCACCATGACCAGTGACACGTCCACGAGCACAGTCTACATGGAGCTGAGCAGCCTGACATCTGAGGACACGGCCGTCTATTACTGTGCGAGATTTGACTACTGGGGCCAGGGAACCCTGGTCACCGTCTCCTCAG
>8976
CAGGTGCAGCTGGTGCAGTCTGGGGCTGAGGTGAAGAAGCCTGGGGCCTCAGTGAAGGTTTCCTGCAAGGCATCTGGATACACCTTCACCAGCTACTATATGCACTGGGTGCGACAGGCCCCTGGACAAGGGCTTGAGTGGATGGGAGTAATCAACCCTAGTGGTGGTAGCACAAGCTACGCACAGAAGTTCCAGGGCAGAGTCACCATGACCAGGGACACGTCCACGAGCACAGTCTACATGGAGCTGAGCAGCCTGAGATCTGAGGACACGGCCGTGTATTACTGTGCGAGGTTTGACTACTGGGGCCAGGGAACCCTGGTCACCGTCTCCTCAG
>8977
GAAGTGCAGCTGGTGCAGTCTGGGGCTGAGGTGAAGAAGCCTGGGGCCTCAGTGAAGGTTTCCTGCAAGGCATCTGGATACACCTTCACCAGCTACTATATACACTGGGTGCGACAGGCCCCTGGACAAGGGCTTGAGTGGATGGGAGTAATCAACCCTACTGGTGGTAACACAAACTACGCACAGAAGTTCCAGGGCAGAGTCACCATGACCAGTGACACGTCCACGAGCACAGTCTACATGGAGCTGAGCAGCCTGCATCTGAGGACACGGCCGTCTATTACTGTGCGAGATTTGACTACTGGGGCCAGGGAACCCTGGTCACCGTCTCCTCAG
>8979
GAAGTGCAGCTGGTGCAGTCTGGGGCTGAGGTGAAGAAGCCTGGGGCCTCAGTGAAGGTTTCCTGCAAGGCATCTGGATACACCTTCACCAGCTACTATATACACTGGGTGCGACAGGCCCCTGGACAAGGGCTTGAGTGGATGGGAGTAATCAACCCTACTGGTGGTAACACAAACTACGCACAGAAGTTCCAGGGCAGAGTCACCATGACCAGTGACACGTCCACGAGCACAGTCTACATGGAGCTGAGCAGCCTGACATCTGAGGACACGGCCGTCTATTACTGTGCGAGATTTGACTACTGGGGCCAGGGAACCCTGGTCACCGTCTCCTCAG
>8980
GAAGTGCAGCTGGTGCAGTCTGGGGCTGAGGTGAAGAAGCCTGGGGCCTCAGTGAAGGTTTCCTGCAAGGCATCTGGATACACCTTCACCAGCTACTATATACACTGGGTGCGACAGGCCCCTGGACAAGGGCTTGAGTGGATGGGAGTAATCAAACCCTACTGGTGGTAACACAAACTACGCACAGAAGTTCCAGGGCAGAGTCACCATGACCAGTGACACGTCCACGAGCACAGTCTACATGGAGCTGAGCAGCCTGACATCTGAGGACACGGCCGTCTATTACTGTGCGAGATTTGACTACTGGGCCAGGGAACCCTGGTCACCGTCTCCTCAG
>8985
GAAGTGCAGCTGGTGCAGTCTGGGGCTGAGGTGAAGAAGCCTGGGGCCTCAGTGAAGGTTTCCTGCAAGGCATCTGGATACACCTTCACCAGCTACTATATACACTGGGTGCGACAGGCCCCTGGACAAGGGCTTGAGTGGATGGGAGTAATCAACCCTACTGGTGGTAACACAAACTACGCACAGAAGTTCCAGGGCAGAGTCACCATGACCAGTGACACGTCCACGAGCACAGTCTACATGGAGCTGAGCAGCCTGACATCTGAGGACACGGCCGTCTATTACTGTGCGAGATTTGACTACTGGGGCCAGGGAACCCTGGTCACCGTCTCCTCAG
>8986
GAAGTGCAGCTGGTGCAGTCTGGGGCTGAGGTGAAGAAGCCTGGGGCCTCAGTGAAGGTTTCCTGCAAGGCATCTGGGATACACCTTCACCAGCTACTATATACACTGGGTGCGACAGGCCCCTGGACAAGGGCTTGAGTGGATGGGAGTAATCAACCCTACTGGTGGTAACACAAACTACGCACAGAAGTTCCAGGGCAGAGTCACCATGACCAGTGACACGTCCACGAGCACAGTCTACATGGAGCTGAGCAGCCTGACATCTGAGGACACGGCCGTCTATTACTGTGCGAGATTTGACTACTGGGGCCAGGGAACCCTGGTCACCGTCTCCTCAG
>8990
GAAGTGCAGCTGGTGCAGTCTGGGGCTGAGGTGAAGAAGCCTGGGGCCTCAGTGAAGGTTTCCTGCAAGGCATCTGGATACACCTTCACCAGCTACTATATACACTGGGTGCGACAGGCCCCTGGACAAGGGCTTGAGTGGATGGGAGTAATCAACCCTACTGGTGGTAACACAAACTACGCACAGAAGTTCCAGGGCAGAGTCACCATGACCAGTGACACGTCCACGAGCACAGTCTACATGGAGCTGAGCAGCCTGACATCTGAGGACACGGCCGTCTATTACTGTGCGAGATTTGACTACTGGGGCCAGGGAACCCTGGTCACCGTCTCCTCAG
>8994
GAAGTGCAGCTGGTGCAGTCTGGGGCTGAGGTGAAGAAGCCTGGGGCCTCAGTGAAGGTTTCCTGCAAGGCATCTGGATACACCTTCACCAGCTACTATATACACTGGGTGCGACAGGCCCCTGGACAAGGGCTTGAGTGGATGGGAGTAATCAACCCTACTGGTGGTAACACAAACTACGCACAGAAGTTCCAGGGCAGAGTCACCATGACCAGTGACACGTCCACGAGCACAGTCTACATGGAGCTGAGCAGCCTGACATCTGAGGACACGGCCGTCTATTACTGTGCGAGATTTGACTACTGGGGCCAGGGAACCCTGGTCACCGTCTCCTCAG
>9002
GAAGTGCAGCTGGTGCAGTCTGGGGCTGAGGTGAAGAAGCCTGGGGCCTCAGTGAAGGTTTCCTGCAAGGCATCTGGATACACCTTCACCAGCTACTATATACACTGGGTGCGACAGGCCCCTGGACAAGGGCTTGAGTGGATGGGAGTAATCAACCCTACTGGTGGTAACACAAACTACGCACAGAAGTTCCAGGGCAGAGTCACCATGACCAGTGACACGTCCACGAGCACAGTCTACATGGAGCTGAGCAGCCTGACATCTGAGGACACGGCCGTCTATTACTGTGCGAGATTTGACTACTGGGGCCAGGGAACCCTGGTCACCGTCTCCTCAG
>9004
GAAGTGCAGCTGGTGCAGTCTGGGGCTGAGGTGAAGAAGCCTGGGGCCTCAGTGAAGGTTTCCTGCAAGGCATCTGGATACACCTTCACCAGCTACTATATACACTGGGTGCGACAGGCCCCTGGACAAGGGCTTGAGTGGATGGGAGTAATCAACCCTACTGGTGGTAACACAAACTACGCACAGAAGTTCCAGGGCAGAGTCACCATGACCAGTGACACGTCCACGAGCACAGTCTACATGGAGCTGAGCAGCCTGACATCTGAGGACACGGCCGTCTATTACTGTGCGAGATTTGACTACTGGGGCCAGGGAACCCTGGTCACCGTCTCCTCAG
>9005
GAAGTGCAGCTGGTGCAGTCTGGGGCTGAGGTGAAGAAGCCTGGGGCCTCAGTGAAGGTTTCCTGCAAGGCATCTGGATACACCTTCACCAGCTACTATATACACTGGGTGCGACAGGCCCCTGGACAAGGGCTTGAGTGGATGGGAGTAATCAACCCTACTGGTGGTAACACAAACTACGCACAGAAGTTCCAGGGCAGAGTCACCATGACCAGTGACACGTCCACGAGCACAGTCTACATGGAGCTGAGCAGCCTGACATCTGAGGACACGGCCGTCTATTACTGTGCGAGATTTGACTACTGGGGCCAGGGAACCCTGGTCACCGTCTCCTCAG
>9010
GAAGTGCAGCTGGTGCAGTCTGGGGCTGAGGTGAAGAAGCCTGGGGCCTCAGTGAAGGTTTCCTGCAAGGCATCTGGATACACCTTCACCAGCTACTATATACACTGGGTGCGACAGGCCCCTGGACAAGGGCTTGAGTGGATGGGAGTAATCAACCCTACTGGTGGTAACACAAACTACGCACAGAAGTTCCAGGGCAGAGTCACCATGACCAGTGACACGTCCACGAGCACAGTCTACATGGAGCTGAGCAGCCTGACATCTGAGGACACGGCCGTCTATTACTGTGCGAGATTTGACTACTGGGGCCAGGGAACCCTGGTCACCGTCTCCTCAG
>9011
GAAGTGCAGCTGGTGCAGTCTGGGGCTGAGGTGAAGAAGCCTGGGGCCTCAGTGAAGGTTTCCTGCAAGGCATCTGGATACACCTTCACCAGCTACTATATACACTGGGTGCGACAGGCCCCTGGACAAGGGCTTGAGTGGATGGGAGTAATCAACCCTACTGGTGGTAACACAAACTACGCACAGAAGTTCCAGGGCAGAGTCACCATGACCAGTGACACGTCCACGAGCACAGTCTACATGGAGCTGAGCAGCCTGACATCTGAGGACACGGCCGTCTATTACTGTGCGAGATTTGACTACTGGGGCCAGGGAACCCTGGTCACCGTCTCCTCAG
>9014
GAAGTGCAGCTGGTGCAGTCTGGGGCTGAGGTGAAGAAGCCTGGGGCCTCAGTGAAGGTTTCCTGCAAGGCATCTGGATACACCTTCACCAGCTACTATATACACTGGGTGCGACAGGCCCCTGGACAAGGGCTTGAGTGGATGGGAGTAATCAAACCCTACTGGTGGTAACACAAACTACGCACAGAAGTTCCAGGGCAGAGTCACCATGACCAGTGACACGTCCACGAGCACAGTCTACATGGAGCTGAGCAGCCTGACATCTGAGGACACGGCCGTCTATTACTGTGCGAGATTTGACTACTGGGGCCAGGGAACCCTGGTCACCGTCTCCTCAG
>9015
GAAGTGCAGCTGGTGCAGTCTGGGGCTGAGGTGAAGAAGCCTGGGGCCTCAGTGAAGGTTTCCTGCAAGGCATCTGGATACACCTTCACCAGCTACTATATACACTGGGTGCGACAGGCCCCTGGACAAGGGCTTGAGTGGATGGGAGTAATCAACCCTACTGGTGGTAACACAAACTACGCACAGAAGTTCCAGGGCAGAGTCACCATGACCAGTGACACGTCCACGAGCACAGTCTACATGGAGCTGAGCAGCCTGACATCTGAGGACACGGCCGTCTATTACTGTGCGAGATTTGACTACTGGGGCCAGGGAACCCTGGTCACCGTCTCCTCAG
>9024
GAAGTGCAGCTGGTGCAGTCTGGGGCTGAGGTGAAGAAGCCTGGGGCCTCAGTGAAGGTTTCCTGCAAGGCATCTGGATACACCTTCACCAGCTACTATATACACTGGGTGCGACAGGCCCCTGGACAAGGGCTTGAGTGGATGGGAGTAATCAACCCTACTGGTGGTAACACAAACTACGCACAGAAGTTCCAGGGCAGAGTCACCATGACCAGTGACACGTCCACGAGCACAGTCTACATGGAGCTGAGCAGCCTGACATCTGAGGACACGGCCGTCTATTACTGTGCGAGATTTGACTACTGGGGCCAGGGAACCCTGGTCACCGTCTCCTCAG
>9026
GAAGTGCAGCTGGTGCAGTCTGGGGCTGAGGTGAAGAAGCCTGGGGCCTCAGTGAAGGTTTCCTGCAAGGCATCTGGATACACCTTCACCAGCTACTATATACACTGGGTGCGACAGGCCCCTGGACAAGGGCTTGAGTGGATGGGAGTAATCAACCCTACTGGTGGTAACACAAACTACGCACAGAAGTTCCAGGGCAGAGTCACCATGACCAGTGACACGTCCACGAGCACAGTCTACATGGAGCTGAGCAGCCTGACATCTGAGGACACGGCCGTCTATTACTGTGCGAGATTTGACTACTGGGGCCAGGGAACCCTGGTCACCGTCTCCTCAG
>9027
GAAGTGCAGCTGGTGCAGTCTGGGGCTGAGGTGAAGAAGCCTGGGGCCTCAGTGAAGGTTTCCTGCAAGGCATCTGGGATACACCTTCACCAGCTACTATATACACTGGGTGCGACAGGCCCCTGGACAAGGGCTTGAGTGGATGGGAGTAATCAACCCTACTGGTGGTAACACAAACTACGCACAGAAGTTCCAGGGCAGAGTCACCATGACCAGTGACACGTCCACGAGCACAGTCTACATGGAGCTGAGCAGCCTGACATCTGAGGACACGGCCGTCTATTACTGTGCGAGATTTGACTACTGGGGCCAGGGAACCCTGGTCACCGTCTCCTCAG
>9028
GAAGTGCAGCTGGTGCAGTCTGGGGCTGAGGTGAAGAAGCCTGGGGCCTCAGTGAAGGTTTCCTGCAAGGCATCTGGATACACCTTCACCAGCTACTATATACACTGGGTGCGACAGGCCCCTGGACAAGGGCTTGAGTGGATGGGAGTAATCAACCCTACTGGTGGTAACACAAACTACGCACAGAAGTTCCAGGGCAGAGTCACCATGACCAGTGACACGTCCACGAGCACAGTCTACATGGAGCTGAGCAGCCTGACATCTGAGGACACGGCCGTCTATTACTGTGCGAGATTTGACTACTGGGGCCAGGGAACCCTGGTCACCGTCTCCTCAG
>9033
GAAGTGCAGCTGGTGCAGTCTGGGGCTGAGGTGAAGAAGCCTGGGGCCTCAGTGAAGGTTTCCTGCAAGGCATCTGGGATACACCTTCACCAGCTACTATATACACTGGGTGCGACAGGCCCCTGGACAAGGGCTTGAGTGGATGGGAGTAATCAACCCTACTGGTGGTAACACAAACTACGCACAGAAGTTCCAGGGCAGAGTCACCATGACCAGTGACACGTCCACGAGCACAGTCTACATGGAGCTGAGCAGCCTGACATCTGAGGACACGGCCGTCTATTACTGTGCGAGATTTGACTACTGGGGCCAGGGAACCCTGGTCACCGTCTCCTCAG
>9037
GAAGTGCAGCTGGTGCAGTCTGGGGCTGAGGTGAAGAAGCCTGGGGCCTCAGTGAAGGTTTCCTGCAAGGCATCTGGATACACCTTCACCAGCTACTATATACACTGGGTGCGACAGGCCCCTGGACAAGGGCTTGAGTGGATGGGAGTAATCAACCCTACTGGTGGTAACACAAACTACGCACAGAAGTTCCAGGGCAGAGTCACCATGACCAGTGACACGTCCACGAGCACAGTCTACATGGAGCTGAGCAGCCTGACATCTGAGGACACGGCCGTCTATTACTGTGCGAGATTTGACTACTGGGGCCAGGGAACCCTGGTCACCGTCTCCTCAG
>9043
GAAGTGCAGCTGGTGCAGTCTGGGGCTGAGGTGAAGAAGCCTGGGGCCTCAGTGAAGGTTTCCTGCAAGGCATCTGGATACACCTTCACCAGCTACTATATACACTGGGTGCGACAGGCCCCTGGACAAGGGCTTGAGTGGATGGGAGTAATCAACCCTACTGGTGGTAACACAAACTACGCACAGAAGTTCCAGGGCAGAGTCACCATGACCAGTGACACGTCCACGAGCACAGTCTACATGGAGCTGAGCAGCCTGACATCTGAGGACACGGCCGTCTATTACTGTGCGAGATTTGACTACTGGGGCCAGGGAACCCTGGTCACCGTCTCCTCAG
>9044
GAAGTGCAGCTGGTGCAGTCTGGGGCTGAGGTGAAGAAGCCTGGGGCCTCAGTGAAGGTTTCCTGCAAGGCATCTGGATACACCTTCACCAGCTACTATATACACTGGGTGCGACAGGCCCCTGGACAAGGGCTTGAGTGGATGGGAGTAATCAACCCTACTGGTGGTAACACAAACTACGCACAGAAGTTCCAGGGCAGAGTCACCATGACCAGTGACACGTCCACGAGCACAGTCTACATGGAGCTGAGCAGCCTGACATCTGAGGACACGGCCGTCTATTACTGTGCGAGATTTGACTACTGGGGCCAGGGAACCCTGGTCACCGTCTCCTCAG
>9045
GAAGTGCAGCTGGTGCAGTCTGGGGCTGAGGTGAAGAAGCCTGGGGCCTCAGTGAAGGTTTCCTGCAAGGCATCTGGATACACCTTCACCAGCTACTATATACACTGGGTGCGACAGGCCCCTGGACAAGGGCTTGAGTGGATGGGAGTAATCAACCCTACTGGTGGTAACACAAACTACGCACAGAAGTTCCAGGGCAGAGTCACCATGACCAGTGACACGTCCACGAGCACAGTCTACATGGAGCTGAGCAGCCTGACATCTGAGGACACGGCCGTCTATTACTGTGCGAGATTTGACTACTGGGGCCAGGGAACCCTGGTCACCGTCTCCTCAG
>9050
GAAGTGCAGCTGGTGCAGTCTGGGGCTGAGGTGAAGAAGCCTGGGGCCTCAGTGAAGGTTTCCTGCAAGGCATCTGGATACACCTTCACCAGCTACTATATACACTGGGTGCGACAGGCCCCTGGACAAGGGCTTGAGTGGATGGGAGTAATCAACCCTACTGGTGGTAACACAAACTACGCACAGAAGTTCCAGGGCAGAGTCACCATGACCAGTGACACGTCCACGAGCACAGTCTACATGGAGCTGAGCAGCCTGACATCTGAGGACACGGCCGTCTATTACTGTGCGAGATTTGACTACTGGGGCCAGGGAACCCTGGTCACCGTCTCCTCAG
>9052
GAAGTGCAGCTGGTGCAGTCTGGGGCTGAGGTGAAGAAGCCTGGGGCCTCAGTGAAGGTTTCCTGCAAGGCATCTGGATACACCTTCACCAGCTACTATATACACTGGGTGCGACAGGCCCCTGGACAAGGGCTTGAGTGGATGGGAGTAATCAACCCTACTGGTGGTAACACAAACTACGCACAGAAGTTCCAGGGCAGAGTCACCATGACCAGTGACACGTCCACGAGCACAGTCTACATGGAGCTGAGCAGCCTGACATCTGAGGACACGGCCGTCTATTACTGTGCGAGATTTGACTACTGGGGCCAGGGAACCCTGGTCACCGTCTCCTCAG
>9053
GAAGTGCAGCTGGTGCAGTCTGGGGCTGAGGTGAAGAAGCCTGGGGCCTCAGTGAAGGTTTCCTGCAAGGCATCTGGATACACCTTCACCAGCTACTATATACACTGGGTGCGACAGGCCCCTGGACAAGGGCTTGAGTGGATGGGAGTAATCAACCCTACTGGTGGTAACACAAACTACGCACAGAAGTTCCAGGGCAGAGTCACCATGACCAGTGACACGTCCACGAGCACAGTCTACATGGAGCTGAGCAGCCTGACATCTGAGGACACGGCCGTCTATTACTGTGCGAGATTTGACTACTGGGGCCAGGGAACCCTGGTCACCGTCTCCTCAG
>9055
GAAGTGCAGCTGGTGCAGTCTGGGGCTGAGGTGAAGAAGCCTGGGGCCTCAGTGAAGGTTTCCTGCAAGGCATCTGGATACACCTTCACCAGCTACTATATACACTGGGTGCGACAGGCCCCTGGACAAGGGCTTGAGTGGATGGGAGTAATCAACCCTACTGGTGGTAACACAAACTACGCACAGAAGTTCCAGGGCAGAGTCACCATGACCAGTGACACGTCCACGAGCACAGTCTACATGGAGCTGAGCAGCCTGACATCTGAGGACACGGCCGTCTATTACTGTGCGAGATTTGACTACTGGGGCCAGGGAACCCTGGTCACCGTCTCCTCAG
>9056
GAAGTGCAGCTGGTGCAGTCTGGGGCTGAGGTGAAGAAGCCTGGGGCCTCAGTGAAGGTTTCCTGCAAGGCATCTGGATACACCTTCACCAGCTACTATATACACTGGGTGCGACAGGCCCCTGGACAAGGGCTTGAGTGGATGGGAGTAATCAACCCTACTGGTGGTAACACAAACTACGCACAGAAGTTCCAGGGCAGAGTCACCATGACCAGTGACACGTCCACGAGCACAGTCTACATGGAGCTGAGCAGCCTGACATCTGAGGACACGGCCGTCTATTACTGTGCGAGATTTGACTACTGGGGCCAGGGAACCCTGGTCACCGTCTCCTCAG
>9063
GAAGTGCAGCTGGTGCAGTCTGGGGCTGAGGTGAAGAAGCCTGGGGCCTCAGTGAAGGTTTCCTGCAAGGCATCTGGATACACCTTCACCAGCTACTATATACACTGGGTGCGACAGGCCCCTGGACAAGGGCTTGAGTGGATGGGAGTAATCAACCCTACTGGTGGTAACACAAACTACGCACAGAAGTTCCAGGGCAGAGTCACCATGACCAGTGACACGTCCACGAGCACAGTCTACATGGAGCTGAGCAGCCTGACATCTGAGGACACGGCCGTCTATTACTGTGCGAGATTTGACTACTGGGGCCAGGGAACCCTGGTCACCGTCTCCTCAG
>9066
GAAGTGCAGCTGGTGCAGTCTGGGGCTGAGGTGAAGAAGCCTGGGGCCTCAGTGAAGGTTTCCTGCAAGGCATCTGGATACACCTTCACCAGCTACTATATACACTGGGTGCGACAGGCCCCTGGACAAGGGCTTGAGTGGATGGGAGTAATCAACCCTGCTGGTGGTAACACAAACTACGCACAGAAGTTCCAGGGCAGAGTCACCATGACCAGTGACACGTCCACGAGCACAGTCTACATGGAGCTGAGCAGCCTGACATCTGAGGACACGGCCGTCTATTACTGTGCGAGATTTGACTACTGGGGCCAGGGAACCCTGGTCACCGTCTCCTCAG
>9073
GAAGTGCAGCTGGTGCAGTCTGGGGCTGAGGTGAAGAAGCCTGGGGCCTCAGTGAAGGTTTCCTGCAAGGCATCTGGATACACCTTCACCAGCTACTATATACACTGGGTGCGACAGGCCCCTGGACAAGGGCTTGAGTGGATGGGAGTAATCAACCCTACTGGTGGTAACACAAACTACGCACAGAAGTTCCAGGGCAGAGTCACCATGACCAGTGACACGTCCACGAGCACAGTCTACATGGAGCTGAGCAGCCTGACATCTGAGGACACGGCCGTCTATTACTGTGCGAGATTTGACTACTGGGGCCAGGGAACCCTGGTCACCGTCTCCTCAG
>9077
GAAGTGCAGCTGGTGCAGTCTGGGGCTGAGGTGAAGAAGCCTGGGGCCTCAGTGAAGGTTTCCTGCAAGGCATCTGGATACACCTTCACCAGCTACTATATACACTGGGTGCGACAGGCCCCTGGACAAGGGCTTGAGTGGATGGGAGTAATCAACCCTACTGGTGGTAACACAAACTACGCACAGAAGTTCCAGGGCAGAGTCACCATGACCAGTGACACGTCCACGAGCACAGTCTACATGGAGCTGAGCAGCCTGACATCTGAGGACACGGCCGTCTATTACTGTGCGAGATTTGACTACTGGGGCCAGGGAACCCTGGTCACCGTCTCCTCAG
>9083
GAAGTGCAGCTGGTGCAGTCTGGGGCTGAGGTGAAGAAGCCTGGGGCCTCAGTGAAGGTTTCCTGCAAGGCATCTGGATACACCTTCACCAGCTACTATATACACTGGGTGCGACAGGCCCCTGGACAAGGGCTTGAGTGGATGGGAGTAATCAACCCTACTGGTGGTAACACAAACTACGCACAGAAGTTCCAGGGCAGAGTCACCATGACCAGTGACACGTCCACGAGCACAGTCTACATGGAGCTGAGCAGCCTGACATCTGAGGACACGGCCGTCTATTACTGTGCGAGATTTGACTACTGGGGCCAGGGAACCCTGGTCACCGTCTCCTCAG
>9085
GAAGTGCAGCTGGTGCAGTCTGGGGCTGAGGTGAAGAAGCCTGGGGCCTCAGTGAAGGTTTCCTGCAAGGCATCTGGATACACCTTCACCAGCTACTATATACACTGGGTGCGACAGGCCCCTGGACAAGGGCTTGAGTGGATGGGAGTAATCAACCCTACTGGTGGTAACACAAACTACGCACAGAAGTTCCAGGGCAGAGTCACCATGACCAGTGACACGTCCACGAGCACAGTCTACATGGAGCTGAGCAGCCTGACATCTGAGGACACGGCCGTCTATTACTGTGCGAGATTTGACTACTGGGGCCAGGGAACCCTGGTCACCGTCTCCTCAG
>9086
GAAGTGCAGCTGGTGCAGTCTGGGGCTGAGGTGAAGAAGCCTGGGGCCTCAGTGAAGGTTTCCTGCAAGGCATCTGGATACACCTTCACCAGCTACTATATACACTGGGTGCGACAGGCCCCTGGACAAGGGCTTGAGTGGATGGGAGTAATCAACCCTACTGGTGGTAACACAAACTACGCACAGAAGTTCCAGGGCAGAGTCACCATGACCAGTGACACGTCCACGAGCACAGTCTACATGGAGCTGAGCAGCCTGACATCTGAGGACACGGCCGTCTATTACTGTGCGAGATTTGACTACTGGGGCCAGGGAACCCTGGTCACCGTCTCCTCAG
>9087
GAAGTGCAGCTGGTGCAGTCTGGGGCTGAGGTGAAGAAGCCTGGGGCCTCAGTGAAGGTTTCCTGCAAGGCATCTGGATACACCTTCACCAGCTACTATATACACTGGGTGCGACAGGCCCCTGGACAAGGGCTTGAGTGGATGGGAGTAATCAACCCTACTGGTGGTAACACAAACTACGCACAGAAGTTCCAGGGCAGAGTCACCATGACCAGTGACACGTCCACGAGCACAGTCTACATGGAGCTGAGCAGCCTGACATCTGAGGACACGGCCGTCTATTACTGTGCGAGATTTGACTACTGGGGCCAGGGAACCCTGGTCACCGTCTCCTCAG
>9088
GAAGTGCAGCTGGTGCAGTCTGGGGCTGAGGTGAAGAAGCCTGGGGCCTCAGTGAAGGTTTCCTGCAAGGCATCTGGATACACCTTCACCAGCTACTATATACACTGGGTGCGACAGGCCCCTGGACAAGGGCTTGAGTGGATGGGAGTAATCAACCCTACTGGTGGTAACACAAACTACGCACAGAAGTTCCAGGGCAGAGTCACCATGACCAGTGACACGTCCACGAGCACAGTCTACATGGAGCTGAGCAGCCTGACATCTGAGGACACGGCCGTCTATTACTGTGCGAGATTTGACTACTGGGGCCAGGGAACCCTGGTCACCGTCTCCTCAG
>9089
GAAGTGCAGCTGGTGCAGTCTGGGGCTGAGGTGAAGAAGCCTGGGGCCTCAGTGAAGGTTTCCTGCAAGGCATCTGGATACACCTTCACCAGCTACTATATACACTGGGTGCGACAGGCCCCTGGACAAGGGCTTGAGTGGATGGGAGTAATCAACCCTACTGGTGGTAACACAAACTACGCACAGAAGTTCCAGGGCAGAGTCACCATGACCAGTGACACGTCCACGAGCACAGTCTACATGGAGCTGAGCAGCCTGACATCTGAGGACACGGCCGTCTATTACTGTGCGAGATTTGACTACTGGGGCCAGGGAACCCTGGTCACCGTCTCCTCAG
>9090
GAAGTGCAGCTGGTGCAGTCTGGGGCTGAGGTGAAGAAGCCTGGGGCCTCAGTGAAGGTTTCCTGCAAGGCATCTGGATACACCTTCACCAGCTACTATATACACTGGGTGCGACAGGCCCCTGGACAAGGGCTTGAGTGGATGGGAGTAATCAACCCTACTGGTGGTAACACAAACTACGCACAGAAGTTCCAGGGCAGAGTCACCATGACCAGTGACACGTCCACGAGCACAGTCTACATGGAGCTGAGCAGCCTGACATCTGAGGACACGGCCGTCTATTACTGTGCGAGATTTGACTACTGGGGCCAGGGAACCCTGGTCACCGTCTCCTCAG
>9093
GAAGTGCAGCTGGTGCAGTCTGGGGCTGAGGTGAAGAAGCCTGGGGCCTCAGTGAAGGTTTCCTGCAAGGCATCTGGATACACCTTCACCAGCTACTATATACACTGGGTGCGACAGGCCCCTGGACAAGGGCTTGAGTGGATGGGAGTAATCAACCCTACTGGTGGTAACACAAACTACGCACAGAAGTTCCAGGGCAGAGTCACCATGACCAGTGACACGTCCACGAGCACAGTCTACATGGAGCTGAGCAGCCTGACATCTGAGGACACGGCCGTCTATTACTGTGCGAGATTTGACTACTGGGGCCAGGGAACCCTGGTCACCGTCTCCTCAG
>9094
GAAGTGCAGCTGGTGCAGTCTGGGGCTGAGGTGAAGAAGCCTGGGGCCTCAGTGAAGGTTTCCTGCAAGGCATCTGGATACACCTTCACCAGCTACTATATACACTGGGTGCGACAGGCCCCTGGACAAGGGCTTGAGTGGATGGGAGTAATCAACCCTACTGGTGGTAACACAAACTACGCACAGAAGTTCCAGGGCAGAGTCACCATGACCAGTGACACGTCCACGAGCACAGTCTACATGGAGCTGAGCAGCCTGACATCTGAGGACACGGCCGTCTATTACTGTGCGAGATTTGACTACTGGGGCCAGGGAACCCTGGTCACCGTCTCCTCAG
>9095
GAAGTGCAGCTGGTGCAGTCTGGGGCTGAGGTGAAGAAGCCTGGGGCCTCAGTGAAGGTTTCCTGCAAGGCATCTGGATACACCTTCACCAGCTACTATATACACTGGGTGCGACAGGCCCCTGGACAAGGGCTTGAGTGGATGGGAGTAATCAACCCTACTGGTGGTAACACAAACTACGCACAGAAGTTCCAGGGCAGAGTCACCATGACCAGTGACACGTCCACGAGCACAGTCTACATGGAGCTGAGCAGCCTGACATCTGAGGACACGGCCGTCTATTACTGTGCGAGATTTGACTACTGGGGCCAGGGAACCCTGGTCACCGTCTCCTCAG
>9097
GAAGTGCAGCTGGTGCAGTCTGGGGCTGAGGTGAAGAAGCCTGGGGCCTCAGTGAAGGTTTCCTGCAAGGCATCTGGGATACACCTTCACCAGCTACTATATACACTGGGTGCGACAGGCCCCTGGACAAGGGCTTGAGTGGATGGGAGTAATCAACCCTACTGGTGGTAACACAAACTACGCACAGAAGTTCCAGGGCAGAGTCACCATGACCAGTGACACGTCCACGAGCACAGTCTACATGGAGCTGAGCAGCCTGACATCTGAGGACACGGCCGTCTATTACTGTGCGAGATTTGACTACTGGGGCCAGGGAACCCTGGTCACCGTCTCCTCAG
>9098
GAAGTGCAGCTGGTGCAGTCTGGGGCTGAGGTGAAGAAGGCCTGGGGCCTCAGTGAAGGTTTCCTGCAAGGCATCTGGATACACCTTCACCAGCTACTATATACACTGGGTGCGACAGGCCCCTGGACAAGGGCTTGAGTGGATGGGAGTAATCAACCCTACTGGTGGTAACACAAACTACGCACAGAAGTTCCAGGGCAGAGTCACCATGACCAGTGACACGTCCACGAGCACAGTCTACATGGAACTGAGCAGCCTGACATCTGAGGACACGGCCGTCTATTACTGTGCGAGATTTGACTACTGGGGCCAGGGAACCCTGGTCACCGTCTCCTCAG
>9099
GAAGTGCAGCTGGTGCAGTCTGGGGCTGAGGTGAAGAAGCCTGGGGCCTCAGTGAAGGTTTCCTGCAAGGCATCTGGATACACCTTCACCAGCTACTATATACACTGGGTGCGACAGGCCCCTGGACAAGGGCTTGAGTGGATGGGAGTAATCAACCCTACTGGTGGTAACACAAACTACGCACAGAAGTTCCAGGGCAGAGTCACCATGACCAGTGACACGTCCACGAGCACAGTCTACATGGAGCTGAGCAGCCTGACATCTGAGGACACGGCCGTCTATTACTGTGCGAGATTTGACTACTGGGGCCAGGGAACCCTGGTCACCGTCTCCTCAG
>9100
GAAGTGCAGCTGGTGCAGTCTGGGGCTGAGGTGAAGAAGCCTGGGGCCTCAGTGAAGGTTTCCTGCAAGGCATCTGGATACACCTTCACCAGCTACTATATACACTGGGTGCGACAGGCCCCTGGACAAGGGCTTGAGTGGATGGGAGTAATCAACCCTACTGGTGGTAACACAAACTACGCACAGAAGTTCCAGGGCAGAGTCACCATGACCAGTGACACGTCCACGAGCACAGTCTACATGGAGCTGAGCAGCCTGACATCTGAGGACACGGCCGTCTATTACTGTGCGAGATTTGACTACTGGGGCCAGGGAACCCTGGTCACCGTCTCCTCAG
>9101
GAAGTGCAGCTGGTGCAGTCTGGGGCTGAGGTGAAGAAGCCTGGGGCCTCAGTGAAGGTTTCCTGCAAGGCATCTGGATACACCTTCACCAGCTACTATATACACTGGGTGCGACAGGCCCCTGGACAAGGGCTTGAGTGGATGGGAGTAATCAACCCTACTGGTGGTAACACAAACTACGCACAGAAGTTCCAGGGCAGAGTCACCATGACCAGTGACACGTCCACGAGCACAGTCTACATGGAGCTGAGCAGCCTGACATCTGAGGACACGGCCGTCTATTACTGTGCGAGATTTGACTACTGGGGCCAGGGAACCCTGGTCACCGTCTCCTCAG
>9102
GAAGTGCAGCTGGTGCAGTCTGGGGCTGAGGTGAAGAAGCCTGGGGCCTCAGTGAAGGTTTCCTGCAAGGCATCTGGATACACCTTCACCAGCTACTATATACACTGGGTGCGACAGGCCCCTGGACAAGGGCTTGAGTGGATGGGAGTAATCAACCCTACTGGTGGTAACACAAACTACGCACAGAGGTTCCAGGGCAGAGTCACCATGACCAGTGACACGTCCACGAGCACAGTCTACATGGAGCTGAGCAGCCTGACATCTGAGGACACGGCCGTCTATTACTGTGCGAGATTTGACTACTGGGGCCAGGGAACCCTGGTCACCGTCTCCTCAG
>9103
GAAGTGCAGCTGGTGCAGTCTGGGGCTGAGGTGAAGAAGCCTGGGGCCTCAGTGAAGGTTTCCTGCAAGGCATCTGGATACACCTTCACCAGCTACTATATACACTGGGTGCGACAGGCCCCTGGACAAGGGCTTGAGTGGATGGGAGTAATCAACCCTACTGGTGGTAACACAAACTACGCACAGAAGTTCCAGGGCAGAGTCACCATGACCAGTGACACGTCCACGAGCACAGTCTACATGGAGCTGAGCAGCCTGACATCTGAGGACACGGCCGTCTATTACTGTGCGAGATTTGACTACTGGGGCCAGGGAACCCTGGTCACCGTCTCCTCAG
>9105
GAAGTGCAGCTGGTGCAGTCTGGGGCTGAGGTGAAGAAGCCTGGGGCCTCAGTGAAGGTTTCCTGCAAGGCATCTGGGATACACCTTCACCAGCTACTATATACACTGGGTGCGACAGGCCCCTGGACAAGGGCTTGAGTGGATGGGAGTAATCAACCCTACTGGTGGTAACACAAACTACGCACAGAAGTTCCAGGGCAGAGTCACCATGACCAGTGACACGTCCACGAGCACAGTCTACATGGAGCTGAGCAGCCTGACATCTGAGGACACGGCCGTCTATTACTGTGCGAGATTTGACTACTGGGGCCAGGGAACCCTGGTCACCGTCTCCTCAG
>9106
GAAGTGCAGCTGGTGCAGTCTGGGGCTGAGGTGAAGAAGCCTGGGGCCTCAGTGAAGGTTTCCTGCAAGGCATCTGGATACACCTTCACCAGCTACTATATACACTGGGTGCGACAGGCCCCTGGACAAGGGCTTGAGTGGATGGGAGTAATCAACCCTACTGGTGGTAACACAAACTACGCACAGAAGTTCCAGGGCAGAGTCACCATGACCAGTGACACGTCCACGAGCACAGTCTACATGGAGCTGAGCAGCCTGACATCTGAGGACACGGCCGTCTATTACTGTGCGAGATTTGACTACTGGGGCCAGGGAACCCTGGTCACCGTCTCCTCAG
>9107
GAAGTGCAGCTGGTGCAGTCTGGGGCTGAGGTGAAGAAGCCTGGGGCCTCAGTGAAGGTTTCCTGCAAGGCATCTGGATACACCTTCACCAGCTACTATATACACTGGGTGCGACAGGCCCCTGGACAAGGGCTTGAGTGGATGGGAGTAATCAACCCTACTGGTGGTAACACAAACTACGCACAGAAGTTCCAGGGCAGAGTCACCATGACCAGTGACACGTCCACGAGCACAGTCTACATGGAGCTGAGCAGCCTGACATCTGAGGACACGGCCGTCTATTACTGTGCGAGATTTGACTACTGGGGCCAGGGAACCCTGGTCACCGTCTCCTCAG
>9108
GAAGTGCAGCTGGTGCAGTCTGGGGCTGAGGTGAAGAAGCCTGGGGCCTCAGTGAAGGTTTCCTGCAAGGCATCTGGATACACCTTCACCAGCTACTATATACACTGGGTGCGACAGGCCCCTGGACAAGGGCTTGAGTGGATGGGAGTAATCAACCCTACTGGTGGTAACACAAACTACGCACAGAAGTTCCAGGGCAGAGTCACCATGACCAGTGACACGTCCACGAGCACAGTCTACATGGAGCTGAGCAGCCTGACATCTGAGGACACGGCCGTCTATTACTGTGCGAGATTTGACTACTGGGGCCAGGGAACCCTGGTCACCGTCTCCTCAG
>9109
GAAGTGCAGCTGGTGCAGTCTGGGGCTGAGGTGAAGAAGCCTGGGGCCTCAGTGAAGGTTTCCTGCAAGGCATCTGGATACACCTTCACCAGCTACTATATACACTGGGTGCGACAGGCCCCTGGACAAGGGCTTGAGTGGATGGGAGTAATCAACCCTACTGGTGGTAACACAAACTACGCACAGAAGTTCCAGGGCAGAGTCACCATGACCAGTGACACGTCCACGAGCACAGTCTACATGGAGCTGAGCAGCCTGACATCTGAGGACACGGCCGTCTATTACTGTGCGAGATTTGACTACTGGGGCCAGGGAACCCTGGTCACCGTCTCCTCAG
>9110
GAAGTGCAGCTGGTGCAGTCTGGGGCTGAGGTGAAGAAGCCTGGGGCCTCAGTGAAGGTTTCCTGCAAGGCATCTGGATACACCTTCACCAGCTACTATATACACTGGGTGCGACAGGCCCCTGGACAAGGGCTTGAGTGGATGGGAGTAATCAACCCTACTGGTGGTAACACAAACTACGCACAGAAGTTCCAGGGCAGAGTCACCATGACCAGTGACACGTCCACGAGCACAGTCTACATGGAGCTGAGCAGCCTGACATCTGAGGACACGGCCGTCTATTACTGTGCGAGATTTGACTACTGGGGCCAGGGAACCCTGGTCACCGTCTCCTCAG
>9111
GAAGTGCAGCTGGTGCAGTCTGGGGCTGAGGTGAAGAAGCCTGGGGCCTCAGTGAAGGTTTCCTGCAAGGCATCTGGATACACCTTCACCAGCTACTATATACACTGGGTGCGACAGGCCCCTGGACAAGGGCTTGAGTGGATGGGAGTAATCAACCCTACTGGTGGTAACACAAACTACGCACAGAAGTTCCAGGGCAGAGTCACCATGACCAGTGACACGTCCACGAGCACAGTCTACATGGAGCTGAGCAGCCTGACATCTGAGGACACGGCCGTCTATTACTGTGCGAGATTTGACTACTGGGGCCAGGGAACCCTGGTCACCGTCTCCTCAG
>9112
GAAGTGCAGCTGGTGCAGTCTGGGGCTGAGGTGAAGAAGCCTGGGGCCTCAGTGAAGGTTTCCTGCAAGGCATCTGGATACACCTTCACCAGCTACTATATACACTGGGTGCGACAGGCCCCTGGACAAGGGCTTGAGTGGATGGGAGTAATCAACCCTACTGGTGGTAACACAAACTACGCACAGAAGTTCCAGGGCAGAGTCACCATGACCAGTGACACGTCCACGAGCACAGTCTACATGGAGCTGAGCAGCCTGACATCTGAGGACACGGCCGTCTATTACTGTGCGAGATTTGACTACTGGGGCCAGGGAACCCTGGTCACCGTCTCCTCAG
>9113
GAAGTGCAGCTGGTGCAGTCTGGGGCTGAGGTGAAGAAGCCTGGGGCCTCAGTGAAGGTTTCCTGCAAGGCATCTGGATACACCTTCACCAGCTACTATATACACTGGGTGCGACAGGCCCCTGGACAAGGGCTTGAGTGGATGGGAGTAATCAACCCTACTGGTGGTAACACAAACTACGCACAGAAGTTCCAGGGCAGAGTCACCATGACCAGTGACACGTCCACGAGCACAGTCTACATGGAGCTGAGCAGCCTGACATCTGAGGACACGGCCGTCTATTACTGTGCGAGATTTGACTACTGGGGCCAGGGAACCCTGGTCACCGTCTCCTCAG
>9114
GAAGTGCAGCTGGTGCAGTCTGGGGCTGAGGTGAAGAAGCCTGGGGCCTCAGTGAAGGTTTCCTGCAAGGCATCTGGATACACCTTCACCAGCTACTATATACACTGGGTGCGACAGGCCCCTGGACAAGGGCTTGAGTGGATGGGAGTAATCAACCCTACTGGTGGTAACACAAACTACGCACAGAAGTTCCAGGGCAGAGTCACCATGACCAGTGACACGTCCACGAGCACAGTCTACATGGAGCTGAGCAGCCTGACATCTGAGGACACGGCCGTCTATTACTGTGCGAGATTTGACTACTGGGGCCAGGGAACCCTGGTCACCGTCTCCTCAG
>9115
GAAGTGCAGCTGGTGCAGTCTGGGGCTGAGGTGAAGAAGCCTGGGGCCTCAGTGAAGGTTTCCTGCAAGGCATCTGGATACACCTTCACCAGCTACTATATACACTGGGTGCGACAGGCCCCTGGACAAGGGCTTGAGTGGATGGGAGTAATCAACCCTACTGGTGGTAACACAAACTACGCACAGAAGTTCCAGGGCAGAGTCACCATGACCAGTGACACGTCCACGAGCACAGTCTACATGGAGCTGAGCAGCCTGACATCTGAGGACACGGCCGTCTATTACTGTGCGAGATTTGACTACTGGGGCCAGGGAACCCTGGTCACCGTCTCCTCAG
>9117
GAAGTGCAGCTGGTGCAGTCTGGGGCTGAGGTGAAGAAGCCTGGGGCCTCAGTGAAGGTTTCCTGCAAGGCATCTGGATACACCTTCACCAGCTACTATATACACTGGGTGCGACAGGCCCCTGGACAAGGGCTTGAGTGGATGGGAGTAATCAACCCTACTGGTGGTAACACAAACTACGCACAGAAGTTCCAGGGCAGAGTCACCATGACCAGTGACACGTCCACGAGCACAGTCTACATGGAGCTGAGCAGCCTGACATCTGAGGACACGGCCGTCTATTACTGTGCGAGATTTGACTACTGGGGCCAGGGAACCCTGGTCACCGTCTCCTCAG
>9118
GAAGTGCAGCTGGTGCAGTCTGGGGCTGAGGTGAAGAAGCCTGGGGCCTCAGTGAAGGTTTCCTGCAAGGCATCTGGATACACCTTCACCAGCTACTATATACACTGGGTGCGACAGGCCCCTGGACAAGGGCTTGAGTGGATGGGAGTAATCAACCCTACTGGTGGTAACACAAACTACGCACAGAAGTTCCAGGGCAGAGTCACCATGACCAGTGACACGTCCACGAGCACAGTCTACATGGAGCTGAGCAGCCTGACATCTGAGGACACGGCCGTCTATTACTGTGCGAGATTTGACTACTGGGGCCAGGGAACCCTGGTCACCGTCTCCTCAG
>9120
GAAGTGCAGCTGGTGCAGTCTGGGGCTGAGGTGAAGAAGCCTGGGGCCTCAGTGAAGGTTTCCTGCAAGGCATCTGGATACACCTTCACCAGCTACTATATACACTGGGTGCGACAGGCCCCTGGACAAGGGCTTGAGTGGATGGGAGTAATCAACCCTACTGGTGGTAACACAAACTACGCACAGAAGTTCCAGGGCAGAGTCACCATGACCAGTGACACGTCCACGAGCACAGTCTACATGGAGCTGAGCAGCCTGACATCTGAGGACACGGCCGTCTATTACTGTGCGAGATTTGACTACTGGGGCCAGGGAACCCTGGTCACCGTCTCCTCAG
>9121
GAAGTGCAGCTGGTGCAGTCTGGGGCTGAGGTGAAGAAGCCTGGGGCCTCAGTGAAGGTTTCCTGCAAGGCATCTGGATACACCTTCACCAGCTACTATATACACTGGGTGCGACAGGCCCCTGGACAAGGGCTTGAGTGGATGGGAGTAATCAACCCTACTGGTGGTAACACAAACTACGCACAGAAGTTCCAGGGCAGAGTCACCATGACCAGTGACACGTCCACGAGCACAGTCTACATGGAGCTGAGCAGCCTGACATCTGAGGACACGGCCGTCTATTACTGTGCGAGATTTGACTACTGGGGCCAGGGAACCCTGGTCACCGTCTCCTCAG
>9122
GAAGTGCAGCTGGTGCAGTCTGGGGCTGAGGTGAAGAAGCCTGGGGCCTCAGTGAAGGTTTCCTGCAAGGCATCTGGATACACCTTCACCAGCTACTATATACACTGGGTGCGACAGGCCCCTGGACAAGGGCTTGAGTGGATGGGAGTAATCAACCCTACTGGTGGTAACACAAACTACGCACAGAAGTTCCAGGGCAGAGTCACCATGACCAGTGACACGTCCACGAGCACAGTCTACATGGAGCTGAGCAGCCTGACATCTGAGGACACGGCCGTCTATTACTGTGCGAGATTTGACTACTGGGGCCAGGGAACCCTGGTCACCGTCTCCTCAG
>9124
GAAGTGCAGCTGGTGCAGTCTGGGGCTGAGGTGAAGAAGCCTGGGGCCTCAGTGAAGGTTTCCTGCAAGGCATCTGGATACACCTTCACCAGCTACTATATACACTGGGTGCGACAGGCCCCTGGACAAGGGCTTGAGTGGATGGGAGTAATCAACCCTACTGGTGGTAACACAAACTACGCACAGAAGTTCCAGGGCAGAGTCACCATGACCAGTGACACGTCCACGAGCACAGTCTACATGGAGCTGAGCAGCCTGACATCTGAGGACACGGCCGTCTATTACTGTGCGAGATTTGACTACTGGGGCCAGGGAACCCTGGTCACCGTCTCCTCAG
>9126
GAAGTGCAGCTGGTGCAGTCTGGGGCTGAGGTGAAGAAGCCTGGGGCCTCAGTGAAGGTTTCCTGCAAGGCATCTGGGATACACCTTCACCAGCTACTATATACACTGGGTGCGACAGGCCCCTGGACAAGGGCTTGAGTGGATGGGAGTAATCAACCCTACTGGTGGTAACACAAACTACGCACAGAAGTTCCAGGGCAGAGTCACCATGGCCAGTGACACGTCCACGAGCACAGTCTACATGGAGCTGAGCAGCCTGACATCTGAGGACACGGCCGTCTATTACTGTGCGAGATTTGACTACTGGGGCCAGGGAACCCTGGTCACCGTCTCCTCAG
>9128
GAAGTGCAGCTGGTGCAGTCTGGGGCTGAGGTGAAGAAGCCTGGGGCCTCAGTGAAGGTTTCCTGCAAGGCATCTGGATACACCTTCACCAGCTACTATATACACTGGGTGCGACAGGCCCCTGGACAAGGGCTTGAGTGGATGGGAGTAATCAACCCTACTGGTGGTAACACAAACTACGCACAGAAGTTCCAGGGCAGAGTCACCATGACCAGTGACACGTCCACGAGCACAGTCTACATGGAGCTGAGCAGCCTGACATCTGAGGACACGGCCGTCTATTACTGTGCGAGATTTGACTACTGGGGCCAGGGAACCCTGGTCACCGTCTCCTCAG
>9130
GAAGTGCAGCTGGTGCAGTCTGGGGCTGAGGTGAAGAAGCCTGGGGCCTCAGTGAAGGTTTCCTGCAAGGCATCTGGGATACACCTTCACCAGCTACTATATACACTGGGTGCGACAGGCCCCTGGACAAGGGCTTGAGTGGATGGGAGTAATCAACCCTACTGGTGGTAACACAAACTACGCACAGAAGTTCCAGGGCAGAGTCACCATGACCAGTGACACGTCCACGAGCACAGTCTACATGGAGCTGAGCAGCCTGACATCTGAGGACACGGCCGTCTATTACTGTGCGAGATTTGACTACTGGGGCCAGGGAACCCTGGTCACCGTCTCCTCAG
>9131
GAAGTGCAGCTGGTGCAGTCTGGGGCTGAGGTGAAGAAGCCTGGGGCCTCAGTGAAGGTTTCCTGCAAGGCATCTGGATACACCTTCACCAGCTACTATATACACTGGGTGCGACAGGCCCCTGGACAAGGGCTTGAGTGGATGGGAGTAATCAACCCTACTGGTGGTAACACAAACTACGCACAGAAGTTCCAGGGCAGAGTCACCATGACCAGTGACACGTCCACGAGCACAGTCTACATGGAGCTGAGCAGCCTGACATCTGAGGACACGGCCGTCTATTACTGTGCGAGATTTGACTACTGGGGCCAGGGAACCCTGGTCACCGTCTCCTCAG
>9132
GAAGTGCAGCTGGTGCAGTCTGGGGCTGAGGTGAAGAAGCCTGGGGCCTCAGTGAAGGTTTCCTGCAAGGCATCTGGATACACCTTCACCAGCTACTATATACACTGGGTGCGACAGGCCCCTGGACAAGGGCTTGAGTGGATGGGAGTAATCAACCCTACTGGTGGTAACACAAACTACGCACAGAAGTTCCAGGGCAGAGTCACCATGACCAGTGACACGTCCACGAGCACAGTCTACATGGAGCTGAGCAGCCTGACATCTGAGGACACGGCCGTCTATTACTGTGCGAGATTTGACTACTGGGGCTAGGGAACCCTGGTCACCGTCTCCTCAG
>9133
GAAGTGCAGCTGGTGCAGTCTGGGGCTGAGGTGAAGAAGCCTGGGGCCTCAGTGAAGGTTTCCTGCAAGGCATCTGGATACACCTTCACCAGCTACTATATACACTGGGTGCGACAGGCCCCTGGACAAGGGCTTGAGTGGATGGGAGTAATCAACCCTACTGGTGGTAACACAAACTACGCACAGAAGTTCCAGGGCAGAGTCACCATGACCAGTGACACGTCCACGAGCACAGTCTACATGGAGCTGAGCAGCCTGACATCTGAGGACACGGCCGTCTATTACTGTGCGAGATTTGACTACTGGGGCCAGGGAACCCTGGTCACCGTCTCCTCAG
>9134
GAAGTGCAGCTGGTGCAGTCTGGGGCTGAGGTGAAGAAGCCTGGGGCCTCAGTGAAGGTTTCCTGCAAGGCATCTGGATACACCTTCACCAGCTACTATATACACTGGGTGCGACAGGCCCCTGGACAAGGGCTTGAGTGGATGGGAGTAATCAACCCTACTGGTGGTAACACAAACTACGCACAGAAGTTCCAGGGCAGAGTCACCATGACCAGTGACACGTCCACGAGCACAGTCTACATGGAGCTGAGCAGCCTGACATCTGAGGACACGGCCGTCTATTACTGTGCGAGATTTGACTACTGGGGCCAGGGAACCCTGGTCACCGTCTCCTCAG
>9136
GAAGTGCAGCTGGTGCAGTCTGGGGCTGAGGTGAAGAAGCCTGGGGCCTCAGTGAAGGTTTCCTGCAAGGCATCTGGATACACCTTCACCAGCTACTATATACACTGGGTGCGACAGGCCCCTGGACAAGGGCTTGAGTGGATGGGAGTAATCAACCCTACTGGTGGTAACACAAACTACGCACAGAAGTTCCAGGGCAGAGTCACCATGACCAGTGACACGTCCACGAGCACAGTCTACATGGAGCTGAGCAGCCTGACATCTGAGGACACGGCCGTCTATTACTGTGCGAGATTTGACTACTGGGGCCAGGGAACCCTGGTCACCGTCTCCTCAG
>9139
GAAGTGCAGCTGGTGCAGTCTGGGGCTGAGGTGAAGAAGCCTGGGGCCTCAGTGAAGGTTTCCTGCAAGGCATCTGGATACACCTTCACCAGCTACTATATACACTGGGTGCGACAGGCCCCTGGACAAGGGCTTGAGTGGATGGGAGTAATCAACCCTACTGGTGGTAACACAAACTACGCACAGAAGTTCCAGGGCAGAGTCACCATGACCAGTGACACGTCCACGAGCACAGTCTACATGGAGCTGAGCAGCCTGACATCTGAGGACACGGCCGTCTATTACTGTGCGAGATTTGACTACTGGGGCCAGGGAACCCTGGTCACCGTCTCCTCAG
>9140
GAAGTGCAGCTGGTGCAGTCTGGGGCTGAGGTGAAGAAGCCTGGGGCCTCAGTGAAGGTTTCCTGCAAGGCATCTGGATACACCTTCACCAGCTACTATATACACTGGGTGCGACAGGCCCCTGGACAAGGGCTTGAGTGGATGGGAGTAATCAACCCTACTGGTGGTAACACAAACTACGCACAGAAGTTCCAGGGCAGAGTCACCATGACCAGTGACACGTCCACGAGCACAGTCTACATGGAGCTGAGCAGCCTGACATCTGAGGACACGGCCGTCTATTACTGTGCGAGATTTGACTACTGGGGCCAGGGAACCCTGGTCACCGTCTCCTCAG
>9141
GAAGTGCAGCTGGTGCAGTCTGGGGCTGAGGTGAAGAAGCCTGGGGCCTCAGTGAAGGTTTCCTGCAAGGCATCTGGATACACCTTCACCAGCTACTATATACACTGGGTGCGACAGGCCCCTGGACAAGGGCTTGAGTGGATGGGAGTAATCAACCCTACTGGTGGTAACACAAACTACGCACAGAAGTTCCAGGGCAGAGTCACCATGACCAGTGACACGTCCACGAGCACAGTCTACATGGAGCTGAGCAGCCTGACATCTGAGGACACGGCCGTCTATTACTGTGCGAGATTTGACTACTGGGGCCAGGGAACCCTGGTCACCGTCTCCTCAG
>9142
GAAGTGCAGCTGGTGCAGTCTGGGGCTGAGGTGAAGAAGCCTGGGGCCTCAGTGAAGGTTTCCTGCAAGGCATCTGGATACACCTTCACCAGCTACTATATACACTGGGTGCGACAGGCCCCTGGACAAGGGCTTGAGTGGATGGGAGTAATCAACCCTACTGGTGGTAACACAAACTACGCACAGAAGTTCCAGGGCAGAGTCACCATGACCAGTGACACGTCCACGAGCACAGTCTACATGGAGCTGAGCAGCCTGACATCTGAGGACACGGCCGTCTATTACTGTGCGAGATTTGACTACTGGGGCCAGGGAACCCTGGTCACCGTCTCCTCAG
>9144
GAAGTGCAGCTGGTGCAGTCTGGGGCTGAGGTGAAGAAGCCTGGGGCCTCAGTGAAGGTTTCCTGCAAGGCATCTGGATACACCTTCACCAGCTACTATATACACTGGGTGCGACAGGCCCCTGGACAAGGGCTTGAGTGGATGGGAGTAATCAACCCTACTGGTGGTAACACAAACTACGCACAGAAGTTCCAGGGCAGAGTCACCATGACCAGTGACACGTCCACGAGCACAGTCTACATGGAGCTGAGCAGCCTGACATCTGAGGACACGGCCGTCTATTACTGTGCGAGATTTGACTACTGGGGCCAGGGAACCCTGGTCACCGTCTCCTCAG
>9145
GAAGTGCAGCTGGTGCAGTCTGGGGCTGAGGTGAAGAAGCCTGGGGCCTCAGTGAAGGTTTCCTGCAAGGCATCTGGATACACCTTCACCAGCTACTATATACACTGGGTGCGACAGGCCCCTGGACAAGGGCTTGAGTGGATGGGAGTAATCAACCCTACTGGTGGTAACACAAACTACGCACAGAAGTTCCAGGGCAGAGTCACCATGACCAGTGACACGTCCACGAGCACAGTCTACATGGAGCTGAGCAGCCTGACATCTGAGGACACGGCCGTCTATTACTGTGCGAGATTTGACTACTGGGGCCAGGGAACCCTGGTCACCGTCTCCTCAG
>9146
GAAGTGCAGCTGGTGCAGTCTGGGGCTGAGGTGAAGAAGCCTGGGGCCTCAGTGAAGGTTTCCTGCAAGGCATCTGGATACACCTTCACCAGCTACTATATACACTGGGTGCGACAGGCCCCTGGACAAGGGCTTGAGTGGATGGGAGTAATCAACCCTACTGGTGGTAACACAAACTACGCACAGAAGTTCCAGGGCAGAGTCGCCATGACCAGTGACACGTCCACGAGCACAGTCTACATGGAGCTGAGCAGCCTGACATCTGAGGACACGGCCGTCTATTACTGTGCGAGATTTGACTACTGGGGCCAGGGAACCCTGGTCACCGTCTCCTCAG
>9147
GAAGTGCAGCTGGTGCAGTCTGGGGCTGAGGTGAAGAAGCCTGGGGCCTCAGTGAAGGTTTCCTGCAAGGCATCTGGATACACCTTCACCAGCTACTATATACACTGGGTGCGACAGGCCCCTGGACAAGGGCTTGAGTGGATGGGAGTAATCAACCCTACTGGTGGTAACACAAACTACGCACAGAAGTTCCAGGGCAGAGTCACCATGACCAGTGACACGTCCACGAGCACAGTCTACATGGAGCTGAGCAGCCTGACATCTGAGGACACGGCCGTCTATTACTGTGCGAGATTTGACTACTGGGGCCAGGGAACCCTGGTCACCGTCTCCTCAG
>9148
GAAGTGCAGCTGGTGCAGTCTGGGGCTGAGGTGAAGAAGCCTGGGGCCTCAGTGAAGGTTTCCTGCAAGGCATCTGGATACACCTTCACCAGCTACTATATACACTGGGTGCGACAGGCCCCTGGACAAGGGCTTGAGTGGATGGGAGTAATCAACCCTACTGGTGGTAACACAAACTACGCACAGAAGTTCCAGGGCAGAGTCACCATGACCAGTGACACGTCCACGAGCACAGTCTACATGGAGCTGAGCAGCCTGACATCTGAGGACACGGCCGTCTATTACTGTGCGAGATTTGACTACTGGGGCCAGGGAACCCTGGTCACCGTCTCCTCAG
>9150
GAAGTGCAGCTGGTGCAGTCTGGGGCTGAGGTGAAGAAGCCTGGGGCCTCAGTGAAGGTTTCCTGCAAGGCATCTGGGATACACCTTCACCAGCTACTATATACACTGGGTGCGACAGGCCCCTGGACAAGGGCTTGAGTGGATGGGAGTAATCAACCCTACTGGTGGTAACACAAACTACGCACAGAAGTTCCAGGGCAGAGTCACCATGACCAGTGACACGTCCACGAGCACAGTCTACATGGAGCTGAGCAGCCTGACATCTGAGGACACGGCCGTCTATTACTGTGCGAGATTTGACTACTGGGGCCAGGGAACCCTGGTCACCGTCTCCTCAG
>9151
GAAGTGCAGCTGGTGCAGTCTGGGGCTGAGGTGAAGAAGCCTGGGGCCTCAGTGAAGGTTTCCTGCAAGGCATCTGGATACACCTTCACCAGCTACTATATACACTGGGTGCGACAGGCCCCTGGACAAGGGCTTGAGTGGATGGGAGTAATCAACCCTACTGGTGGTAACACAAACTACGCACAGAAGTTCCAGGGCAGAGTCACCATGACCAGTGACACGTCCACGAGCACAGTCTACATGGAGCTGAGCAGCCTGACATCTGAGGACACGGCCGTCTATTACTGTGCGAGATTTGACTACTGGGGCCAGGGAACCCTGGTCACCGTCTCCTCAG
>9153
GAAGTGCAGCTGGTGCAGTCTGGGGCTGAGGTGAAGAAGCCTGGGGCCTCAGTGAAGGTTTCCTGCAAGGCATCTGGATACACCTTCACCAGCTACTATATACACTGGGTGCGACAGGCCCCTGGACAAGGGCTTGAGTGGATGGGAGTAATCAACCCTACTGGTGGTAACACAAACTACGCACAGAAGTTCCAGGGCAGAGTCACCATGACCAGTGACACGTCCACGAGCACAGTCTACATGGAGCTGAGCAGCCTGACATCTGAGGACACGGCCGTCTATTACTGTGCGAGATTTGACTACTGGGGCCAGGGAACCCTGGTCACCGTCTCCTCAG
>9155
GAAGTGCAGCTGGTGCAGTCTGGGGCTGAGGTGAAGAAGCCTGGGGCCTCAGTGAAGGTTTCCTGCAAGGCATCTGGATACACCTTCACCAGCTACTATATACACTGGGTGCGACAGGCCCCTGGACAAGGGCTTGAGTGGATGGGAGTAATCAACCCTACTGGTGGTAACACAAACTACGCACAGAAGTTCCAGGGCAGAGTCACCATGACCAGTGACACGTCCACGAGCACAGTCTACATGGAGCTGAGCAGCCTGACATCTGAGGACACGGCCGTCTATTACTGTGCGAGATTTGACTACTGGGGCCAGGGAACCCTGGTCACCGTCTCCTCAG
>9156
GAAGTGCAGCTGGTGCAGTCTGGGGCTGAGGTGAAGAAGCCTGGGGCCTCAGTGAAGGTTTCCTGCAAGGCATCTGGATACACCTTCACCAGCTACTATATACACTGGGTGCGACAGGCCCCTGGACAAGGGCTTGAGTGGATGGGAGTAATCAACCCTACTGGTGGTAACACAAACTACGCACAGAAGTTCCAGGGCAGAGTCACCATGACCAGTGACACGTCCACGAGCACAGTCTACATGGAGCTGAGCAGCCTGACATCTGAGGACACGGCCGTCTATTACTGTGCGAGATTTGACTACTGGGGCCAGGGAACCCTGGTCACCGTCTCCTCAG
>9157
GAAGTGCAGCTGGTGCAGTCTGGGGCTGAGGTGAAGAAGCCTGGGGCCTCAGTGAAGGTTTCCTGCAAGGCATCTGGATACACCTTCACCAGCTACTATATACACTGGGTGCGACAGGCCCCTGGACAAGGGCTTGAGTGGATGGGAGTAATCAACCCTACTGGTGGTAACACAAACTACGCACAGAAGTTCCAGGGCAGAGTCACCATGACCAGTGACACGTCCACGAGCACAGTCTACATGGAGCTGAGCAGCCTGACATCTGAGGACACGGCCGTCTATTACTGTGCGAGATTTGACTACTGGGGCCAGGGAACCCTGGTCACCGTCTCCTCAG
>9158
GAAGTGCAGCTGGTGCAGTCTGGGGCTGAGGTGAAGAAGCCTGGGGCCTCAGTGAAGGTTTCCTGCAAGGCATCTGGATACACCTTCACCAGCTACTATATACACTGGGTGCGACAGGCCCCTGGACAAGGGCTTGAGTGGATGGGAGTAATCAACCCTACTGGTGGTAACACAAACTACGCACAGAAGTTCCAGGGCAGAGTCACCATGACCAGTGACACGTCCACGAGCACAGTCTACATGGAGCTGAGCAGCCTGACATCTGAGGACACGGCCGTCTATTACTGTGCGAGATTTGACTACTGGGGCCAGGGAACCCTGGTCACCGTCTCCTCAG
>9159
GAAGTGCAGCTGGTGCAGTCTGGGGCTGAGGTGAAGAAGCCTGGGGCCTCAGTGAAGGTTTCCTGCAAGGCATCTGGATACACCTTCACCAGCTACTATATACACTGGGTGCGACAGGCCCCTGGACAAGGGCTTGAGTGGATGGGAGTAATCAACCCTACTGGTGGTAACACAAACTACGCACAGAAGTTCCAGGGCAGAGTCACCATGACCAGTGACACGTCCACGAGCACAGTCTACATGGAGCTGAGCAGCCTGACATCTGAGGACACGGCCGTCTATTACTGTGCGAGATTTGACTACTGGGGCCAGGGAACCCTGGTCACCGTCTCCTCAG
>9161
GAAGTGCAGCTGGTGCAGTCTGGGGCTGAGGTGAAGAAGCCTGGGGCCTCAGTGAAGGTTTCCTGCAAGGCATCTGGATACACCTTCACCAGCTACTATATACACTGGGTGCGACAGGCCCCTGGACAAGGGCTTGAGTGGATGGGAGTAATCAACCCTACTGGTGGTAACACAAACTACGCACAGAAGTTCCAGGGCAGAGTCACCATGACCAGTGACACGTCCACGAGCACAGTCTACATGGAGCTGAGCAGCCTGACATCTGAGGACACGGCCGTCTATTACTGTGCGAGATTTGACTACTGGGGCCAGGGAACCCTGGTCACCGTCTCCTCAG
>9162
GAAGTGCAGCTGGTGCAGTCTGGGGCTGAGGTGAAGAAGCCTGGGGCCTCAGTGAAGGTTTCCTGCAAGGCATCTGGATACACCTTCACCAGCTACTATATACACTGGGTGCGACAGGCCCCTGGACAAGGGCTTGAGTGGATGGGAGTAATCAACCCTACTGGTGGTAACACAAACTACGCACAGAAGTTCCAGGGCAGAGTCACCATGACCAGTGACACGTCCACGAGCACAGTCTACATGGAGCTGAGCAGCCTGACATCTGAGGACACGGCCGTCTATTACTGTGCGAGATTTGACTACTGGGGCCAGGGAACCCTGGTCACCGTCTCCTCAG
>9163
GAAGTGCAGCTGGTGCAGTCTGGGGCTGAGGTGAAGAAGCCTGGGGCCTCAGTGAAGGTTTCCTGCAAGGCATCTGGATACACCTTCACCAGCTACTATATACACTGGGTGCGACAGGCCCCTGGACAAGGGCTTGAGTGGATGGGAGTAATCAACCCTACTGGTGGTAACACAAACTACGCACAGAAGTTCCAGGGCAGAGTCACCATGACCAGTGACACGTCCACGAGCACAGTCTACATGGAGCTGAGCAGCCTGACATCTGAGGACACGGCCGTCTATTACTGTGCGAGATTTGACTACTGGGGCCAGGGAACCCTGGTCACCGTCTCCTCAG
>9165
GAAGTGCAGCTGGTGCAGTCTGGGGCTGAGGTGAAGAAGCCTGGGGCCTCAGTGAAGGTTTCCTGCAAGGCATCTGGATACACCTTCACCAGCTACTATATACACTGGGTGCGACAGGCCCCTGGACAAGGGCTTGAGTGGATGGGAGTAATCAACCCTACTGGTGGTAACACAAACTACGCACAGAAGTTCCAGGGCAGAGTCACCATGACCAGTGACACGTCCACGAGCACAGTCTACATGGAGCTGAGCAGCCTGACATCTGAGGACACGGCCGTCTATTACTGTGCGAGATTTGACTACTGGGGCCAGGGAACCCTGGTCACCGTCTCCTCAG
>9166
GAAGTGCAGCTGGTGCAGTCTGGGGCTGAGGTGAAGAAGCCTGGGGCCTCAGTGAAGGTTTCCTGCAAGGCATCTGGATACACCTTCACCAGCTACTATATACACTGGGTGCGACAGGCCCCTGGACAAGGGCTTGAGTGGATGGGAGTAATCAACCCTACTGGTGGTAACACAAACTACGCACAGAAGTTCCAGGGCAGAGTCACCATGACCAGTGACACGTCCACGAGCACAGTCTACATGGAGCTGAGCAGCCTGACATCTGAGGACACGGCCGTCTATTACTGTGCGAGATTTGACTACTGGGGCCAGGGAACCCTGGTCACCGTCTCCTCAG
>9167
GAAGTGCAGCTGGTGCAGTCTGGGGCTGAGGTGAAGAAGCCTGGGGCCTCAGTGAAGGTTTCCTGCAAGGCATCTGGATACACCTTCACCAGCTACTATATACACTGGGTGCGACAGGCCCCTGGACAAGGGCTTGAGTGGATGGGAGTAATCAACCCTACTGGTGGTAACACAAACTACGCACAGAAGTTCCAGGGCAGAGTCACCATGACCAGTGACACGTCCACGAGCACAGTCTACATGGAGCTGAGCAGCCTGACATCTGAGGACACGGCCGTCTATTACTGTGCGAGATTTGACTACTGGGGCCAGGGAACCCTGGTCACCGTCTCCTCAG
>9168
GAAGTGCAGCTGGTGCAGTCTGGGGCTGAGGTGAAGAAGCCTGGGGCCTCAGTGAAGGTTTCCTGCAAGGCATCTGGATACACCTTCACCAGCTACTATATACACTGGGTGCGACAGGCCCCTGGACAAGGGCTTGAGTGGATGGGAGTAATCAACCCTACTGGTGGTAACACAAACTACGCACAGAAGTTCCAGGGCAGAGTCACCATGACCAGTGACACGTCCACGAGCACAGTCTACATGGAGCTGAGCAGCCTGACATCTGAGGACACGGCCGTCTATTACTGTGCGAGATTTGACTACTGGGGCCAGGGAACCCTGGTCACCGTCTCCTCAG
>9169
GAAGTGCAGCTGGTGCAGTCTGGGGCTGAGGTGAAGAAGCCTGGGGCCTCAGTGAAGGTTTCCTGCAAGGCATCTGGATACACCTTCACCAGCTACTATATACACTGGGTGCGACAGGCCCCTGGACAAGGGCTTGAGTGGATGGGAGTAATCAACCCTACTGGTGGTAACACAAACTACGCACAGAAGTTCCAGGGCAGAGTCACCATGACCAGTGACACGTCCACGAGCACAGTCTACATGGAGCTGAGCAGCCTGACATCTGAGGACACGGCCGTCTATTACTGTGCGAGATTTGACTACTGGGGCCAGGGAACCCTGGTCACCGTCTCCTCAG
>9170
GAAGTGCAGCTGGTGCAGTCTGGGGCTGAGGTGAAGAAGCCTGGGGCCTCAGTGAAGGTTTCCTGCAAGGCATCTGGATACACCTTCACCAGCTACTATATACACTGGGTGCGACAGGCCCCTGGACAAGGGCTTGAGTGGATGGGAGTAATCAACCCTACTGGTGGTAACACAAACTACGCACAGAAGTTCCAGGGCAGAGTCACCATGACCAGTGACACGTCCACGAGCACAGTCTACATGGAGCTGAGCAGCCTGACATCTGAGGACACGGCCGTCTATTACTGTGCGAGATTTGACTACTGGGGCCAGGGAACCCTGGTCACCGTCTCCTCAG
>9171
GAAGTGCAGCTGGTGCAGTCTGGGGCTGAGGTGAAGAAGCCTGGGGCCTCAGTGAAGGTTTCCTGCAAGGCATCTGGATACACCTTCACCAGCTACTATATACACTGGGTGCGACAGGCCCCTGGACAAGGGCTTGAGTGGATGGGAGTAATCAACCCTACTGGTGGTAACACAAACTACGCACAGAAGTTCCAGGGCAGAGTCACCATGACCAGTGACACGTCCACGAGCACAGTCTACATGGAGCTGAGCAGCCTGACATCTGAGGACACGGCCGTCTATTACTGTGCGAGATTTGACTACTGGGGCCAGGGAACCCTGGTCACCGTCTCCTCAG
>9172
GAAGTGCAGCTGGTGCAGTCTGGGGCTGAGGTGAAGAAGCCTGGGGCCTCAGTGAAGGTTTCCTGCAAGGCATCTGGATACACCTTCACCAGCTACTATATACACTGGGTGCGACAGGCCCCTGGACAAGGGCTTGAGTGGATGGGAGTAATCAACCCTACTGGTGGTAACACAAACTACGCACAGAAGTTCCAGGGCAGAGTCACCATGACCAGTGACACGTCCACGAGCACAGTCTACATGGAGCTGAGCAGCCTGACATCTGAGGACACGGCCGTCTATTACTGTGCGAGATTTGACTACTGGGGCCAGGGAACCCTGGTCACCGTCTCCTCAG
>9173
GAAGTGCAGCTGGTGCAGTCTGGGGCTGAGGTGAAGAAGCCTGGGGCCTCAGTGAAGGTTTCCTGCAAGGCATCTGGATACACCTTCACCAGCTACTATATACACTGGGTGCGACAGGCCCCTGGACAAGGGCTTGAGTGGATGGGAGTAATCAACCCTACTGGTGGTAACACAAACTACGCACAGAAGTTCCAGGGCAGAGTCACCATGACCAGTGACACGTCCACGAGCACAGTCTACATGGAGCTGAGCAGCCTGACATCTGAGGACACGGCCGTCTATTACTGTGCGAGATTTGACTACTGGGGCCAGGGAACCCTGGTCACCGTCTCCTCAG
>9174
GAAGTGCAGCTGGTGCAGTCTGGGGCTGAGGTGAAGAAGCCTGGGGCCTCAGTGAAGGTTTCCTGCAAGGCATCTGGATACACCTTCACCAGCTACTATATACACTGGGTGCGACAGGCCCCTGGACAAGGGCTTGAGTGGATGGGAGTAATCAACCCTACTGGTGGTAACACAAACTACGCACAGAAGTTCCAGGGCAGAGTCACCATGACCAGTGACACGTCCACGAGCACAGTCTACATGGAGCTGAGCAGCCTGACATCTGAGGACACGGCCGTCTATTACTGTGCGAGATTTGACTACTGGGGCCAGGGAACCCTGGTCACCGTCTCCTCAG
>9175
GAAGTGCAGCTGGTGCAGTCTGGGGCTGAGGTGAAGAAGCCTGGGGCCTCAGTGAAGGTTTCCTGCAAGGCATCTGGATACACCTTCACCAGCTACTATATACACTGGGTGCGACAGGCCCCTGGACAAGGGCTTGAGTGGATGGGAGTAATCAACCCTACTGGTGGTAACACAAACTACGCACAGAAGTTCCAGGGCAGAGTCACCATGACCAGTGACACGTCCACGAGCACAGTCTACATGGAGCTGAGCAGCCTGACATCTGAGGACACGGCCGTCTATTACTGTGCGAGATTTGACTACTGGGGCCAGGGAACCCTGGTCACCGTCTCCTCAG
>9177
GAAGTGCAGCTGGTGCAGTCTGGGGCTGAGGTGAAGAAGCCTGGGGCCTCAGTGAAGGTTTCCTGCAAGGCATCTGGATACACCTTCACCAGCTACTATATACACTGGGTGCGACAGGCCCCTGGACAAGGGCTTGAGTGGATGGGAGTAATCAACCCTACTGGTGGTAACACAAACTACGCACAGAAGTTCCAGGGCAGAGTCACCATGACCAGTGACACGTCCACGAGCACAGTCTACATGGAGCTGAGCAGCCTGACATCTGAGGACACGGCCGTCTATTACTGTGCGAGATTTGACTACTGGGGCCAGGGAACCCTGGTCACCGTCTCCTCAG
>9178
GAAGTGCAGCTGGTGCAGTCTGGGGCTGAGGTGAAGAAGCCTGGGGCCTCAGTGAAGGTTTCCTGCAAGGCATCTGGATACACCTTCACCAGCTACTATATACACTGGGTGCGACAGGCCCCTGGACAAGGGCTTGAGTGGATGGGAGTAATCAACCCTACTGGTGGTAACACAAACTACGCACAGAAGTTCCAGGGCAGAGTCACCATGACCAGTGACACGTCCACGAGCACAGTCTACATGGAGCTGAGCAGCCTGACATCTGAGGACACGGCCGTCTATTACTGTGCGAGATTTGACTACTGGGGCCAGGGAACCCTGGTCACCGTCTCCTCAG
>9181
GAAGTGCAGCTGGTGCAGTCTGGGGCTGAGGTGAAGAAGCCTGGGGCCTCAGTGAAGGTTTCCTGCAAGGCATCTGGATACACCTTCACCAGCTACTATATACACTGGGTGCGACAGGCCCCTGGACAAGGGCTTGAGTGGATGGGAGTAATCAACCCTACTGGTGGTAACACAAACTACGCACAGAAGTTCCAGGGCAGAGTCACCATGACCAGTGACACGTCCACGAGCACAGTCTACATGGAGCTGAGCAGCCTGACATCTGAGGACACGGCCGTCTATTACTGTGCGAGATTTGACTACTGGGGCCAGGGAACCCTGGTCACCGTCTCCTCAG
>9182
GAAGTGCAGCTGGTGCAGTCTGGGGCTGAGGTGAAGAAGCCTGGGGCCTCAGTGAAGGTTTCCTGCAAGGCATCTGGATACACCTTCACCAGCTACTATATACACTGGGTGCGACAGGCCCCTGGACAAGGGCTTGAGTGGATGGGAGTAATCAACCCTACTGGTGGTAACACAAACTACGCACAGAAGTTCCAGGGCAGAGTCACCATGACCAGTGACACGTCCACGAGCACAGTCTACATGGAGCTGAGCAGCCTGACATCTGAGGACACGGCCGTCTATTACTGTGCGAGATTTGACTACTGGGGCCAGGGAACCCTGGTCACCGTCTCCTCAG
>9183
GAAGTGCAGCTGGTGCAGTCTGGGGCTGAGGTGAAGAAGCCTGGGGCCTCAGTGAAGGTTTCCTGCAAGGCATCTGGATACACCTTCACCAGCTACTATATACACTGGGTGCGACAGGCCCCTGGACAAGGGCTTGAGTGGATGGGAGTAATCAACCCTACTGGTGGTAACACAAACTACGCACAGAAGTTCCAGGGCAGAGTCACCATGACCAGTGACACGTCCACGAGCACAGTCTACATGGAGCTGAGCAGCCTGACATCTGAGGACACGGCCGTCTATTACTGTGCGAGATTTGACTACTGGGGCCAGGGAACCCTGGTCACCGTCTCCTCAG
>9185
GAAGTGCAGCTGGTGCAGTCTGGGGCTGAGGTGAAGAAGCCTGGGGCCTCAGTGAAGGTTTCCTGCAAGGCATCTGGATACACCTTCACCAGCTACTATATACACTGGGTGCGACAGGCCCCTGGACAAGGGCTTGAGTGGATGGGAGTAATCAACCCTACTGGTGGTAACACAAACTACGCACAGAAGTTCCAGGGCAGAGTCACCATGACCAGTGACACGTCCACGAGCACAGTCTACATGGAGCTGAGCAGCCTGACATCTGAGGACACGGCCGTCTATTACTGTGCGAGATTTGACTACTGGGGCCAGGGAACCCTGGTCACCGTCTCCTCAG
>9186
GAAGTGCAGCTGGTGCAGTCTGGGGCTGAGGTGAAGAAGCCTGGGGCCTCAGTGAAGGTTTCCTGCAAGGCATCTGGATACACCTTCACCAGCTACTATATACACTGGGTGCGACAGGCCCCTGGACAAGGGCTTGAGTGGATGGGAGTAATCAACCCTACTGGTGGTAACACAAACTACGCACAGAAGTTCCAGGGCAGAGTCACCATGACCAGTGACACGTCCACGAGCACAGTCTACATGGAGCTGAGCAGCCTGACATCTGAGGACACGGCCGTCTATTACTGTGCGAGATTTGACTACTGGGGCCAGGGAACCCTGGTCACCGTCTCCTCAG
>9187
GAAGTGCAGCTGGTGCAGTCTGGGGCTGAGGTGAAGAAGCCTGGGGCCTCAGTGAAGGTTTCCTGCAAGGCATCTGGATACACCTTCACCAGCTACTATATACACTGGGTGCGACAGGCCCCTGGACAAGGGCTTGAGTGGATGGGAGTAATCAACCCTACTGGTGGTAACACAAACTACGCACAGAAGTTCCAGGGCAGAGTCACCATGACCAGTGACACGTCCACGAGCACAGTCTACATGGAGCTGAGCAGCCTGACATCTGAGGACACGGCCGTCTATTACTGTGCGAGATTTGACTACTGGGGCCAGGGAACCCTGGTCACCGTCTCCTCAG
>9188
GAAGTGCAGCTGGTGCAGTCTGGGGCTGAGGTGAAGAAGCCTGGGGCCTCAGTGAAGGTTTCCTGCAAGGCATCTGGATACACCTTCACCAGCTACTATATACACTGGGTGCGACAGGCCCCTGGACAAGGGCTTGAGTGGATGGGAGTAATCAACCCTACTGGTGGTAACACAAACTACGCACAGAAGTTCCAGGGCAGAGTCACCATGACCAGTGACACGTCCACGAGCACAGTCTACATGGAGCTGAGCAGCCTGACATCTGAGGACACGGCCGTCTATTACTGTGCGAGATTTGACTACTGGGGCCAGGGAACCCTGGTCACCGTCTCCTCAG
>9189
GAAGTGCAGCTGGTGCAGTCTGGGGCTGAGGTGAAGAAGCCTGGGGCCTCAGTGAAGGTTTCCTGCAAGGCATCTGGATACACCTTCACCAGCTACTATATACACTGGGTGCGACAGGCCCCTGGACAAGGGCTTGAGTGGATGGGAGTAATCAACCCTACTGGTGGTAACACAAACTACGCACAGAAGTTCCAGGGCAGAGTCACCATGACCAGTGACACGTCCACGAGCACAGTCTACATGGAGCTGAGCAGCCTGACATCTGAGGACACGGCCGTCTATTACTGTGCGAGATTTGACTACTGGGGCCAGGGAACCCTGGTCACCGTCTCCTCAG
>9190
GAAGTGCAGCTGGTGCAGTCTGGGGCTGAGGTGAAGAAGCCTGGGGCCTCAGTGAAGGTTTCCTGCAAGGCATCTGGATACACCTTCACCAGCTACTATATACACTGGGTGCGACAGGCCCCTGGACAAGGGCTTGAGTGGATGGGAGTAATCAACCCTACTGGTGGTAACACAAACTACGCACAGAAGTTCCAGGGCAGAGTCACCATGACCAGTGACACGTCCACGAGCACAGTCTACATGGAGCTGAGCAGCCTGACATCTGAGGACACGGCCGTCTATTACTGTGCGAGATTTGACTACTGGGGCCAGGGAACCCTGGTCACCGTCTCCTCAG
>9192
GAAGTGCAGCTGGTGCAGTCTGGGGCTGAGGTGAAGAAGCCTGGGGCCTCAGTGAAGGTTTCCTGCAAGGCATCTGGATACACCTTCACCAGCTACTATATACACTGGGTGCGACAGGCCCCTGGACAAGGGCTTGAGTGGATGGGAGTAATCAACCCTACTGGTGGTAACACAAACTACGCACAGAAGTTCCAGGGCAGAGTCACCATGACCAGTGACACGTCCACGAGCACAGTCTACATGGAGCTGAGCAGCCTGACATCTGAGGATACGGCCGTCTATTACTGTGCGAGATTTGACTACTGGGGCCAGGGAACCCTGGTCACCGTCTCCTCAG
>9193
GAAGTGCAGCTGGTGCAGTCTGGGGCTGAGGTGAAGAAGCCTGGGGCCTCAGTGAAGGTTTCCTGCAAGGCATCTGGATACACCTTCACCAGCTACTATATACACTGGGTGCGACAGGCCCCTGGACAAGGGCTTGAGTGGATGGGAGTAATCAACCCTACTGGTGGTAACACAAACTACGCACAGAAGTTCCAGGGCAGAGTCACCATGACCAGTGACACGTCCACGAGCACAGTCTACATGGAGCTGAGCAGCCTGACATCTGAGGACACGGCCGTCTATTACTGTGCGAGATTTGACTACTGGGGCCAGGGAACCCTGGTCACCGTCTCCTCAG
>9195
GAAGTGCAGCTGGTGCAGTCTGGGGCTGAGGTGAAGAAGCCTGGGGCCTCAGTGAAGGTTTCCTGCAAGGCATCTGGATACACCTTCACCAGCTACTATATACACTGGGTGCGACAGGCCCCTGGACAAGGGCTTGAGTGGATGGGAGTAATCAACCCTACTGGTGGTAACACAAACTACGCACAGAAGTTCCAGGGCAGAGTCACCATGACCAGTGACACGTCCACGAGCACAGTCTACATGGAGCTGAGCAGCCTGACATCTGAGGACACGGCCGTCTATTACTGTGCGAGATTTGACTACTGGGGCCAGGGAACCCTGGTCACCGTCTCCTCAG
>9196
GAAGTGCAGCTGGTGCAGTCTGGGGCTGAGGTGAAGAAGCCTGGGGCCTCAGTGAAGGTTTCCTGCAAGGCATCTGGATACACCTTCACCAGCTACTATATACACTGGGTGCGACAGGCCCCTGGACAAGGGCTTGAGTGGATGGGAGTAATCAACCCTACTGGTGGTAACACAAACTACGCACAGAAGTTCCAGGGCAGAGTCACCATGACCAGTGACACGTCCACGAGCACAGTCTACATGGAGCTGAGCAGCCTGACATCTGAGGACACGGCCGTCTATTACTGTGCGAGATTTGACTACTGGGGCCAGGGAACCCTGGTCACCGTCTCCTCAG
>9197
GAAGTGCAGCTGGTGCAGTCTGGGGCTGAGGTGAAGAAGCCTGGGGCCTCAGTGAAGGTTTCCTGCAAGGCATCTGGATACACCTTCACCAGCTACTATATACACTGGGTGCGACAGGCCCCTGGACAAGGGCTTGAGTGGATGGGAGTAATCAACCCTACTGGTGGTAACACAAACTACGCACAGAAGTTCCAGGGCAGAGTCACCATGACCAGTGACACGTCCACGAGCACAGTCTACATGGAGCTGAGCAGCCTGACATCTGAGGACACGGCCGTCTATTACTGTGCGAGATTTGACTACTGGGGCCAGGGAACCCTGGTCACCGTCTCCTCAG
>9200
GAAGTGCAGCTGGTGCAGTCTGGGGCTGAGGTGAAGAAGCCTGGGGCCTCAGTGAAGGTTTCCTGCAAGGCATCTGGATACACCTTCACCAGCTACTATATACACTGGGTGCGACAGGCCCCTGGACAAGGGCTTGAGTGGATGGGAGTAATCAACCCTACTGGTGGTAACACAAACTACGCACAGAAGTTCCAGGGCAGAGTCACCATGACCAGTGACACGTCCACGAGCACAGTCTACATGGAGCTGAGCAGCCTGACATCTGAGGACACGGCCGTCTATTACTGTGCGAGATTTGACTACTGGGGCCAGGGAACCCTGGTCACCGTCTCCTCAG
>9201
GAAGTGCAGCTGGTGCAGTCTGGGGCTGAGGTGAAGAAGCCTGGGGCCTCAGTGAAGGTTTCCTGCAAGGCATCTGGATACACCTTCACCAGCTACTATATACACTGGGTGCGACAGGCCCCTGGACAAGGGCTTGAGTGGATGGGAGTAATCAACCCTACTGGTGGTAACACAAACTACGCACAGAAGTTCCAGGGCAGAGTCACCATGACCAGTGACACGTCCACGAGCACAGTCTACATGGAGCTGAGCAGCCTGACATCTGAGGACACGGCCGTCTATTACTGTGCGAGATTTGACTACTGGGGCCAGGGAACCCTGGTCACCGTCTCCTCAG
>9202
GAAGTGCAGCTGGTGCAGTCTGGGGCTGAGGTGAAGAAGCCTGGGGCCTCAGTGAAGGTTTCCTGCAAGGCATCTGGATACACCTTCACCAGCTACTATATACACTGGGTGCGACAGGCCCCTGGACAAGGGCTTGAGTGGATGGGAGTAATCAAACCCTACTGGTGGTAACACAAACTACGCACAGAAGTTCCAGGGCAGAGTCACCATGACCAGTGACACGTCCACGAGCACAGTCTACATGGAGCTGAGCAGCCTGACATCTGAGGACACGGCCGTCTATTACTGTGCGAGATTTGACTACTGGGGCCAGGGAACCCTGGTCACCGTCTCCTCAG
>9204
GAAGTGCAGCTGGTGCAGTCTGGGGCTGAGGTGAAGAAGCCTGGGGCCTCAGTGAAGGTTTCCTGCAAGGCATCTGGATACACCTTCACCAGCTACTATATACACTGGGTGCGACAGGCCCCTGGACAAGGGCTTGAGTGGATGGGAGTAATCAACCCTACTGGTGGTAACACAAACTACGCACAGAAGTTCCAGGGCAGAGTCACCATGACCAGTGACACGTCCACGAGCACAGTCTACATGGAGCTGAGCAGCCTGACATCTGAGGACACGGCCGTCTATTACTGTGCGAGATTTGACTACTGGGGCCAGGGAACCCTGGTCACCGTCTCCTCAG
>9205
GAAGTGCAGCTGGTGCAGTCTGGGGCTGAGGTGAAGAAGCCTGGGGCCTCAGTGAAGGTTTCCTGCAAGGCATCTGGATACACCTTCACCAGCTACTATATACACTGGGTGCGACAGGCCCCTGGACAAGGGCTTGAGTGGATGGGAGTAATCAACCCTACTGGTGGTAACACAAACTACGCACAGAAGTTCCAGGGCAGAGTCACCATGACCAGTGACACGTCCACGAGCACAGTCTACATGGAGCTGAGCAGCCTGACATCTGAGGACACGGCCGTCTATTACTGTGCGAGATTTGACTACTGGGGCCAGGGAACCCTGGTCACCGTCTCCTCAG
>9207
GAAGTGCAGCTGGTGCAGTCTGGGGCTGAGGTGAAGAAGCCTGGGGCCTCAGTGAAGGTTTCCTGCAAGGCATCTGGATACACCTTCACCAGCTACTATATACACTGGGTGCGACAGGCCCCTGGACAAGGGCTTGAGTGGATGGGAGTAATCAACCCTACTGGTGGTAACACAAACTACGCACAGAAGTTCCAGGGCAGAGTCACCATGACCAGTGACACGTCCACGAGCACAGTCTACATGGAGCTGAGCAGCCTGACATCTGAGGACACGGCCGTCTATTACTGTGCGAGATTTGACTACTGGGGCCAGGGAACCCTGGTCACCGTCTCCTCAG
>9208
GAAGTGCAGCTGGTGCAGTCTGGGGCTGAGGTGAAGAAGCCTGGGGCCTCAGTGAAGGTTTCCTGCAAGGCATCTGGATACACCTTCACCAGCTACTATATACACTGGGTGCGACAGGCCCCTGGACAAGGGCTTGAGTGGATGGGAGTAATCAACCCTACTGGTGGTAACACAAACTACGCACAGAAGTTCCAGGGCAGAGCCACCATGACCAGTGACACGTCCACGAGCACAGTCTACATGGAGCTGAGCAGCCTGACATCTGAGGACACGGCCGTCTATTACTGTGCGAGATTTGACTACTGGGGCCAGGGAACCCTGGTCACCGTCTCCTCAG
>9210
GAAGTGCAGCTGGTGCAGTCTGGGGCTGAGGTGAAGAAGCCTGGGGCCTCAGTGAAGGTTTCCTGCAAGGCATCTGGATACACCTTCACCAGCTACTATATACACTGGGTGCGACAGGCCCCTGGACAAGGGCTTGAGTGGATGGGAGTAATCAACCCTACTGGTGGTAACACAAACTACGCACAGAAGTTCCAGGGCAGAGTCACCATGACCAGTGACACGTCCACGAGCACAGTCTACATGGAGCTGAGCAGCCTGACATCTGAGGACACGGCCGTCTATTACTGTGCGAGATTTGACTACTGGGGCCAGGGAACCCTGGTCACCGTCTCCTCAG
>9218
GAAGTGCAGCTGGTGCAGTCTGGGGCTGAGGTGAAGAAGCCTGGGGCCTCAGTGAAGGTTTCCTGCAAGGCATCTGGATACACCTTCACCAGCTACTATATACACTGGGTGCGACAGGCCCCTGGACAAGGGCTTGAGTGGATGGGAGTAATCAACCCTACTGGTGGTAACACAAACTACGCACAGAAGTTCCAGGGCAGAGTCACCATGACCAGTGACACGTCCACGAGCACAGTCTACATGGAGCTGAGCAGCCTGACATCTGAGGACACGGCCGTCTATTACTGTGCGAGATTTGACTACTGGGGCCAGGGAACCCTGGTCACCGTCTCCTCAG
>9220
GAAGTGCAGCTGGTGCAGTCTGGGGCTGAGGTGAAGAAGCCTGGGGCCTCAGTGAAGGTTTCCTGCAAGGCATCTGGATACACCTTCACCAGCTACTATATACACTGGGTGCGACAGGCCCCTGGACAAGGGCTTGAGTGGATGGGAGTAATCAACCCTACTGGTGGTAACACAAACTACGCACAGAAGTTCCAGGGCAGAGTCACCATGACCAGTGACACGTCCACGAGCACAGTCTACATGGAGCTGAGCAGCCTGACATCTGAGGACACGGCCGTCTATTACTGTGCGAGATTTGACTACTGGGGCCAGGGAACCCTGGTCACCGTCTCCTCAG
>9221
GAAGTGCAGCTGGTGCAGTCTGGGGCTGAGGTGAAGAAGCCTGGGGCCTCAGTGAAGGTTTCCTGCAAGGCATCTGGATACACCTTCACCAGCTACTATATACACTGGGTGCGACAGGCCCCTGGACAAGGGCTTGAGTGGATGGGAGTAATCAACCCTACTGGTGGTAACACAAACTACGCACAGAAGTTCCAGGGCAGAGTCACCATGACCAGTGACACGTCCACGAGCACAGTCTACATGGAGCTGAGCAGCCTGACATCTGAGGACACGGCCGTCTATTACTGTGCGAGATTTGACTACTGGGGCCAGGGAACCCTGGTCACCGTCTCCTCAG
>9223
GAAGTGCAGCTGGTGCAGTCTGGGGCTGAGGTGAAGAAGCCTGGGGCCTCAGTGAAGGTTTCCTGCAAGGCATCTGGATACACCTTCACCAGCTACTATATACACTGGGTGCGACAGGCCCCTGGACAAGGGCTTGAGTGGATGGGAGTAATCAACCCTACTGGTGGTAACACAAACTACGCACAGAAGTTCCAGGGCAGAGTCACCATGACCAGTGACACGTCCACGAGCACAGTCTACATGGAGCTGAGCAGCCTGACATCTGAGGACACGGCCGTCTATTACTGTGCGAGATTTGACTACTGGGGCCAGGGAACCCTGGTCACCGTCTCCTCAG
>9224
GAAGTGCAGCTGGTGCAGTCTGGGGCTGAGGTGAAGAAGCCTGGGGCCTCAGTGAAGGTTTCCTGCAAGGCATCTGGATACACCTTCACCAGCTACTATATACACTGGGTGCGACAGGCCCCTGGACAAGGGCTTGAGTGGATGGGAGTAATCAACCCTACTGGTGGTAACACAAACTACGCACAGAAGTTCCAGGGCAGAGTCACCATGACCAGTGACACGTCCACGAGCACAGTCTACATGGAGCTGAGCAGCCTGACATCTGAGGACACGGCCGTCTATTACTGTGCGAGATTTGACTACTGGGGCCAGGGAACCCTGGTCACCGTCTCCTCAG
>9225
GAAGTGCAGCTGGTGCAGTCTGGGGCTGAGGTGAAGAAGCCTGGGGCCTCAGTGAAGGTTTCCTGCAAGGCATCTGGATACACCTTCACCAGCTACTATATACACTGGGTGCGACAGGCCCCTGGACAAGGGCTTGAGTGGATGGGAGTAATCAACCCTACTGGTGGTAACACAAACTACGCACAGAAGTTCCAGGGCAGAGTCACCATGACCAGTGACACGTCCACGAGCACAGTCTACATGGAGCTGAGCAGCCTGACATCTGAGGACACGGCCGTCTATTACTGTGCGAGATTTGACTACTGGGGCCAGGGAACCCTGGTCACCGTCTCCTCAG
>9226
GAAGTGCAGCTGGTGCAGTCTGGGGCTGAGGTGAAGAAGCCTGGGGCCTCAGTGAAGGTTTCCTGCAAGGCATCTGGATACACCTTCACCAGCTACTATATACACTGGGTGCGACAGGCCCCTGGACAAGGGCTTGAGTGGATGGGAGTAATCAACCCTACTGGTGGTAACACAAACTACGCACAGAAGTTCCAGGGCAGAGTCACCATGACCAGTGACACGTCCACGAGCACAGTCTACATGGAGCTGAGCAGCCTGACATCTGAGGACACGGCCGTCTATTACTGTGCGAGATTTGACTACTGGGGCCAGGGAACCCTGGTCACCGTCTCCTCAG
>9227
GAAGTGCAGCTGGTGCAGTCTGGGGCTGAGGTGAAGAAGCCTGGGGCCTCAGTGAAGGTTTCCTGCAAGGCATCTGGATACACCTTCACCAGCTACTATATACACTGGGTGCGACAGGCCCCTGGACAAGGGCTTGAGTGGATGGGAGTAATCAACCCTACTGGTGGTAACACAAACTACGCACAGAAGTTCCAGGGCAGAGTCACCATGACCAGTGACACGTCCACGAGCACAGTCTACATGGAGCTGAGCAGCCTGACATCTGAGGACACGGCCGTCTATTACTGTGCGAGATTTGACTACTGGGGCCAGGGAACCCTGGTCACCGTCTCCTCAG
>9229
GAAGTGCAGCTGGTGCAGTCTGGGGCTGAGGTGAAGAAGCCTGGGGCCTCAGTGAAGGTTTCCTGCAAGGCATCTGGATACACCTTCACCAGCTACTATATACACTGGGTGCGACAGGCCCCTGGACAAGGGCTTGAGTGGATGGGAGTAATCAACCCTACTGGTGGTAACACAAACTACGCACAGAAGTTCCAGGGCAGAGTCACCATGACCAGTGACACGTCCACGAGCACAGTCTACATGGAGCTGAGCAGCCTGACATCTGAGGACACGGCCGTCTATTACTGTGCGAGATTTGACTACTGGGGCCAGGGAACCCTGGTCACCGTCTCCTCAG
>9232
GAAGTGCAGCTGGTGCAGTCTGGGGCTGAGGTGAAGAAGCCTGGGGCCTCAGTGAAGGTTTCCTGCAAGGCATCTGGATACACCTTCACCAGCTACTATATACACTGGGTGCGACAGGCCCCTGGACAAGGGCTTGAGTGGATGGGAGTAATCAACCCTACTGGTGGTAACACAAACTACGCACAGAAGTTCCAGGGCAGAGTCACCATGACCAGTGACACGTCCACGAGCACAGTCTACATGGAGCTGAGCAGCCTGACATCTGAGGACACGGCCGTCTATTACTGTGCGAGATTTGACTACTGGGGCCAGGGAACCCTGGTCACCGTCTCCTCAG
>9235
GAAGTGCAGCTGGTGCAGTCTGGGGCTGAGGTGAAGAAGCCTGGGGCCTCAGTGAAGGTTTCCTGCAAGGCATCTGGATACACCTTCACCAGCTACTATATACACTGGGTGCGACAGGCCCCTGGACAAGGGCTTGAGTGGATGGGAGTAATCAACCCTACTGGTGGTAACACAAACTACGCACAGAAGTTCCAGGGCAGAGTCACCATGACCAGTGACACGTCCACGAGCACAGTCTACATGGAGCTGAGCAGCCTGACATCTGAGGACACGGCCGTCTATTACTGTGCGAGATTTGACTACTGGGGCCAGGGAACCCTGGTCACCGTCTCCTCAG
>9236
GAAGTGCAGCTGGTGCAGTCTGGGGCTGAGGTGAAGAAGCCTGGGGCCTCAGTGAAGGTTTCCTGCAAGGCATCTGGATACACCTTCACCAGCTACTATATACACTGGGTGCGACAGGCCCCTGGACAAGGGCTTGAGTGGATGGGAGTAATCAACCCTACTGGTGGTAACACAAACTACGCACAGAAGTTCCAGGGCAGAGTCACCATGACCAGTGACACGTCCACGAGCACAGTCTACATGGAGCTGAGCAGCCTGACATCTGAGGACACGGCCGTCTATTACTGTGCGAGATTTGACTACTGGGGCCAGGGAACCCTGGTCACCGTCTCCTCAG
>9237
GAAGTGCAGCTGGTGCAGTCTGGGGCTGAGGTGAAGAAGCCTGGGGCCTCAGTGAAGGTTTCCTGCAAGGCATCTGGATACACCTTCACCAGCTACTATATACACTGGGTGCGACAGGCCCCTGGACAAGGGCTTGAGTGGATGGGAGTAATCAACCCTACTGGTGGTAACACAAACTACGCACAGAAGTTCCAGGGCAGAGTCACCATGACCAGTGACACGTCCACGAGCACAGTCTACATGGAGCTGAGCAGCCTGACATCTGAGGACACGGCCGTCTATTACTGTGCGAGATTTGACTACTGGGGCCAGGGAACCCTGGTCACCGTCTCCTCAG
>9242
GAAGTGCAGCTGGTGCAGTCTGGGGCTGAGGTGAAGAAGCCTGGGGCCTCAGTGAAGGTTTCCTGCAAGGCATCTGGATACACCTTCACCAGCTACTATATACACTGGGTGCGACAGGCCCCTGGACAAGGGCTTGAGTGGATGGGAGTAATCAACCCTACTGGTGGTAACACAAACTACGCACAGAAGTTCCAGGGCAGAGTCACCATGACCAGTGACACGTCCACGAGCACAGTCTACATGGAGCTGAGCAGCCTGACATCTGAGGACACGGCCGTCTATTACTGTGCGAGATTTGACTACTGGGGCCAGGGAACCCTGGTCACCGTCTCCTCAG
>9245
GAAGTGCAGCTGGTGCAGTCTGGGGCTGAGGTGAAGAAGCCTGGGGCCTCAGTGAAGGTTTCCTGCAAGGCATCTGGATACACCTTCACCAGCTACTATATACACTGGGTGCGACAGGCCCCTGGACAAGGGCTTGAGTGGATGGGAGTAATCAACCCTACTGGTGGTAACACAAACTACGCACAGAAGTTCCAGGGCAGAGTCACCATGACCAGTGACACGTCCACGAGCACAGTCTACATGGAGCTGAGCAGCCTGACATCTGAGGACACGGCCGTCTATTACTGTGCGAGATTTGACTACTGGGGCCAGGGAACCCTGGTCACCGTCTCCTCAG
>9247
GAAGTGCAGCTGGTGCAGTCTGGGGCTGAGGTGAAGAAGCCTGGGGCCTCAGTGAAGGTTTCCTGCAAGGCATCTGGATACACCTTCACCAGTTACTATATACACTGGGTGCGACAGGCCCCTGGACAAGGGCTTGAGTGGATGGGAGTAATCAAACCCTACTGGTGGTAACACAAACTACGCACAGAAGTTCCAGGGCAGAGTCACCATGACCAGTGACACGTCCACGAGCACAGTCTACATGGAGCTGAGCAGCCTGACATCTGAGGACACGGCCGTCTATTACTGTGCGAGATTTGACTACTGGGGCCAGGGAACCCTGGTCACCGTCTCCTCAG
>9254
GAAGTGCAGCTGGTGCAGTCTGGGGCTGAGGTGAAGAAGCCTGGGGCCTCAGTGAAGGTTTCCTGCAAGGCATCTGGATACACCTTCACCAGCTACTATATACACTGGGTGCGACAGGCCCCTGGACAAGGGCTTGAGTGGATGGGAGTAATCAACCCTACTGGTGGTAACACAAACTACGCACAGAAGTTCCAGGGCAGAGTCACCATGACCAGTGACACGTCCACGAGCACAGTCTACATGGAGCTGAGCAGCCTGACATCTGAGGACACGGCCGTCTATTACTGTGCGAGATTTGACTACTGGGGCCAGGGAACCCTGGTCACCGTCTCCTCAG
>9255
GAAGTGCAGCTGGTGCAGTCTGGGGCTGAGGTGAAGAAGCCTGGGGCCTCAGTGAAGGTTTCCTGCAAGGCATCTGGATACACCTTCACCAGCTACTATATACACTGGGTGCGACAGGCCCCTGGACAAGGGCTTGAGTGGATGGGAGTAATCAACCCTACTGGTGGTAACACAAACTACGCACAGAAGTTCCAGGGCAGAGTCACCATGACCAGTGACACGTCCACGAGCACAGTCTACATGGAGCTGAGCAGCCTGACATCTGAGGACACGGCCGTCTATTACTGTGCGAGATTTGACTACTGGGGCCAGGGAACCCTGGTCACCGTCTCCTCAG
>9256
GAAGTGCAGCTGGTGCAGTCTGGGGCTGAGGTGAAGAAGCCTGGGGCCTCAGTGAAGGTTTCCTGCAAGGCATCTGGGATACACCTTCACCAGCTACTATATACACTGGGTGCGACAGGCCCCTGGACAAGGGCTTGAGTGGATGGGAGTAATCAACCCTACTGGTGGTAACACAAACTACGCACAGAAGTTCCAGGGCAGAGTCACCATGACCAGTGACACGTCCACGAGCACAGTCTACATGGAGCTGAGCAGCCTGACATCTGAGGACACGGCCGTCTATTACTGTGCGAGATTTGACTACTGGGGCCAGGGAACCCTGGTCACCGTCTCCTCAG
>9257
GAAGTGCAGCTGGTGCAGTCTGGGGCTGAGGTGAAGAAGCCTGGGGCCTCAGTGAAGGTTTCCTGCAAGGCATCTGGATACACCTTCACCAGCTACTATATACACTGGGTGCGACAGGCCCCTGGACAAGGGCTTGAGTGGATGGGAGTAATCAACCCTACTGGTGGTAACACAAACTACGCACAGAAGTTCCAGGGCAGAGTCACCATGACCAGTGACACGTCCACGAGCACAGTTTACATGGAGCTGAGCAGCCTGACATCTGAGGACACGGCCGTCTATTACTGTGCGAGATTTGACTACTGGGGCCAGGGAACCCTGGTCACCGTCTCCTCAG
>9258
GAAGTGCAGCTGGTGCAGTCTGGGGCTGAGGTGAAGAAGCCTGGGGCCTCAGTGAAGGTTTCCTGCAAGGCATCTGGATACACCTTCACCAGCTACTATATACACTGGGTGCGACAGGCCCCTGGACAAGGGCTTGAGTGGATGGGAGTAATCAACCCTACTGGTGGTAACACAAACTACGCACAGAAGTTCCAGGGCAGAGTCACCATGACCAGTGACACGTCCACGAGCACAGTCTACATGGAGCTGAGCAGCCTGACATCTGAGGACACGGCCGTCTATTACTGTGCGAGATTTGACTACTGGGGCCAGGGAACCCTGGTCACCGTCTCCTCAG
>9259
GAAGTGCAGCTGGTGCAGTCTGGGGCTGAGGTGAAGAAGCCTGGGGCCTCAGTGAAGGTTTCCTGCAAGGCANCNGGGATAGACCTTCACCAGCTACTATATACACTGGGTGCGACAGGCCCCTGGACAAGGGCTTGAGTGGATGGGAGTAATCAACCCTACTGGTGGTAACACAAACTACGCACAGAAGTTCCAGGGCAGAGTCACCATGACCAGTGACACGTCCACGAGCACAGTCTACATGGAGCTGAGCAGCCTGACATCTGAGGACACGGCCGTCTATTACTGTGCGAGATTTGACTACTGGGGCCAGGGAACCCTGGTCACCGTCTCCTCAG
>9261
GAAGTGCAGCTGGTGCAGTCTGGGGCTGAGGTGAAGAAGCCTGGGGCCTCAGTGAAGGTTTCCTGCAAGGCATCTGGATACACCTTCACCAGCTACTATATACACTGGGTGCGACAGGCCCCTGGACAAGGGCTTGAGTGGATGGGAGTAATCAACCCTACTGGTGGTAACACAAACTACGCACAGAAGTTCCAGGGCAGAGTCACCATGACCAGTGACACGTCCACGAGCACAGTCTACATGGAGCTGAGCAGCCTGACATCTGAGGACACGGCCGTCTATTACTGTGCGAGATTTGACTACTGGGGCCAGGGAACCCTGGTCACCGTCTCCTCAG
>9262
GAAGTGCAGCTGGTGCAGTCTGGGGCTGAGGTGAAGAAGCCTGGGGCCTCAGTGAAGGTTTCCTGCAAGGCATCTGGATACACCTTCACCAGCTACTATATACACTGGGTGCGACAGGCCCCTGGACAAGGGCTTGAGTGGATGGGAGTAATCAACCCTACTGGTGGTAACACAAACTACGCACAGAAGTTCCAGGGCAGAGTCACCATGACCAGTGACACGTCCACGAGCACAGTCTACATGGAGCTGAGCAGCCTGACATCTGAGGACACGGCCGTCTATTACTGTGCGAGATTTGACTACTGGGGCCAGGGAACCCTGGTCACCGTCTCCTCAG
>9263
GAAGTGCAGCTGGTGCAGTCTGGGGCTGAGGTGAAGAAGCCTGGGGCCTCAGTGAAGGTTTCCTGCAAGGCANCTGGGATACGACCTTCACCAGCTACTATATACACTGGGTGCGACAGGCCCCTGGACAAGGGCTTGAGTGGATGGGAGTAATCAACCCTACTGGTGGTAACACAAACTACGCACAGAAGTTCCAGGGCAGAGTCACCATGACCAGTGACACGTCCACGAGCACAGTCTACATGGAGCTGAGCAGCCTGACATCTGAGGACACGGCCGTCTATTACTGTGCGAGATTTGACTACTGGGGCCAGGGAACCCTGGTCACCGTCTCCTCAG
>9264
GAAGTGCAGCTGGTGCAGTCTGGGGCTGAGGTGAAGAAGCCTGGGGCCTCAGTGAAGGTTTCCTGCAAGGCATCTGGATACACCTTCACCAGCTACTATATACACTGGGTGCGACAGGCCCCTGGACAAGGGCTTGAGTGGATGGGAGTAATCAACCCTACTGGTGGTAACACAAACTACGCACAGAAGTTCCAGGGCAGAGTCACCATGACCAGTGACACGTCCACGAGCACAGTCTACATGGAGCTGAGCAGCCTGACATCTGAGGACACGGCCGTCTATTACTGTGCGAGATTTGACTACTGGGGCCAGGGAACCCTGGTCACCGTCTCCTCAG
>9267
GAAGTGCAGCTGGTGCAGTCTGGGGCTGAGGTGAAGAAGCCTGGGGCCTCAGTGAAGGTTTCCTGCAAGGCATCTGGATACACCTTCACCAGCTACTATATACACTGGGTGCGACAGGCCCCTGGACAAGGGCTTGAGTGGATGGGAGTAATCAACCCTACTGGTGGTAACACAAACTACGCACAGAAGTTCCAGGGCAGAGTCACCATGACCAGTGACACGTCCACGAGCACAGTCTACATGGAGCTGAGCAGCCTGACATCTGAGGACACGGCCGTCTATTACTGTGCGAGATTTGACTACTGGGGCCAGGGAACCCTGGTCACCGTCTCCTCAG
>9274
GAAGTGCAGCTGGTGCAGTCTGGGGCTGAGGTGAAGAAGCCTGGGGCCTCAGTGAAGGTTTCCTGCAAGGCATCTGGATACACCTTCACCAGCTACTATATACACTGGGTGCGACAGGCCCCTGGACAAGGGCTTGAGTGGATGGGAGTAATCAACCCTACTGGTGGTAACACAAACTACGCACAGAAGTTCCAGGGCAGAGTCACCATGACCAGTGACACGTCCACGAGCACAGTCTACATGGAGCTGAGCAGCCTGACATCTGAGGACACGGCCGTCTATTACTGTGCGAGATTTGACTACTGGGGCCAGGGAACCCTGGTCACCGTCTCCTCAG
>9280
GAAGTGCAGCTGGTGCAGTCTGGGGCTGAGGTGAAGAAGCCTGGGGCCTCAGTGAAGGTTTCCTGCAAGGCATCTGGATACACCTTCACCAGCTACTATATACACTGGGTGCGACAGGCCCCTGGACAAGGGCTTGAGTGGATGGGGAGTAATCAACCCTACTGGTGGTAACACAAACTACGCACAGAAGTTCCAGGGCAGAGTCACCATGACCAGTGACACGTCCACGAGCACAGTCTACATGGAGCTGAGCAGCCTGACATCTGAGGACACGGCCGTCTATTACTGTGCGAGATTTGACTACTGGGGCCAGGGAACCCTGGTCACCGTCTCCTCAG
>9281
GAAGTGCAGCTGGTGCAGTCTGGGGCTGAGGTGAAGAAGCCTGGGGCCTCAGTGAAGGTTTCCTGCAAGGCATCTGGGATACGACCTTCACCAGCTACTATATACACTGGGTGCGACAGGCCCCTGGACAAGGGCTTGAGTGGATGGGAGTAATCAACCCTACTGGTGGTAACACAAACTACGCACAGAAGTTCCAGGGCAGAGTCACCATGACCAGTGACACGTCCACGAGCACAGTCTACATGGAGCTGAGCAGCCTGACATCTGAGGACACGGCCGTCTATTACTGTGCGAGATTTGACTACTGGGGCCAGGGAACCCTGGTCACCGTCTCCTCAG
>9283
GAAGTGCAGCTGGTGCAGTCTGGGGCTGAGGTGAAGAAGCCTGGGGCCTCAGTGAAGGTTTCCTGCAAGGCATCTGGATACACCTTCACCAGCTACTATATACACTGGGTGCGACAGGCCCCTGGACAAGGGCTTGAGTGGATGGGAGTAATCAACCCTACTGGTGGTAACACAAACTACGCACAGAAGTTCCAGGGCAGAGTCACCATGACCAGTGACACGTCCACGAGCACAGTCTACATGGAGCTGAGCAGCCTGACATCTGAGGACACGGCCGTCTATTACTGTGCGAGATTTGACTACTGGGGCCAGGGAACCCTGGTCACCGTCTCCTCAG
>9286
GAAGTGCAGCTGGTGCAGTCTGGGGCTGAGGTGAAGAAGCCTGGGGCCTCAGTGAAGGTTTCCTGCAAGGCATCTGGATACACCTTCACCAGCTACTATATACACTGGGTGCGACAGGCCCCCTGGACAAGGGCTTGAGTGGATGGGAGTAATCAACCCTATGGTGGTAACACAAACTACGCACAGAAGTTCCAGGGCAGAGTCACCATGACCAGTGACACGTCCACGAGCACAGTCTACATGGAGCTGAGCAGCCTGACATCTGAGGACACGGCCGTCTATTACTGTGCGAGATTTGACTACTGGGGCCAGGGAACCCTGGTCACCGTCTCCTCAG
>9287
GAAGTGCAGCTGGTGCAGTCTGGGGCTGAGGTGAAGAAGCCTGGGGCCTCAGTGAAGGTTTCCTGCAAGGCATCTGGATACACCTTCACCAGCTACTATATACACTGGGTGCGACAGGCCCCTGGACAAGGGCTTGAGTGGATGGGAGTAATCAACCCTACTGGTGGTAACACAAACTACGCACAGAAGTTCCAGGGCAGAGTCACCATGACCAGTGACACGTCCACGAGCACAGTCTACATGGAGCTGAGCAGCCTGACATCTGAGGACACGGCCGTCTATTACTGTGCGAGATTTGACTACTGGGGCCAGGGAACCCTGGTCACCGTCTCCTCAG
>9288
GAAGTGCAGCTGGTGCAGTCTGGGGCTGAGGTGAAGAAGCCTGGGGCCTCAGTGAAGGTTTCCTGCAAGGCATCTGGATACACCTTCACCAGCTACTATATACACTGGGTGCGACAGGCCCCTGGACAAGGGCTTGAGTGGATGGGGAGTAATCAACCCTACTGGTGGTAACACAAACTACGCACAGAAGTTCCAGGGCAGAGTCACCATGACCAGTGACACGTCCACGAGCACAGTCTACATGGAGCTGAGCAGCCTGACATCTGAGGACACGGCCGTCTATTACTGTGCGAGATTTGACTACTGGGGCCAGGGAACCCTGGTCACCGTCTCCTCAG
>9289
GAAGTGCAGCTGGTGCAGTCTGGGGCTGAGGTGAAGAAGCCTGGGGCCTCAGTGAAGGTTTCCTGCAAGGCATCTGGATACACCTTCACCAGCTACTATATACACTGGGTGCGACAGGCCCCTGGACAAGGGCTTGAGTGGATGGGAGTAATCAACCCTACTGGTGGTAACACAAACTACGCACAGAAGTTCCAGGGCAGAGTCACCATGACCAGTGACACGTCCACGAGCACAGTCTACATGGAGCTGAGCAGCCTGACATCTGAGGACACGGCCGTCTATTACTGTGCGAGATTTGACTACTGGGGCCAGGGAACCCTGGTCACCGTCTCCTCAG
>9291
GAAGTGCAGCTGGTGCAGTCTGGGGCTGAGGTGAAGAAGCCTGGGGCCTCAGTGAAGGTTTCCTGCAAGGCATCTGGATACACCTTCACCAGCTACTATATACACTGGGTGCGACAGGCCCCTGGACAAGGGCTTGAGTGGATGGGAGTAATCAACCCTACTGGTGGTAACACAAACTACGCACAGAAGTTCCAGGGCAGAGTCACCATGACCAGTGACACGTCCACGAGCACAGTCTACATGGAGCTGAGCAGCCTGACATCTGAGGACACGGCCGTCTATTACTGTGCGAGATTTGACTACTGGGGCCAGGGAACCCTGGTCACCGTCTCCTCAG
>9292
GAAGTGCAGCTGGTGCAGTCTGGGGCTGAGGTGAAGAAGCCTGGGGCCTCAGTGAAGGTTTCCTGCAAGGCATCTGGATACACCTTCACCAGCTACTATATACACTGGGTGCGACAGGCCCCTGGACAAGGGCTTGAGTGGATGGGAGTAATCAACCCTACTGGTGGTAACACAAACTACGCACAGAAGTTCCAGGGCAGAGTCACCATGACCAGTGACACGTCCACGAGCACAGTCTACATGGAGCTGAGCAGCCTGACATCTGAGGACACGGCCGTCTATTACTGTGCGAGATTTGACTACTGGGGCCAGGGAACCCTGGTCACCGTCTCCTCAG
>9293
GAAGTGCAGCTGGTGCAGTCTGGGGCTGAGGTGAAGAAGCCTGGGGCCTCAGTGAAGGTTTCCTGCAAGGCATCTGGATACACCTTCACCAGCTACTATATACACTGGGTGCGACAGGCCCCTGGACAAGGGCTTGAGTGGATGGGAGTAATCAACCCTACTGGTGGTAACACAAACTACGCACAGAAGTTCCAGGGCAGAGTCACCATGACCAGTGACACGTCCACGAGCACAGTCTACATGGAGCTGAGCAGCCTGACATCTGAGGACACGGCCGTCTATTACTGTGCGAGATTTGACTACTGGGGCCAGGGAACCCTGGTCACCGTCTCCTCAG
>9294
GAAGTGCAGCTGGTGCAGTCTGGGGCTGAGGTGAAGAAGCCTGGGGCCTCAGTGAAGGTTTCCTGCAAGGCATCTGGATACACCTTCACCAGCTACTATATACACTGGGTGCGACAGGCCCCTGGACAAGGGCTTGAGTGGATGGGAGTAATCAACCCTACTGGTGGTAACACAAACTACGCACAGAAGTTCCAGGGCAGAGTCACCATGACCAGTGACACGTCCACGAGCACAGTCTACATGGAGCTGAGCAGCCTGACATCTGAGGACACGGCCGTCTATTACTGTGCGAGATTTGACTACTGGGGCCAGGGAACCCTGGTCACCGTCTCCTCAG
>9295
GAAGTGCAGCTGGTGCAGTCTGGGGCTGAGGTGAAGAAGCCTGGGGCCTCAGTGAAGGTTTCCTGCAAGGCATCTGGGATACACCTTCACCAGCTACTATATACACTGGGTGCGACAGGCCCCTGGACAAGGGCTTGAGTGGATGGGAGTAATCAACCCTACTGGTGGTAACACAAACTACGCACAGAAGTTCCAGGGCAGAGTCACCATGACCAGTGACACGTCCACGAGCACAGTCTACATGGAGCTGAGCAGCCTGACATCTGAGGACACGGCCGTCTATTACTGTGCGAGATTTGACTACTGGGGCCAGGGAACCCTGGTCACCGTCTCCTCAG
>9296
GAAGTGCAGCTGGTGCAGTCTGGGGCTGAGGTGAAGAAGCCTGGGGCCTCAGTGAAGGTTTCCTGCAAGGCATCTGGATACACCTTCACCAGCTACTATATACACTGGGTGCGACAGGCCCCTGGACAAGGGCTTGAGTGGATGGGAGTAATCAACCCTACTGGTGGTAACACAAACTACGCACAGAAGTTCCAGGGCAGAGTCACCATGACCAGTGACACGTCCACGAGCACAGTCTACATGGAGCTGAGCAGCCTGACATCTGAGGACACGGCCGTCTATTACTGTGCGAGATTTGACTACTGGGGCCAGGGAACCCTGGTCACCGTCTCCTCAG
>9298
GAAGTGCAGCTGGTGCAGTCTGGGGCTGAGGTGAAGAAGCCTGGGGCCTCAGTGAAGGTTTCCTGCAAGGCATCTGGATACACCTTCACCAGCTACTATATACACTGGGTGCGACAGGCCCCTGGACAAGGGCTTGAGTGGATGGGAGTAATCAACCCTACTGGTGGTAACACAAACTACGCACAGAAGTTCCAGGGCAGAGTCACCATGACCAGTGACACGTCCACGAGCACAGTCTACATGGAGCTGAGCAGCCTGACATCTGAGGACACGGCCGTCTATTACTGTGCGAGATTTGACTACTGGGGCCAGGGAACCCTGGTCACCGTCTCCTCAG
>9299
GAAGTGCAGCTGGTGCAGTCTGGGGCTGAGGTGAAGAAGCCTGGGGCCTCAGTGAAGGTTTCCTGCAAGGCATCTGGGATACACCTTCACCAGCTACTATATACACTGGGTGCGACAGGCCCCTGGACAAGGGCTTGAGTGGATGGGAGTAATCAACCCTACTGGTGGTAACACAAACTACGCACAGAAGTTCCAGGGCAGAGTCACCATGACCAGTGACACGTCCACGAGCACAGTCTACATGGAGCTGAGCAGCCTGACATCTGAGGACACGGCCGTCTATTACTGTGCGAGATTTGACTACTGGGGCCAGGGAACCCTGGTCACCGTCTCCTCAG
>9300
GAAGTGCAGCTGGTGCAGTCTGGGGCTGAGGTGAAGAAGCCTGGGGCCTCAGTGAAGGTTTCCTGCAAGGCATCTGGATACACCTTCACCAGCTACTATATACACTGGGTGCGACAGGCCCCTGGACAAGGGCTTGAGTGGATGGGAGTAATCAACCCTACTGGTGGTAACACAAACTACGCACAGAAGTTCCAGGGCAGAGTCACCATGACCAGTGACACGTCCACGAGCACAGTCTACATGGAGCTGAGCAGCCTGACATCTGAGGACACGGCCGTCTATTACTGTGCGAGATTTGACTACTGGGGCCAGGGAACCCTGGTCACCGTCTCCTCAG
>9302
GAAGTGCAGCTGGTGCAGTCTGGGGCTGAGGTGAAGAAGCCTGGGGCCTCAGTGAAGGTTTCCTGCAAGGCATCTGGATACACCTTCACCAGCTACTATATACACTGGGTGCGACAGGCCCCTGGACAAGGGCTTGAGTGGATGGGAGTAATCAACCCTACTGGTGGTAACACAAACTACGCACAGAAGTTCCAGGGCAGAGTCACCATGACCAGTGACACGTCCACGAGCACAGTCTACATGGAGCTGAGCAGCCTGACATCTGAGGACACGGCCGTCTATTACTGTGCGAGATTTGACTACTGGGGCCAGGGAACCCTGGTCACCGTCTCCTCAG
>9303
GAAGTGCAGCTGGTGCAGTCTGGGGCTGAGGTGAAGAAGCCTGGGGCCTCAGTGAAGGTTTCCTGCAAGGCATCTGGATACACCTTCACCAGCTACTATATACACTGGGTGCGACAGGCCCCTGGACAAGGGCTTGAGTGGATGGGAGTAATCAAACCCTACTGGTGGTAACACAAACTACGCACAGAAGTTCCAGGGCAGATCACCATGACCAGTGACACGTCCACGAGCACAGTCTACATGGAGCTGAGCAGCCTGACATCTGAGGACACGGCCGTCTATTACTGTGCGAGATTTGACTACTGGGGCCAGGGAACCCTGGTCACCGTCTCCTCAG
>9304
GAAGTGCAGCTGGTGCAGTCTGGGGCTGAGGTGAAGAAGCCTGGGGCCTCAGTGAAGGTTTCCTGCAAGGCATCTGGATACACCTTCACCAGCTACTATATACACTGGGTGCGACAGGCCCCTGGACAAGGGCTTGAGTGGATGGGAGTAATCAACCCTACTGGTGGTAACACAAACTACGCACAGAAGTTCCAGGGCAGAGTCACCATGACCAGTGACACGTCCACGAGCACAGTCTACATGGAGCTGAGCAGCCTGACATCTGAGGACACGGCCGTCTATTACTGTGCGAGATTTGACTACTGGGGCCAGGGAACCCTGGTCACCGTCTCCTCAG
>9305
GAAGTGCAGCTGGTGCAGTCTGGGGCTGAGGTGAAGAAGCCTGGGGCCTCAGTGAAGGTTTCCTGCAAGGCATCTGGATACACCTTCACCAGCTACTATATACACTGGGTGCGACAGGCCCCTGGACAAGGGCTTGAGTGGATGGGAGTAATCAACCCTACTGGTGGTAACACAAACTACGCACAGAAGTTCCAGGGCAGAGTCACCATGACCAGTGACACGTCCACGAGCACAGTCTACATGGAGCTGAGCAGCCTGACATCTGAGGACACGGCCGTCTATTACTGTGCGAGATTTGACTACTGGGGCCAGGGAACCCTGGTCACCGTCTCCTCAG
>9306
GAAGTGCAGCTGGTGCAGTCTGGGGCTGAGGTGAAGAAGCCTGGGGCCTCAGTGAAGGTTTCCTGCAAGGCATCTGGGATACACCTTCACCAGCTACTATATACACTGGGTGCGACAGGCCCCTGGACAAGGGCTTGAGTGGATGGGAGTAATCAACCCTACTGGTGGTAACACAAACTACGCACAGAAGTTCCAGGGCAGAGTCACCATGACCAGTGACACGTCCACGAGCACAGTCTACATGGAGCTGAGCAGCCTGACATCTGAGGACACGGCCGTCTATTACTGTGCGAGATTTGACTACTGGGGCCAGGGAACCCTGGTCACCGTCTCCTCAG
>9308
GAAGTGCAGCTGGTGCAGTCTGGGGCTGAGGTGAAGAAGCCTGGGGCCTCAGTGAAGGTTTCCTGCAAGGCATCTGGGATACACCTTCACCAGCTACTATATACACTGGGTGCGACAGGCCCCTGGACAAGGGCTTGAGTGGATGGGAGTAATCAACCCTACTGGTGGTAACACAAACTACGCACAGAAGTTCCAGGGCAGAGTCACCATGACCAGTGACACGTCCACGAGCACAGTCTACATGGAGCTGAGCAGCCTGACATCTGAGGACACGGCCGTCTATTACTGTGCGAGATTTGACTACTGGGGCCAGGGAACCCTGGTCACCGTCTCCTCAG
>9312
GAAGTGCAGCTGGTGCAGTCTGGGGCTGAGGTGAAGAAGCCTGGGGCCTCAGTGAAGGTTTCCTGCAAGGCATCTGGATACACCTTCACCAGCTACTATATACACTGGGTGCGACAGGCCCCTGGACAAGGGCTTGAGTGGATGGGAGTAATCAACCCTACTGGTGGTAACACAAACTACGCACAGAAGTTCCAGGGCAGAGTCACCATGACCAGTGACACGTCCACGAGCACAGTCTACATGGAGCTGAGCAGCCTGACATCTGAGGACACGGCCGTCTATTACTGTGCGAGATTTGACTACTGGGGCCAGGGAACCCTGGTCACCGTCTCCTCAG
>9313
GAAGTGCAGCTGGTGCAGTCTGGGGCTGAGGTGAAGAAGCCTGGGGCCTCAGTGAAGGTTTCCTGCAAGGCATCTGGATACACCTTCACCAGCTACTATATACACTGGGTGCGACAGGCCCCTGGACAAGGGCTTGAGTGGATGGGAGTAATCAACCCTACTGGTGGTAACACAAACTACGCACAGAAGTTCCAGGGCAGAGTCACCATGACCAGTGACACGTCCACGAGCACAGTCTACATGGAGCTGAGCAGCCTGACATCTGAGGACACGGCCGTCTATTACTGTGCGAGATTTGACTACTGGGGCCAGGGAACCCTGGTCACCGTCTCCTCAG
>9314
GAAGTGCAGCTGGTGCAGTCTGGGGCTGAGGTGAAGAAGCCTGGGGCCTCAGTGAAGGTTTCCTGCAAGGCATCTGGATACACCTTCACCAGCTACTATATACACTGGGTGCGACAGGCCCCTGGACAAGGGCTTGAGTGGATGGGAGTAATCAACCCTACTGGTGGTAACACAAACTACGCACAGAAGTTCCAGGGCAGAGTCACCATGACCAGTGACACGTCCACGAGCACAGTCTACATGGAGCTGAGCAGCCTGACATCTGAGGACACGGCCGTCTATTACTGTGCGAGATTTGACTACTGGGGCCAGGGAACCCTGGTCACCGTCTCCTCAG
>9316
GAAGTGCAGCTGGTGCAGTCTGGGGCTGAGGTGAAGAAGCCTGGGGCCTCAGTGAAGGTTTCCTGCAAGGCATCTGGATACACCTTCACCAGCTACTATATACACTGGGTGCGACAGGCCCCTGGACAAGGGCTTGAGTGGATGGGAGTAATCAACCCTACTGGTGGTAACACAAACTACGCACAGAAGTTCCAGGGCAGAGTCACCATGACCAGTGACACGTCCACGAGCACAGTCTACATGGAGCTGAGCAGCCTGACATCTGAGGACACGGCCGTCTATTACTGTGCGAGATTTGACTACTGGGGCCAGGGAACCCTGGTCACCGTCTCCTCAG
>9318
GAAGTGCAGCTGGTGCAGTCTGGGGCTGAGGTGAAGAAGCCTGGGGCCTCAGTGAAGGTTTCCTGCAAGGCATCTGGATACACCTTCACCAGCTACTATATACACTGGGTGCGACAGGCCCCTGGACAAGGGCTTGAGTGGATGGGAGTAATCAACCCTACTGGTGGTAACACAAACTACGCACAGAAGTTCCAGGGCAGAGTCACCATGACCAGTGACACGTCCACGAGCACAGTCTACATGGAGCTGAGCAGCCTGACATCTGAGGACACGGCCGTCTATTACTGTGCGAGATTTGACTACTGGGGCCAGGGAACCCTGGTCACCGTCTCCTCAG
>9319
GAAGTGCAGCTGGTGCAGTCTGGGGCTGAGGTGAAGAAGCCTGGGGCCTCAGTGAAGGTTTCCTGCAAGGCATCTGGATACACCTTCACCAGCTACTATATACACTGGGTGCGACAGGCCCCTGGACAAGGGCTTGAGTGGATGGGAGTAATCAACCCTACTGGTGGTAACACAAACTACGCACAGAAGTTCCAGGGCAGAGTCACCATGACCAGTGACACGTCCACGAGCACAGTCTACATGGAGCTGAGCAGCCTGACATCTGAGGACACGGCCGTCTATTACTGTGCGAGATTTGACTACTGGGGCCAGGGAACCCTGGTCACCGTCTCCTCAG
>9320
GAAGTGCAGCTGGTGCAGTCTGGGGCTGAGGTGAAGAAGCCTGGGGCCTCAGTGAAGGTTTCCTGCAAGGCATCTGGGATACACCTTCACCAGCTACTATATACACTGGGTGCGACAGGCCCCTGGACAAGGGCTTGAGTGGATGGGAGTAATCAACCCTACTGGTGGTAACACAAACTACGCACAGAAGTTCCAGGGCAGAGTCACCATGACCAGTGACACGTCCACGAGCACAGTCTACATGGAGCTGAGCAGCCTGACATCTGAGGACACGGCCGTCTATTACTGTGCGAGATTTGACTACTGGGGCCAGGGAACCCTGGTCACCGTCTCCTCAG
>9321
GAAGTGCAGCTGGTGCAGTCTGGGGCTGAGGTGAAGAAGCCTGGGGCCTCAGTGAAGGTTTCCTGCAAGGCATCTGGGATACACCTTCACCAGCTACTATATACACTGGGTGCGACAGGCCCCTGGACAAGGGCTTGAGTGGATGGGAGTAATCAACCCTACTGGTGGTAACACAAACTACGCACAGAAGTTCCAGGGCAGAGTCACCATGACCAGTGACACGTCCACGAGCACAGTCTACATGGAGCTGAGCAGCCTGACATCTGAGGACACGGCCGTCTATTACTGTGCGAGATTTGACTACTGGGGCCAGGGAACCCTGGTCACCGTCTCCTCAG
>9322
GAAGTGCAGCTGGTGCAGTCTGGGGCTGAGGTGAAGAAGCCTGGGGCCTCAGTGAAGGTTTCCTGCAAGGCATCTGGATACACCTTCACCAGCTACTATATACACTGGGTGCGACAGGCCCCTGGACAAGGGCTTGAGTGGATGGGAGTAATCAACCCTACTGGTGGTAACACAAACTACGCACAGAAGTTCCAGGGCAGAGTCACCATGACCAGTGACACGTCCACGAGCACAGTCTACATGGAGCTGAGCAGCCTGACATCTGAGGACACGGCCGTCTATTACTGTGCGAGATTTGACTACTGGGGCCAGGGAACCCTGGTCACCGTCTCCTCAG
>9323
GAAGTGCAGCTGGTGCAGTCTGGGGCTGAGGTGAAGAAGCCTGGGGCCTCAGTGAAGGTTTCCTGCAAGGCATCTGGATACACCTTCACCAGCTACTATATACACTGGGTGCGACAGGCCCCTGGACAAGGGCTTGAGTGGATGGGAGTAATCAACCCTACTGGTGGTAACACAAACTACGCACAGAAGTTCCAGGGCAGAGTCACCATGACCAGTGACACGTCCACGAGCACAGTCTACATGGAGCTGAGCAGCCTGACATCTGAGGACACGGCCGTCTATTACTGTGCGAGATTTGACTACTGGGGCCAGGGAACCCTGGTCACCGTCTCCTCAG
>9325
GAAGTGCAGCTGGTGCAGTCTGGGGCTGAGGTGAAGAAGCCTGGGGCCTCAGTGAAGGTTTCCTGCAAGGCATCTGGATACACCTTCACCAGCTACTATATACACTGGGTGCGACAGGCCCCTGGACAAGGGCTTGAGTGGATGGGAGTAATCAACCCTACTGGTGGTAACACAAACTACGCACAGAAGTTCCAGGGCAGAGTCACCATGACCAGTGACACGTCCACGAGCACAGTCTACATGGAGCTGAGCAGCCTGACATCTGAGGACACGGCCGTCTATTACTGTGCGAGATTTGACTACTGGGGCCAGGGAACCCTGGTCACCGTCTCCTCAG
>9327
GAAGTGCAGCTGGTGCAGTCTGGGGCTGAGGTGAAGAAGCCTGGGGCCTCAGTGAAGGTTTCCTGCAAGGCATCTGGATACACCTTCACCAGCTACTATATACACTGGGTGCGACAGGCCCCTGGACAAGGGCTTGAGTGGATGGGAGTAATCAACCCTACTGGTGGTAACACAAACTACGCACAGAAGTTCCAGGGCAGAGTCACCATGACCAGTGACACGTCCACGAGCACAGTCTACATGGAGCTGAGCAGCCTGACATCTGAGGACACGGCCGTCTATTACTGTGCGAGATTTGACTACTGGGGCCAGGGAACCCTGGTCACCGTCTCCTCAG
>9328
GAAGTGCAGCTGGTGCAGTCTGGGGCTGAGGTGAAGAAGCCTGGGGCCTCAGTGAAGGTTTCCTGCAAGGCATCTGGATACACCTTCACCAGCTACTATATACACTGGGTGCGACAGGCCCCTGGACAAGGGCTTGAGTGGATGGGAGTAATCAACCCTACTGGTGGTAACACAAACTACGCACAGAAGTTCCAGGGCAGAGTCACCATGACCAGTGACACGTCCACGAGCACAGTCTACATGGAGCTGAGCAGCCTGACATCTGAGGACACGGCCGTCTATTACTGTGCGAGATTTGACTACTGGGGCCAGGGAACCCTGGTCACCGTCTCCTCAG
>9329
GAAGTGCAGCTGGTGCAGTCTGGGGCTGAGGTGAAGAAGCCTGGGGCCTCAGTGAAGGTTTCCTGCAAGGCATCTGGATACACCTTCACCAGCTACTATATACACTGGGTGCGACAGGCCCCTGGACAAGGGCTTGAGTGGATGGGAGTAATCAACCCTACTGGTGGTAACACAAACTACGCACAGAAGTTCCAGGGCAGAGTCACCATGACCAGTGACACGTCCACGAGCACAGTCTACATGGAGCTGAGCAGCCTGACATCTGAGGACACGGCCGTCTATTACTGTGCGAGATTTGACTACTGGGGCCAGGGAACCCTGGTCACCGTCTCCTCAG
>9330
GAAGTGCAGCTGGTGCAGTCTGGGGCTGAGGTGAAGAAGCCTGGGGCCTCAGTGAAGGTTTCCTGCAAGGCATCTGGGATACACCTTCACCAGCTACTATATACACTGGGTGCGACAGGCCCCTGGACAAGGGCTTGAGTGGATGGGAGTAATCAACCCTACTGGTGGTAACACAAACTACGCACAGAAGTTCCAGGGCAGAGTCACCATGACCAGTGACACGTCCACGAGCACAGTCTACATGGAGCTGAGCAGCCTGACATCTGAGGACACGGCCGTCTATTACTGTGCGAGATTTGACTACTGGGGCCAGGGAACCCTGGTCACCGTCTCCTCAG
>9331
GAAGTGCAGCTGGTGCAGTCTGGGGCTGAGGTGAAGAAGCCTGGGGCCTCAGTGAAGGTTTCCTGCAAGGCATCTGGATACACCTTCACCAGCTACTATATACACTGGGTGCGACAGGCCCCTGGACAAGGGCTTGAGTGGATGGGAGTAATCAACCCTACTGGTGGTAACACAAACTACGCACAGAAGTTCCAGGGCAGAGTCACCATGACCAGTGACACGTCCACGAGCACAGTCTACATGGAGCTGAGCAGCCTGACATCTGAGGACACGGCCGTCTATTACTGTGCGAGATTTGACTACTGGGGCCAGGGAACCCTGGTCACCGTCTCCTCAG
>9332
GAAGTGCAGCTGGTGCAGTCTGGGGCTGAGGTGAAGAAGCCTGGGGCCTCAGTGAAGGTTTCCTGCAAGGCATCTGGATACACCTTCACCAGCTACTATATACACTGGGTGCGACAGGCCCCTGGACAAGGGCTTGAGTGGATGGGAGTAATCAACCCTACTGGTGGTAACACAAACTACGCACAGAAGTTCCAGGGCAGAGTCACCATGACCAGTGACACGTCCACGAGCACAGTCTACATGGAGCTGAGCAGCCTGACATCTGAGGACACGGCCGTCTATTACTGTGCGAGATTTGACTACTGGGGCCAGGGAACCCTGGTCACCGTCTCCTCAG
>9333
GAAGTGCAGCTGGTGCAGTCTGGGGCTGAGGTGAAGAAGCCTGGGGCCTCAGTGAAGGTTTCCTGCAAGGCATCTGGATACACCTTCACCAGCTACTATATACACTGGGTGCGACAGGCCCCTGGACAAGGGCTTGAGTGGATGGGAGTAATCAACCCTACTGGTGGTAACACAAACTACGCACAGAAGTTCCAGGGCAGAGTCACCATGACCAGTGACACGTCCACGAGCACAGTCTACATGGAGCTGAGCAGCCTGACATCTGAGGACACGGCCGTCTATTACTGTGCGAGATTTGACTACTGGGGCCAGGGAACCCTGGTCACCGTCTCCTCAG
>9334
GAAGTGCAGCTGGTGCAGTCTGGGGCTGAGGTGAAGAAGCCTGGGGCCTCAGTGAAGGTTTCCTGCAAGGCATCTGGATACACCTTCACCAGCTACTATATACACTGGGTGCGACAGGCCCCTGGACAAGGGCTTGAGTGGATGGGAGTAATCAACCCTACTGGTGGTAACACAAACTACGCACAGAAGTTCCAGGGCAGAGTCACCATGACCAGTGACACGTCCACGAGCACAGTCTACATGGAGCTGAGCAGCCTGACATCTGAGGACACGGCCGTCTATTACTGTGCGAGATTTGACTACTGGGGCCAGGGAACCCTGGTCACCGTCTCCTCAG
>9335
GAAGTGCAGCTGGTGCAGTCTGGGGCTGAGGTGAAGAAGCCTGGGGCCTCAGTGAAGGTTTCCTGCAAGGCATCTGGGATACGACCTTCACCAGCTACTATATACACTGGGTGCGACAGGCCCCTGGACAAGGGCTTGAGTGGATGGGAGTAATCAACCCTACTGGTGGTAACACAAACTACGCACAGAAGTTCCAGGGCAGAGTCACCATGACCAGTGACACGTCCACGAGCACAGTCTACATGGAGCTGAGCAGCCTGACATCTGAGGACACGGCCGTCTATTACTGTGCGAGATTTGACTACTGGGGCCAGGGAACCCTGGTCACCGTCTCCTCAG
>9339
GAAGTGCAGCTGGTGCAGTCTGGGGCTGAGGTGAAGAAGCCTGGGGCCTCAGTGAAGGTTTCCTGCAAGGCATCTGGATACACCTTCACCAGCTACTATATACACTGGGTGCGACAGGCCCCTGGACAAGGGCTTGAGTGGATGGGAGTAATCAACCCTACTGGTGGTAACACAAACTACGCACAGAAGTTCCAGGGCAGAGTCACCATGACCAGTGACACGTCCACGAGCACAGTCTACATGGAGCTGAGCAGCCTGACATCTGAGGACACGGCCGTCTATTACTGTGCGAGATTTGACTACTGGGGCCAGGGAACCCTGGTCACCGTCTCCTCAG
>9340
GAAGTGCAGCTGGTGCAGTCTGGGGCTGAGGTGAAGAAGCCTGGGGCCTCAGTGAAGGTTTCCTGCAAGGCATCTGGATACACCTTCACCAGCTACTATATACACTGGGTGCGACAGGCCCCTGGACAAGGGCTTGAGTGGATGGGAGTAATCAACCCTACTGGTGGTAACACAAACTACGCACAGAAGTTCCAGGGCAGAGTCACCATGACCAGTGACACGTCCACGAGCACAGTCTACATGGAGCTGAGCAGCCTGACATCTGAGGACACGGCCGTCTATTACTGTGCGAGATTTGACTACTGGGGCCAGGGAACCCTGGTCACCGTCTCCTCAG
>9341
GAAGTGCAGCTGGTGCAGTCTGGGGCTGAGGTGAAGAAGCCTGGGGCCTCAGTGAAGGTTTCCTGCAAGGCATCTGGATACACCTTCACCAGCTACTATATACACTGGGTGCGACAGGCCCCTGGACAAGGGCTTGAGTGGATGGGAGTAATCAACCCTACTGGTGGTAACACAAACTACGCACAGAAGTTCCAGGGCAGAGTCACCATGACCAGTGACACGTCCACGAGCACAGTCTACATGGAGCTGAGCAGCCTGACATCTGAGGACACGGCCGTCTATTACTGTGCGAGATTTGACTACTGGGGCCAGGGAACCCTGGTCACCGTCTCCTCAG
>9344
GAAGTGCAGCTGGTGCAGTCTGGGGCTGAGGTGAAGAAGCCTGGGGCCTCAGTGAAGGTTTCCTGCAAGGCATCTGGGATACACCTTCACCAGCTACTATATACACTGGGTGCGACAGGCCCCTGGACAAGGGCTTGAGTGGATGGGAGTAATCAACCCTACTGGTGGTAACACAAACTACGCACAGAAGTTCCAGGGCAGAGTCACCATGACCAGTGACACGTCCACGAGCACAGTCTACATGGAGCTGAGCAGCCTGACATCTGAGGACACGGCCGTCTATTACTGTGCGAGATTTGACTACTGGGGCCAGGGAACCCTGGTCACCGTCTCCTCAG
>9346
GAAGTGCAGCTGGTGCAGTCTGGGGCTGAGGTGAAGAAGCCTGGGGCCTCAGTGAAGGTTTCCTGCAAGGCATCTGGATACACCTTCACCAGCTACTATATACACTGGGTGCGACAGGCCCCTGGACAAGGGCTTGAGTGGATGGGAGTAATCAACCCTACTGGTGGTAACACAAACTACGCACAGAAGTTCCAGGGCAGAGTCACCATGACCAGTGACACGTCCACGAGCACAGTCTACATGGAGCTGAGCAGCCTGACATCTGAGGACACGGCCGTCTATTACTGTGCGAGATTTGACTACTGGGGCCAGGGAACCCTGGTCACCGTCTCCTCAG
>9348
GAAGTGCAGCTGGTGCAGTCTGGGGCTGAGGTGAAGAAGCCTGGGGCCTCAGTGAAGGTTTCCTGCAAGGCATCTGGATACACCTTCACCAGCTACTATATACACTGGGTGCGACAGGCCCCTGGACAAGGGCTTGAGTGGATGGGAGTAATCAACCCTACTGGTGGTAACACAAACTACGCACAGAAGTTCCAGGGCAGAGTCACCATGACCAGTGACACGTCCACGAGCACAGTCTACATGGAGCTGAGCAGCCTGACATCTGAGGACACGGCCGTCTATTACTGTGCGAGATTTGACTACTGGGGCCAGGGAACCCTGGTCACCGTCTCCTCAG
>9349
GAAGTGCAGCTGGTGCAGTCTGGGGCTGAGGTGAAGAAGCCTGGGGCCTCAGTGAAGGTTTCCTGCAAGGCATCTGGATACACCTTCACCAGCTACTATATACACTGGGTGCGACAGGCCCCTGGACAAGGGCTTGAGTGGATGGGAGTAATCAACCCTACTGGTGGTAACACAAACTACGCACAGAAGTTCCAGGGCAGAGTCACCATGACCAGTGACACGTCCACGAGCACAGTCTACATGGAGCTGAGCAGCCTGACATCTGAGGACACGGCCGTCTATTACTGTGCGAGATTTGACTACTGGGGCCAGGGAACCCTGGTCACCGTCTCCTCAG
>9350
GAAGTGCAGCTGGTGCAGTCTGGGGCTGAGGTGAAGAAGCCTGGGGCCTCAGTGAAGGTTTCCTGCAAGGCATCTGGATACACCTTCACCAGCTACTATATACACTGGGTGCGACAGGCCCCTGGACAAGGGCTTGAGTGGATGGGAGTAATCAACCCTACTGGTGGTAACACAAACTACGCACAGAAGTTCCAGGGCAGAGTCACCATGACCAGTGACACGTCCACGAGCACAGTCTACATGGAGCTGAGCAGCCTGACATCTGAGGACACGGCCGTCTATTACTGTGCGAGATTTGACTACTGGGGCCAGGGAACCCTGGTCACCGTCTCCTCAG
>9351
GAAGTGCAGCTGGTGCAGTCTGGGGCTGAGGTGAAGAAGCCTGGGGCCTCAGTGAAGGTTTCCTGCAAGGCATCTGGATACACCTTCACCAGCTACTATATACACTGGGTGCGACAGGCCCCTGGACAAGGGCTTGAGTGGATGGGAGTAATCAACCCTACTGGTGGTAACACAAACTACGCACAGAAGTTCCAGGGCAGAGTCACCATGACCAGTGACACGTCCACGAGCACAGTCTACATGGAGCTGAGCAGCCTGACATCTGAGGACACGGCCGTCTATTACTGTGCGAGATTTGACTACTGGGGCCAGGGAACCCTGGTCACCGTCTCCTCAG
>9353
GAAGTGCAGCTGGTGCAGTCTGGGGCTGAGGTGAAGAAGCCTGGGGCCTCAGTGAAGGTTTCCTGCAAGGCATCTGGATACACCTTCACCAGCTACTATATACACTGGGTGCGACAGGCCCCTGGACAAGGGCTTGAGTGGATGGGAGTAATCAACCCTACTGGTGGTAACACAAACTACGCACAGAAGTTCCAGGGCAGAGTCACCATGACCAGTGACACGTCCACGAGCACAGTCTACATGGAGCTGAGCAGCCTGACATCTGAGGACACGGCCGTCTATTACTGTGCGAGATTTGACTACTGGGGCCAGGGAACCCTGGTCACCGTCTCCTCAG
>9354
GAAGTGCAGCTGGTGCAGTCTGGGGCTGAGGTGAAGAAGCCTGGGGCCTCAGTGAAGGTTTCCTGCAAGGCATCTGGATACACCTTCACCAGCTACTATATACACTGGGTGCGACAGGCCCCTGGACAAGGGCTTGAGTGGATGGGAGTAATCAACCCTACTGGTGGTAACACAAACTACGCACAGAAGTTCCAGGGCAGAGTCACCATGACCAGTGACACGTCCACGAGCACAGTCTACATGGAGCTGAGCAGCCTGACATCTGAGGACACGGCCGTCTATTACTGTGCGAGATTTGACTACTGGGGCCAGGGAACCCTGGTCACCGTCTCCTCAG
>9356
GAAGTGCAGCTGGTGCAGTCTGGGGCTGAGGTGAAGAAGCCTGGGGCCTCAGTGAAGGTTTCCTGCAAGGCATCTGGATACACCTTCACCAGCTACTATATACACTGGGTGCGACAGGCCCCTGGACAAGGGCTTGAGTGGATGGGAGTAATCAACCCTACTGGTGGTAACACAAACTACGCACAGAAGTTCCAGGGCAGAGTCACCATGACCAGTGACACGTCCACGAGCACAGTCTACATGGAGCTGAGCAGCCTGACATCTGAGGACACGGCCGTCTATTACTGTGCGAGATTTGACTACTGGGGCCAGGGAACCCTGGTCACCGTCTCCTCAG
>9357
GAAGTGCAGCTGGTGCAGTCTGGGGCTGAGGTGAAGAAGCCTGGGGCCTCAGTGAAGGTTTCCTGCAAGGCATCTGGATACACCTTCACCAGCTACTATATACACTGGGTGCGACAGGCCCCTGGACAAGGGCTTGAGTGGATGGGAGTAATCAACCCTACTGGTGGTAACACAAACTACGCACAGAAGTTCCAGGGCAGAGTCACCATGACCAGTGACACGTCCACGAGCACAGTCTACATGGAGCTGAGCAGCCTGACATCTGAGGACACGGCCGTCTATTACTGTGCGAGATTTGACTACTGGGGCCAGGGAACCCTGGTCACCGTCTCCTCAG
>9358
GAAGTGCAGCTGGTGCAGTCTGGGGCTGAGGTGAAGAAGCCTGGGGCCTCAGTGAAGGTTTCCTGCAAGGCATCTGGATACACCTTCACCAGCTACTATATACACTGGGTGCGACAGGCCCCTGGACAAGGGCTTGAGTGGATGGGAGTAATCAACCCTACTGGTGGTAACACAAACTACGCACAGAAGTTCCAGGGCAGAGTCACCATGACCAGTGACACGTCCACGAGCACAGTCTACATGGAGCTGAGCAGCCTGACATCTGAGGACACGGCCGTCTATTACTGTGCGAGATTTGACTACTGGGGCCAGGGAACCCTGGTCACCGTCTCCTCAG
>9359
GAAGTGCAGCTGGTGCAGTCTGGGGCTGAGGTGAAGAAGCCTGGGGCCTCAGTGAAGGTTTCCTGCAAGGCATCTGGATACACCTTCACCAGCTACTATATACACTGGGTGCGACAGGCCCCTGGACAAGGGCTTGAGTGGATGGGAGTAATCAACCCTACTGGTGGTAACACAAACTACGCACAGAAGTTCCAGGGCAGAGTCACCATGACCAGTGACACGTCCACGAGCACAGTCTACATGGAGCTGAGCAGCCTGACATCTGAGGACACGGCCGTCTATTACTGTGCGAGATTTGACTACTGGGGCCAGGGAACCCTGGTCACCGTCTCCTCAG
>9361
GAAGTGCAGCTGGTGCAGTCTGGGGCTGAGGTGAAGAAGCCTGGGGCCTCAGTGAAGGTTTCCTGCAAGGCATCTGGATACACCTTCACCAGCTACTATATACACTGGGTGCGACAGGCCCCTGGACAAGGGCTTGAGTGGATGGGAGTAATCAACCCTACTGGTGGTAACACAAACTACGCACAGAAGTTCCAGGGCAGAGTCACCATGACCAGTGACACGTCCACGAGCACAGTCTACATGGAGCTGAGCAGCCTGACATCTGAGGACACGGCCGTCTATTACTGTGCGAGATTTGACTACTGGGGCCAGGGAACCCTGGTCACCGTCTCCTCAG
>9362
GAAGTGCAGCTGGTGCAGTCTGGGGCTGAGGTGAAGAAGCCTGGGGCCTCAGTGAAGGTTTCCTGCAAGGCATCTGGATACACCTTCACCAGCTACTATATACACTGGGTGCGACAGGCCCCTGGACAAGGGCTTGAGTGGATGGGAGTAATCAACCCTACTGGTGGTAACACAAACTACGCACAGAAGTTCCAGGGCAGAGTCACCATGACCAGTGACACGTCCACGAGCACAGTCTACATGGAGCTGAGCAGCCTGACATCTGAGGACACGGCCGTCTATTACTGTGCGAGATTTGACTACTGGGGCCAGGGAACCCTGGTCACCGTCTCCTCAG
>9363
GAAGTGCAGCTGGTGCAGTCTGGGGCTGAGGTGAAGAAGCCTGGGGCCTCAGTGAAGGTTTCCTGCAAGGCATCTGGATACACCTTCACCAGCTACTATATACACTGGGTGCGACAGGCCCCTGGACAAGGGCTTGAGTGGATGGGAGTAATCAACCCTACTGGTGGTAACACAAACTACGCACAGAAGTTCCAGGGCAGAGTCACCATGACCAGTGACACGTCCACGAGCACAGTCTACATGGAGCTGAGCAGCCTGACATCTGAGGACACGGCCGTCTATTACTGTGCGAGATTTGACTACTGGGGCCAGGGAACCCTGGTCACCGTCTCCTCAG
>9364
GAAGTGCAGCTGGTGCAGTCTGGGGCTGAGGTGAAGAAGCCTGGGGCCTCAGTGAAGGTTTCCTGCAAGGCATCTGGATACACCTTCACCAGCTACTATATACACTGGGTGCGACAGGCCCCTGGACAAGGGCTTGAGTGGATGGGAGTAATCAACCCTACTGGTGGTAACACAAACTACGCACAGAAGTTCCAGGGCAGAGTCACCATGACCAGTGACACGTCCACGAGCACAGTCTACATGGAGCTGAGCAGCCTGACATCTGAGGACACGGCCGTCTATTACTGTGCGAGATTTGACTACTGGGGCCAGGGAACCCTGGTCACCGTCTCCTCAG
>9365
GAAGTGCAGCTGGTGCAGTCTGGGGCTGAGGTGAAGAAGCCTGGGGCCTCAGTGAAGGTTTCCTGCAAGGCATCTGGATACACCTTCACCAGCTACTATATACACTGGGTGCGACAGGCCCCTGGACAAGGGCTTGAGTGGATGGGAGTAATCAACCCTACTGGTGGTAACACAAACTACGCACAGAAGTTCCAGGGCAGAGTCACCATGACCAGTGACACGTCCACGAGCACAGTCTACATGGAGCTGAGCAGCCTGACATCTGAGGACACGGCCGTCTATTACTGTGCGAGATTTGACTACTGGGGCCAGGGAACCCTGGTCACCGTCTCCTCAG
>9366
GAAGTGCAGCTGGTGCAGTCTGGGGCTGAGGTGAAGAAGCCTGGGGCCTCAGTGAAGGTTTCCTGCAAGGCATCTGGATACACCTTCACCAGCTACTATATACACTGGGTGCGACAGGCCCCTGGACAAGGGCTTGAGTGGATGGGAGTAATCAACCCTACTGGTGGTAACACAAACTACGCACAGAAGTTCCAGGGCAGAGTCACCATGACCAGTGACACGTCCACGAGCACAGTCTACATGGAGCTGAGCAGCCTGACATCTGAGGACACGGCCGTCTATTACTGTGCGAGATTTGACTACTGGGGCCAGGGAACCCTGGTCACCGTCTCCTCAG
>9367
GAAGTGCAGCTGGTGCAGTCTGGGGCTGAGGTGAAGAAGCCTGGGGCCTCAGTGAAGGTTTCCTGCAAGGCATCTGGATACACCTTCACCAGCTACTATATACACTGGGTGCGACAGGCCCCTGGACAAGGGCTTGAGTGGATGGGAGTAATCAACCCTACTGGTGGTAACACAAACTACGCACAGAAGTTCCAGGGCAGAGTCACCATGACCAGTGACACGTCCACGAGCACAGTCTACATGGAGCTGAGCAGCCTGACATCTGAGGACACGGCCGTCTATTACTGTGCGAGATTTGACTACTGGGGCCAGGGAACCCTGGTCACCGTCTCCTCAG
>9368
GAAGTGCAGCTGGTGCAGTCTGGGGCTGAGGTGAAGAAGCCTGGGGCCTCAGTGAAGGTTTCCTGCAAGGCATCTGGATACACCTTCACCAGCTACTATATACACTGGGTGCGACAGGCCCCTGGACAAGGGCTTGAGTGGATGGGAGTAATCAACCCTACTGGTGGTAACACAAACTACGCACAGAAGTTCCAGGGCAGAGTCACCATGACCAGTGACACGTCCACGAGCACAGTCTACATGGAGCTGAGCAGCCTGACATCTGAGGACACGGCCGTCTATTACTGTGCGAGATTTGACTACTGGGGCCAGGGAACCCTGGTCACCGTCTCCTCAG
>9369
GAAGTGCAGCTGGTGCAGTCTGGGGCTGAGGTGAAGAAGCCTGGGGCCTCAGTGAAGGTTTCCTGCAAGGCATCTGGATACACCTTCACCAGCTACTATATACACTGGGTGCGACAGGCCCCTGGACAAGGGCTTGAGTGGATGGGAGTAATCAACCCTACTGGTGGTAACACAAACTACGCACAGAAGTTCCAGGGCAGAGTCACCATGACCAGTGACACGTCCACGAGCACAGTCTACATGGAGCTGAGCAGCCTGACATCTGAGGACACGGCCGTCTATTACTGTGCGAGATTTGACTACTGGGGCCAGGGAACCCTGGTCACCGTCTCCTCAG
>9370
GAAGTGCAGCTGGTGCAGTCTGGGGCTGAGGTGAAGAAGCCTGGGGCCTCAGTGAAGGTTTCCTGCAAGGCATCTGGATACACCTTCACCAGCTACTATATACACTGGGTGCGACAGGCCCCTGGACAAGGGCTTGAGTGGATGGGAGTAATCAACCCTACTGGTGGTAACACAAACTACGCACAGAAGTTCCAGGGCAGAGTCACCATGACCAGTGACACGTCCACGAGCACAGTCTACATGGAGCTGAGCAGCCTGACATCTGAGGACACGGCCGTCTATTACTGTGCGAGATTTGACTACTGGGGCCAGGGAACCCTGGTCACCGTCTCCTCAG
>9372
GAAGTGCAGCTGGTGCAGTCTGGGGCTGAGGTGAAGAAGCCTGGGGCCTCAGTGAAGGTTTCCTGCAAGGCATCTGGATACACCTTCACCAGCTACTATATACACTGGGTGCGACAGGCCCCTGGACAAGGGCTTGAGTGGATGGGAGTAATCAACCCTACTGGTGGTAACACAAACTACGCACAGAAGTTCCAGGGCAGAGTCACCATGACCAGTGACACGTCCACGAGCACAGTCTACATGGAGCTGAGCAGCCTGACATCTGAGGACACGGCCGTCTATTACTGTGCGAGATTTGACTACTGGGGCCAGGGAACCCTGGTCACCGTCTCCTCAG
>9373
GAAGTGCAGCTGGTGCAGTCTGGGGCTGAGGTGAAGAAGCCTGGGGCCTCAGTGAAGGTTTCCTGCAAGGCATCTGGATACACCTTCACCAGCTACTATATACACTGGGTGCGACAGGCCCCTGGACAAGGGCTTGAGTGGATGGGAGTAATCAACCCTACTGGTGGTAACACAAACTACGCACAGAAGTTCCAGGGCAGAGTCACCATGACCAGTGACACGTCCACGAGCACAGTCTACATGGAGCTGAGCAGCCTGACATCTGAGGACACGGCCGTCTATTACTGTGCGAGATTTGACTACTGGGGCCAGGGAACCCTGGTCACCGTCTCCTCAG
>9378
GAAGTGCAGCTGGTGCAGTCTGGGGCTGAGGTGAAGAAGCCTGGGGCCTCAGTGAAGGTTTCCTGCAAGGCATCTGGGATACACCTTCACCAGCTACTATATACATTGGGTGCGACAGGCCCCTGGACAAGGGCTTGAGTGGATGGGAGTAATCAACCCTACTGGTGGTAACACAAACTACGCACAGAAGTTCCAGGGCAGAGTCACCATGACCAGTGACACGTCCACGAGCACAGTCTACATGGAGCTGAGCAGCCTGACATCTGAGGACACGGCCGTCTATTACTGTGCGAGATTTGACTACTGGGGCCAGGGAACCCTGGTCACCGTCTCCTCAG
>9379
GAAGTGCAGCTGGTGCAGTCTGGGGCTGAGGTGAAGAAGCCTGGGGCCTCAGTGAAGGTTTCCTGCAAGGCATCTGGATACACCTTCACCAGCTACTATATACACTGGGTGCGACAGGCCCCTGGACAAGGGCTTGAGTGGATGGGAGTAATCAACCCTACTGGTGGTAACACAAACTACGCACAGAAGTTCCAGGGCAGAGTCACCATGACCAGTGACACGTCCACGAGCACAGTCTACATGGAGCTGAGCAGCCTGACATCTGAGGACACGGCCGTCTATTACTGTGCGAGATTTGACTACTGGGGCCAGGGAACCCTGGTCACCGTCTCCTCAG
>9380
GAAGTGCAGCTGGTGCAGTCTGGGGCTGAGGTGAAGAAGCCTGGGGCCTCAGTGAAGGTTTCCTGCAAGGCATCTGGATACACCTTCACCAGCTACTATATACACTGGGTGCGACAGGCCCCTGGACAAGGGCTTGAGTGGATGGGAGTAATCAACCCTACTGGTGGTAACACAAACTACGCACAGAAGTTCCAGGGCAGAGTCACCATGACCAGTGACACGTCCACGAGCACAGTCTACATGGAGCTGAGCAGCCTGACATCTGAGGACACGGCCGTCTATTACTGTGCGAGATTTGACTACTGGGGCCAGGGAACCCTGGTCACCGTCTCCTCAG
>9381
GAAGTGCAGCTGGTGCAGTCTGGGGCTGAGGTGAAGAAGCCTGGGGCCTCAGTGAAGGTTTCCTGCAAGGCATCTGGATACACCTTCACCAGCTACTATATACACTGGGTGCGACAGGCCCCTGGACAAGGGCTTGAGTGGATGGGAGTAATCAACCCTACTGGTGGTAACACAAACTACGCACAGAAGTTCCAGGGCAGAGTCACCATGACCAGTGACACGTCCACGAGCACAGTCTACATGGAGCTGAGCAGCCTGACATCTGAGGACACGGCCGTCTATTACTGTGCGAGATTTGACTACTGGGGCCAGGGAACCCTGGTCACCGTCTCCTCAG
>9383
GAAGTGCAGCTGGTGCAGTCTGGGGCTGAGGTGAAGAAGCCTGGGGCCTCAGTGAAGGTTTCCTGCAAGGCATCTGGATACACCTTCACCAGCTACTATATACACTGGGTGCGACAGGCCCCTGGACAAGGGCTTGAGTGGATGGGAGTAATCAACCCTACTGGTGGTAACACAAACTACGCACAGAAGTTCCAGGGCAGAGTCACCATGACCAGTGACACGTCCACGAGCACAGTCTACATGGAGCTGAGCAGCCTGACATCTGAGGACACGGCCGTCTATTACTGTGCGAGATTTGACTACTGGGGCCAGGGAACCCTGGTCACCGTCTCCTCAG
>9384
GAAGTGCAGCTGGTGCAGTCTGGGGCTGAGGTGAAGAAGCCTGGGGCCTCAGTGAAGGTTTCCTGCAAGGCATCTGGATACACCTTCACCAGCTACTATATACACTGGGTGCGACAGGCCCCTGGACAAGGGCTTGAGTGGATGGGAGTAATCAACCCTACTGGTGGTAACACAAACTACGCACAGAAGTTCCAGGGCAGAGTCACCATGACCAGTGACACGTCCACGAGCACAGTCTACATGGAGCTGAGCAGCCTGACATCTGAGGACACGGCCGTCTATTACTGTGCGAGATTTGACTACTGGGGCCAGGGAACCCTGGTCACCGTCTCCTCAG
>9386
GAAGTGCAGCTGGTGCAGTCTGGGGCTGAGGTGAAGAAGCCTGGGGCCTCAGTGAAGGTTTCCTGCAAGGCATCTGGATACACCTTCACCAGCTACTATATACACTGGGTGCGACAGGCCCCTGGACAAGGGCTTGAGTGGATGGGAGTAATCAACCCTACTGGTGGTAACACAAACTACGCACAGAAGTTCCAGGGCAGAGTCACCATGACCAGTGACACGTCCACGAGCACAGTCTACATGGAGCTGAGCAGCCTGACATCTGAGGACACGGCCGTCTATTACTGTGCGAGATTTGACTACTGGGGCCAGGGAACCCTGGTCACCGTCTCCTCAG
>9387
GAAGTGCAGCTGGTGCAGTCTGGGGCTGAGGTGAAGAAGCCTGGGGCCTCAGTGAAGGTTTCCTGCAAGGCATCTGGATACACCTTCACCAGCTACTATATACACTGGGTGCGACAGGCCCCTGGACAAGGGCTTGAGTGGATGGGAGTAATCAACCCTACTGGTGGTAACACAAACTACGCACAGAAGTTCCAGGGCAGAGTCACCATGACCAGTGACACGTCCACGAGCACAGTCTACATGGAGCTGAGCAGCCTGACATCTGAGGACACGGCCGTCTATTACTGTGCGAGATTTGACTACTGGGGCCAGGGAACCCTGGTCACCGTCTCCTCAG
>9388
GAAGTGCAGCTGGTGCAGTCTGGGGCTGAGGTGAAGAAGCCTGGGGCCTCAGTGAAGGTTTCCTGCAAGGCATCTGGATACACCTTCACCAGCTACTATATACACTGGGTGCGACAGGCCCCTGGACAAGGGCTTGAGTGGATGGGAGTAATCAACCCTACTGGTGGTAACACAAACTACGCACAGAAGTTCCAGGGCAGAGTCACCATGACCAGTGACACGTCCACGAGCACAGTCTACATGGAGCTGAGCAGCCTGACATCTGAGGACACGGCCGTCTATTACTGTGCGAGATTTGACTACTGGGGCCAGGGAACCCTGGTCACCGTCTCCTCAG
>9389
GAAGTGCAGCTGGTGCAGTCTGGGGCTGAGGTGAAGAAGCCTGGGGCCTCAGTGAAGGTTTCCTGCAAGGCATCTGGATACACCTTCACCAGCTACTATATACACTGGGTGCGACAGGCCCCTGGACAAGGGCTTGAGTGGATGGGAGTAATCAACCCTACTGGTGGTAACACAAACTACGCACAGAAGTTCCGGGGCAGAGTCACCATGACCAGTGACACGTCCACGAGCACAGTCTACATGGAGCTGAGCAGCCTGACATCTGAGGACACGGCCGTCTATTACTGTGCGAGATTTGACTACTGGGGCCAGGGAACCCTGGTCACCGTCTCCTCAG
>9390
GAAGTGCAGCTGGTGCAGTCTGGGGCTGAGGTGAAGAAGCCTGGGGCCTCAGTGAAGGTTTCCTGCAAGGCATCTGGATACACCTTCACCAGCTACTATATACACTGGGTGCGACAGGCCCCTGGACAAGGGCTTGAGTGGATGGGAGTAATCAACCCTACTGGTGGTAACACAAACTACGCACAGAAGTTCCAGGGCAGAGTCACCATGACCAGTGACACGTCCACGAGCACAGTCTACATGGAGCTGAGCAGCCTGACATCTGAGGACACGGCCGTCTATTACTGTGCGAGATTTGACTACTGGGGCCAGGGAACCCTGGTCACCGTCTCCTCAG
>9394
GAAGTGCAGCTGGTGCAGTCTGGGGCTGAGGTGAAGAAGCCTGGGGCCTCAGTGAAGGTTTCCTGCAAGGCATCTGGATACACCTTCACCAGCTACTATATACACTGGGTGCGACAGGCCCCTGGACAAGGGCTTGAGTGGATGGGAGTAATCAACCCTACTGGTGGTAACACAAACTACGCACAGAAGTTCCAGGGCAGAGTCACCATGACCAGTGACACGTCCACGAGCACAGTCTACATGGAGCTGAGCAGCCTGACATCTGAGGACACGGCCGTCTATTACTGTGCGAGATTTGACTACTGGGGCCAGGGAACCCTGGTCACCGTCTCCTCAG
>9396
GAAGTGCAGCTGGTGCAGTCTGGGGCTGAGGTGAAGAAGCCTGGGGCCTCAGTGAAGGTTTCCTGCAAGGCATCTGGATACACCTTCACCAGCTACTATATACACTGGGTGCGACAGGCCCCTGGACAAGGGCTTGAGTGGATGGGAGTAATCAACCCTACTGGTGGTAACACAAACTACGCACAGAAGTTCCAGGGCAGAGTCACCATGACCAGTGACACGTCCACGAGCACAGTCTACATGGAGCTGAGCAGCCTGACATCTGAGGACACGGCCGTCTATTACTGTGCGAGATTTGACTACTGGGGCCAGGGAACCCTGGTCACCGTCTCCTCAG
>9398
GAAGTGCAGCTGGTGCAGTCTGGGGCTGAGGTGAAGAAGCCTGGGGCCTCAGTGAAGGTTTCCTGCAAGGCATCTGGGATACACCTTCACCAGCTACTATATACACTGGGTGCGACAGGCCCCTGGACAAGGGCTTGAGTGGATGGGAGTAATCAACCCTACTGGTGGTAACACAAACTACGCACAGAAGTTCCAGGGCAGAGTCACCATGACCAGTGACACGTCCACGAGCACAGTCTACATGGAGCTGAGCAGCCTGACATCTGAGGACACGGCCGTCTATTACTGTGCGAGATTTGACTACTGGGGCCAGGGAACCCTGGTCACCGTCTCCTCAG
>9401
GAAGTGCAGCTGGTGCAGTCTGGGGCTGAGGTGAAGAAGCCTGGGGCCTCAGTGAAGGTTTCCTGCAAGGCATCTGGATACACCTTCACCAGCTACTATATACACTGGGTGCGACAGGCCCCTGGACAAGGGCTTGAGTGGATGGGAGTAATCAACCCTACTGGTGGTAACACAAACTACGCACAGAAGTTCCAGGGCAGAGTCACCATGACCAGTGACACGTCCACGAGCACAGTCTACATGGAGCTGAGCAGCCTGACATCTGAGGACACGGCCGTCTATTACTGTGCGAGATTTGACTACTGGGGCCAGGGAACCCTGGTCACCGTCTCCTCAG
>9402
GAAGTGCAGCTGGTGCAGTCTGGGGCTGAGGTGAAGAAGCCTGGGGCCTCAGTGAAGGTTTCCTGCAAGGCATCTGGATACACCTTCACCAGCTACTATATACACTGGGTGCGACAGGCCCCTGGACAAGGGCTTGAGTGGATGGGAGTAATCAACCCTACTGGTGGTAACACAAACTACGCACAGAAGTTCCAGGGCAGAGTCACCATGACCAGTGACACGTCCACGAGCACAGTCTACATGGAGCTGAGCAGCCTGACATCTGAGGACACGGCCGTCTATTACTGTGCGAGATTTGACTACTGGGGCCAGGGAACCCTGGTCACCGTCTCCTCAG
>9403
GAAGTGCAGCTGGTGCAGTCTGGGGCTGAGGTGAAGAAGCCTGGGGCCTCAGTGAAGGTTTCCTGCAAGGCATCTGGATACACCTTCACCAGCTACTATATACACTGGGTGCGACAGGCCCCTGGACAAGGGCTTGAGTGGATGGGAGTAATCAACCCTACTGGTGGTAACACAAACTACGCACAGAAGTTCCAGGGCAGAGTCACCATGACCAGTGACACGTCCACGAGCACAGTCTACATGGAGCTGAGCAGCCTGACATCTGAGGACACGGCCGTCTATTACTGTGCGAGATTTGACTACTGGGGCCAGGGAACCCTGGTCACCGTCTCCTCAG
>9404
GAAGTGCAGCTGGTGCAGTCTGGGGCTGAGGTGAAGAAGCCTGGGGCCTCAGTGAAGGTTTCCTGCAAGGCATCTGGATACACCTTCACCAGCTACTATATACACTGGGTGCGACAGGCCCCTGGACAAGGGCTTGAGTGGATGGGAGTAATCAACCCTACTGGTGGTAACACAAACTACGCACAGAAGTTCCAGGGCAGAGTCACCATGACCAGTGACACGTCCACGAGCACAGTCTACATGGAGCTGAGCAGCCTGACATCTGAGGACACGGCCGTCTATTACTGTGCGAGATTTGACTACTGGGGCCAGGGAACCCTGGTCACCGTCTCCTCAG
>9407
GAAGTGCAGCTGGTGCAGTCTGGGGCTGAGGTGAAGAAGCCTGGGGCCTCAGTGAAGGTTTCCTGCAAGGCATCTGGATACACCTTCACCAGCTACTATATACACTGGGTGCGACAGGCCCCTGGACAAGGGCTTGAGTGGATGGGAGTAATCAACCCTACTGGTGGTAACACAAACTACGCACAGAAGTTCCAGGGCAGAGTCACCATGACCAGTGACACGTCCACGAGCACAGTCTACATGGAGCTGAGCAGCCTGACATCTGAGGACACGGCCGTCTATTACTGTGCGAGATTTGACTACTGGGGCCAGGGAACCCTGGTCACCGTCTCCTCAG
>9408
GAAGTGCAGCTGGTGCAGTCTGGGGCTGAGGTGAAGAAGCCTGGGGCCTCAGTGAAGGTTTCCTGCAAGGCATCTGGATACACCTTCACCAGCTACTATATACACTGGGTGCGACAGGCCCCTGGACAAGGGCTTGAGTGGATGGGAGTAATCAACCCTACTGGTGGTAACACAAACTACGCACAGAAGTTCCAGGGCAGAGTCACCATGACCAGTGACACGTCCACGAGCACAGTCTACATGGAGCTGAGCAGCCTGACATCTGAGGACACGGCCGTCTATTACTGTGCGAGATTTGACTACTGGGGCCAGGGAACCCTGGTCACCGTCTCCTCAG
>9409
GAAGTGCAGCTGGTGCAGTCTGGGGCTGAGGTGAAGAAGCCTGGGGCCTCAGTGAAGGTTTCCTGCAAGGCATCTGGATACACCTTCACCAGCTACTATATACACTGGGTGCGACAGGCCCCTGGACAAGGGCTTGAGTGGATGGGAGTAATCAACCCTACTGGTGGTAACACAAACTACGCACAGAAGTTCCAGGGCAGAGTCACCATGACCAGTGACACGTCCACGAGCACAGTCTACATGGAGCTGAGCAGCCTGACATCTGAGGACACGGCCGTCTATTACTGTGCGAGATTTGACTACTGGGGCCAGGGAACCCTGGTCACCGTCTCCTCAG
>9412
GAAGTGCAGCTGGTGCAGTCTGGGGCTGAGGTGAAGAAGCCTGGGGCCTCAGTGAAGGTTTCCTGCAAGGCATCTGGATACACCTTCACCAGCTACTATATACACTGGGTGCGACAGGCCCCTGGACAAGGGCTTGAGTGGATGGGAGTAATCAACCCTACTGGTGGTAACACAAACTACGCACAGAAGTTCCAGGGCAGAGTCACCATGACCAGTGACACGTCCACGAGCACAGTCTACATGGAGCTGAGCAGCCTGACATCTGAGGACACGGCCGTCTATTACTGTGCGAGATTTGACTACTGGGGCCAGGGAACCCTGGTCACCGTCTCCTCAG
>9413
GAAGTGCAGCTGGTGCAGTCTGGGGCTGAGGTGAAGAAGCCTGGGGCCTCAGTGAAGGTTTCCTGCAAGGCATCTGGATACACCTTCACCAGCTACTATATACACTGGGTGCGACAGGCCCCTGGACAAGGGCTTGAGTGGATGGGAGTAATCAACCCTACTGGTGGTAACACAAACTACGCACAGAAGTTCCAGGGCAGAGTCACCATGACCAGTGACACGTCCACGAGCACAGTCTACATGGAGCTGAGCAGCCTGACATCTGAGGACACGGCCGTCTATTACTGTGCGAGATTTGACTACTGGGGCCAGGGAACCCTGGTCACCGTCTCCTCAG
>9414
GAAGTGCAGCTGGTGCAGTCTGGGGCTGAGGTGAAGAAGCCTGGGGCCTCAGTGAAGGTTTCCTGCAAGGCATCTGGATACACCTTCACCAGCTACTATATACACTGGGTGCGACAGGCCCCTGGACAAGGGCTTGAGTGGATGGGAGTAATCAACCCTACTGGTGGTAACACAAACTACGCACAGAAGTTCCAGGGCAGAGTCACCATGACCAGTGACACGTCCACGAGCACAGTCTACATGGAGCTGAGCAGCCTGACATCTGAGGACACGGCCGTCTATTACTGTGCGAGATTTGGCTACTGGGGCCAGGGAACCCTGGTCACCGTCTCCTCAG
>9415
GAAGTGCAGCTGGTGCAGTCTGGGGCTGAGGTGAAGAAGCCTGGGGCCTCAGTGAAGGTTTCCTGCAAGGCATCTGGATACACCTTCACCAGCTACTATATACACTGGGTGCGACAGGCCCCTGGACAAGGGCTTGAGTGGATGGGAGTAATCAACCCTACTGGTGGTAACACAAACTACGCACAGAAGTTCCAGGGCAGAGTCACCATGACCAGTGACACGTCCACGAGCACAGTCTACATGGAGCTGAGCAGCCTGACATCTGAGGACACGGCCGTCTATTACTGTGCGAGATTTGACTACTGGGGCCAGGGAACCCTGGTCACCGTCTCCTCAG
>9416
GAAGTGCAGCTGGTGCAGTCTGGGGCTGAGGTGAAGAAGCCTGGGGCCTCAGTGAAGGTTTCCTGCAAGGCATCTGGATACACCTTCACCAGCTACTATATACACTGGGTGCGACAGGCCCCTGGACAAGGGCTTGAGTGGATGGGAGTAATCAACCCTACTGGTGGTAACACAAACTACGCACAGAAGTTCCAGGGCAGAGTCACCATGACCAGTGACACGTCCACGAGCACAGTCTACATGGAGCTGAGCAGCCTGACATCTGAGGACACGGCCGTCTATTACTGTGCGAGATTTGACTACTGGGGCCAGGGAACCCTGGTCACCGTCTCCTCAG
>9418
GAAGTGCAGCTGGTGCAGTCTGGGGCTGAGGTGAAGAAGCCTGGGGCCTCAGTGAAGGTTTCCTGCAAGGCATCTGGATACACCTTCACCAGCTACTATATACACTGGGTGCGACAGGCCCCTGGACAAGGGCTTGAGTGGATGGGAGTAATCAAACCCTACTGGTGGTAACACAAACTACGCACAGAAGTTCCAGGGCAGAGTCACCATGACCAGTGACACGTCCACGAGCACAGTCTACATGGAGCTGAGCAGCCTGACATCTGAGGACACGGCCGTCTATTACTGTGCGAGATTTGACTACTGGGGCCAGGGAACCCTGGTCACCGTCTCCTCAG
>9420
GAAGTGCAGCTGGTGCAGTCTGGGGCTGAGGTGAAGAAGCCTGGGGCCTCAGTGAAGGTTTCCTGCAAGGCATCTGGATACACCTTCACCAGCTACTATATACACTGGGTGCGACAGGCCCCTGGACAAGGGCTTGAGTGGATGGGAGTAATCAACCCTACTGGTGGTAACACAAACTACGCACAGAAGTTCCAGGGCAGAGTCACCATGACCAGTGACACGTCCACGAGCACAGTCTACATGGAGCTGAGCAGCCTGACATCTGAGGACACGGCCGTCTATTACTGTGCGAGATTTGACTACTGGGGCCAGGGAACCCTGGTCACCGTCTCCTCAG
>9426
GAAGTGCAGCTGGTGCAGTCTGGGGCTGAGGTGAAGAAGCCTGGGGCCTCAGTGAAGGTTTCCTGCAAGGCATCTGGATACACCTTCACCAGCTACTATATACACTGGGTGCGACAGGCCCCTGGACAAGGGCTTGAGTGGATGGGAGTAATCAACCCTACTGGTGGTAACACAAACTACGCACAGAAGTTCCAGGGCAGAGTCACCATGACCAGTGACACGTCCACGAGCACAGTCTACATGGAGCTGAGCAGCCTGACATCTGAGGACACGGCCGTCTATTACTGTGCGAGATTTGACTACTGGGGCCAGGGAACCCTGGTCACCGTCTCCTCAG
>9427
GAAGTGCAGCTGGTGCAGTCTGGGGCTGAGGTGAAGAAGCCTGGGGCCTCAGTGAAGGTTTCCTGCAAGGCATCTGGATACACCTTCACCAGCTACTATATACACTGGGTGCGACAGGCCCCTGGACAAGGGCTTGAGTGGATGGGAGTAATCAACCCTACTGGTGGTAACACAAACTACGCACAGAAGTTCCAGGGCAGAGTCACCATGACCAGTGACACGTCCACGAGCACAGTCTACATGGAGCTGAGCAGCCTGACATCTGAGGACACGGCCGTCTATTACTGTGCGAGATTTGACTACTGGGGCCAGGGAACCCTGGTCACCGTCTCCTCAG
>9429
GAAGTGCAGCTGGTGCAGTCTGGGGCTGAGGTGAAGAAGCCTGGGGCCTCAGTGAAGGTTTCCTGCAAGGCATCTGGATACACCTTCACCAGCTACTATATACACTGGGTGCGACAGGCCCCTGGACAAGGGCTTGAGTGGATGGGAGTAATCAACCCTACTGGTGGTAACACAAACTACGCACAGAAGTTCCAGGGCAGAGTCACCATGACCAGTGACACGTCCACGAGCACAGTCTACATGGAGCTGAGCAGCCTGACATCTGAGGACACGGCCGTCTATTACTGTGCGAGATTTGACTACTGGGGCCAGGGAACCCTGGTCACCGTCTCCTCAG
>9433
GAAGTGCAGCTGGTGCAGTCTGGGGCTGAGGTGAAGAAGCCTGGGGCCTCAGTGAAGGTTTCCTGCAAGGCATCTGGATACACCTTCACCAGCTACTATATACACTGGGTGCGACAGGCCCCTGGACAAGGGCTTGAGTGGATGGGAGTAATCAACCCTACTGGTGGTAACACAAACTACGCACAGAAGTTCCAGGGCAGAGTCACCATGACCAGTGACACGTCCACGAGCACAGTCTACATGGAGCTGAGCAGCCTGACATCTGAGGACACGGCCGTCTATTACTGTGCGAGATTTGACTACTGGGGCCAGGGAACCCTGGTCACCGTCTCCTCAG
>9435
GAAGTGCAGCTGGTGCAGTCTGGGGCTGAGGTGAAGAAGCCTGGGGCCTCAGTGAAGGTTTCCTGCAAGGCATCTGGATACACCTTCACCAGCTACTATATACACTGGGTGCGACAGGCCCCTGGACAAGGGCTTGAGTGGATGGGAGTAATCAACCCTACTGGTGGTAACACAAACTACGCACAGAAGTTCCAGGGCAGAGTCACCATGACCAGTGACACGTCCACGAGCACAGTCTACATGGAGCTGAGCAGCCTGACATCTGAGGACACGGCCGTCTATTACTGTGCGAGATTTGACTACTGGGGCCAGGGAACCCTGGTCACCGTCTCCTCAG
>9436
GAAGTGCAGCTGGTGCAGTCTGGGGCTGAGGTGAAGAAGCCTGGGGCCTCAGTGAAGGTTTCCTGCAAGGCATCTGGATACACCTTCACCAGCTACTATATACACTGGGTGCGACAGGCCCCTGGACAAGGGCTTGAGTGGATGGGAGTAATCAACCCTACTGGTGGTAACACAAACTACGCACAGAAGTTCCAGGGCAGAGTCACCATGACCAGTGACACGTCCACGAGCACAGTCTACATGGAGCTGAGCAGCCTGACATCTGAGGACACGGCCGTCTATTACTGTGCGAGATTTGACTACTGGGGCCAGGGAACCCTGGTCACCGTCTCCTCAG
>9444
GAAGTGCAGCTGGTGCAGTCTGGGGCTGAGGTGAAGAAGCCTGGGGCCTCAGTGAAGGTTTCCTGCAAGGCATCTGGATACACCTTCACCAGCTACTATATACACTGGGTGCGACAGGCCCCTGGACAAGGGCTTGAGTGGATGGGAGTAATCAACCCTACTGGTGGTAACACAAACTACGCGCAGAAGTTCCAGGGCAGAGTCACCATGACCAGTGACACGTCCACGAGCACAGTCTACATGGAGCTGAGCAGCCTGACATCTGAGGACACGGCCGTCTATTACTGTGCGAGATTTGACTACTGGGGCCAGGGAACCCTGGTCACCGTCTCCTCAG
>9445
GAAGTGCAGCTGGTGCAGTCTGGGGCTGAGGTGAAGAAGCCTGGGGCCTCAGTGAAGGTTTCCTGCAAGGCATCTGGATACACCTTCACCAGCTACTATATACACTGGGTGCGACAGGCCCCTGGACAAGGGCTTGAGTGGATGGGAGTAATCAACCCTACTGGTGGTAACACAAACTACGCACAGAAGTTCCAGGGCAGAGTCACCATGACCAGTGACACGTCCACGAGCACAGTCTACATGGAGCTGAGCAGCCTGACATCTGAGGACACGGCCGTCTATTACTGTGCGAGATTTGACTACTGGGGCCAGGGAACCCTGGTCACCGTCTCCTCAG
>9446
GAAGTGCAGCTGGTGCAGTCTGGGGCTGAGGTGAAGAAGCCTGGGGCCTCAGTGAAGGTTTCCTGCAAGGCATCTGGATACACCTTCACCAGCTACTATATACACTGGGTGCGACAGGCCCCTGGACAAGGGCTTGAGTGGATGGGAGTAATCAACCCTACTGGTGGTAACACAAACTACGCACAGAAGTTCCAGGGCAGAGTCACCATGACCAGTGACACGTCCACGAGCACAGTCTACATGGAGCTGAGCAGCCTGACATCTGAGGACACGGCCGTCTATTACTGTGCGAGATTTGACTACTGGGGCCAGGGAACCCTGGTCACCGTCTCCTCAG
>9451
GAAGTGCAGCTGGTGCAGTCTGGGGCTGAGGTGAAGAAGCCTGGGGCCTCAGTGAAGGTTTCCTGCAAGGCATCTGGATACACCTTCACCAGCTACTATATACACTGGGTGCGACAGGCCCCTGGACAAGGGCTTGAGTGGATGGGAGTAATCAACCCTACTGGTGGTAACACAAACTACGCACAGAAGTTCCAGGGCAGAGTCACCATGACCAGTGACACGTCCACGAGCACAGTCTACATGGAGCTGAGCAGCCTGACATCTGAGGACACGGCCGTCTATTACTGTGCGAGATTTGACTACTGGGGCCAGGGAACCCTGGTCACCGTCTCCTCAG
>9452
GAAGTGCAGCTGGTGCAGTCTGGGGCTGAGGTGAAGAAGCCTGGGGCCTCAGTGAAGGTTTCCTGCAAGGCATCTGGATACACCTTCACCAGCTACTATATACACTGGGTGCGACAGGCCCCTGGACAAGGGCTTGAGTGGATGGGAGTAATCAACCCTACTGGTGGTAACACAAACTACGCACAGAAGTTCCAGGGCAGAGTCACCATGACCAGTGACACGTCCACGAGCACAGTCTACATGGAGCTGAGCAGCCTGACATCTGAGGACACGGCCGTCTATTACTGTGCGAGATTTGACTACTGGGGCCAGGGAACCCTGGTCACCGTCTCCTCAG
>9453
GAAGTGCAGCTGGTGCAGTCTGGGGCTGAGGTGAAGAAGCCTGGGGCCTCAGTGAAGGTTTCCTGCAAGGCATCTGGATACACCTTCACCAGCTACTATATACACTGGGTGCGACAGGCCCCTGGACAAGGGCTTGAGTGGATGGGAGTAATCAACCCTACTGGTGGTAACACAAACTACGCACAGAAGTTCCAGGGCAGAGTCACCATGACCAGTGACACGTCCACGAGCACAGTCTACATGGAGCTGAGCAGCCTGACATCTGAGGACACGGCCGTCTATTACTGTGCGAGATTTGACTACTGGGGCCAGGGAACCCTGGTCACCGTCTCCTCAG
>9458
GAAGTGCAGCTGGTGCAGTCTGGGGCTGAGGTGAAGAAGCCTGGGGCCTCAGTGAAGGTTTCCTGCAAGGCATCTGGATACACCTTCACCAGCTACTATATACACTGGGTGCGACAGGCCCCTGGACAAGGGCTTGAGTGGATGGGAGTAATCAACCCTACTGGTGGTAACACAAACTACGCACAGAAGTTCCAGGGCAGAGTCACCATGACCAGTGACACGTCCACGAGCACAGTCTACATGGAGCTGAGCAGCCTGACATCTGAGGACACGGCCGTCTATTACTGTGCGAGATTTGACTACTGGGGCCAGGGAACCCTGGTCACCGTCTCCTCAG
>9459
GAAGTGCAGCTGGTGCAGTCTGGGGCTGAGGTGAAGAAGCCTGGGGCCTCAGTGAAGGTTTCCTGCAAGGCATCTGGATACACCTTCACCAGCTACTATATACACTGGGTGCGACAGGCCCCTGGACAAGGGCTTGAGTGGATGGGAGTAATCAACCCTACTGGTGGTAACACAAACTACGCACAGAAGTTCCAGGGCAGAGTCACCATGACCAGTGACACGTCCACGAGCACAGTCTACATGGAGCTGAGCAGCCTGACATCTGAGGACACGGCCGTCTATTACTGTGCGAGATTTGACTACTGGGGCCAGGGAACCCTGGTCACCGTCTCCTCAG
>9463
GAAGTGCAGCTGGTGCAGTCTGGGGCTGAGGTGAAGAAGCCTGGGGCCTCAGTGAAGGTTTCCTGCAAGGCATCTGGATACACCTTCACCAGCTACTATATACACTGGGTGCGACAGGCCCCTGGACAAGGGCTTGAGTGGATGGGAGTAATCAACCCTACTGGTGGTAACACAAACTACGCACAGAAGTTCCAGGGCAGAGTCACCATGACCAGTGACACGTCCACGAGCACAGTCTACATGGAGCTGAGCAGCCTGACATCTGAGGACACGGCCGTCTATTACTGTGCGAGATTTGACTACTGGGGCCAGGGAACCCTGGTCACCGTCTCCTCAG
>9464
GAAGTGCAGCTGGTGCAGTCTGGGGCTGAGGTGAAGAAGCCTGGGGCCTCAGTGAAGGTTTCCTGCAAGGCATCTGGATACACCTTCACCAGCTACTATATACACTGGGTGCGACAGGCCCCTGGACAAGGGCTTGAGTGGATGGGAGTAATCAACCCTACTGGTGGTAACACAAACTACGCACAGAAGTTCCAGGGCAGAGTCACCATGACCAGTGACACGTCCACGAGCACAGTCTACATGGAGCTGAGCAGCCTGACATCTGAGGACACGGCCGTCTATTACTGTGCGAGATTTGACTACTGGGGCCAGGGAACCCTGGTCACCGTCTCCTCAG
>9465
GAAGTGCAGCTGGTGCAGTCTGGGGCTGAGGTGAAGAAGCCTGGGGCCTCAGTGAAGGTTTCCTGCAAGGCATCTGGGATACACCTTCACCAGCTATTATATACACTGGGTGCGACAGGCCCCTGGACAAGGGCTTGAGTGGATGGGAGTAATCAACCCTACTGGTGGTAACACAAACTACGCACAGAAGTTCCAGGGCAGAGTCACCATGACCAGTGACACGTCCACGAGCACAGTCTACATGGAGCTGAGCAGCCTGACATCTGAGGACACGGCCGTCTATTACTGTGCGAGATTTGACTACTGGGGCCAGGGAACCCTGGTCACCGTCTCCTCAG
>9466
GAAGTGCAGCTGGTGCAGTCTGGGGCTGAGGTGAGGAAGCCTGGGGCCTCAGTGAAGGTTTCCTGCAAGGCATCTGGATACACCTTCACCAGCTACTATATACACTGGGTGCGACAGGCCCCTGGACAAGGGCTTGAGTGGATGGGAGTAATCAACCCTACTGGTGGTAACACAAACTACGCACAGAAGTTCCAGGGCAGAGTCACCATGACCAGTGACACGTCCACGAGCACAGTCTACATGGAGCTGAGCAGCCTGACATCTGAGGACACGGCCGTCTATTACTGTGCGAGATTTGACTACTGGGGCCAGGGAACCCTGGTCACCGTCTCCTCAG
>9470
GAAGTGCAGCTGGTGCAGTCTGGGGCTGAGGTGAAGAAGCCTGGGGCCTCAGTGAAGGTTTCCTGCAAGGCATCTGGATACACCTTCACCAGCTACTATATACACTGGGTGCGACAGGCCCCTGGACAAGGGCTTGAGTGGATGGGAGTAATCAACCCTACTGGTGGTAACACAAACTACGCACAGAAGTTCCAGGGCAGAGTCACCATGACCAGTGACACGTCCACGAGCACAGTCTACATGGAGCTGAGCAGCCTGACATCTGAGGACACGGCCGTCTATTACTGTGCGAGATTTGACTACTGGGGCCAGGGAACCCTGGTCACCGTCTCCTCAG
>9471
GAAGTGCAGCTGGTGCAGTCTGGGGCTGAGGTGAAGAAGCCTGGGGCCTCAGTGAAGGTTTCCTGCAAGGCATCTGGATACACCTTCACCAGCTACTATATACACTGGGTGCGACAGGCCCCTGGACAAGGGCTTGAGTGGATGGGAGTAATCAACCCTACTGGTGGTAACACAAACTACGCACAGAAGTTCCAGGGCAGAGTCACCATGACCAGTGACACGTCCACGAGCACAGTCTACATGGAGCTGAGCAGCCTGACATCTGAGGACACGGCCGTCTATTACTGTGCGAGATTTGACTACTGGGGCCAGGGAACCCTGGTCACCGTCTCCTCAG
>9472
GAAGTGCAGCTGGTGCAGTCTGGGGCTGAGGTGAAGAAGCCTGGGGCCTCAGTGAAGGTTTCCTGCAAGGCATCTGGATACACCTTCACCAGCTACTATATACACTGGGTGCGACAGGCCCCTGGACAAGGGCTTGAGTGGATGGGAGTAATCAACCCTACTGGTGGTAACACAAACTACGCACAGAAGTTCCAGGGCAGAGTCACCATGACCAGTGACACGTCCACGAGCACAGTCTACATGGAGCTGAGCAGCCTGACATCTGAGGACACGGCCGTCTATTACTGTGCGAGATTTGACTACTGGGGCCAGGGAACCCTGGTCACCGTCTCCTCAG
>9474
GAAGTGCAGCTGGTGCAGTCTGGGGCTGAGGTGAAGAAGCCTGGGGCCTCAGTGAAGGTTTCCTGCAAGGCATCTGGATACACCTTCACCAGCTACTATATACACTGGGTGCGACAGGCCCCTGGACAAGGGCTTGAGTGGATGGGAGTAATCAACCCTACTGGTGGTAACACAAACTACGCACAGAAGTTCCAGGGCAGAGTCACCATGACCAGTGACACGTCCACGAGCACAGTCTACATGGAGCTGAGCAGCCTGACATCTGAGGACACGGCCGTCTATTACTGTGCGAGATTTGACTACTGGGGCCAGGGAACCCTGGTCACCGTCTCCTCAG
>9475
GAAGTGCAGCTGGTGCAGTCTGGGGCCGAGGTGAAGAAGCCTGGGGCCTCAGTGAAGGTTTCCTGCAAGGCATCTGGATACACCTTCACCAGCTACTATATACACTGGGTGCGACAGGCCCCTGGACAAGGGCTTGAGTGGATGGGAGTAATCAACCCTACTGGTGGTAACACAAACTACGCACAGAAGTTCCAGGGCAGAGTCACCATGACCAGTGACACGTCCACGAGCACAGTCTACATGGAGCTGAGCAGCCTGACATCTGAGGACACGGCCGTCTATTACTGTGCGAGATTTGACTACTGGGGCCAGGGAACCCTGGTCACCGTCTCCTCAG
>9476
GAAGTGCAGCTGGTGCAGTCTGGGGCTGAGGTGAAGAAGCCTGGGGCCTCAGTGAAGGTTTCCTGCAGGGCATCTGGATACACCTTCACCAGCTACTATATACACTGGGTGCGACAGGCCCCTGGACAAGGGCTTGAGTGGATGGGAGTAATCAACCCTACTGGTGGTAACACAAACTACGCACAGAAGTTCCAGGGCAGAGTCACCATGACCAGTGACACGTCCACGAGCACAGTCTACATGGAGCTGAGCAGCCTGACATCTGAGGACACGGCCGTCTATTACTGTGCGAGATTTGACTACTGGGGCCAGGGAACCCTGGTCACCGTCTCCTCAG
>9477
GAAGTGCAGCTGGTGCAGTCTGGGGCTGAGGTGAAGAAGCCTGGGGCCTCAGTGAAGGTTTCCTGCAAGGCATCTGGATACACCTTCACCAGCTACTATATACACTGGGTGCGACAGGCCCCTGGACAAGGGCTTGAGTGGATGGGAGTAATCAACCCTACTGGTGGTAACACAAACTACGCACAGAAGTTCCAGGGCAGAGTCACCATGACCAGTGACACGTCCACGAGCACAGTCTACATGGAGCTGAGCAGCCTGACATCTGAGGACACGGCCGTCTATTACTGTGCGAGATTTGACTACTGGGGCCAGGGAACCCTGGTCACCGTCTCCTCAG
>9478
[truncated: 60,692 more chars]
